# Supplementary material for: Pharmacological and genetic modulation of IL-32 expression in intestinal epithelial cells does not impact HIV-1 outgrowth in co-cultured CD4+ T-cells
Source: Front Immunol. 2026 May 26;17:1769388. doi: 10.3389/fimmu.2026.1769388 (PMC13247358; doi:10.3389/fimmu.2026.1769388)
Supplement: Supplementary file 3 [file Table1.xlsx]

## Sheet: stats_results
Supplemental File 1: Transcripts modulated by TNF in CTL IEC.
ensembl_gene_id	P.TNFa-Medium.CTL	Padj.TNFa-Medium.CTL	FC.TNFa-Medium.CTL	ensembl_gene_id	hgnc_symbol	description	chromosome_name	gene_biotype
ENSG00000213886	0.00045952	0.00665174	1799.13	ENSG00000213886	UBD	ubiquitin D [Source:HGNC Symbol;Acc:HGNC:18795]	6	protein_coding
ENSG00000243509	0.000324063	0.00513468	815.936	ENSG00000243509	TNFRSF6B	TNF receptor superfamily member 6b [Source:HGNC Symbol;Acc:HGNC:11921]	20	protein_coding
ENSG00000237988	0.000304774	0.0049379	475.739	ENSG00000237988	OR2I1P	olfactory receptor family 2 subfamily I member 1 pseudogene [Source:HGNC Symbol;Acc:HGNC:8258]	6	protein_coding
ENSG00000125730	0.00043782	0.00642318	300.564	ENSG00000125730	C3	complement C3 [Source:HGNC Symbol;Acc:HGNC:1318]	19	protein_coding
ENSG00000232810	0.000406412	0.00605674	235.899	ENSG00000232810	TNF	tumor necrosis factor [Source:HGNC Symbol;Acc:HGNC:11892]	6	protein_coding
ENSG00000227507	0.000130628	0.00265541	172.109	ENSG00000227507	LTB	lymphotoxin beta [Source:HGNC Symbol;Acc:HGNC:6711]	6	protein_coding
ENSG00000008517	8.91122e-09	2.51133e-06	96.8331	ENSG00000008517	IL32	interleukin 32 [Source:HGNC Symbol;Acc:HGNC:16830]	16	protein_coding
ENSG00000169245	5.54547e-06	0.00025273	55.2098	ENSG00000169245	CXCL10	C-X-C motif chemokine ligand 10 [Source:HGNC Symbol;Acc:HGNC:10637]	4	protein_coding
ENSG00000104951	2.77845e-05	0.000844171	48.8348	ENSG00000104951	IL4I1	interleukin 4 induced 1 [Source:HGNC Symbol;Acc:HGNC:19094]	19	protein_coding
ENSG00000169429	1.135e-11	2.67254e-08	43.7644	ENSG00000169429	CXCL8	C-X-C motif chemokine ligand 8 [Source:HGNC Symbol;Acc:HGNC:6025]	4	protein_coding
ENSG00000169474	0.00251135	0.0234503	38.5207	ENSG00000169474	SPRR1A	small proline rich protein 1A [Source:HGNC Symbol;Acc:HGNC:11259]	1	protein_coding
ENSG00000102962	0.00045008	0.00652177	33.2945	ENSG00000102962	CCL22	C-C motif chemokine ligand 22 [Source:HGNC Symbol;Acc:HGNC:10621]	16	protein_coding
ENSG00000169896	1.39089e-12	1.52766e-08	33.1441	ENSG00000169896	ITGAM	integrin subunit alpha M [Source:HGNC Symbol;Acc:HGNC:6149]	16	protein_coding
ENSG00000162692	0.0036543	0.0309149	32.5686	ENSG00000162692	VCAM1	vascular cell adhesion molecule 1 [Source:HGNC Symbol;Acc:HGNC:12663]	1	protein_coding
ENSG00000272636	0.00358053	0.030455	28.2166	ENSG00000272636	DOC2B	double C2 domain beta [Source:HGNC Symbol;Acc:HGNC:2986]	17	protein_coding
ENSG00000048052	0.000921845	0.011122	27.4464	ENSG00000048052	HDAC9	histone deacetylase 9 [Source:HGNC Symbol;Acc:HGNC:14065]	7	protein_coding
ENSG00000147168	1.51575e-06	9.97482e-05	24.6465	ENSG00000147168	IL2RG	interleukin 2 receptor subunit gamma [Source:HGNC Symbol;Acc:HGNC:6010]	X	protein_coding
ENSG00000124102	2.45609e-12	1.52766e-08	23.6086	ENSG00000124102	PI3	peptidase inhibitor 3 [Source:HGNC Symbol;Acc:HGNC:8947]	20	protein_coding
ENSG00000163739	3.98793e-08	6.47604e-06	23.055	ENSG00000163739	CXCL1	C-X-C motif chemokine ligand 1 [Source:HGNC Symbol;Acc:HGNC:4602]	4	protein_coding
ENSG00000227619	5.77225e-06	0.00025969	23.0234	ENSG00000227619		novel transcript	9	lncRNA
ENSG00000184371	5.96328e-08	8.2842e-06	20.8359	ENSG00000184371	CSF1	colony stimulating factor 1 [Source:HGNC Symbol;Acc:HGNC:2432]	1	protein_coding
ENSG00000169469	9.40607e-06	0.000366085	19.7388	ENSG00000169469	SPRR1B	small proline rich protein 1B [Source:HGNC Symbol;Acc:HGNC:11260]	1	protein_coding
ENSG00000188015	2.86289e-07	2.78944e-05	19.6466	ENSG00000188015	S100A3	S100 calcium binding protein A3 [Source:HGNC Symbol;Acc:HGNC:10493]	1	protein_coding
ENSG00000130477	0.00706967	0.0494147	19.5813	ENSG00000130477	UNC13A	unc-13 homolog A [Source:HGNC Symbol;Acc:HGNC:23150]	19	protein_coding
ENSG00000023445	1.35686e-10	1.72803e-07	19.2016	ENSG00000023445	BIRC3	baculoviral IAP repeat containing 3 [Source:HGNC Symbol;Acc:HGNC:591]	11	protein_coding
ENSG00000162654	0.000405362	0.00604915	18.5098	ENSG00000162654	GBP4	guanylate binding protein 4 [Source:HGNC Symbol;Acc:HGNC:20480]	1	protein_coding
ENSG00000110944	0.0030825	0.0273236	17.7161	ENSG00000110944	IL23A	interleukin 23 subunit alpha [Source:HGNC Symbol;Acc:HGNC:15488]	12	protein_coding
ENSG00000163121	0.000113426	0.00238397	17.1319	ENSG00000163121	NEURL3	neuralized E3 ubiquitin protein ligase 3 [Source:HGNC Symbol;Acc:HGNC:25162]	2	protein_coding
ENSG00000115009	4.23443e-06	0.000202108	16.7648	ENSG00000115009	CCL20	C-C motif chemokine ligand 20 [Source:HGNC Symbol;Acc:HGNC:10619]	2	protein_coding
ENSG00000118503	1.13969e-10	1.72803e-07	16.4846	ENSG00000118503	TNFAIP3	TNF alpha induced protein 3 [Source:HGNC Symbol;Acc:HGNC:11896]	6	protein_coding
ENSG00000132530	0.0020321	0.0200626	16.346	ENSG00000132530	XAF1	XIAP associated factor 1 [Source:HGNC Symbol;Acc:HGNC:30932]	17	protein_coding
ENSG00000163209	7.33403e-06	0.000308378	16.1377	ENSG00000163209	SPRR3	small proline rich protein 3 [Source:HGNC Symbol;Acc:HGNC:11268]	1	protein_coding
ENSG00000182326	0.000307282	0.00495898	14.3687	ENSG00000182326	C1S	complement C1s [Source:HGNC Symbol;Acc:HGNC:1247]	12	protein_coding
ENSG00000177409	0.000670445	0.00888559	14.3293	ENSG00000177409	SAMD9L	sterile alpha motif domain containing 9 like [Source:HGNC Symbol;Acc:HGNC:1349]	7	protein_coding
ENSG00000169248	3.35342e-08	5.73531e-06	14.1454	ENSG00000169248	CXCL11	C-X-C motif chemokine ligand 11 [Source:HGNC Symbol;Acc:HGNC:10638]	4	protein_coding
ENSG00000196136	9.672e-07	7.34656e-05	14.1354	ENSG00000196136	SERPINA3	serpin family A member 3 [Source:HGNC Symbol;Acc:HGNC:16]	14	protein_coding
ENSG00000126583	0.000212244	0.00380531	13.8007	ENSG00000126583	PRKCG	protein kinase C gamma [Source:HGNC Symbol;Acc:HGNC:9402]	19	protein_coding
ENSG00000010030	0.000147364	0.00289515	13.5931	ENSG00000010030	ETV7	ETS variant transcription factor 7 [Source:HGNC Symbol;Acc:HGNC:18160]	6	protein_coding
ENSG00000049089	0.000325294	0.00514643	13.3338	ENSG00000049089	COL9A2	collagen type IX alpha 2 chain [Source:HGNC Symbol;Acc:HGNC:2218]	1	protein_coding
ENSG00000057149	0.00576053	0.0424768	12.9428	ENSG00000057149	SERPINB3	serpin family B member 3 [Source:HGNC Symbol;Acc:HGNC:10569]	18	protein_coding
ENSG00000137959	0.00453152	0.0359267	12.7329	ENSG00000137959	IFI44L	interferon induced protein 44 like [Source:HGNC Symbol;Acc:HGNC:17817]	1	protein_coding
ENSG00000130487	0.000819737	0.0102489	12.3467	ENSG00000130487	KLHDC7B	kelch domain containing 7B [Source:HGNC Symbol;Acc:HGNC:25145]	22	protein_coding
ENSG00000138623	1.26064e-06	9.08693e-05	12.3075	ENSG00000138623	SEMA7A	semaphorin 7A (JohnMiltonHagen blood group) [Source:HGNC Symbol;Acc:HGNC:10741]	15	protein_coding
ENSG00000006210	1.88963e-10	1.77978e-07	11.5623	ENSG00000006210	CX3CL1	C-X3-C motif chemokine ligand 1 [Source:HGNC Symbol;Acc:HGNC:10647]	16	protein_coding
ENSG00000134321	0.000218477	0.00386313	11.0892	ENSG00000134321	RSAD2	radical S-adenosyl methionine domain containing 2 [Source:HGNC Symbol;Acc:HGNC:30908]	2	protein_coding
ENSG00000136872	0.00349887	0.029864	10.5366	ENSG00000136872	ALDOB	aldolase, fructose-bisphosphate B [Source:HGNC Symbol;Acc:HGNC:417]	9	protein_coding
ENSG00000142227	2.08261e-05	0.000671759	10.5165	ENSG00000142227	EMP3	epithelial membrane protein 3 (MAM blood group) [Source:HGNC Symbol;Acc:HGNC:3335]	19	protein_coding
ENSG00000118257	0.00652564	0.0466806	10.2099	ENSG00000118257	NRP2	neuropilin 2 [Source:HGNC Symbol;Acc:HGNC:8005]	2	protein_coding
ENSG00000137745	0.0021857	0.0210926	9.73457	ENSG00000137745	MMP13	matrix metallopeptidase 13 [Source:HGNC Symbol;Acc:HGNC:7159]	11	protein_coding
ENSG00000133106	0.00213224	0.0207753	9.39651	ENSG00000133106	EPSTI1	epithelial stromal interaction 1 [Source:HGNC Symbol;Acc:HGNC:16465]	13	protein_coding
ENSG00000111335	1.29194e-05	0.000466304	8.95275	ENSG00000111335	OAS2	2'-5'-oligoadenylate synthetase 2 [Source:HGNC Symbol;Acc:HGNC:8087]	12	protein_coding
ENSG00000110446	0.00563714	0.0418505	8.94195	ENSG00000110446	SLC15A3	solute carrier family 15 member 3 [Source:HGNC Symbol;Acc:HGNC:18068]	11	protein_coding
ENSG00000144821	6.95802e-05	0.00167752	8.867	ENSG00000144821	MYH15	myosin heavy chain 15 [Source:HGNC Symbol;Acc:HGNC:31073]	3	protein_coding
ENSG00000164400	0.000134	0.0027105	8.74398	ENSG00000164400	CSF2	colony stimulating factor 2 [Source:HGNC Symbol;Acc:HGNC:2434]	5	protein_coding
ENSG00000047457	1.141e-05	0.000423099	8.59909	ENSG00000047457	CP	ceruloplasmin [Source:HGNC Symbol;Acc:HGNC:2295]	3	protein_coding
ENSG00000156587	0.000192609	0.00348868	8.50536	ENSG00000156587	UBE2L6	ubiquitin conjugating enzyme E2 L6 [Source:HGNC Symbol;Acc:HGNC:12490]	11	protein_coding
ENSG00000090339	1.27434e-09	7.20154e-07	8.41232	ENSG00000090339	ICAM1	intercellular adhesion molecule 1 [Source:HGNC Symbol;Acc:HGNC:5344]	19	protein_coding
ENSG00000243649	2.69475e-10	2.37946e-07	8.31533	ENSG00000243649	CFB	complement factor B [Source:HGNC Symbol;Acc:HGNC:1037]	6	protein_coding
ENSG00000240476	1.36725e-06	9.47751e-05	8.17581	ENSG00000240476	LINC00973	long intergenic non-protein coding RNA 973 [Source:HGNC Symbol;Acc:HGNC:48868]	3	lncRNA
ENSG00000104856	6.63797e-12	1.87563e-08	8.15146	ENSG00000104856	RELB	RELB proto-oncogene, NF-kB subunit [Source:HGNC Symbol;Acc:HGNC:9956]	19	protein_coding
ENSG00000183486	0.000180171	0.00332818	8.13325	ENSG00000183486	MX2	MX dynamin like GTPase 2 [Source:HGNC Symbol;Acc:HGNC:7533]	21	protein_coding
ENSG00000019582	7.4521e-10	4.7856e-07	8.05636	ENSG00000019582	CD74	CD74 molecule [Source:HGNC Symbol;Acc:HGNC:1697]	5	protein_coding
ENSG00000112149	8.35629e-09	2.40934e-06	7.76238	ENSG00000112149	CD83	CD83 molecule [Source:HGNC Symbol;Acc:HGNC:1703]	6	protein_coding
ENSG00000124875	5.37603e-05	0.00137346	7.72278	ENSG00000124875	CXCL6	C-X-C motif chemokine ligand 6 [Source:HGNC Symbol;Acc:HGNC:10643]	4	protein_coding
ENSG00000184557	0.00182093	0.0184574	7.71104	ENSG00000184557	SOCS3	suppressor of cytokine signaling 3 [Source:HGNC Symbol;Acc:HGNC:19391]	17	protein_coding
ENSG00000095637	2.32164e-05	0.00073708	7.69822	ENSG00000095637	SORBS1	sorbin and SH3 domain containing 1 [Source:HGNC Symbol;Acc:HGNC:14565]	10	protein_coding
ENSG00000163734	2.13898e-07	2.22202e-05	7.62242	ENSG00000163734	CXCL3	C-X-C motif chemokine ligand 3 [Source:HGNC Symbol;Acc:HGNC:4604]	4	protein_coding
ENSG00000131435	2.40137e-05	0.000753658	7.50041	ENSG00000131435	PDLIM4	PDZ and LIM domain 4 [Source:HGNC Symbol;Acc:HGNC:16501]	5	protein_coding
ENSG00000197406	7.24015e-05	0.00172204	7.41075	ENSG00000197406	DIO3	iodothyronine deiodinase 3 [Source:HGNC Symbol;Acc:HGNC:2885]	14	protein_coding
ENSG00000081041	1.33252e-08	3.19081e-06	7.40634	ENSG00000081041	CXCL2	C-X-C motif chemokine ligand 2 [Source:HGNC Symbol;Acc:HGNC:4603]	4	protein_coding
ENSG00000122861	1.93569e-05	0.000631581	7.3796	ENSG00000122861	PLAU	plasminogen activator, urokinase [Source:HGNC Symbol;Acc:HGNC:9052]	10	protein_coding
ENSG00000058085	1.75584e-10	1.77189e-07	7.21505	ENSG00000058085	LAMC2	laminin subunit gamma 2 [Source:HGNC Symbol;Acc:HGNC:6493]	1	protein_coding
ENSG00000185885	0.00257523	0.0239046	7.15663	ENSG00000185885	IFITM1	interferon induced transmembrane protein 1 [Source:HGNC Symbol;Acc:HGNC:5412]	11	protein_coding
ENSG00000240065	3.69314e-05	0.00103731	7.09699	ENSG00000240065	PSMB9	proteasome 20S subunit beta 9 [Source:HGNC Symbol;Acc:HGNC:9546]	6	protein_coding
ENSG00000189433	8.8906e-06	0.000350549	7.03846	ENSG00000189433	GJB4	gap junction protein beta 4 [Source:HGNC Symbol;Acc:HGNC:4286]	1	protein_coding
ENSG00000146232	1.67062e-11	3.37179e-08	6.6963	ENSG00000146232	NFKBIE	NFKB inhibitor epsilon [Source:HGNC Symbol;Acc:HGNC:7799]	6	protein_coding
ENSG00000108622	6.70688e-05	0.00163089	6.4113	ENSG00000108622	ICAM2	intercellular adhesion molecule 2 [Source:HGNC Symbol;Acc:HGNC:5345]	17	protein_coding
ENSG00000124391	0.00362111	0.0307077	6.37205	ENSG00000124391	IL17C	interleukin 17C [Source:HGNC Symbol;Acc:HGNC:5983]	16	protein_coding
ENSG00000077150	3.2439e-12	1.52766e-08	6.26769	ENSG00000077150	NFKB2	nuclear factor kappa B subunit 2 [Source:HGNC Symbol;Acc:HGNC:7795]	10	protein_coding
ENSG00000078081	0.000464888	0.00671569	6.22401	ENSG00000078081	LAMP3	lysosomal associated membrane protein 3 [Source:HGNC Symbol;Acc:HGNC:14582]	3	protein_coding
ENSG00000168394	1.40792e-07	1.63042e-05	6.19211	ENSG00000168394	TAP1	transporter 1, ATP binding cassette subfamily B member [Source:HGNC Symbol;Acc:HGNC:43]	6	protein_coding
ENSG00000154330	6.28936e-06	0.000275951	6.00704	ENSG00000154330	PGM5	phosphoglucomutase 5 [Source:HGNC Symbol;Acc:HGNC:8908]	9	protein_coding
ENSG00000258498	0.00382385	0.031903	5.93353	ENSG00000258498	DIO3OS	DIO3 opposite strand upstream RNA [Source:HGNC Symbol;Acc:HGNC:20348]	14	lncRNA
ENSG00000104237	0.000147926	0.00289861	5.9181	ENSG00000104237	RP1	RP1 axonemal microtubule associated [Source:HGNC Symbol;Acc:HGNC:10263]	8	protein_coding
ENSG00000138131	2.21615e-09	9.48782e-07	5.91693	ENSG00000138131	LOXL4	lysyl oxidase like 4 [Source:HGNC Symbol;Acc:HGNC:17171]	10	protein_coding
ENSG00000157601	3.67156e-05	0.0010333	5.85988	ENSG00000157601	MX1	MX dynamin like GTPase 1 [Source:HGNC Symbol;Acc:HGNC:7532]	21	protein_coding
ENSG00000117228	2.03635e-06	0.000124007	5.81377	ENSG00000117228	GBP1	guanylate binding protein 1 [Source:HGNC Symbol;Acc:HGNC:4182]	1	protein_coding
ENSG00000196188	4.94941e-10	3.68027e-07	5.66986	ENSG00000196188	CTSE	cathepsin E [Source:HGNC Symbol;Acc:HGNC:2530]	1	protein_coding
ENSG00000285761	0.00216557	0.0209556	5.49761	ENSG00000285761		novel transcript	6	lncRNA
ENSG00000256128	0.00699822	0.0490918	5.49133	ENSG00000256128	LINC00944	long intergenic non-protein coding RNA 944 [Source:HGNC Symbol;Acc:HGNC:48640]	12	lncRNA
ENSG00000162511	0.00702424	0.0491801	5.45984	ENSG00000162511	LAPTM5	lysosomal protein transmembrane 5 [Source:HGNC Symbol;Acc:HGNC:29612]	1	protein_coding
ENSG00000164647	1.46775e-10	1.72803e-07	5.29069	ENSG00000164647	STEAP1	STEAP family member 1 [Source:HGNC Symbol;Acc:HGNC:11378]	7	protein_coding
ENSG00000160870	0.000443443	0.00646147	5.24775	ENSG00000160870	CYP3A7	cytochrome P450 family 3 subfamily A member 7 [Source:HGNC Symbol;Acc:HGNC:2640]	7	protein_coding
ENSG00000188100	0.00637666	0.0458005	5.23132	ENSG00000188100	FAM25A	family with sequence similarity 25 member A [Source:HGNC Symbol;Acc:HGNC:23436]	10	protein_coding
ENSG00000260542	0.00113911	0.0130953	5.22279	ENSG00000260542		novel transcript	20	lncRNA
ENSG00000230533	0.000349238	0.00540555	5.14068	ENSG00000230533	LINC03004	long intergenic non-protein coding RNA 3004 [Source:HGNC Symbol;Acc:HGNC:56128]	6	lncRNA
ENSG00000100906	4.97813e-12	1.75828e-08	5.08405	ENSG00000100906	NFKBIA	NFKB inhibitor alpha [Source:HGNC Symbol;Acc:HGNC:7797]	14	protein_coding
ENSG00000137673	1.1291e-07	1.35929e-05	5.07464	ENSG00000137673	MMP7	matrix metallopeptidase 7 [Source:HGNC Symbol;Acc:HGNC:7174]	11	protein_coding
ENSG00000185745	9.69276e-06	0.000373131	5.02809	ENSG00000185745	IFIT1	interferon induced protein with tetratricopeptide repeats 1 [Source:HGNC Symbol;Acc:HGNC:5407]	10	protein_coding
ENSG00000241322	0.00370725	0.0312134	5.01449	ENSG00000241322	FBXW10B	F-box and WD repeat domain containing 10B [Source:HGNC Symbol;Acc:HGNC:14379]	17	protein_coding
ENSG00000162896	2.26648e-07	2.28721e-05	4.99321	ENSG00000162896	PIGR	polymeric immunoglobulin receptor [Source:HGNC Symbol;Acc:HGNC:8968]	1	protein_coding
ENSG00000287906	0.00202627	0.020019	4.93471	ENSG00000287906	NA	NA	NA	NA
ENSG00000140675	0.00497309	0.0382262	4.92287	ENSG00000140675	SLC5A2	solute carrier family 5 member 2 [Source:HGNC Symbol;Acc:HGNC:11037]	16	protein_coding
ENSG00000125872	4.75379e-06	0.000223798	4.9146	ENSG00000125872	LRRN4	leucine rich repeat neuronal 4 [Source:HGNC Symbol;Acc:HGNC:16208]	20	protein_coding
ENSG00000073756	2.79697e-09	1.06799e-06	4.89471	ENSG00000073756	PTGS2	prostaglandin-endoperoxide synthase 2 [Source:HGNC Symbol;Acc:HGNC:9605]	1	protein_coding
ENSG00000169442	0.00110794	0.012846	4.81477	ENSG00000169442	CD52	CD52 molecule [Source:HGNC Symbol;Acc:HGNC:1804]	1	protein_coding
ENSG00000131016	3.82614e-06	0.000189006	4.7547	ENSG00000131016	AKAP12	A-kinase anchoring protein 12 [Source:HGNC Symbol;Acc:HGNC:370]	6	protein_coding
ENSG00000115267	1.17982e-08	3.03065e-06	4.75047	ENSG00000115267	IFIH1	interferon induced with helicase C domain 1 [Source:HGNC Symbol;Acc:HGNC:18873]	2	protein_coding
ENSG00000071575	1.48923e-06	9.92446e-05	4.68198	ENSG00000071575	TRIB2	tribbles pseudokinase 2 [Source:HGNC Symbol;Acc:HGNC:30809]	2	protein_coding
ENSG00000188042	9.26975e-05	0.00210214	4.66299	ENSG00000188042	ARL4C	ADP ribosylation factor like GTPase 4C [Source:HGNC Symbol;Acc:HGNC:698]	2	protein_coding
ENSG00000197208	1.42143e-06	9.67135e-05	4.66153	ENSG00000197208	SLC22A4	solute carrier family 22 member 4 [Source:HGNC Symbol;Acc:HGNC:10968]	5	protein_coding
ENSG00000170786	2.06697e-08	4.23219e-06	4.62898	ENSG00000170786	SDR16C5	short chain dehydrogenase/reductase family 16C member 5 [Source:HGNC Symbol;Acc:HGNC:30311]	8	protein_coding
ENSG00000163131	2.07246e-09	9.1499e-07	4.58495	ENSG00000163131	CTSS	cathepsin S [Source:HGNC Symbol;Acc:HGNC:2545]	1	protein_coding
ENSG00000136514	0.0025309	0.0236017	4.57192	ENSG00000136514	RTP4	receptor transporter protein 4 [Source:HGNC Symbol;Acc:HGNC:23992]	3	protein_coding
ENSG00000102760	7.34264e-08	9.51713e-06	4.50477	ENSG00000102760	RGCC	regulator of cell cycle [Source:HGNC Symbol;Acc:HGNC:20369]	13	protein_coding
ENSG00000271503	0.000677205	0.00895616	4.49675	ENSG00000271503	CCL5	C-C motif chemokine ligand 5 [Source:HGNC Symbol;Acc:HGNC:10632]	17	protein_coding
ENSG00000130707	8.15036e-09	2.39892e-06	4.43865	ENSG00000130707	ASS1	argininosuccinate synthase 1 [Source:HGNC Symbol;Acc:HGNC:758]	9	protein_coding
ENSG00000204869	4.43717e-08	6.88883e-06	4.42077	ENSG00000204869	IGFL4	IGF like family member 4 [Source:HGNC Symbol;Acc:HGNC:32931]	19	protein_coding
ENSG00000261857	1.3417e-07	1.57963e-05	4.36744	ENSG00000261857	MIA	MIA SH3 domain containing [Source:HGNC Symbol;Acc:HGNC:7076]	19	protein_coding
ENSG00000136048	6.43527e-06	0.000279746	4.31985	ENSG00000136048	DRAM1	DNA damage regulated autophagy modulator 1 [Source:HGNC Symbol;Acc:HGNC:25645]	12	protein_coding
ENSG00000135925	3.26622e-08	5.73531e-06	4.30823	ENSG00000135925	WNT10A	Wnt family member 10A [Source:HGNC Symbol;Acc:HGNC:13829]	2	protein_coding
ENSG00000109790	4.33107e-08	6.8346e-06	4.2951	ENSG00000109790	KLHL5	kelch like family member 5 [Source:HGNC Symbol;Acc:HGNC:6356]	4	protein_coding
ENSG00000137965	2.21611e-05	0.000708352	4.27486	ENSG00000137965	IFI44	interferon induced protein 44 [Source:HGNC Symbol;Acc:HGNC:16938]	1	protein_coding
ENSG00000137628	3.73802e-05	0.00104083	4.2699	ENSG00000137628	DDX60	DExD/H-box helicase 60 [Source:HGNC Symbol;Acc:HGNC:25942]	4	protein_coding
ENSG00000120217	0.00130815	0.0146562	4.23069	ENSG00000120217	CD274	CD274 molecule [Source:HGNC Symbol;Acc:HGNC:17635]	9	protein_coding
ENSG00000155918	9.47558e-09	2.57444e-06	4.22476	ENSG00000155918	RAET1L	retinoic acid early transcript 1L [Source:HGNC Symbol;Acc:HGNC:16798]	6	protein_coding
ENSG00000138642	2.04225e-05	0.00066025	4.1998	ENSG00000138642	HERC6	HECT and RLD domain containing E3 ubiquitin protein ligase family member 6 [Source:HGNC Symbol;Acc:HGNC:26072]	4	protein_coding
ENSG00000134326	0.00490131	0.0379221	4.19936	ENSG00000134326	CMPK2	cytidine/uridine monophosphate kinase 2 [Source:HGNC Symbol;Acc:HGNC:27015]	2	protein_coding
ENSG00000231290	0.000748534	0.00957906	4.19831	ENSG00000231290	APCDD1L-DT	APCDD1L divergent transcript [Source:HGNC Symbol;Acc:HGNC:27152]	20	lncRNA
ENSG00000111331	6.60034e-06	0.000285167	4.15965	ENSG00000111331	OAS3	2'-5'-oligoadenylate synthetase 3 [Source:HGNC Symbol;Acc:HGNC:8088]	12	protein_coding
ENSG00000107201	1.43625e-06	9.70877e-05	4.104	ENSG00000107201	RIGI	RNA sensor RIG-I [Source:HGNC Symbol;Acc:HGNC:19102]	9	protein_coding
ENSG00000284969	0.000134918	0.00271527	4.00416	ENSG00000284969		novel protein	11	protein_coding
ENSG00000107551	1.76424e-05	0.000603517	3.99072	ENSG00000107551	RASSF4	Ras association domain family member 4 [Source:HGNC Symbol;Acc:HGNC:20793]	10	protein_coding
ENSG00000158286	1.70302e-08	3.88069e-06	3.967	ENSG00000158286	RNF207	ring finger protein 207 [Source:HGNC Symbol;Acc:HGNC:32947]	1	protein_coding
ENSG00000108797	0.00259523	0.024019	3.93423	ENSG00000108797	CNTNAP1	contactin associated protein 1 [Source:HGNC Symbol;Acc:HGNC:8011]	17	protein_coding
ENSG00000025708	2.79566e-06	0.000153089	3.92578	ENSG00000025708	TYMP	thymidine phosphorylase [Source:HGNC Symbol;Acc:HGNC:3148]	22	protein_coding
ENSG00000087495	0.000109744	0.00234209	3.89199	ENSG00000087495	PHACTR3	phosphatase and actin regulator 3 [Source:HGNC Symbol;Acc:HGNC:15833]	20	protein_coding
ENSG00000041982	1.14371e-06	8.45986e-05	3.86659	ENSG00000041982	TNC	tenascin C [Source:HGNC Symbol;Acc:HGNC:5318]	9	protein_coding
ENSG00000162552	0.000101398	0.00223487	3.85422	ENSG00000162552	WNT4	Wnt family member 4 [Source:HGNC Symbol;Acc:HGNC:12783]	1	protein_coding
ENSG00000144824	0.00116245	0.0132551	3.85156	ENSG00000144824	PHLDB2	pleckstrin homology like domain family B member 2 [Source:HGNC Symbol;Acc:HGNC:29573]	3	protein_coding
ENSG00000234745	0.0038287	0.0319126	3.85079	ENSG00000234745	HLA-B	major histocompatibility complex, class I, B [Source:HGNC Symbol;Acc:HGNC:4932]	6	protein_coding
ENSG00000174130	5.33329e-05	0.00136749	3.80987	ENSG00000174130	TLR6	toll like receptor 6 [Source:HGNC Symbol;Acc:HGNC:16711]	4	protein_coding
ENSG00000268104	0.000558092	0.00773012	3.80218	ENSG00000268104	SLC6A14	solute carrier family 6 member 14 [Source:HGNC Symbol;Acc:HGNC:11047]	X	protein_coding
ENSG00000169783	0.000371042	0.00566099	3.7632	ENSG00000169783	LINGO1	leucine rich repeat and Ig domain containing 1 [Source:HGNC Symbol;Acc:HGNC:21205]	15	protein_coding
ENSG00000135480	2.6698e-07	2.63769e-05	3.75747	ENSG00000135480	KRT7	keratin 7 [Source:HGNC Symbol;Acc:HGNC:6445]	12	protein_coding
ENSG00000251138	9.68504e-05	0.00217191	3.73236	ENSG00000251138	LINC02882	long intergenic non-protein coding RNA 2882 [Source:HGNC Symbol;Acc:HGNC:54802]	12	lncRNA
ENSG00000128284	6.12359e-09	2.10509e-06	3.69609	ENSG00000128284	APOL3	apolipoprotein L3 [Source:HGNC Symbol;Acc:HGNC:14868]	22	protein_coding
ENSG00000102048	0.000328593	0.00516967	3.61858	ENSG00000102048	ASB9	ankyrin repeat and SOCS box containing 9 [Source:HGNC Symbol;Acc:HGNC:17184]	X	protein_coding
ENSG00000127561	0.000815669	0.0102178	3.60584	ENSG00000127561	SYNGR3	synaptogyrin 3 [Source:HGNC Symbol;Acc:HGNC:11501]	16	protein_coding
ENSG00000196542	3.13356e-06	0.000163138	3.58865	ENSG00000196542	SPTSSB	serine palmitoyltransferase small subunit B [Source:HGNC Symbol;Acc:HGNC:24045]	3	protein_coding
ENSG00000129451	5.282e-10	3.73121e-07	3.58737	ENSG00000129451	KLK10	kallikrein related peptidase 10 [Source:HGNC Symbol;Acc:HGNC:6358]	19	protein_coding
ENSG00000137752	0.000438729	0.00642983	3.58361	ENSG00000137752	CASP1	caspase 1 [Source:HGNC Symbol;Acc:HGNC:1499]	11	protein_coding
ENSG00000140853	0.000882391	0.0107655	3.58054	ENSG00000140853	NLRC5	NLR family CARD domain containing 5 [Source:HGNC Symbol;Acc:HGNC:29933]	16	protein_coding
ENSG00000204642	2.98497e-05	0.000887438	3.56792	ENSG00000204642	HLA-F	major histocompatibility complex, class I, F [Source:HGNC Symbol;Acc:HGNC:4963]	6	protein_coding
ENSG00000189325	0.0008759	0.0107135	3.54852	ENSG00000189325	BNIP5	BCL2 interacting protein 5 [Source:HGNC Symbol;Acc:HGNC:33769]	6	protein_coding
ENSG00000163082	8.72418e-11	1.54069e-07	3.54667	ENSG00000163082	SGPP2	sphingosine-1-phosphate phosphatase 2 [Source:HGNC Symbol;Acc:HGNC:19953]	2	protein_coding
ENSG00000135114	4.71336e-08	7.08407e-06	3.53946	ENSG00000135114	OASL	2'-5'-oligoadenylate synthetase like [Source:HGNC Symbol;Acc:HGNC:8090]	12	protein_coding
ENSG00000165935	0.000185037	0.00338189	3.52329	ENSG00000165935	SMCO2	single-pass membrane protein with coiled-coil domains 2 [Source:HGNC Symbol;Acc:HGNC:34448]	12	protein_coding
ENSG00000134070	8.85428e-07	6.91123e-05	3.50575	ENSG00000134070	IRAK2	interleukin 1 receptor associated kinase 2 [Source:HGNC Symbol;Acc:HGNC:6113]	3	protein_coding
ENSG00000188549	5.81841e-10	3.9144e-07	3.4917	ENSG00000188549	CCDC9B	coiled-coil domain containing 9B [Source:HGNC Symbol;Acc:HGNC:33488]	15	protein_coding
ENSG00000119917	1.61673e-05	0.000562589	3.48311	ENSG00000119917	IFIT3	interferon induced protein with tetratricopeptide repeats 3 [Source:HGNC Symbol;Acc:HGNC:5411]	10	protein_coding
ENSG00000139597	0.000360709	0.00554394	3.45126	ENSG00000139597	N4BP2L1	NEDD4 binding protein 2 like 1 [Source:HGNC Symbol;Acc:HGNC:25037]	13	protein_coding
ENSG00000053747	1.063e-08	2.8336e-06	3.42635	ENSG00000053747	LAMA3	laminin subunit alpha 3 [Source:HGNC Symbol;Acc:HGNC:6483]	18	protein_coding
ENSG00000161921	2.60994e-09	1.02426e-06	3.40053	ENSG00000161921	CXCL16	C-X-C motif chemokine ligand 16 [Source:HGNC Symbol;Acc:HGNC:16642]	17	protein_coding
ENSG00000169876	0.00346353	0.0297102	3.34684	ENSG00000169876	MUC17	mucin 17, cell surface associated [Source:HGNC Symbol;Acc:HGNC:16800]	7	protein_coding
ENSG00000124145	1.79936e-09	8.65898e-07	3.31933	ENSG00000124145	SDC4	syndecan 4 [Source:HGNC Symbol;Acc:HGNC:10661]	20	protein_coding
ENSG00000168016	2.55277e-05	0.000790912	3.31698	ENSG00000168016	TRANK1	tetratricopeptide repeat and ankyrin repeat containing 1 [Source:HGNC Symbol;Acc:HGNC:29011]	3	protein_coding
ENSG00000108771	5.70645e-07	4.94605e-05	3.31564	ENSG00000108771	DHX58	DExH-box helicase 58 [Source:HGNC Symbol;Acc:HGNC:29517]	17	protein_coding
ENSG00000142089	0.00152806	0.0163425	3.30959	ENSG00000142089	IFITM3	interferon induced transmembrane protein 3 [Source:HGNC Symbol;Acc:HGNC:5414]	11	protein_coding
ENSG00000089127	2.59869e-06	0.000145692	3.30683	ENSG00000089127	OAS1	2'-5'-oligoadenylate synthetase 1 [Source:HGNC Symbol;Acc:HGNC:8086]	12	protein_coding
ENSG00000138646	0.00657679	0.0468804	3.30607	ENSG00000138646	HERC5	HECT and RLD domain containing E3 ubiquitin protein ligase 5 [Source:HGNC Symbol;Acc:HGNC:24368]	4	protein_coding
ENSG00000230438	0.000730214	0.00943867	3.2848	ENSG00000230438	SERPINB9P1	serpin family B member 9 pseudogene 1 [Source:HGNC Symbol;Acc:HGNC:28590]	6	lncRNA
ENSG00000166750	1.30725e-08	3.18429e-06	3.27668	ENSG00000166750	SLFN5	schlafen family member 5 [Source:HGNC Symbol;Acc:HGNC:28286]	17	protein_coding
ENSG00000145911	2.17386e-06	0.000129043	3.27255	ENSG00000145911	N4BP3	NEDD4 binding protein 3 [Source:HGNC Symbol;Acc:HGNC:29852]	5	protein_coding
ENSG00000118849	1.3741e-06	9.47751e-05	3.26385	ENSG00000118849	RARRES1	retinoic acid receptor responder 1 [Source:HGNC Symbol;Acc:HGNC:9867]	3	protein_coding
ENSG00000170075	0.00480262	0.0373426	3.22579	ENSG00000170075	GPR37L1	G protein-coupled receptor 37 like 1 [Source:HGNC Symbol;Acc:HGNC:14923]	1	protein_coding
ENSG00000148344	0.0022432	0.0215129	3.20707	ENSG00000148344	PTGES	prostaglandin E synthase [Source:HGNC Symbol;Acc:HGNC:9599]	9	protein_coding
ENSG00000185215	3.10854e-10	2.58338e-07	3.19195	ENSG00000185215	TNFAIP2	TNF alpha induced protein 2 [Source:HGNC Symbol;Acc:HGNC:11895]	14	protein_coding
ENSG00000170373	0.00639191	0.0458867	3.16866	ENSG00000170373	CST1	cystatin SN [Source:HGNC Symbol;Acc:HGNC:2473]	20	protein_coding
ENSG00000027697	1.61155e-10	1.75138e-07	3.16102	ENSG00000027697	IFNGR1	interferon gamma receptor 1 [Source:HGNC Symbol;Acc:HGNC:5439]	6	protein_coding
ENSG00000186567	0.00165376	0.0172685	3.11471	ENSG00000186567	CEACAM19	CEA cell adhesion molecule 19 [Source:HGNC Symbol;Acc:HGNC:31951]	19	protein_coding
ENSG00000076706	1.04356e-09	6.41018e-07	3.11228	ENSG00000076706	MCAM	melanoma cell adhesion molecule [Source:HGNC Symbol;Acc:HGNC:6934]	11	protein_coding
ENSG00000181143	0.00635697	0.0456823	3.10636	ENSG00000181143	MUC16	mucin 16, cell surface associated [Source:HGNC Symbol;Acc:HGNC:15582]	19	protein_coding
ENSG00000165949	0.00369896	0.0311994	3.0839	ENSG00000165949	IFI27	interferon alpha inducible protein 27 [Source:HGNC Symbol;Acc:HGNC:5397]	14	protein_coding
ENSG00000104998	0.00169311	0.017524	3.06346	ENSG00000104998	IL27RA	interleukin 27 receptor subunit alpha [Source:HGNC Symbol;Acc:HGNC:17290]	19	protein_coding
ENSG00000289056	1.09215e-05	0.000412556	3.05472	ENSG00000289056		novel transcript, antisense to PARP8	5	lncRNA
ENSG00000177989	0.00153978	0.0164305	3.05346	ENSG00000177989	CIMAP1B	ciliary microtubule associated protein 1B [Source:HGNC Symbol;Acc:HGNC:34388]	22	protein_coding
ENSG00000137198	0.00136822	0.0151968	3.01631	ENSG00000137198	GMPR	guanosine monophosphate reductase [Source:HGNC Symbol;Acc:HGNC:4376]	6	protein_coding
ENSG00000130584	1.92995e-07	2.06564e-05	3.01465	ENSG00000130584	ZBTB46	zinc finger and BTB domain containing 46 [Source:HGNC Symbol;Acc:HGNC:16094]	20	protein_coding
ENSG00000123240	3.08458e-08	5.66448e-06	3.00603	ENSG00000123240	OPTN	optineurin [Source:HGNC Symbol;Acc:HGNC:17142]	10	protein_coding
ENSG00000154640	3.49386e-10	2.74229e-07	2.98651	ENSG00000154640	BTG3	BTG anti-proliferation factor 3 [Source:HGNC Symbol;Acc:HGNC:1132]	21	protein_coding
ENSG00000255750	4.27584e-08	6.8346e-06	2.97904	ENSG00000255750		novel transcript, antisense to SSPN	12	lncRNA
ENSG00000232803	4.8707e-05	0.00129836	2.97378	ENSG00000232803	SLCO4A1-AS1	SLCO4A1 antisense RNA 1 [Source:HGNC Symbol;Acc:HGNC:40537]	20	lncRNA
ENSG00000134954	4.35387e-08	6.8346e-06	2.96498	ENSG00000134954	ETS1	ETS proto-oncogene 1, transcription factor [Source:HGNC Symbol;Acc:HGNC:3488]	11	protein_coding
ENSG00000173193	3.12985e-06	0.000163138	2.94845	ENSG00000173193	PARP14	poly(ADP-ribose) polymerase family member 14 [Source:HGNC Symbol;Acc:HGNC:29232]	3	protein_coding
ENSG00000213928	8.60896e-06	0.000344554	2.94251	ENSG00000213928	IRF9	interferon regulatory factor 9 [Source:HGNC Symbol;Acc:HGNC:6131]	14	protein_coding
ENSG00000143515	2.01713e-06	0.000124007	2.92763	ENSG00000143515	ATP8B2	ATPase phospholipid transporting 8B2 [Source:HGNC Symbol;Acc:HGNC:13534]	1	protein_coding
ENSG00000248323	1.84452e-05	0.000617522	2.90966	ENSG00000248323	LUCAT1	lung cancer associated transcript 1 [Source:HGNC Symbol;Acc:HGNC:48498]	5	lncRNA
ENSG00000291155	0.00560199	0.0417687	2.89623	ENSG00000291155	CT75	cancer/testis associated transcript 75 [Source:HGNC Symbol;Acc:HGNC:37174]	2	lncRNA
ENSG00000087494	0.000326528	0.0051544	2.86765	ENSG00000087494	PTHLH	parathyroid hormone like hormone [Source:HGNC Symbol;Acc:HGNC:9607]	12	protein_coding
ENSG00000159110	3.13731e-09	1.15575e-06	2.86284	ENSG00000159110	IFNAR2	interferon alpha and beta receptor subunit 2 [Source:HGNC Symbol;Acc:HGNC:5433]	21	protein_coding
ENSG00000184979	4.98192e-05	0.0013156	2.84586	ENSG00000184979	USP18	ubiquitin specific peptidase 18 [Source:HGNC Symbol;Acc:HGNC:12616]	22	protein_coding
ENSG00000149289	8.37628e-05	0.00192423	2.84393	ENSG00000149289	ZC3H12C	zinc finger CCCH-type containing 12C [Source:HGNC Symbol;Acc:HGNC:29362]	11	protein_coding
ENSG00000112299	2.88649e-08	5.51456e-06	2.83243	ENSG00000112299	VNN1	vanin 1 [Source:HGNC Symbol;Acc:HGNC:12705]	6	protein_coding
ENSG00000287315	5.80711e-05	0.00144952	2.83073	ENSG00000287315		novel transcript, antisense to OBSCN	1	lncRNA
ENSG00000138496	4.47245e-05	0.00119899	2.82838	ENSG00000138496	PARP9	poly(ADP-ribose) polymerase family member 9 [Source:HGNC Symbol;Acc:HGNC:24118]	3	protein_coding
ENSG00000070190	3.64898e-07	3.41409e-05	2.82528	ENSG00000070190	DAPP1	dual adaptor of phosphotyrosine and 3-phosphoinositides 1 [Source:HGNC Symbol;Acc:HGNC:16500]	4	protein_coding
ENSG00000231925	1.53413e-06	0.000100343	2.81998	ENSG00000231925	TAPBP	TAP binding protein [Source:HGNC Symbol;Acc:HGNC:11566]	6	protein_coding
ENSG00000188487	0.000445362	0.00647582	2.81775	ENSG00000188487	INSC	INSC spindle orientation adaptor protein [Source:HGNC Symbol;Acc:HGNC:33116]	11	protein_coding
ENSG00000180861	0.000277641	0.00459203	2.807	ENSG00000180861	LINC01559	long intergenic non-protein coding RNA 1559 [Source:HGNC Symbol;Acc:HGNC:26598]	12	lncRNA
ENSG00000227908	0.000866633	0.0106468	2.80584	ENSG00000227908	IL6ST-DT	IL6ST divergent transcript [Source:HGNC Symbol;Acc:HGNC:55804]	5	lncRNA
ENSG00000165507	3.12419e-08	5.66448e-06	2.80394	ENSG00000165507	DEPP1	DEPP autophagy regulator 1 [Source:HGNC Symbol;Acc:HGNC:23355]	10	protein_coding
ENSG00000154358	6.25806e-09	2.10509e-06	2.79682	ENSG00000154358	OBSCN	obscurin, cytoskeletal calmodulin and titin-interacting RhoGEF [Source:HGNC Symbol;Acc:HGNC:15719]	1	protein_coding
ENSG00000169884	8.30466e-05	0.001914	2.7958	ENSG00000169884	WNT10B	Wnt family member 10B [Source:HGNC Symbol;Acc:HGNC:12775]	12	protein_coding
ENSG00000205413	7.8923e-06	0.000325962	2.79191	ENSG00000205413	SAMD9	sterile alpha motif domain containing 9 [Source:HGNC Symbol;Acc:HGNC:1348]	7	protein_coding
ENSG00000102359	0.00078905	0.00994442	2.77525	ENSG00000102359	SRPX2	sushi repeat containing protein X-linked 2 [Source:HGNC Symbol;Acc:HGNC:30668]	X	protein_coding
ENSG00000290574	0.000391209	0.00591757	2.77427	ENSG00000290574		novel transcript	6	lncRNA
ENSG00000105974	2.11338e-06	0.000125983	2.76839	ENSG00000105974	CAV1	caveolin 1 [Source:HGNC Symbol;Acc:HGNC:1527]	7	protein_coding
ENSG00000263528	4.45843e-07	3.98663e-05	2.76548	ENSG00000263528	IKBKE	inhibitor of nuclear factor kappa B kinase subunit epsilon [Source:HGNC Symbol;Acc:HGNC:14552]	1	protein_coding
ENSG00000130589	8.75308e-06	0.000346396	2.75554	ENSG00000130589	HELZ2	helicase with zinc finger 2 [Source:HGNC Symbol;Acc:HGNC:30021]	20	protein_coding
ENSG00000138448	1.98438e-07	2.09219e-05	2.75118	ENSG00000138448	ITGAV	integrin subunit alpha V [Source:HGNC Symbol;Acc:HGNC:6150]	2	protein_coding
ENSG00000100311	2.42776e-09	1.00404e-06	2.74761	ENSG00000100311	PDGFB	platelet derived growth factor subunit B [Source:HGNC Symbol;Acc:HGNC:8800]	22	protein_coding
ENSG00000180263	2.48735e-09	1.00404e-06	2.74163	ENSG00000180263	FGD6	FYVE, RhoGEF and PH domain containing 6 [Source:HGNC Symbol;Acc:HGNC:21740]	12	protein_coding
ENSG00000160326	2.03639e-08	4.23089e-06	2.73099	ENSG00000160326	SLC2A6	solute carrier family 2 member 6 [Source:HGNC Symbol;Acc:HGNC:11011]	9	protein_coding
ENSG00000166143	1.76922e-05	0.000603759	2.72698	ENSG00000166143	PPP1R14D	protein phosphatase 1 regulatory inhibitor subunit 14D [Source:HGNC Symbol;Acc:HGNC:14953]	15	protein_coding
ENSG00000157214	3.36941e-08	5.73531e-06	2.69615	ENSG00000157214	STEAP2	STEAP2 metalloreductase [Source:HGNC Symbol;Acc:HGNC:17885]	7	protein_coding
ENSG00000119922	6.38717e-08	8.67673e-06	2.6918	ENSG00000119922	IFIT2	interferon induced protein with tetratricopeptide repeats 2 [Source:HGNC Symbol;Acc:HGNC:5409]	10	protein_coding
ENSG00000136542	3.86393e-05	0.0010662	2.68517	ENSG00000136542	GALNT5	polypeptide N-acetylgalactosaminyltransferase 5 [Source:HGNC Symbol;Acc:HGNC:4127]	2	protein_coding
ENSG00000134470	3.47402e-08	5.84296e-06	2.68192	ENSG00000134470	IL15RA	interleukin 15 receptor subunit alpha [Source:HGNC Symbol;Acc:HGNC:5978]	10	protein_coding
ENSG00000177542	1.83869e-09	8.65898e-07	2.67831	ENSG00000177542	SLC25A22	solute carrier family 25 member 22 [Source:HGNC Symbol;Acc:HGNC:19954]	11	protein_coding
ENSG00000272269	1.17258e-06	8.62822e-05	2.67761	ENSG00000272269	NUP153-AS1	NUP153 antisense RNA 1 [Source:HGNC Symbol;Acc:HGNC:55217]	6	lncRNA
ENSG00000174307	9.06552e-09	2.51133e-06	2.67311	ENSG00000174307	PHLDA3	pleckstrin homology like domain family A member 3 [Source:HGNC Symbol;Acc:HGNC:8934]	1	protein_coding
ENSG00000181381	1.77475e-05	0.000604185	2.66971	ENSG00000181381	DDX60L	DExD/H-box 60 like [Source:HGNC Symbol;Acc:HGNC:26429]	4	protein_coding
ENSG00000152778	0.00010996	0.00234316	2.65733	ENSG00000152778	IFIT5	interferon induced protein with tetratricopeptide repeats 5 [Source:HGNC Symbol;Acc:HGNC:13328]	10	protein_coding
ENSG00000128422	1.20249e-06	8.78907e-05	2.65456	ENSG00000128422	KRT17	keratin 17 [Source:HGNC Symbol;Acc:HGNC:6427]	17	protein_coding
ENSG00000260121	0.000769983	0.0097651	2.65131	ENSG00000260121		novel transcript, antisense to FAM38A	16	lncRNA
ENSG00000172183	4.10142e-07	3.71441e-05	2.65125	ENSG00000172183	ISG20	interferon stimulated exonuclease gene 20 [Source:HGNC Symbol;Acc:HGNC:6130]	15	protein_coding
ENSG00000187546	0.00012073	0.00249003	2.64136	ENSG00000187546	AGMO	alkylglycerol monooxygenase [Source:HGNC Symbol;Acc:HGNC:33784]	7	protein_coding
ENSG00000169435	1.33201e-05	0.000478846	2.63251	ENSG00000169435	RASSF6	Ras association domain family member 6 [Source:HGNC Symbol;Acc:HGNC:20796]	4	protein_coding
ENSG00000180316	0.00161611	0.017007	2.61568	ENSG00000180316	PNPLA1	patatin like phospholipase domain containing 1 [Source:HGNC Symbol;Acc:HGNC:21246]	6	protein_coding
ENSG00000134827	3.26133e-06	0.000168161	2.60983	ENSG00000134827	TCN1	transcobalamin 1 [Source:HGNC Symbol;Acc:HGNC:11652]	11	protein_coding
ENSG00000172602	8.36525e-07	6.60248e-05	2.59484	ENSG00000172602	RND1	Rho family GTPase 1 [Source:HGNC Symbol;Acc:HGNC:18314]	12	protein_coding
ENSG00000275894	0.00514438	0.0392652	2.59217	ENSG00000275894		novel transcript, sense intronic to SDC4	20	lncRNA
ENSG00000123843	3.74842e-06	0.000186655	2.58624	ENSG00000123843	C4BPB	complement component 4 binding protein beta [Source:HGNC Symbol;Acc:HGNC:1328]	1	protein_coding
ENSG00000109819	0.000340383	0.00531962	2.58287	ENSG00000109819	PPARGC1A	PPARG coactivator 1 alpha [Source:HGNC Symbol;Acc:HGNC:9237]	4	protein_coding
ENSG00000177238	1.78403e-05	0.000605885	2.57292	ENSG00000177238	TRIM72	tripartite motif containing 72 [Source:HGNC Symbol;Acc:HGNC:32671]	16	protein_coding
ENSG00000127946	4.6232e-06	0.00021845	2.57105	ENSG00000127946	HIP1	huntingtin interacting protein 1 [Source:HGNC Symbol;Acc:HGNC:4913]	7	protein_coding
ENSG00000136155	1.03489e-05	0.000393034	2.56916	ENSG00000136155	SCEL	sciellin [Source:HGNC Symbol;Acc:HGNC:10573]	13	protein_coding
ENSG00000015568	0.000494003	0.00704042	2.56882	ENSG00000015568	RGPD5	RANBP2 like and GRIP domain containing 5 [Source:HGNC Symbol;Acc:HGNC:32418]	2	protein_coding
ENSG00000152766	7.10896e-08	9.29957e-06	2.5679	ENSG00000152766	ANKRD22	ankyrin repeat domain 22 [Source:HGNC Symbol;Acc:HGNC:28321]	10	protein_coding
ENSG00000204267	4.92847e-07	4.35184e-05	2.5656	ENSG00000204267	TAP2	transporter 2, ATP binding cassette subfamily B member [Source:HGNC Symbol;Acc:HGNC:44]	6	protein_coding
ENSG00000006118	7.02707e-08	9.27836e-06	2.56163	ENSG00000006118	TMEM132A	transmembrane protein 132A [Source:HGNC Symbol;Acc:HGNC:31092]	11	protein_coding
ENSG00000221926	1.93823e-08	4.18632e-06	2.55449	ENSG00000221926	TRIM16	tripartite motif containing 16 [Source:HGNC Symbol;Acc:HGNC:17241]	17	protein_coding
ENSG00000057252	2.94178e-06	0.000156835	2.5419	ENSG00000057252	SOAT1	sterol O-acyltransferase 1 [Source:HGNC Symbol;Acc:HGNC:11177]	1	protein_coding
ENSG00000174145	0.00419235	0.0339814	2.54132	ENSG00000174145	NWD2	NACHT and WD repeat domain containing 2 [Source:HGNC Symbol;Acc:HGNC:29229]	4	protein_coding
ENSG00000291067	7.77557e-06	0.00032215	2.53807	ENSG00000291067		novel transcript	20	lncRNA
ENSG00000134343	0.00493043	0.038064	2.53231	ENSG00000134343	ANO3	anoctamin 3 [Source:HGNC Symbol;Acc:HGNC:14004]	11	protein_coding
ENSG00000285933	0.000400688	0.00599039	2.51524	ENSG00000285933	NA	NA	NA	NA
ENSG00000167601	0.000191031	0.00346456	2.51287	ENSG00000167601	AXL	AXL receptor tyrosine kinase [Source:HGNC Symbol;Acc:HGNC:905]	19	protein_coding
ENSG00000214922	8.33434e-07	6.60248e-05	2.5117	ENSG00000214922	HLA-F-AS1	HLA-F antisense RNA 1 [Source:HGNC Symbol;Acc:HGNC:26645]	6	lncRNA
ENSG00000169403	0.000166432	0.00314922	2.50791	ENSG00000169403	PTAFR	platelet activating factor receptor [Source:HGNC Symbol;Acc:HGNC:9582]	1	protein_coding
ENSG00000101347	0.000251873	0.004277	2.50581	ENSG00000101347	SAMHD1	SAM and HD domain containing deoxynucleoside triphosphate triphosphohydrolase 1 [Source:HGNC Symbol;Acc:HGNC:15925]	20	protein_coding
ENSG00000157782	2.0646e-06	0.000124122	2.5	ENSG00000157782	CABP1	calcium binding protein 1 [Source:HGNC Symbol;Acc:HGNC:1384]	12	protein_coding
ENSG00000179630	6.6853e-08	8.99523e-06	2.49557	ENSG00000179630	LACC1	laccase domain containing 1 [Source:HGNC Symbol;Acc:HGNC:26789]	13	protein_coding
ENSG00000183044	0.000684365	0.00900252	2.49077	ENSG00000183044	ABAT	4-aminobutyrate aminotransferase [Source:HGNC Symbol;Acc:HGNC:23]	16	protein_coding
ENSG00000196352	7.41281e-09	2.29921e-06	2.48928	ENSG00000196352	CD55	CD55 molecule (Cromer blood group) [Source:HGNC Symbol;Acc:HGNC:2665]	1	protein_coding
ENSG00000164307	5.75232e-07	4.94894e-05	2.48685	ENSG00000164307	ERAP1	endoplasmic reticulum aminopeptidase 1 [Source:HGNC Symbol;Acc:HGNC:18173]	5	protein_coding
ENSG00000173269	1.89132e-08	4.18632e-06	2.47929	ENSG00000173269	MMRN2	multimerin 2 [Source:HGNC Symbol;Acc:HGNC:19888]	10	protein_coding
ENSG00000129048	1.92875e-05	0.000631581	2.47337	ENSG00000129048	ACKR4	atypical chemokine receptor 4 [Source:HGNC Symbol;Acc:HGNC:1611]	3	protein_coding
ENSG00000174514	0.000107399	0.00232297	2.43075	ENSG00000174514	MFSD4A	major facilitator superfamily domain containing 4A [Source:HGNC Symbol;Acc:HGNC:25433]	1	protein_coding
ENSG00000068079	2.88843e-08	5.51456e-06	2.41641	ENSG00000068079	IFI35	interferon induced protein 35 [Source:HGNC Symbol;Acc:HGNC:5399]	17	protein_coding
ENSG00000121858	0.000229324	0.00400481	2.41208	ENSG00000121858	TNFSF10	TNF superfamily member 10 [Source:HGNC Symbol;Acc:HGNC:11925]	3	protein_coding
ENSG00000135929	0.0001454	0.00286501	2.39537	ENSG00000135929	CYP27A1	cytochrome P450 family 27 subfamily A member 1 [Source:HGNC Symbol;Acc:HGNC:2605]	2	protein_coding
ENSG00000151651	3.54819e-09	1.25322e-06	2.3932	ENSG00000151651	ADAM8	ADAM metallopeptidase domain 8 [Source:HGNC Symbol;Acc:HGNC:215]	10	protein_coding
ENSG00000161405	3.34188e-05	0.000966997	2.38391	ENSG00000161405	IKZF3	IKAROS family zinc finger 3 [Source:HGNC Symbol;Acc:HGNC:13178]	17	protein_coding
ENSG00000166401	1.80562e-07	1.97296e-05	2.37693	ENSG00000166401	SERPINB8	serpin family B member 8 [Source:HGNC Symbol;Acc:HGNC:8952]	18	protein_coding
ENSG00000065618	1.64081e-06	0.000105851	2.36748	ENSG00000065618	COL17A1	collagen type XVII alpha 1 chain [Source:HGNC Symbol;Acc:HGNC:2194]	10	protein_coding
ENSG00000204264	3.73993e-05	0.00104083	2.36538	ENSG00000204264	PSMB8	proteasome 20S subunit beta 8 [Source:HGNC Symbol;Acc:HGNC:9545]	6	protein_coding
ENSG00000021488	0.000634195	0.00854952	2.35164	ENSG00000021488	SLC7A9	solute carrier family 7 member 9 [Source:HGNC Symbol;Acc:HGNC:11067]	19	protein_coding
ENSG00000084636	9.26836e-05	0.00210214	2.34611	ENSG00000084636	COL16A1	collagen type XVI alpha 1 chain [Source:HGNC Symbol;Acc:HGNC:2193]	1	protein_coding
ENSG00000105559	8.36721e-06	0.000336786	2.34555	ENSG00000105559	PLEKHA4	pleckstrin homology domain containing A4 [Source:HGNC Symbol;Acc:HGNC:14339]	19	protein_coding
ENSG00000129667	1.48578e-09	7.77446e-07	2.34231	ENSG00000129667	RHBDF2	rhomboid 5 homolog 2 [Source:HGNC Symbol;Acc:HGNC:20788]	17	protein_coding
ENSG00000100290	0.000223518	0.00392769	2.32852	ENSG00000100290	BIK	BCL2 interacting killer [Source:HGNC Symbol;Acc:HGNC:1051]	22	protein_coding
ENSG00000143507	0.000232398	0.00402861	2.32375	ENSG00000143507	DUSP10	dual specificity phosphatase 10 [Source:HGNC Symbol;Acc:HGNC:3065]	1	protein_coding
ENSG00000187608	9.03004e-06	0.000353397	2.30881	ENSG00000187608	ISG15	ISG15 ubiquitin like modifier [Source:HGNC Symbol;Acc:HGNC:4053]	1	protein_coding
ENSG00000288833	0.000681813	0.00898569	2.30183	ENSG00000288833		novel transcript	11	lncRNA
ENSG00000150907	3.2798e-06	0.000168498	2.2879	ENSG00000150907	FOXO1	forkhead box O1 [Source:HGNC Symbol;Acc:HGNC:3819]	13	protein_coding
ENSG00000057019	2.24869e-07	2.28558e-05	2.28533	ENSG00000057019	DCBLD2	discoidin, CUB and LCCL domain containing 2 [Source:HGNC Symbol;Acc:HGNC:24627]	3	protein_coding
ENSG00000125775	7.95036e-07	6.40742e-05	2.28202	ENSG00000125775	SDCBP2	syndecan binding protein 2 [Source:HGNC Symbol;Acc:HGNC:15756]	20	protein_coding
ENSG00000166949	3.19041e-09	1.15575e-06	2.28097	ENSG00000166949	SMAD3	SMAD family member 3 [Source:HGNC Symbol;Acc:HGNC:6769]	15	protein_coding
ENSG00000069399	9.21033e-08	1.16182e-05	2.27879	ENSG00000069399	BCL3	BCL3 transcription coactivator [Source:HGNC Symbol;Acc:HGNC:998]	19	protein_coding
ENSG00000160223	3.12733e-08	5.66448e-06	2.26662	ENSG00000160223	ICOSLG	inducible T cell costimulator ligand [Source:HGNC Symbol;Acc:HGNC:17087]	21	protein_coding
ENSG00000089060	7.11138e-07	5.90998e-05	2.26595	ENSG00000089060	SLC8B1	solute carrier family 8 member B1 [Source:HGNC Symbol;Acc:HGNC:26175]	12	protein_coding
ENSG00000156463	1.38778e-09	7.54097e-07	2.25753	ENSG00000156463	SH3RF2	SH3 domain containing ring finger 2 [Source:HGNC Symbol;Acc:HGNC:26299]	5	protein_coding
ENSG00000260643	0.00347918	0.0297541	2.25642	ENSG00000260643		novel protein	16	protein_coding
ENSG00000227199	0.00690744	0.0486005	2.25546	ENSG00000227199	ST7-AS1	ST7 antisense RNA 1 [Source:HGNC Symbol;Acc:HGNC:16000]	7	lncRNA
ENSG00000196684	2.44271e-05	0.00076351	2.24988	ENSG00000196684	HSH2D	hematopoietic SH2 domain containing [Source:HGNC Symbol;Acc:HGNC:24920]	19	protein_coding
ENSG00000185467	0.000765126	0.00973283	2.24338	ENSG00000185467	KPNA7	karyopherin subunit alpha 7 [Source:HGNC Symbol;Acc:HGNC:21839]	7	protein_coding
ENSG00000286619	0.000343935	0.00536326	2.24198	ENSG00000286619	PM20D1-AS1	PM20D1 antisense RNA 1 [Source:HGNC Symbol;Acc:HGNC:27633]	1	lncRNA
ENSG00000285517	3.05046e-08	5.66448e-06	2.2416	ENSG00000285517	LINC00941	long intergenic non-protein coding RNA 941 [Source:HGNC Symbol;Acc:HGNC:48635]	12	lncRNA
ENSG00000139192	4.90017e-07	4.35184e-05	2.23743	ENSG00000139192	TAPBPL	TAP binding protein like [Source:HGNC Symbol;Acc:HGNC:30683]	12	protein_coding
ENSG00000136147	1.40569e-06	9.64059e-05	2.22368	ENSG00000136147	PHF11	PHD finger protein 11 [Source:HGNC Symbol;Acc:HGNC:17024]	13	protein_coding
ENSG00000198832	0.000954125	0.011414	2.21915	ENSG00000198832	SELENOM	selenoprotein M [Source:HGNC Symbol;Acc:HGNC:30397]	22	protein_coding
ENSG00000170542	5.75456e-08	8.21217e-06	2.21069	ENSG00000170542	SERPINB9	serpin family B member 9 [Source:HGNC Symbol;Acc:HGNC:8955]	6	protein_coding
ENSG00000111252	1.6697e-07	1.85744e-05	2.20689	ENSG00000111252	SH2B3	SH2B adaptor protein 3 [Source:HGNC Symbol;Acc:HGNC:29605]	12	protein_coding
ENSG00000153237	0.00156827	0.016659	2.20424	ENSG00000153237	CCDC148	coiled-coil domain containing 148 [Source:HGNC Symbol;Acc:HGNC:25191]	2	protein_coding
ENSG00000182179	3.19044e-05	0.0009371	2.20369	ENSG00000182179	UBA7	ubiquitin like modifier activating enzyme 7 [Source:HGNC Symbol;Acc:HGNC:12471]	3	protein_coding
ENSG00000171798	0.000172178	0.0032219	2.20133	ENSG00000171798	KNDC1	kinase non-catalytic C-lobe domain containing 1 [Source:HGNC Symbol;Acc:HGNC:29374]	10	protein_coding
ENSG00000050344	6.64775e-09	2.18417e-06	2.19751	ENSG00000050344	NFE2L3	NFE2 like bZIP transcription factor 3 [Source:HGNC Symbol;Acc:HGNC:7783]	7	protein_coding
ENSG00000139626	8.33011e-06	0.000336251	2.19597	ENSG00000139626	ITGB7	integrin subunit beta 7 [Source:HGNC Symbol;Acc:HGNC:6162]	12	protein_coding
ENSG00000287839	0.000111123	0.00235219	2.19473	ENSG00000287839		novel protein	1	protein_coding
ENSG00000125347	6.33052e-08	8.67673e-06	2.19108	ENSG00000125347	IRF1	interferon regulatory factor 1 [Source:HGNC Symbol;Acc:HGNC:6116]	5	protein_coding
ENSG00000115415	0.00078776	0.00993717	2.19059	ENSG00000115415	STAT1	signal transducer and activator of transcription 1 [Source:HGNC Symbol;Acc:HGNC:11362]	2	protein_coding
ENSG00000134352	1.26596e-08	3.1378e-06	2.18648	ENSG00000134352	IL6ST	interleukin 6 cytokine family signal transducer [Source:HGNC Symbol;Acc:HGNC:6021]	5	protein_coding
ENSG00000205572	0.00162365	0.017055	2.1852	ENSG00000205572	SERF1B	small EDRK-rich factor 1B [Source:HGNC Symbol;Acc:HGNC:10756]	5	protein_coding
ENSG00000059378	6.25625e-06	0.000275353	2.17848	ENSG00000059378	PARP12	poly(ADP-ribose) polymerase family member 12 [Source:HGNC Symbol;Acc:HGNC:21919]	7	protein_coding
ENSG00000115919	3.02856e-06	0.000159061	2.17785	ENSG00000115919	KYNU	kynureninase [Source:HGNC Symbol;Acc:HGNC:6469]	2	protein_coding
ENSG00000289614	9.61078e-06	0.000370987	2.17746	ENSG00000289614	NA	NA	NA	NA
ENSG00000171877	1.63471e-07	1.83296e-05	2.17476	ENSG00000171877	FRMD5	FERM domain containing 5 [Source:HGNC Symbol;Acc:HGNC:28214]	15	protein_coding
ENSG00000185499	6.29057e-05	0.00155102	2.16947	ENSG00000185499	MUC1	mucin 1, cell surface associated [Source:HGNC Symbol;Acc:HGNC:7508]	1	protein_coding
ENSG00000143344	0.00346702	0.0297155	2.16944	ENSG00000143344	RGL1	ral guanine nucleotide dissociation stimulator like 1 [Source:HGNC Symbol;Acc:HGNC:30281]	1	protein_coding
ENSG00000185507	7.68123e-06	0.000321066	2.16113	ENSG00000185507	IRF7	interferon regulatory factor 7 [Source:HGNC Symbol;Acc:HGNC:6122]	11	protein_coding
ENSG00000173267	9.22048e-07	7.11842e-05	2.15775	ENSG00000173267	SNCG	synuclein gamma [Source:HGNC Symbol;Acc:HGNC:11141]	10	protein_coding
ENSG00000204525	0.000149147	0.00291444	2.15673	ENSG00000204525	HLA-C	major histocompatibility complex, class I, C [Source:HGNC Symbol;Acc:HGNC:4933]	6	protein_coding
ENSG00000145901	1.10276e-07	1.34508e-05	2.15602	ENSG00000145901	TNIP1	TNFAIP3 interacting protein 1 [Source:HGNC Symbol;Acc:HGNC:16903]	5	protein_coding
ENSG00000058668	1.33052e-06	9.35203e-05	2.14862	ENSG00000058668	ATP2B4	ATPase plasma membrane Ca2+ transporting 4 [Source:HGNC Symbol;Acc:HGNC:817]	1	protein_coding
ENSG00000143369	4.56345e-08	7.00787e-06	2.14329	ENSG00000143369	ECM1	extracellular matrix protein 1 [Source:HGNC Symbol;Acc:HGNC:3153]	1	protein_coding
ENSG00000266903	4.99651e-05	0.00131699	2.13594	ENSG00000266903	CEACAM16-AS1	CEACAM16, CEACAM19 and PVR antisense RNA 1 [Source:HGNC Symbol;Acc:HGNC:55317]	19	lncRNA
ENSG00000126561	1.51797e-06	9.97482e-05	2.13258	ENSG00000126561	STAT5A	signal transducer and activator of transcription 5A [Source:HGNC Symbol;Acc:HGNC:11366]	17	protein_coding
ENSG00000188483	5.11698e-06	0.000236251	2.12732	ENSG00000188483	IER5L	immediate early response 5 like [Source:HGNC Symbol;Acc:HGNC:23679]	9	protein_coding
ENSG00000090554	0.000394475	0.00593519	2.1265	ENSG00000090554	FLT3LG	fms related receptor tyrosine kinase 3 ligand [Source:HGNC Symbol;Acc:HGNC:3766]	19	protein_coding
ENSG00000137857	0.000115343	0.00241059	2.12514	ENSG00000137857	DUOX1	dual oxidase 1 [Source:HGNC Symbol;Acc:HGNC:3062]	15	protein_coding
ENSG00000188910	3.31721e-08	5.73531e-06	2.12491	ENSG00000188910	GJB3	gap junction protein beta 3 [Source:HGNC Symbol;Acc:HGNC:4285]	1	protein_coding
ENSG00000103490	2.43007e-06	0.000138436	2.12025	ENSG00000103490	PYCARD	PYD and CARD domain containing [Source:HGNC Symbol;Acc:HGNC:16608]	16	protein_coding
ENSG00000275874	0.00021954	0.00387223	2.11627	ENSG00000275874	PICSAR	P38 inhibited cutaneous squamous cell carcinoma associated lincRNA [Source:HGNC Symbol;Acc:HGNC:19725]	21	lncRNA
ENSG00000248727	8.93246e-06	0.000350549	2.11574	ENSG00000248727	LINC01948	long intergenic non-protein coding RNA 1948 [Source:HGNC Symbol;Acc:HGNC:52772]	5	lncRNA
ENSG00000123838	0.00312513	0.0275618	2.10993	ENSG00000123838	C4BPA	complement component 4 binding protein alpha [Source:HGNC Symbol;Acc:HGNC:1325]	1	protein_coding
ENSG00000179674	5.21941e-05	0.00135302	2.10689	ENSG00000179674	ARL14	ADP ribosylation factor like GTPase 14 [Source:HGNC Symbol;Acc:HGNC:22974]	3	protein_coding
ENSG00000115590	1.37521e-06	9.47751e-05	2.10417	ENSG00000115590	IL1R2	interleukin 1 receptor type 2 [Source:HGNC Symbol;Acc:HGNC:5994]	2	protein_coding
ENSG00000144959	8.16691e-08	1.04893e-05	2.10114	ENSG00000144959	NCEH1	neutral cholesterol ester hydrolase 1 [Source:HGNC Symbol;Acc:HGNC:29260]	3	protein_coding
ENSG00000158887	0.000180214	0.00332818	2.09031	ENSG00000158887	MPZ	myelin protein zero [Source:HGNC Symbol;Acc:HGNC:7225]	1	protein_coding
ENSG00000186648	0.000238632	0.00412656	2.09028	ENSG00000186648	CARMIL3	capping protein regulator and myosin 1 linker 3 [Source:HGNC Symbol;Acc:HGNC:20272]	14	protein_coding
ENSG00000188313	0.00013134	0.00266605	2.08612	ENSG00000188313	PLSCR1	phospholipid scramblase 1 [Source:HGNC Symbol;Acc:HGNC:9092]	3	protein_coding
ENSG00000235899	0.00662516	0.0471775	2.08522	ENSG00000235899	LINC01564	long intergenic non-protein coding RNA 1564 [Source:HGNC Symbol;Acc:HGNC:51361]	6	lncRNA
ENSG00000290917	0.000225113	0.00394101	2.08068	ENSG00000290917	RAET1K	retinoic acid early transcript 1K (pseudogene) [Source:HGNC Symbol;Acc:HGNC:16797]	6	lncRNA
ENSG00000141682	1.99887e-08	4.21492e-06	2.07472	ENSG00000141682	PMAIP1	phorbol-12-myristate-13-acetate-induced protein 1 [Source:HGNC Symbol;Acc:HGNC:9108]	18	protein_coding
ENSG00000197457	7.74201e-06	0.000321703	2.07433	ENSG00000197457	STMN3	stathmin 3 [Source:HGNC Symbol;Acc:HGNC:15926]	20	protein_coding
ENSG00000146072	1.4354e-08	3.37988e-06	2.07314	ENSG00000146072	TNFRSF21	TNF receptor superfamily member 21 [Source:HGNC Symbol;Acc:HGNC:13469]	6	protein_coding
ENSG00000161011	2.88325e-08	5.51456e-06	2.07312	ENSG00000161011	SQSTM1	sequestosome 1 [Source:HGNC Symbol;Acc:HGNC:11280]	5	protein_coding
ENSG00000204531	0.000390223	0.00590897	2.03407	ENSG00000204531	POU5F1	POU class 5 homeobox 1 [Source:HGNC Symbol;Acc:HGNC:9221]	6	protein_coding
ENSG00000172789	0.00180686	0.0183907	2.03309	ENSG00000172789	HOXC5	homeobox C5 [Source:HGNC Symbol;Acc:HGNC:5127]	12	protein_coding
ENSG00000154263	3.8174e-05	0.0010575	2.03209	ENSG00000154263	ABCA10	ATP binding cassette subfamily A member 10 [Source:HGNC Symbol;Acc:HGNC:30]	17	protein_coding
ENSG00000291097	0.00531237	0.0402182	2.03138	ENSG00000291097	HLA-L	major histocompatibility complex, class I, L (pseudogene) [Source:HGNC Symbol;Acc:HGNC:4970]	6	lncRNA
ENSG00000149798	2.7567e-05	0.000839368	2.02922	ENSG00000149798	CDC42EP2	CDC42 effector protein 2 [Source:HGNC Symbol;Acc:HGNC:16263]	11	protein_coding
ENSG00000132003	2.37169e-05	0.000746378	2.02216	ENSG00000132003	ZSWIM4	zinc finger SWIM-type containing 4 [Source:HGNC Symbol;Acc:HGNC:25704]	19	protein_coding
ENSG00000196754	2.57987e-06	0.000145213	2.01981	ENSG00000196754	S100A2	S100 calcium binding protein A2 [Source:HGNC Symbol;Acc:HGNC:10492]	1	protein_coding
ENSG00000176463	0.00079781	0.0100459	2.01977	ENSG00000176463	SLCO3A1	solute carrier organic anion transporter family member 3A1 [Source:HGNC Symbol;Acc:HGNC:10952]	15	protein_coding
ENSG00000121742	0.00680702	0.048157	2.01331	ENSG00000121742	GJB6	gap junction protein beta 6 [Source:HGNC Symbol;Acc:HGNC:4288]	13	protein_coding
ENSG00000289548	0.00463226	0.036439	2.01201	ENSG00000289548		novel transcript	20	lncRNA
ENSG00000134531	2.77758e-06	0.000152691	2.00932	ENSG00000134531	EMP1	epithelial membrane protein 1 [Source:HGNC Symbol;Acc:HGNC:3333]	12	protein_coding
ENSG00000135899	1.80216e-05	0.000609114	2.00881	ENSG00000135899	SP110	SP110 nuclear body protein [Source:HGNC Symbol;Acc:HGNC:5401]	2	protein_coding
ENSG00000163347	5.83132e-08	8.23848e-06	2.00069	ENSG00000163347	CLDN1	claudin 1 [Source:HGNC Symbol;Acc:HGNC:2032]	3	protein_coding
ENSG00000291110	3.68755e-08	6.12914e-06	2.00062	ENSG00000291110		tripartite motif containing 16 like (pseudogene) [Source:NCBI gene (formerly Entrezgene);Acc:147166]	17	lncRNA
ENSG00000131323	1.47681e-05	0.000520309	1.99524	ENSG00000131323	TRAF3	TNF receptor associated factor 3 [Source:HGNC Symbol;Acc:HGNC:12033]	14	protein_coding
ENSG00000167680	0.000224014	0.00393141	1.99382	ENSG00000167680	SEMA6B	semaphorin 6B [Source:HGNC Symbol;Acc:HGNC:10739]	19	protein_coding
ENSG00000026950	1.74037e-05	0.000599707	1.98861	ENSG00000026950	BTN3A1	butyrophilin subfamily 3 member A1 [Source:HGNC Symbol;Acc:HGNC:1138]	6	protein_coding
ENSG00000196776	5.98095e-08	8.2842e-06	1.97827	ENSG00000196776	CD47	CD47 molecule [Source:HGNC Symbol;Acc:HGNC:1682]	3	protein_coding
ENSG00000100342	6.1034e-06	0.000269465	1.97762	ENSG00000100342	APOL1	apolipoprotein L1 [Source:HGNC Symbol;Acc:HGNC:618]	22	protein_coding
ENSG00000137767	1.39589e-07	1.62984e-05	1.9752	ENSG00000137767	SQOR	sulfide quinone oxidoreductase [Source:HGNC Symbol;Acc:HGNC:20390]	15	protein_coding
ENSG00000155265	0.000135393	0.00272095	1.97038	ENSG00000155265	GOLGA7B	golgin A7 family member B [Source:HGNC Symbol;Acc:HGNC:31668]	10	protein_coding
ENSG00000196878	7.61067e-06	0.000319061	1.96955	ENSG00000196878	LAMB3	laminin subunit beta 3 [Source:HGNC Symbol;Acc:HGNC:6490]	1	protein_coding
ENSG00000165046	0.000156113	0.00300076	1.96636	ENSG00000165046	LETM2	leucine zipper and EF-hand containing transmembrane protein 2 [Source:HGNC Symbol;Acc:HGNC:14648]	8	protein_coding
ENSG00000168961	2.09334e-07	2.19072e-05	1.96111	ENSG00000168961	LGALS9	galectin 9 [Source:HGNC Symbol;Acc:HGNC:6570]	17	protein_coding
ENSG00000138772	3.68089e-06	0.00018441	1.95487	ENSG00000138772	ANXA3	annexin A3 [Source:HGNC Symbol;Acc:HGNC:541]	4	protein_coding
ENSG00000225032	2.61863e-05	0.000807773	1.94866	ENSG00000225032		novel transcript	9	lncRNA
ENSG00000163874	1.09505e-05	0.000412556	1.94208	ENSG00000163874	ZC3H12A	zinc finger CCCH-type containing 12A [Source:HGNC Symbol;Acc:HGNC:26259]	1	protein_coding
ENSG00000123700	0.00445787	0.0355422	1.94082	ENSG00000123700	KCNJ2	potassium inwardly rectifying channel subfamily J member 2 [Source:HGNC Symbol;Acc:HGNC:6263]	17	protein_coding
ENSG00000197506	6.07595e-07	5.14018e-05	1.93807	ENSG00000197506	SLC28A3	solute carrier family 28 member 3 [Source:HGNC Symbol;Acc:HGNC:16484]	9	protein_coding
ENSG00000130813	2.20132e-07	2.27009e-05	1.93575	ENSG00000130813	SHFL	shiftless antiviral inhibitor of ribosomal frameshifting [Source:HGNC Symbol;Acc:HGNC:25649]	19	protein_coding
ENSG00000011132	1.72222e-06	0.000110097	1.93212	ENSG00000011132	APBA3	amyloid beta precursor protein binding family A member 3 [Source:HGNC Symbol;Acc:HGNC:580]	19	protein_coding
ENSG00000086300	0.00046939	0.00676688	1.92969	ENSG00000086300	SNX10	sorting nexin 10 [Source:HGNC Symbol;Acc:HGNC:14974]	7	protein_coding
ENSG00000137699	7.16161e-05	0.001712	1.92957	ENSG00000137699	TRIM29	tripartite motif containing 29 [Source:HGNC Symbol;Acc:HGNC:17274]	11	protein_coding
ENSG00000109320	2.37205e-05	0.000746378	1.92632	ENSG00000109320	NFKB1	nuclear factor kappa B subunit 1 [Source:HGNC Symbol;Acc:HGNC:7794]	4	protein_coding
ENSG00000167767	4.42725e-07	3.98396e-05	1.92621	ENSG00000167767	KRT80	keratin 80 [Source:HGNC Symbol;Acc:HGNC:27056]	12	protein_coding
ENSG00000085063	1.95567e-08	4.18632e-06	1.92606	ENSG00000085063	CD59	CD59 molecule (CD59 blood group) [Source:HGNC Symbol;Acc:HGNC:1689]	11	protein_coding
ENSG00000007306	0.00714436	0.0498447	1.92596	ENSG00000007306	CEACAM7	CEA cell adhesion molecule 7 [Source:HGNC Symbol;Acc:HGNC:1819]	19	protein_coding
ENSG00000181264	0.000744082	0.00954804	1.92406	ENSG00000181264	TLCD5	TLC domain containing 5 [Source:HGNC Symbol;Acc:HGNC:28280]	11	protein_coding
ENSG00000127666	1.15508e-08	3.02204e-06	1.92224	ENSG00000127666	TICAM1	TIR domain containing adaptor molecule 1 [Source:HGNC Symbol;Acc:HGNC:18348]	19	protein_coding
ENSG00000111859	7.19539e-07	5.94482e-05	1.91944	ENSG00000111859	NEDD9	neural precursor cell expressed, developmentally down-regulated 9 [Source:HGNC Symbol;Acc:HGNC:7733]	6	protein_coding
ENSG00000140464	2.24522e-07	2.28558e-05	1.91605	ENSG00000140464	PML	PML nuclear body scaffold [Source:HGNC Symbol;Acc:HGNC:9113]	15	protein_coding
ENSG00000287917	0.000205271	0.00368966	1.91553	ENSG00000287917		novel transcript, antisense to POLA2	11	lncRNA
ENSG00000170006	0.00312528	0.0275618	1.90995	ENSG00000170006	TMEM154	transmembrane protein 154 [Source:HGNC Symbol;Acc:HGNC:26489]	4	protein_coding
ENSG00000178078	5.06163e-08	7.34792e-06	1.89856	ENSG00000178078	STAP2	signal transducing adaptor family member 2 [Source:HGNC Symbol;Acc:HGNC:30430]	19	protein_coding
ENSG00000214049	0.00221076	0.0212908	1.89651	ENSG00000214049	UCA1	urothelial cancer associated 1 [Source:HGNC Symbol;Acc:HGNC:37126]	19	lncRNA
ENSG00000137269	4.61619e-08	7.01264e-06	1.88775	ENSG00000137269	LRRC1	leucine rich repeat containing 1 [Source:HGNC Symbol;Acc:HGNC:14307]	6	protein_coding
ENSG00000111801	0.000220119	0.00387761	1.88185	ENSG00000111801	BTN3A3	butyrophilin subfamily 3 member A3 [Source:HGNC Symbol;Acc:HGNC:1140]	6	protein_coding
ENSG00000075618	0.00215523	0.0209072	1.88176	ENSG00000075618	FSCN1	fascin actin-bundling protein 1 [Source:HGNC Symbol;Acc:HGNC:11148]	7	protein_coding
ENSG00000100665	3.40077e-07	3.22457e-05	1.87629	ENSG00000100665	SERPINA4	serpin family A member 4 [Source:HGNC Symbol;Acc:HGNC:8948]	14	protein_coding
ENSG00000206503	1.00616e-06	7.56117e-05	1.86998	ENSG00000206503	HLA-A	major histocompatibility complex, class I, A [Source:HGNC Symbol;Acc:HGNC:4931]	6	protein_coding
ENSG00000135127	1.1353e-07	1.35929e-05	1.86959	ENSG00000135127	BICDL1	BICD family like cargo adaptor 1 [Source:HGNC Symbol;Acc:HGNC:28095]	12	protein_coding
ENSG00000105855	4.76806e-06	0.000223798	1.86447	ENSG00000105855	ITGB8	integrin subunit beta 8 [Source:HGNC Symbol;Acc:HGNC:6163]	7	protein_coding
ENSG00000083799	1.92048e-05	0.000631581	1.86231	ENSG00000083799	CYLD	CYLD lysine 63 deubiquitinase [Source:HGNC Symbol;Acc:HGNC:2584]	16	protein_coding
ENSG00000018408	0.00649264	0.0464917	1.8599	ENSG00000018408	WWTR1	WW domain containing transcription regulator 1 [Source:HGNC Symbol;Acc:HGNC:24042]	3	protein_coding
ENSG00000174502	0.00385762	0.0320591	1.8596	ENSG00000174502	SLC26A9	solute carrier family 26 member 9 [Source:HGNC Symbol;Acc:HGNC:14469]	1	protein_coding
ENSG00000110888	2.02964e-05	0.000657677	1.8593	ENSG00000110888	CAPRIN2	caprin family member 2 [Source:HGNC Symbol;Acc:HGNC:21259]	12	protein_coding
ENSG00000173821	0.00039535	0.00594191	1.85857	ENSG00000173821	RNF213	ring finger protein 213 [Source:HGNC Symbol;Acc:HGNC:14539]	17	protein_coding
ENSG00000088836	0.000581775	0.00798767	1.85729	ENSG00000088836	SLC4A11	solute carrier family 4 member 11 [Source:HGNC Symbol;Acc:HGNC:16438]	20	protein_coding
ENSG00000128342	2.70155e-06	0.000149169	1.85669	ENSG00000128342	LIF	LIF interleukin 6 family cytokine [Source:HGNC Symbol;Acc:HGNC:6596]	22	protein_coding
ENSG00000067066	1.73685e-05	0.000599707	1.85544	ENSG00000067066	SP100	SP100 nuclear antigen [Source:HGNC Symbol;Acc:HGNC:11206]	2	protein_coding
ENSG00000151748	2.8875e-06	0.000155093	1.85543	ENSG00000151748	SAV1	salvador family WW domain containing protein 1 [Source:HGNC Symbol;Acc:HGNC:17795]	14	protein_coding
ENSG00000064932	6.46164e-07	5.40177e-05	1.85401	ENSG00000064932	SBNO2	strawberry notch homolog 2 [Source:HGNC Symbol;Acc:HGNC:29158]	19	protein_coding
ENSG00000196924	2.57508e-05	0.000796077	1.85364	ENSG00000196924	FLNA	filamin A [Source:HGNC Symbol;Acc:HGNC:3754]	X	protein_coding
ENSG00000110427	0.004882	0.0378141	1.85327	ENSG00000110427	KIAA1549L	KIAA1549 like [Source:HGNC Symbol;Acc:HGNC:24836]	11	protein_coding
ENSG00000139278	0.00228552	0.0218193	1.85009	ENSG00000139278	GLIPR1	GLI pathogenesis related 1 [Source:HGNC Symbol;Acc:HGNC:17001]	12	protein_coding
ENSG00000178685	2.34935e-05	0.000743741	1.84643	ENSG00000178685	PARP10	poly(ADP-ribose) polymerase family member 10 [Source:HGNC Symbol;Acc:HGNC:25895]	8	protein_coding
ENSG00000163840	1.51081e-06	9.97482e-05	1.84436	ENSG00000163840	DTX3L	deltex E3 ubiquitin ligase 3L [Source:HGNC Symbol;Acc:HGNC:30323]	3	protein_coding
ENSG00000139629	0.000134778	0.00271527	1.84431	ENSG00000139629	GALNT6	polypeptide N-acetylgalactosaminyltransferase 6 [Source:HGNC Symbol;Acc:HGNC:4128]	12	protein_coding
ENSG00000072682	9.18908e-07	7.11842e-05	1.84372	ENSG00000072682	P4HA2	prolyl 4-hydroxylase subunit alpha 2 [Source:HGNC Symbol;Acc:HGNC:8547]	5	protein_coding
ENSG00000205710	0.000698209	0.0091336	1.84346	ENSG00000205710	C17orf107	chromosome 17 open reading frame 107 [Source:HGNC Symbol;Acc:HGNC:37238]	17	protein_coding
ENSG00000135074	7.4863e-07	6.11366e-05	1.84287	ENSG00000135074	ADAM19	ADAM metallopeptidase domain 19 [Source:HGNC Symbol;Acc:HGNC:197]	5	protein_coding
ENSG00000100077	6.90945e-05	0.00167082	1.8425	ENSG00000100077	GRK3	G protein-coupled receptor kinase 3 [Source:HGNC Symbol;Acc:HGNC:290]	22	protein_coding
ENSG00000118707	6.7028e-06	0.000288711	1.84241	ENSG00000118707	TGIF2	TGFB induced factor homeobox 2 [Source:HGNC Symbol;Acc:HGNC:15764]	20	protein_coding
ENSG00000111424	3.7104e-05	0.00104009	1.83408	ENSG00000111424	VDR	vitamin D receptor [Source:HGNC Symbol;Acc:HGNC:12679]	12	protein_coding
ENSG00000164342	0.000214937	0.00381893	1.83273	ENSG00000164342	TLR3	toll like receptor 3 [Source:HGNC Symbol;Acc:HGNC:11849]	4	protein_coding
ENSG00000175294	0.00267554	0.0245773	1.82547	ENSG00000175294	CATSPER1	cation channel sperm associated 1 [Source:HGNC Symbol;Acc:HGNC:17116]	11	protein_coding
ENSG00000198959	9.08889e-06	0.000354718	1.82077	ENSG00000198959	TGM2	transglutaminase 2 [Source:HGNC Symbol;Acc:HGNC:11778]	20	protein_coding
ENSG00000274213	0.00561064	0.0417687	1.82068	ENSG00000274213		novel transcript	17	lncRNA
ENSG00000169247	0.000911949	0.0110403	1.81958	ENSG00000169247	SH3TC2	SH3 domain and tetratricopeptide repeats 2 [Source:HGNC Symbol;Acc:HGNC:29427]	5	protein_coding
ENSG00000101443	8.10486e-06	0.000332865	1.81562	ENSG00000101443	WFDC2	WAP four-disulfide core domain 2 [Source:HGNC Symbol;Acc:HGNC:15939]	20	protein_coding
ENSG00000128487	1.08822e-06	8.09175e-05	1.81446	ENSG00000128487	SPECC1	sperm antigen with calponin homology and coiled-coil domains 1 [Source:HGNC Symbol;Acc:HGNC:30615]	17	protein_coding
ENSG00000137575	4.97125e-08	7.34792e-06	1.81417	ENSG00000137575	SDCBP	syndecan binding protein [Source:HGNC Symbol;Acc:HGNC:10662]	8	protein_coding
ENSG00000134755	4.42396e-05	0.00119249	1.8086	ENSG00000134755	DSC2	desmocollin 2 [Source:HGNC Symbol;Acc:HGNC:3036]	18	protein_coding
ENSG00000197321	8.1659e-06	0.0003344	1.80592	ENSG00000197321	SVIL	supervillin [Source:HGNC Symbol;Acc:HGNC:11480]	10	protein_coding
ENSG00000240583	1.93176e-05	0.000631581	1.8039	ENSG00000240583	AQP1	aquaporin 1 (Colton blood group) [Source:HGNC Symbol;Acc:HGNC:633]	7	protein_coding
ENSG00000271605	0.00620962	0.0449794	1.80065	ENSG00000271605	MILR1	mast cell immunoglobulin like receptor 1 [Source:HGNC Symbol;Acc:HGNC:27570]	17	protein_coding
ENSG00000094755	5.41879e-06	0.00024937	1.80029	ENSG00000094755	GABRP	gamma-aminobutyric acid type A receptor subunit pi [Source:HGNC Symbol;Acc:HGNC:4089]	5	protein_coding
ENSG00000120889	1.21447e-06	8.79902e-05	1.79883	ENSG00000120889	TNFRSF10B	TNF receptor superfamily member 10b [Source:HGNC Symbol;Acc:HGNC:11905]	8	protein_coding
ENSG00000055332	0.000199319	0.00359181	1.79736	ENSG00000055332	EIF2AK2	eukaryotic translation initiation factor 2 alpha kinase 2 [Source:HGNC Symbol;Acc:HGNC:9437]	2	protein_coding
ENSG00000251349	0.000392403	0.00592427	1.79551	ENSG00000251349	MSANTD3-TMEFF1	MSANTD3-TMEFF1 readthrough [Source:HGNC Symbol;Acc:HGNC:38838]	9	protein_coding
ENSG00000221963	3.87897e-06	0.000190948	1.79493	ENSG00000221963	APOL6	apolipoprotein L6 [Source:HGNC Symbol;Acc:HGNC:14870]	22	protein_coding
ENSG00000100100	0.000311798	0.00501042	1.79326	ENSG00000100100	PIK3IP1	phosphoinositide-3-kinase interacting protein 1 [Source:HGNC Symbol;Acc:HGNC:24942]	22	protein_coding
ENSG00000118322	0.00141205	0.0155663	1.79239	ENSG00000118322	ATP10B	ATPase phospholipid transporting 10B (putative) [Source:HGNC Symbol;Acc:HGNC:13543]	5	protein_coding
ENSG00000101888	1.75448e-06	0.000111654	1.79153	ENSG00000101888	NXT2	nuclear transport factor 2 like export factor 2 [Source:HGNC Symbol;Acc:HGNC:18151]	X	protein_coding
ENSG00000084734	0.000368734	0.00563292	1.79151	ENSG00000084734	GCKR	glucokinase regulator [Source:HGNC Symbol;Acc:HGNC:4196]	2	protein_coding
ENSG00000184292	0.00399818	0.0329174	1.79138	ENSG00000184292	TACSTD2	tumor associated calcium signal transducer 2 [Source:HGNC Symbol;Acc:HGNC:11530]	1	protein_coding
ENSG00000124508	0.000653422	0.00874966	1.79109	ENSG00000124508	BTN2A2	butyrophilin subfamily 2 member A2 [Source:HGNC Symbol;Acc:HGNC:1137]	6	protein_coding
ENSG00000137571	0.000280252	0.00461469	1.78952	ENSG00000137571	SLCO5A1	solute carrier organic anion transporter family member 5A1 [Source:HGNC Symbol;Acc:HGNC:19046]	8	protein_coding
ENSG00000100003	5.77984e-07	4.94894e-05	1.78505	ENSG00000100003	SEC14L2	SEC14 like lipid binding 2 [Source:HGNC Symbol;Acc:HGNC:10699]	22	protein_coding
ENSG00000188404	0.0039561	0.0327044	1.78346	ENSG00000188404	SELL	selectin L [Source:HGNC Symbol;Acc:HGNC:10720]	1	protein_coding
ENSG00000154127	6.57733e-05	0.00161309	1.78318	ENSG00000154127	UBASH3B	ubiquitin associated and SH3 domain containing B [Source:HGNC Symbol;Acc:HGNC:29884]	11	protein_coding
ENSG00000126458	4.12921e-05	0.00113277	1.78265	ENSG00000126458	RRAS	RAS related [Source:HGNC Symbol;Acc:HGNC:10447]	19	protein_coding
ENSG00000272894	0.000300188	0.00488038	1.78093	ENSG00000272894	MIOS-DT	MIOS divergent transcript [Source:HGNC Symbol;Acc:HGNC:55187]	7	lncRNA
ENSG00000124762	4.43699e-05	0.00119249	1.77474	ENSG00000124762	CDKN1A	cyclin dependent kinase inhibitor 1A [Source:HGNC Symbol;Acc:HGNC:1784]	6	protein_coding
ENSG00000111912	8.63166e-05	0.00197647	1.77288	ENSG00000111912	NCOA7	nuclear receptor coactivator 7 [Source:HGNC Symbol;Acc:HGNC:21081]	6	protein_coding
ENSG00000132911	5.46199e-06	0.000250542	1.76936	ENSG00000132911	NMUR2	neuromedin U receptor 2 [Source:HGNC Symbol;Acc:HGNC:16454]	5	protein_coding
ENSG00000128268	0.000184104	0.00337356	1.76441	ENSG00000128268	MGAT3	beta-1,4-mannosyl-glycoprotein 4-beta-N-acetylglucosaminyltransferase [Source:HGNC Symbol;Acc:HGNC:7046]	22	protein_coding
ENSG00000170961	0.00276838	0.0252171	1.76206	ENSG00000170961	HAS2	hyaluronan synthase 2 [Source:HGNC Symbol;Acc:HGNC:4819]	8	protein_coding
ENSG00000143067	0.00192726	0.0193658	1.76091	ENSG00000143067	ZNF697	zinc finger protein 697 [Source:HGNC Symbol;Acc:HGNC:32034]	1	protein_coding
ENSG00000137331	1.62582e-07	1.83296e-05	1.76064	ENSG00000137331	IER3	immediate early response 3 [Source:HGNC Symbol;Acc:HGNC:5392]	6	protein_coding
ENSG00000204516	0.00251739	0.0234912	1.75967	ENSG00000204516	MICB	MHC class I polypeptide-related sequence B [Source:HGNC Symbol;Acc:HGNC:7091]	6	protein_coding
ENSG00000289609	0.00127414	0.0143434	1.75897	ENSG00000289609		novel transcript	6	lncRNA
ENSG00000179750	1.88955e-05	0.000626658	1.75456	ENSG00000179750	APOBEC3B	apolipoprotein B mRNA editing enzyme catalytic subunit 3B [Source:HGNC Symbol;Acc:HGNC:17352]	22	protein_coding
ENSG00000029153	4.17441e-06	0.000200599	1.75141	ENSG00000029153	BMAL2	basic helix-loop-helix ARNT like 2 [Source:HGNC Symbol;Acc:HGNC:18984]	12	protein_coding
ENSG00000149948	3.52323e-06	0.000178409	1.75121	ENSG00000149948	HMGA2	high mobility group AT-hook 2 [Source:HGNC Symbol;Acc:HGNC:5009]	12	protein_coding
ENSG00000139289	2.43706e-07	2.4419e-05	1.74955	ENSG00000139289	PHLDA1	pleckstrin homology like domain family A member 1 [Source:HGNC Symbol;Acc:HGNC:8933]	12	protein_coding
ENSG00000100911	2.32246e-06	0.000133402	1.74891	ENSG00000100911	PSME2	proteasome activator subunit 2 [Source:HGNC Symbol;Acc:HGNC:9569]	14	protein_coding
ENSG00000100625	1.26585e-05	0.000460925	1.74675	ENSG00000100625	SIX4	SIX homeobox 4 [Source:HGNC Symbol;Acc:HGNC:10890]	14	protein_coding
ENSG00000265590	0.00620944	0.0449794	1.743	ENSG00000265590	CFAP298-TCP10L	CFAP298-TCP10L readthrough [Source:HGNC Symbol;Acc:HGNC:54636]	21	protein_coding
ENSG00000073605	0.000134026	0.0027105	1.74045	ENSG00000073605	GSDMB	gasdermin B [Source:HGNC Symbol;Acc:HGNC:23690]	17	protein_coding
ENSG00000198814	5.80424e-05	0.00144952	1.73833	ENSG00000198814	GK	glycerol kinase [Source:HGNC Symbol;Acc:HGNC:4289]	X	protein_coding
ENSG00000103187	1.46099e-06	9.78241e-05	1.73207	ENSG00000103187	COTL1	coactosin like F-actin binding protein 1 [Source:HGNC Symbol;Acc:HGNC:18304]	16	protein_coding
ENSG00000138271	0.000747043	0.00956866	1.73134	ENSG00000138271	GPR87	G protein-coupled receptor 87 [Source:HGNC Symbol;Acc:HGNC:4538]	3	protein_coding
ENSG00000180535	6.5994e-05	0.00161309	1.73116	ENSG00000180535	BHLHA15	basic helix-loop-helix family member a15 [Source:HGNC Symbol;Acc:HGNC:22265]	7	protein_coding
ENSG00000070985	0.000107428	0.00232297	1.72685	ENSG00000070985	TRPM5	transient receptor potential cation channel subfamily M member 5 [Source:HGNC Symbol;Acc:HGNC:14323]	11	protein_coding
ENSG00000056558	0.000360228	0.00554394	1.72406	ENSG00000056558	TRAF1	TNF receptor associated factor 1 [Source:HGNC Symbol;Acc:HGNC:12031]	9	protein_coding
ENSG00000148444	2.70295e-06	0.000149169	1.72109	ENSG00000148444	COMMD3	COMM domain containing 3 [Source:HGNC Symbol;Acc:HGNC:23332]	10	protein_coding
ENSG00000173264	2.32282e-06	0.000133402	1.72062	ENSG00000173264	GPR137	G protein-coupled receptor 137 [Source:HGNC Symbol;Acc:HGNC:24300]	11	protein_coding
ENSG00000163545	0.000117335	0.00243781	1.71734	ENSG00000163545	NUAK2	NUAK family kinase 2 [Source:HGNC Symbol;Acc:HGNC:29558]	1	protein_coding
ENSG00000159128	5.02114e-05	0.00131838	1.71578	ENSG00000159128	IFNGR2	interferon gamma receptor 2 [Source:HGNC Symbol;Acc:HGNC:5440]	21	protein_coding
ENSG00000131669	4.09594e-07	3.71441e-05	1.71495	ENSG00000131669	NINJ1	ninjurin 1 [Source:HGNC Symbol;Acc:HGNC:7824]	9	protein_coding
ENSG00000228742	0.00265306	0.0244026	1.71407	ENSG00000228742	LINC02577	long intergenic non-protein coding RNA 2577 [Source:HGNC Symbol;Acc:HGNC:53749]	7	lncRNA
ENSG00000175592	9.82291e-05	0.00218682	1.71396	ENSG00000175592	FOSL1	FOS like 1, AP-1 transcription factor subunit [Source:HGNC Symbol;Acc:HGNC:13718]	11	protein_coding
ENSG00000111266	4.0775e-06	0.000196611	1.71302	ENSG00000111266	DUSP16	dual specificity phosphatase 16 [Source:HGNC Symbol;Acc:HGNC:17909]	12	protein_coding
ENSG00000169908	2.99558e-07	2.87902e-05	1.71168	ENSG00000169908	TM4SF1	transmembrane 4 L six family member 1 [Source:HGNC Symbol;Acc:HGNC:11853]	3	protein_coding
ENSG00000178607	2.88702e-06	0.000155093	1.71096	ENSG00000178607	ERN1	endoplasmic reticulum to nucleus signaling 1 [Source:HGNC Symbol;Acc:HGNC:3449]	17	protein_coding
ENSG00000101187	6.73627e-06	0.000289	1.70776	ENSG00000101187	SLCO4A1	solute carrier organic anion transporter family member 4A1 [Source:HGNC Symbol;Acc:HGNC:10953]	20	protein_coding
ENSG00000170425	0.000448821	0.0065102	1.6983	ENSG00000170425	ADORA2B	adenosine A2b receptor [Source:HGNC Symbol;Acc:HGNC:264]	17	protein_coding
ENSG00000008513	1.09813e-05	0.000412616	1.69686	ENSG00000008513	ST3GAL1	ST3 beta-galactoside alpha-2,3-sialyltransferase 1 [Source:HGNC Symbol;Acc:HGNC:10862]	8	protein_coding
ENSG00000124357	3.54276e-06	0.000178758	1.69683	ENSG00000124357	NAGK	N-acetylglucosamine kinase [Source:HGNC Symbol;Acc:HGNC:17174]	2	protein_coding
ENSG00000204540	0.000965126	0.0115163	1.69677	ENSG00000204540	PSORS1C1	psoriasis susceptibility 1 candidate 1 [Source:HGNC Symbol;Acc:HGNC:17202]	6	protein_coding
ENSG00000173546	3.31208e-05	0.000962821	1.69537	ENSG00000173546	CSPG4	chondroitin sulfate proteoglycan 4 [Source:HGNC Symbol;Acc:HGNC:2466]	15	protein_coding
ENSG00000224397	0.000294043	0.00479151	1.69403	ENSG00000224397	PELATON	plaque enriched lncRNA in atherosclerotic and inflammatory bowel macrophage regulation [Source:HGNC Symbol;Acc:HGNC:50328]	20	lncRNA
ENSG00000160050	0.000392644	0.00592427	1.69025	ENSG00000160050	CCDC28B	coiled-coil domain containing 28B [Source:HGNC Symbol;Acc:HGNC:28163]	1	protein_coding
ENSG00000105327	0.000102449	0.00224751	1.68896	ENSG00000105327	BBC3	BCL2 binding component 3 [Source:HGNC Symbol;Acc:HGNC:17868]	19	protein_coding
ENSG00000117013	0.000244827	0.0041974	1.68453	ENSG00000117013	KCNQ4	potassium voltage-gated channel subfamily Q member 4 [Source:HGNC Symbol;Acc:HGNC:6298]	1	protein_coding
ENSG00000156500	0.000429397	0.0063193	1.68302	ENSG00000156500	PABIR3	PABIR family member 3 [Source:HGNC Symbol;Acc:HGNC:25202]	X	protein_coding
ENSG00000144802	0.00316135	0.0277931	1.6828	ENSG00000144802	NFKBIZ	NFKB inhibitor zeta [Source:HGNC Symbol;Acc:HGNC:29805]	3	protein_coding
ENSG00000268812	0.000798542	0.0100461	1.67928	ENSG00000268812	LIF-AS2	LIF antisense RNA 2 [Source:HGNC Symbol;Acc:HGNC:28298]	22	lncRNA
ENSG00000276600	5.11379e-05	0.00133792	1.67826	ENSG00000276600	RAB7B	RAB7B, member RAS oncogene family [Source:HGNC Symbol;Acc:HGNC:30513]	1	protein_coding
ENSG00000281406	0.00670739	0.047691	1.67457	ENSG00000281406	BLACAT1	BLACAT1 overlapping LEMD1 locus [Source:HGNC Symbol;Acc:HGNC:48597]	1	protein_coding
ENSG00000248673	0.00573674	0.0423452	1.67455	ENSG00000248673	LINC01331	long intergenic non-protein coding RNA 1331 [Source:HGNC Symbol;Acc:HGNC:50538]	5	lncRNA
ENSG00000137393	0.000129957	0.00264558	1.66946	ENSG00000137393	RNF144B	ring finger protein 144B [Source:HGNC Symbol;Acc:HGNC:21578]	6	protein_coding
ENSG00000165474	2.30106e-06	0.000133402	1.6647	ENSG00000165474	GJB2	gap junction protein beta 2 [Source:HGNC Symbol;Acc:HGNC:4284]	13	protein_coding
ENSG00000075213	0.00011025	0.0023443	1.66135	ENSG00000075213	SEMA3A	semaphorin 3A [Source:HGNC Symbol;Acc:HGNC:10723]	7	protein_coding
ENSG00000138166	4.21902e-05	0.0011507	1.65671	ENSG00000138166	DUSP5	dual specificity phosphatase 5 [Source:HGNC Symbol;Acc:HGNC:3071]	10	protein_coding
ENSG00000135750	3.7172e-07	3.45504e-05	1.65531	ENSG00000135750	KCNK1	potassium two pore domain channel subfamily K member 1 [Source:HGNC Symbol;Acc:HGNC:6272]	1	protein_coding
ENSG00000104946	0.000164314	0.00312861	1.65353	ENSG00000104946	TBC1D17	TBC1 domain family member 17 [Source:HGNC Symbol;Acc:HGNC:25699]	19	protein_coding
ENSG00000174808	3.27466e-05	0.000957855	1.65227	ENSG00000174808	BTC	betacellulin [Source:HGNC Symbol;Acc:HGNC:1121]	4	protein_coding
ENSG00000130066	4.4203e-05	0.00119249	1.65017	ENSG00000130066	SAT1	spermidine/spermine N1-acetyltransferase 1 [Source:HGNC Symbol;Acc:HGNC:10540]	X	protein_coding
ENSG00000133687	0.00167524	0.0174413	1.64737	ENSG00000133687	TMTC1	transmembrane O-mannosyltransferase targeting cadherins 1 [Source:HGNC Symbol;Acc:HGNC:24099]	12	protein_coding
ENSG00000205220	0.000168069	0.00317444	1.63924	ENSG00000205220	PSMB10	proteasome 20S subunit beta 10 [Source:HGNC Symbol;Acc:HGNC:9538]	16	protein_coding
ENSG00000069020	0.000542008	0.00755938	1.6382	ENSG00000069020	MAST4	microtubule associated serine/threonine kinase family member 4 [Source:HGNC Symbol;Acc:HGNC:19037]	5	protein_coding
ENSG00000204054	1.663e-06	0.000106795	1.63627	ENSG00000204054	LINC00963	long intergenic non-protein coding RNA 963 [Source:HGNC Symbol;Acc:HGNC:48716]	9	lncRNA
ENSG00000136877	2.0527e-06	0.000124122	1.636	ENSG00000136877	FPGS	folylpolyglutamate synthase [Source:HGNC Symbol;Acc:HGNC:3824]	9	protein_coding
ENSG00000101188	5.11621e-06	0.000236251	1.63536	ENSG00000101188	NTSR1	neurotensin receptor 1 [Source:HGNC Symbol;Acc:HGNC:8039]	20	protein_coding
ENSG00000015475	5.89988e-07	5.0213e-05	1.6351	ENSG00000015475	BID	BH3 interacting domain death agonist [Source:HGNC Symbol;Acc:HGNC:1050]	22	protein_coding
ENSG00000065534	3.45853e-05	0.000987007	1.63468	ENSG00000065534	MYLK	myosin light chain kinase [Source:HGNC Symbol;Acc:HGNC:7590]	3	protein_coding
ENSG00000150667	0.00153126	0.0163644	1.63467	ENSG00000150667	FSIP1	fibrous sheath interacting protein 1 [Source:HGNC Symbol;Acc:HGNC:21674]	15	protein_coding
ENSG00000069535	0.000412778	0.00613221	1.63456	ENSG00000069535	MAOB	monoamine oxidase B [Source:HGNC Symbol;Acc:HGNC:6834]	X	protein_coding
ENSG00000079819	0.00320169	0.0280204	1.6344	ENSG00000079819	EPB41L2	erythrocyte membrane protein band 4.1 like 2 [Source:HGNC Symbol;Acc:HGNC:3379]	6	protein_coding
ENSG00000128335	0.0001466	0.00288463	1.63256	ENSG00000128335	APOL2	apolipoprotein L2 [Source:HGNC Symbol;Acc:HGNC:619]	22	protein_coding
ENSG00000205809	0.000239936	0.00414403	1.63004	ENSG00000205809	KLRC2	killer cell lectin like receptor C2 [Source:HGNC Symbol;Acc:HGNC:6375]	12	protein_coding
ENSG00000026036	0.00562426	0.0418208	1.62899	ENSG00000026036	RTEL1-TNFRSF6B	RTEL1-TNFRSF6B readthrough (NMD candidate) [Source:HGNC Symbol;Acc:HGNC:44095]	20	protein_coding
ENSG00000246228	0.000567914	0.00783543	1.62856	ENSG00000246228	CASC8	cancer susceptibility 8 [Source:HGNC Symbol;Acc:HGNC:45129]	8	lncRNA
ENSG00000033867	0.00152344	0.0163425	1.6267	ENSG00000033867	SLC4A7	solute carrier family 4 member 7 [Source:HGNC Symbol;Acc:HGNC:11033]	3	protein_coding
ENSG00000164430	9.55611e-06	0.000369887	1.62232	ENSG00000164430	CGAS	cyclic GMP-AMP synthase [Source:HGNC Symbol;Acc:HGNC:21367]	6	protein_coding
ENSG00000140931	0.000102163	0.00224472	1.62192	ENSG00000140931	CMTM3	CKLF like MARVEL transmembrane domain containing 3 [Source:HGNC Symbol;Acc:HGNC:19174]	16	protein_coding
ENSG00000140105	3.30554e-05	0.000962821	1.62042	ENSG00000140105	WARS1	tryptophanyl-tRNA synthetase 1 [Source:HGNC Symbol;Acc:HGNC:12729]	14	protein_coding
ENSG00000168917	0.00603055	0.0440535	1.62017	ENSG00000168917	SLC35G2	solute carrier family 35 member G2 [Source:HGNC Symbol;Acc:HGNC:28480]	3	protein_coding
ENSG00000158411	6.75042e-06	0.000289	1.61975	ENSG00000158411	MITD1	microtubule interacting and trafficking domain containing 1 [Source:HGNC Symbol;Acc:HGNC:25207]	2	protein_coding
ENSG00000168310	1.90284e-06	0.000118543	1.61878	ENSG00000168310	IRF2	interferon regulatory factor 2 [Source:HGNC Symbol;Acc:HGNC:6117]	4	protein_coding
ENSG00000101096	0.000149885	0.00292129	1.61747	ENSG00000101096	NFATC2	nuclear factor of activated T cells 2 [Source:HGNC Symbol;Acc:HGNC:7776]	20	protein_coding
ENSG00000105976	0.000159554	0.0030503	1.61693	ENSG00000105976	MET	MET proto-oncogene, receptor tyrosine kinase [Source:HGNC Symbol;Acc:HGNC:7029]	7	protein_coding
ENSG00000110218	2.16179e-05	0.000695713	1.61675	ENSG00000110218	PANX1	pannexin 1 [Source:HGNC Symbol;Acc:HGNC:8599]	11	protein_coding
ENSG00000254166	1.30851e-06	9.24331e-05	1.6149	ENSG00000254166	CASC19	cancer susceptibility 19 [Source:HGNC Symbol;Acc:HGNC:49476]	8	lncRNA
ENSG00000066697	2.50899e-06	0.000142358	1.61426	ENSG00000066697	MSANTD3	Myb/SANT DNA binding domain containing 3 [Source:HGNC Symbol;Acc:HGNC:23370]	9	protein_coding
ENSG00000186020	0.00515562	0.0393085	1.61075	ENSG00000186020	ZNF529	zinc finger protein 529 [Source:HGNC Symbol;Acc:HGNC:29328]	19	protein_coding
ENSG00000153029	0.00397848	0.0328126	1.60817	ENSG00000153029	MR1	major histocompatibility complex, class I-related [Source:HGNC Symbol;Acc:HGNC:4975]	1	protein_coding
ENSG00000214226	0.000145195	0.00286497	1.60801	ENSG00000214226	C17orf67	chromosome 17 open reading frame 67 [Source:HGNC Symbol;Acc:HGNC:27900]	17	protein_coding
ENSG00000125148	0.000278971	0.00460433	1.60623	ENSG00000125148	MT2A	metallothionein 2A [Source:HGNC Symbol;Acc:HGNC:7406]	16	protein_coding
ENSG00000105971	5.77006e-05	0.00144795	1.60491	ENSG00000105971	CAV2	caveolin 2 [Source:HGNC Symbol;Acc:HGNC:1528]	7	protein_coding
ENSG00000054967	0.000152731	0.00295183	1.6038	ENSG00000054967	RELT	RELT TNF receptor [Source:HGNC Symbol;Acc:HGNC:13764]	11	protein_coding
ENSG00000164086	9.82893e-05	0.00218682	1.60195	ENSG00000164086	DUSP7	dual specificity phosphatase 7 [Source:HGNC Symbol;Acc:HGNC:3073]	3	protein_coding
ENSG00000133321	0.000123958	0.00254547	1.60124	ENSG00000133321	PLAAT4	phospholipase A and acyltransferase 4 [Source:HGNC Symbol;Acc:HGNC:9869]	11	protein_coding
ENSG00000175048	1.3573e-05	0.000485466	1.59542	ENSG00000175048	ZDHHC14	zinc finger DHHC-type palmitoyltransferase 14 [Source:HGNC Symbol;Acc:HGNC:20341]	6	protein_coding
ENSG00000258659	0.000117798	0.00244024	1.59467	ENSG00000258659	TRIM34	tripartite motif containing 34 [Source:HGNC Symbol;Acc:HGNC:10063]	11	protein_coding
ENSG00000019505	0.000178585	0.0033074	1.59325	ENSG00000019505	SYT13	synaptotagmin 13 [Source:HGNC Symbol;Acc:HGNC:14962]	11	protein_coding
ENSG00000124882	0.00054645	0.00760616	1.59281	ENSG00000124882	EREG	epiregulin [Source:HGNC Symbol;Acc:HGNC:3443]	4	protein_coding
ENSG00000141086	0.00547408	0.0411809	1.58977	ENSG00000141086	CTRL	chymotrypsin like [Source:HGNC Symbol;Acc:HGNC:2524]	16	protein_coding
ENSG00000235750	2.03355e-06	0.000124007	1.58936	ENSG00000235750	KIAA0040	KIAA0040 [Source:HGNC Symbol;Acc:HGNC:28950]	1	protein_coding
ENSG00000119771	0.000187836	0.00341978	1.5853	ENSG00000119771	KLHL29	kelch like family member 29 [Source:HGNC Symbol;Acc:HGNC:29404]	2	protein_coding
ENSG00000102804	0.000243421	0.00419396	1.58523	ENSG00000102804	TSC22D1	TSC22 domain family member 1 [Source:HGNC Symbol;Acc:HGNC:16826]	13	protein_coding
ENSG00000084731	5.44561e-05	0.00138873	1.58421	ENSG00000084731	KIF3C	kinesin family member 3C [Source:HGNC Symbol;Acc:HGNC:6321]	2	protein_coding
ENSG00000164308	9.99018e-07	7.54766e-05	1.58358	ENSG00000164308	ERAP2	endoplasmic reticulum aminopeptidase 2 [Source:HGNC Symbol;Acc:HGNC:29499]	5	protein_coding
ENSG00000120278	7.82939e-05	0.00182832	1.58247	ENSG00000120278	PLEKHG1	pleckstrin homology and RhoGEF domain containing G1 [Source:HGNC Symbol;Acc:HGNC:20884]	6	protein_coding
ENSG00000169136	5.78215e-05	0.00144841	1.58097	ENSG00000169136	ATF5	activating transcription factor 5 [Source:HGNC Symbol;Acc:HGNC:790]	19	protein_coding
ENSG00000156273	0.000108628	0.00232822	1.57975	ENSG00000156273	BACH1	BTB domain and CNC homolog 1 [Source:HGNC Symbol;Acc:HGNC:935]	21	protein_coding
ENSG00000112378	1.01674e-06	7.60023e-05	1.57935	ENSG00000112378	PERP	p53 apoptosis effector related to PMP22 [Source:HGNC Symbol;Acc:HGNC:17637]	6	protein_coding
ENSG00000172216	0.000254413	0.0043046	1.57895	ENSG00000172216	CEBPB	CCAAT enhancer binding protein beta [Source:HGNC Symbol;Acc:HGNC:1834]	20	protein_coding
ENSG00000151012	0.00158705	0.0167954	1.57085	ENSG00000151012	SLC7A11	solute carrier family 7 member 11 [Source:HGNC Symbol;Acc:HGNC:11059]	4	protein_coding
ENSG00000128641	3.37315e-05	0.000970586	1.57075	ENSG00000128641	MYO1B	myosin IB [Source:HGNC Symbol;Acc:HGNC:7596]	2	protein_coding
ENSG00000115828	3.79741e-06	0.000188245	1.57003	ENSG00000115828	QPCT	glutaminyl-peptide cyclotransferase [Source:HGNC Symbol;Acc:HGNC:9753]	2	protein_coding
ENSG00000204616	0.000188405	0.00342572	1.56866	ENSG00000204616	TRIM31	tripartite motif containing 31 [Source:HGNC Symbol;Acc:HGNC:16289]	6	protein_coding
ENSG00000069424	0.00213886	0.0208112	1.56645	ENSG00000069424	KCNAB2	potassium voltage-gated channel subfamily A regulatory beta subunit 2 [Source:HGNC Symbol;Acc:HGNC:6229]	1	protein_coding
ENSG00000028203	7.43211e-05	0.00175881	1.56375	ENSG00000028203	VEZT	vezatin, adherens junctions transmembrane protein [Source:HGNC Symbol;Acc:HGNC:18258]	12	protein_coding
ENSG00000198399	5.37437e-05	0.00137346	1.56207	ENSG00000198399	ITSN2	intersectin 2 [Source:HGNC Symbol;Acc:HGNC:6184]	2	protein_coding
ENSG00000197576	3.65267e-05	0.00103004	1.55806	ENSG00000197576	HOXA4	homeobox A4 [Source:HGNC Symbol;Acc:HGNC:5105]	7	protein_coding
ENSG00000171431	1.36512e-05	0.000487031	1.55777	ENSG00000171431	KRT20	keratin 20 [Source:HGNC Symbol;Acc:HGNC:20412]	17	protein_coding
ENSG00000135862	0.000484852	0.00693495	1.55769	ENSG00000135862	LAMC1	laminin subunit gamma 1 [Source:HGNC Symbol;Acc:HGNC:6492]	1	protein_coding
ENSG00000256940	0.000445533	0.00647582	1.55434	ENSG00000256940	PPP1R14B-AS1	PPP1R14B antisense RNA 1 [Source:HGNC Symbol;Acc:HGNC:54233]	11	lncRNA
ENSG00000178719	1.44312e-05	0.000510988	1.55402	ENSG00000178719	GRINA	glutamate ionotropic receptor NMDA type subunit associated protein 1 [Source:HGNC Symbol;Acc:HGNC:4589]	8	protein_coding
ENSG00000128274	7.7238e-05	0.00181567	1.55313	ENSG00000128274	A4GALT	alpha 1,4-galactosyltransferase (P1PK blood group) [Source:HGNC Symbol;Acc:HGNC:18149]	22	protein_coding
ENSG00000153292	0.000524596	0.00737147	1.55278	ENSG00000153292	ADGRF1	adhesion G protein-coupled receptor F1 [Source:HGNC Symbol;Acc:HGNC:18990]	6	protein_coding
ENSG00000132481	6.97391e-06	0.000296769	1.55227	ENSG00000132481	TRIM47	tripartite motif containing 47 [Source:HGNC Symbol;Acc:HGNC:19020]	17	protein_coding
ENSG00000149115	5.71938e-06	0.00025969	1.55189	ENSG00000149115	TNKS1BP1	tankyrase 1 binding protein 1 [Source:HGNC Symbol;Acc:HGNC:19081]	11	protein_coding
ENSG00000166741	0.000710292	0.00925739	1.55126	ENSG00000166741	NNMT	nicotinamide N-methyltransferase [Source:HGNC Symbol;Acc:HGNC:7861]	11	protein_coding
ENSG00000158747	2.66834e-06	0.000148418	1.55067	ENSG00000158747	NBL1	NBL1, DAN family BMP antagonist [Source:HGNC Symbol;Acc:HGNC:7650]	1	protein_coding
ENSG00000153234	0.000268233	0.00447942	1.54926	ENSG00000153234	NR4A2	nuclear receptor subfamily 4 group A member 2 [Source:HGNC Symbol;Acc:HGNC:7981]	2	protein_coding
ENSG00000010404	1.3386e-05	0.000479992	1.54868	ENSG00000010404	IDS	iduronate 2-sulfatase [Source:HGNC Symbol;Acc:HGNC:5389]	X	protein_coding
ENSG00000166016	0.000259991	0.00436864	1.54818	ENSG00000166016	ABTB2	ankyrin repeat and BTB domain containing 2 [Source:HGNC Symbol;Acc:HGNC:23842]	11	protein_coding
ENSG00000135046	2.98995e-05	0.000887438	1.54805	ENSG00000135046	ANXA1	annexin A1 [Source:HGNC Symbol;Acc:HGNC:533]	9	protein_coding
ENSG00000196083	0.000134105	0.0027105	1.54625	ENSG00000196083	IL1RAP	interleukin 1 receptor accessory protein [Source:HGNC Symbol;Acc:HGNC:5995]	3	protein_coding
ENSG00000086730	0.000652358	0.00874432	1.54585	ENSG00000086730	LAT2	linker for activation of T cells family member 2 [Source:HGNC Symbol;Acc:HGNC:12749]	7	protein_coding
ENSG00000162407	0.00194263	0.0194373	1.54509	ENSG00000162407	PLPP3	phospholipid phosphatase 3 [Source:HGNC Symbol;Acc:HGNC:9229]	1	protein_coding
ENSG00000132109	0.000104139	0.0022696	1.54481	ENSG00000132109	TRIM21	tripartite motif containing 21 [Source:HGNC Symbol;Acc:HGNC:11312]	11	protein_coding
ENSG00000138207	0.000814348	0.0102177	1.54312	ENSG00000138207	RBP4	retinol binding protein 4 [Source:HGNC Symbol;Acc:HGNC:9922]	10	protein_coding
ENSG00000146278	0.00332559	0.0288954	1.54286	ENSG00000146278	PNRC1	proline rich nuclear receptor coactivator 1 [Source:HGNC Symbol;Acc:HGNC:17278]	6	protein_coding
ENSG00000068323	2.65011e-05	0.000815703	1.54127	ENSG00000068323	TFE3	transcription factor binding to IGHM enhancer 3 [Source:HGNC Symbol;Acc:HGNC:11752]	X	protein_coding
ENSG00000282851	0.000866275	0.0106468	1.54094	ENSG00000282851	BISPR	BST2 interferon stimulated positive regulator [Source:HGNC Symbol;Acc:HGNC:51290]	19	lncRNA
ENSG00000105810	0.00117532	0.0133587	1.54049	ENSG00000105810	CDK6	cyclin dependent kinase 6 [Source:HGNC Symbol;Acc:HGNC:1777]	7	protein_coding
ENSG00000123609	3.29497e-06	0.000168664	1.53886	ENSG00000123609	NMI	N-myc and STAT interactor [Source:HGNC Symbol;Acc:HGNC:7854]	2	protein_coding
ENSG00000092758	9.5554e-06	0.000369887	1.53617	ENSG00000092758	COL9A3	collagen type IX alpha 3 chain [Source:HGNC Symbol;Acc:HGNC:2219]	20	protein_coding
ENSG00000104825	7.11962e-05	0.00170485	1.53519	ENSG00000104825	NFKBIB	NFKB inhibitor beta [Source:HGNC Symbol;Acc:HGNC:7798]	19	protein_coding
ENSG00000148841	8.4441e-05	0.00193666	1.53444	ENSG00000148841	ITPRIP	inositol 1,4,5-trisphosphate receptor interacting protein [Source:HGNC Symbol;Acc:HGNC:29370]	10	protein_coding
ENSG00000290927	0.00123743	0.0139668	1.53288	ENSG00000290927		novel transcript	16	lncRNA
ENSG00000171236	3.56569e-06	0.000179274	1.53269	ENSG00000171236	LRG1	leucine rich alpha-2-glycoprotein 1 [Source:HGNC Symbol;Acc:HGNC:29480]	19	protein_coding
ENSG00000213937	0.0033376	0.0289772	1.53245	ENSG00000213937	CLDN9	claudin 9 [Source:HGNC Symbol;Acc:HGNC:2051]	16	protein_coding
ENSG00000131979	6.38356e-06	0.000279217	1.5316	ENSG00000131979	GCH1	GTP cyclohydrolase 1 [Source:HGNC Symbol;Acc:HGNC:4193]	14	protein_coding
ENSG00000039523	1.89923e-05	0.00062839	1.53071	ENSG00000039523	RIPOR1	RHO family interacting cell polarization regulator 1 [Source:HGNC Symbol;Acc:HGNC:25836]	16	protein_coding
ENSG00000116871	7.17851e-06	0.000303968	1.52925	ENSG00000116871	MAP7D1	MAP7 domain containing 1 [Source:HGNC Symbol;Acc:HGNC:25514]	1	protein_coding
ENSG00000233621	0.00180252	0.0183738	1.52922	ENSG00000233621	LITATS1	lncRNA induced by TGF-beta and antagonizes TGF-beta signaling 1 [Source:HGNC Symbol;Acc:HGNC:49453]	1	lncRNA
ENSG00000153391	1.52496e-05	0.000534605	1.52676	ENSG00000153391	INO80C	INO80 complex subunit C [Source:HGNC Symbol;Acc:HGNC:26994]	18	protein_coding
ENSG00000056736	0.000349019	0.00540555	1.5265	ENSG00000056736	IL17RB	interleukin 17 receptor B [Source:HGNC Symbol;Acc:HGNC:18015]	3	protein_coding
ENSG00000075223	0.000322383	0.00513446	1.52624	ENSG00000075223	SEMA3C	semaphorin 3C [Source:HGNC Symbol;Acc:HGNC:10725]	7	protein_coding
ENSG00000124602	0.00168743	0.0174908	1.52619	ENSG00000124602	UNC5CL	unc-5 family C-terminal like [Source:HGNC Symbol;Acc:HGNC:21203]	6	protein_coding
ENSG00000197930	1.11996e-05	0.000417487	1.5257	ENSG00000197930	ERO1A	endoplasmic reticulum oxidoreductase 1 alpha [Source:HGNC Symbol;Acc:HGNC:13280]	14	protein_coding
ENSG00000197142	4.07571e-06	0.000196611	1.52515	ENSG00000197142	ACSL5	acyl-CoA synthetase long chain family member 5 [Source:HGNC Symbol;Acc:HGNC:16526]	10	protein_coding
ENSG00000082269	0.000361016	0.00554394	1.52515	ENSG00000082269	FAM135A	family with sequence similarity 135 member A [Source:HGNC Symbol;Acc:HGNC:21084]	6	protein_coding
ENSG00000130303	0.00130271	0.0146069	1.52409	ENSG00000130303	BST2	bone marrow stromal cell antigen 2 [Source:HGNC Symbol;Acc:HGNC:1119]	19	protein_coding
ENSG00000095015	0.000442101	0.00645916	1.52346	ENSG00000095015	MAP3K1	mitogen-activated protein kinase kinase kinase 1 [Source:HGNC Symbol;Acc:HGNC:6848]	5	protein_coding
ENSG00000128567	0.000323538	0.00513468	1.52284	ENSG00000128567	PODXL	podocalyxin like [Source:HGNC Symbol;Acc:HGNC:9171]	7	protein_coding
ENSG00000216490	5.29372e-05	0.00136439	1.52084	ENSG00000216490	IFI30	IFI30 lysosomal thiol reductase [Source:HGNC Symbol;Acc:HGNC:5398]	19	protein_coding
ENSG00000173210	0.000111216	0.00235219	1.52034	ENSG00000173210	ABLIM3	actin binding LIM protein family member 3 [Source:HGNC Symbol;Acc:HGNC:29132]	5	protein_coding
ENSG00000028116	5.14889e-05	0.00134106	1.52016	ENSG00000028116	VRK2	VRK serine/threonine kinase 2 [Source:HGNC Symbol;Acc:HGNC:12719]	2	protein_coding
ENSG00000104140	0.00209636	0.0205819	1.51808	ENSG00000104140	RHOV	ras homolog family member V [Source:HGNC Symbol;Acc:HGNC:18313]	15	protein_coding
ENSG00000172478	0.000114346	0.00239685	1.51644	ENSG00000172478	MAB21L4	mab-21 like 4 [Source:HGNC Symbol;Acc:HGNC:26216]	2	protein_coding
ENSG00000137509	0.00033908	0.00531203	1.51195	ENSG00000137509	PRCP	prolylcarboxypeptidase [Source:HGNC Symbol;Acc:HGNC:9344]	11	protein_coding
ENSG00000156384	0.000542019	0.00755938	1.51138	ENSG00000156384	SFR1	SWI5 dependent homologous recombination repair protein 1 [Source:HGNC Symbol;Acc:HGNC:29574]	10	protein_coding
ENSG00000172432	0.000117531	0.00243829	1.51033	ENSG00000172432	GTPBP2	GTP binding protein 2 [Source:HGNC Symbol;Acc:HGNC:4670]	6	protein_coding
ENSG00000196408	0.00101674	0.0119741	1.51001	ENSG00000196408	NOXO1	NADPH oxidase organizer 1 [Source:HGNC Symbol;Acc:HGNC:19404]	16	protein_coding
ENSG00000238164	9.29377e-05	0.0021042	1.50969	ENSG00000238164	TNFRSF14-AS1	TNFRSF14 antisense RNA 1 [Source:HGNC Symbol;Acc:HGNC:26966]	1	lncRNA
ENSG00000274265	0.000247437	0.00422132	1.50887	ENSG00000274265		novel transcript	1	lncRNA
ENSG00000092010	2.86415e-05	0.00086463	1.50789	ENSG00000092010	PSME1	proteasome activator subunit 1 [Source:HGNC Symbol;Acc:HGNC:9568]	14	protein_coding
ENSG00000145685	0.00032814	0.00516829	1.50654	ENSG00000145685	LHFPL2	LHFPL tetraspan subfamily member 2 [Source:HGNC Symbol;Acc:HGNC:6588]	5	protein_coding
ENSG00000152990	3.644e-05	0.00103004	1.50572	ENSG00000152990	ADGRA3	adhesion G protein-coupled receptor A3 [Source:HGNC Symbol;Acc:HGNC:13839]	4	protein_coding
ENSG00000253276	0.000180876	0.00333605	1.50329	ENSG00000253276	CCDC71L	coiled-coil domain containing 71 like [Source:HGNC Symbol;Acc:HGNC:26685]	7	protein_coding
ENSG00000150782	0.00524187	0.0398501	1.50247	ENSG00000150782	IL18	interleukin 18 [Source:HGNC Symbol;Acc:HGNC:5986]	11	protein_coding
ENSG00000117707	0.000383056	0.00582542	1.50035	ENSG00000117707	PROX1	prospero homeobox 1 [Source:HGNC Symbol;Acc:HGNC:9459]	1	protein_coding
ENSG00000060558	1.29382e-05	0.000466304	1.4982	ENSG00000060558	GNA15	G protein subunit alpha 15 [Source:HGNC Symbol;Acc:HGNC:4383]	19	protein_coding
ENSG00000158467	0.00337873	0.0292492	1.49114	ENSG00000158467	AHCYL2	adenosylhomocysteinase like 2 [Source:HGNC Symbol;Acc:HGNC:22204]	7	protein_coding
ENSG00000165895	0.000834479	0.0103872	1.48895	ENSG00000165895	ARHGAP42	Rho GTPase activating protein 42 [Source:HGNC Symbol;Acc:HGNC:26545]	11	protein_coding
ENSG00000164970	0.00309409	0.0273522	1.48888	ENSG00000164970	FAM219A	family with sequence similarity 219 member A [Source:HGNC Symbol;Acc:HGNC:19920]	9	protein_coding
ENSG00000213859	0.00023023	0.00400578	1.48871	ENSG00000213859	KCTD11	potassium channel tetramerization domain containing 11 [Source:HGNC Symbol;Acc:HGNC:21302]	17	protein_coding
ENSG00000183853	0.000127188	0.00260045	1.48806	ENSG00000183853	KIRREL1	kirre like nephrin family adhesion molecule 1 [Source:HGNC Symbol;Acc:HGNC:15734]	1	protein_coding
ENSG00000142910	0.000157974	0.00302419	1.48581	ENSG00000142910	TINAGL1	tubulointerstitial nephritis antigen like 1 [Source:HGNC Symbol;Acc:HGNC:19168]	1	protein_coding
ENSG00000155090	0.000139862	0.00279486	1.48532	ENSG00000155090	KLF10	KLF transcription factor 10 [Source:HGNC Symbol;Acc:HGNC:11810]	8	protein_coding
ENSG00000182287	0.00205198	0.0202446	1.48517	ENSG00000182287	AP1S2	adaptor related protein complex 1 subunit sigma 2 [Source:HGNC Symbol;Acc:HGNC:560]	X	protein_coding
ENSG00000197261	0.00101239	0.0119491	1.48406	ENSG00000197261	C6orf141	chromosome 6 open reading frame 141 [Source:HGNC Symbol;Acc:HGNC:21351]	6	protein_coding
ENSG00000176597	0.000144791	0.00286113	1.48321	ENSG00000176597	B3GNT5	UDP-GlcNAc:betaGal beta-1,3-N-acetylglucosaminyltransferase 5 [Source:HGNC Symbol;Acc:HGNC:15684]	3	protein_coding
ENSG00000163297	0.000274654	0.00455971	1.48294	ENSG00000163297	ANTXR2	ANTXR cell adhesion molecule 2 [Source:HGNC Symbol;Acc:HGNC:21732]	4	protein_coding
ENSG00000152784	0.00163415	0.0171017	1.48033	ENSG00000152784	PRDM8	PR/SET domain 8 [Source:HGNC Symbol;Acc:HGNC:13993]	4	protein_coding
ENSG00000162783	0.00017862	0.0033074	1.47753	ENSG00000162783	IER5	immediate early response 5 [Source:HGNC Symbol;Acc:HGNC:5393]	1	protein_coding
ENSG00000122515	6.83754e-06	0.000291845	1.47635	ENSG00000122515	ZMIZ2	zinc finger MIZ-type containing 2 [Source:HGNC Symbol;Acc:HGNC:22229]	7	protein_coding
ENSG00000204618	5.50509e-05	0.00139885	1.47518	ENSG00000204618	RNF39	ring finger protein 39 [Source:HGNC Symbol;Acc:HGNC:18064]	6	protein_coding
ENSG00000181634	6.59154e-05	0.00161309	1.47508	ENSG00000181634	TNFSF15	TNF superfamily member 15 [Source:HGNC Symbol;Acc:HGNC:11931]	9	protein_coding
ENSG00000165757	0.00430815	0.0346152	1.47467	ENSG00000165757	JCAD	junctional cadherin 5 associated [Source:HGNC Symbol;Acc:HGNC:29283]	10	protein_coding
ENSG00000196923	6.39067e-05	0.00157295	1.47324	ENSG00000196923	PDLIM7	PDZ and LIM domain 7 [Source:HGNC Symbol;Acc:HGNC:22958]	5	protein_coding
ENSG00000104312	1.4109e-05	0.000500836	1.47311	ENSG00000104312	RIPK2	receptor interacting serine/threonine kinase 2 [Source:HGNC Symbol;Acc:HGNC:10020]	8	protein_coding
ENSG00000183742	0.000216627	0.00383522	1.46951	ENSG00000183742	MACC1	MET transcriptional regulator MACC1 [Source:HGNC Symbol;Acc:HGNC:30215]	7	protein_coding
ENSG00000160710	0.00168742	0.0174908	1.46856	ENSG00000160710	ADAR	adenosine deaminase RNA specific [Source:HGNC Symbol;Acc:HGNC:225]	1	protein_coding
ENSG00000204592	0.000268765	0.00448301	1.4682	ENSG00000204592	HLA-E	major histocompatibility complex, class I, E [Source:HGNC Symbol;Acc:HGNC:4962]	6	protein_coding
ENSG00000115414	0.0010387	0.0121782	1.46433	ENSG00000115414	FN1	fibronectin 1 [Source:HGNC Symbol;Acc:HGNC:3778]	2	protein_coding
ENSG00000127124	0.00680668	0.048157	1.46331	ENSG00000127124	HIVEP3	HIVEP zinc finger 3 [Source:HGNC Symbol;Acc:HGNC:13561]	1	protein_coding
ENSG00000162738	0.000636953	0.00857035	1.46253	ENSG00000162738	VANGL2	VANGL planar cell polarity protein 2 [Source:HGNC Symbol;Acc:HGNC:15511]	1	protein_coding
ENSG00000142694	0.000869052	0.0106601	1.46078	ENSG00000142694	EVA1B	eva-1 homolog B [Source:HGNC Symbol;Acc:HGNC:25558]	1	protein_coding
ENSG00000128886	0.000307742	0.00495898	1.46018	ENSG00000128886	ELL3	elongation factor for RNA polymerase II 3 [Source:HGNC Symbol;Acc:HGNC:23113]	15	protein_coding
ENSG00000142961	0.000835219	0.0103873	1.45808	ENSG00000142961	MOB3C	MOB kinase activator 3C [Source:HGNC Symbol;Acc:HGNC:29800]	1	protein_coding
ENSG00000056277	0.00141472	0.0155663	1.45656	ENSG00000056277	ZNF280C	zinc finger protein 280C [Source:HGNC Symbol;Acc:HGNC:25955]	X	protein_coding
ENSG00000169504	0.000108365	0.00232784	1.45635	ENSG00000169504	CLIC4	chloride intracellular channel 4 [Source:HGNC Symbol;Acc:HGNC:13518]	1	protein_coding
ENSG00000163755	0.000581003	0.00798484	1.45627	ENSG00000163755	HPS3	HPS3 biogenesis of lysosomal organelles complex 2 subunit 1 [Source:HGNC Symbol;Acc:HGNC:15597]	3	protein_coding
ENSG00000183696	9.31095e-05	0.00210472	1.45481	ENSG00000183696	UPP1	uridine phosphorylase 1 [Source:HGNC Symbol;Acc:HGNC:12576]	7	protein_coding
ENSG00000101384	0.00133734	0.0149006	1.45438	ENSG00000101384	JAG1	jagged canonical Notch ligand 1 [Source:HGNC Symbol;Acc:HGNC:6188]	20	protein_coding
ENSG00000101000	3.40263e-05	0.000973124	1.45322	ENSG00000101000	PROCR	protein C receptor [Source:HGNC Symbol;Acc:HGNC:9452]	20	protein_coding
ENSG00000291237	0.000220551	0.00388038	1.4532	ENSG00000291237	SOD2	superoxide dismutase 2 [Source:HGNC Symbol;Acc:HGNC:11180]	6	protein_coding
ENSG00000236753	0.000663512	0.00884349	1.45214	ENSG00000236753	MKLN1-AS	MKLN1 antisense RNA [Source:HGNC Symbol;Acc:HGNC:40374]	7	lncRNA
ENSG00000204876	0.000415748	0.0061569	1.44994	ENSG00000204876		novel transcript	7	lncRNA
ENSG00000197536	0.00237247	0.0224502	1.44959	ENSG00000197536	CARINH	colitis associated IRF1 antisense regulator of intestinal homeostasis [Source:HGNC Symbol;Acc:HGNC:33838]	5	lncRNA
ENSG00000132256	0.00181406	0.0184382	1.44878	ENSG00000132256	TRIM5	tripartite motif containing 5 [Source:HGNC Symbol;Acc:HGNC:16276]	11	protein_coding
ENSG00000136689	0.000213431	0.0038169	1.44861	ENSG00000136689	IL1RN	interleukin 1 receptor antagonist [Source:HGNC Symbol;Acc:HGNC:6000]	2	protein_coding
ENSG00000049449	4.15961e-05	0.00113726	1.44778	ENSG00000049449	RCN1	reticulocalbin 1 [Source:HGNC Symbol;Acc:HGNC:9934]	11	protein_coding
ENSG00000151882	0.00346835	0.0297155	1.44735	ENSG00000151882	CCL28	C-C motif chemokine ligand 28 [Source:HGNC Symbol;Acc:HGNC:17700]	5	protein_coding
ENSG00000067177	0.00426854	0.0344212	1.4448	ENSG00000067177	PHKA1	phosphorylase kinase regulatory subunit alpha 1 [Source:HGNC Symbol;Acc:HGNC:8925]	X	protein_coding
ENSG00000138600	7.75343e-05	0.00181672	1.44434	ENSG00000138600	SPPL2A	signal peptide peptidase like 2A [Source:HGNC Symbol;Acc:HGNC:30227]	15	protein_coding
ENSG00000100558	7.03319e-05	0.00169276	1.44371	ENSG00000100558	PLEK2	pleckstrin 2 [Source:HGNC Symbol;Acc:HGNC:19238]	14	protein_coding
ENSG00000290867	0.000245278	0.0041974	1.44263	ENSG00000290867		long intergenic non-protein coding RNA 1145 [Source:NCBI gene (formerly Entrezgene);Acc:103091866]	1	lncRNA
ENSG00000135605	0.00319672	0.0279996	1.4418	ENSG00000135605	TEC	tec protein tyrosine kinase [Source:HGNC Symbol;Acc:HGNC:11719]	4	protein_coding
ENSG00000151883	0.000156933	0.00300921	1.44179	ENSG00000151883	PARP8	poly(ADP-ribose) polymerase family member 8 [Source:HGNC Symbol;Acc:HGNC:26124]	5	protein_coding
ENSG00000177469	7.3206e-05	0.00173824	1.44174	ENSG00000177469	CAVIN1	caveolae associated protein 1 [Source:HGNC Symbol;Acc:HGNC:9688]	17	protein_coding
ENSG00000137868	0.00606412	0.044253	1.4405	ENSG00000137868	STRA6	signaling receptor and transporter of retinol STRA6 [Source:HGNC Symbol;Acc:HGNC:30650]	15	protein_coding
ENSG00000151718	0.00554758	0.0415568	1.43952	ENSG00000151718	WWC2	WW and C2 domain containing 2 [Source:HGNC Symbol;Acc:HGNC:24148]	4	protein_coding
ENSG00000289579	0.00391393	0.0324317	1.43908	ENSG00000289579		novel transcript, sense intronic to PTRF	17	lncRNA
ENSG00000146112	9.5745e-05	0.00215739	1.43862	ENSG00000146112	PPP1R18	protein phosphatase 1 regulatory subunit 18 [Source:HGNC Symbol;Acc:HGNC:29413]	6	protein_coding
ENSG00000105397	3.40103e-05	0.000973124	1.43741	ENSG00000105397	TYK2	tyrosine kinase 2 [Source:HGNC Symbol;Acc:HGNC:12440]	19	protein_coding
ENSG00000116285	0.000759253	0.00968116	1.43738	ENSG00000116285	ERRFI1	ERBB receptor feedback inhibitor 1 [Source:HGNC Symbol;Acc:HGNC:18185]	1	protein_coding
ENSG00000188610	0.00168285	0.0174818	1.43735	ENSG00000188610	FAM72B	family with sequence similarity 72 member B [Source:HGNC Symbol;Acc:HGNC:24805]	1	protein_coding
ENSG00000135148	0.00402893	0.033055	1.43372	ENSG00000135148	TRAFD1	TRAF-type zinc finger domain containing 1 [Source:HGNC Symbol;Acc:HGNC:24808]	12	protein_coding
ENSG00000173852	4.7943e-05	0.00128041	1.43372	ENSG00000173852	DPY19L1	dpy-19 like C-mannosyltransferase 1 [Source:HGNC Symbol;Acc:HGNC:22205]	7	protein_coding
ENSG00000141384	0.000247698	0.00422132	1.43359	ENSG00000141384	TAF4B	TATA-box binding protein associated factor 4b [Source:HGNC Symbol;Acc:HGNC:11538]	18	protein_coding
ENSG00000121753	0.0042425	0.0342895	1.42953	ENSG00000121753	ADGRB2	adhesion G protein-coupled receptor B2 [Source:HGNC Symbol;Acc:HGNC:944]	1	protein_coding
ENSG00000124209	7.75396e-05	0.00181672	1.42952	ENSG00000124209	RAB22A	RAB22A, member RAS oncogene family [Source:HGNC Symbol;Acc:HGNC:9764]	20	protein_coding
ENSG00000147065	6.02479e-05	0.00149856	1.42939	ENSG00000147065	MSN	moesin [Source:HGNC Symbol;Acc:HGNC:7373]	X	protein_coding
ENSG00000164142	0.000889778	0.0108275	1.42912	ENSG00000164142	FHIP1A	FHF complex subunit HOOK interacting protein 1A [Source:HGNC Symbol;Acc:HGNC:34237]	4	protein_coding
ENSG00000108821	0.00241686	0.0227033	1.42707	ENSG00000108821	COL1A1	collagen type I alpha 1 chain [Source:HGNC Symbol;Acc:HGNC:2197]	17	protein_coding
ENSG00000141458	3.16065e-05	0.000932226	1.42598	ENSG00000141458	NPC1	NPC intracellular cholesterol transporter 1 [Source:HGNC Symbol;Acc:HGNC:7897]	18	protein_coding
ENSG00000168646	0.000810922	0.0101928	1.42478	ENSG00000168646	AXIN2	axin 2 [Source:HGNC Symbol;Acc:HGNC:904]	17	protein_coding
ENSG00000157873	0.000517071	0.00728333	1.42428	ENSG00000157873	TNFRSF14	TNF receptor superfamily member 14 [Source:HGNC Symbol;Acc:HGNC:11912]	1	protein_coding
ENSG00000135697	0.00438312	0.035065	1.42427	ENSG00000135697	BCO1	beta-carotene oxygenase 1 [Source:HGNC Symbol;Acc:HGNC:13815]	16	protein_coding
ENSG00000105835	7.94816e-05	0.0018469	1.42423	ENSG00000105835	NAMPT	nicotinamide phosphoribosyltransferase [Source:HGNC Symbol;Acc:HGNC:30092]	7	protein_coding
ENSG00000164136	0.000913351	0.0110478	1.42394	ENSG00000164136	IL15	interleukin 15 [Source:HGNC Symbol;Acc:HGNC:5977]	4	protein_coding
ENSG00000104774	0.000163429	0.00312017	1.42281	ENSG00000104774	MAN2B1	mannosidase alpha class 2B member 1 [Source:HGNC Symbol;Acc:HGNC:6826]	19	protein_coding
ENSG00000109861	5.75048e-06	0.00025969	1.4227	ENSG00000109861	CTSC	cathepsin C [Source:HGNC Symbol;Acc:HGNC:2528]	11	protein_coding
ENSG00000135919	0.000395763	0.00594191	1.4221	ENSG00000135919	SERPINE2	serpin family E member 2 [Source:HGNC Symbol;Acc:HGNC:8951]	2	protein_coding
ENSG00000157827	0.00411997	0.0335681	1.42181	ENSG00000157827	FMNL2	formin like 2 [Source:HGNC Symbol;Acc:HGNC:18267]	2	protein_coding
ENSG00000251136	0.00221382	0.0213058	1.41965	ENSG00000251136	PARAIL	palmitic acid regulated anti-inflammatory lncRNA [Source:HGNC Symbol;Acc:HGNC:55545]	8	lncRNA
ENSG00000120539	7.60029e-05	0.0017926	1.41947	ENSG00000120539	MASTL	microtubule associated serine/threonine kinase like [Source:HGNC Symbol;Acc:HGNC:19042]	10	protein_coding
ENSG00000085741	0.00107422	0.0125323	1.41883	ENSG00000085741	WNT11	Wnt family member 11 [Source:HGNC Symbol;Acc:HGNC:12776]	11	protein_coding
ENSG00000074657	0.000399935	0.00598547	1.4183	ENSG00000074657	ZNF532	zinc finger protein 532 [Source:HGNC Symbol;Acc:HGNC:30940]	18	protein_coding
ENSG00000135736	0.000229912	0.00400518	1.41743	ENSG00000135736	CCDC102A	coiled-coil domain containing 102A [Source:HGNC Symbol;Acc:HGNC:28097]	16	protein_coding
ENSG00000113583	0.000409133	0.00609086	1.41457	ENSG00000113583	C5orf15	chromosome 5 open reading frame 15 [Source:HGNC Symbol;Acc:HGNC:20656]	5	protein_coding
ENSG00000204613	0.000339146	0.00531203	1.41313	ENSG00000204613	TRIM10	tripartite motif containing 10 [Source:HGNC Symbol;Acc:HGNC:10072]	6	protein_coding
ENSG00000100902	0.00014467	0.00286113	1.4122	ENSG00000100902	PSMA6	proteasome 20S subunit alpha 6 [Source:HGNC Symbol;Acc:HGNC:9535]	14	protein_coding
ENSG00000258947	0.00345213	0.0296828	1.41117	ENSG00000258947	TUBB3	tubulin beta 3 class III [Source:HGNC Symbol;Acc:HGNC:20772]	16	protein_coding
ENSG00000168502	0.00238153	0.0225058	1.4106	ENSG00000168502	MTCL1	microtubule crosslinking factor 1 [Source:HGNC Symbol;Acc:HGNC:29121]	18	protein_coding
ENSG00000144182	0.000259233	0.00436524	1.41046	ENSG00000144182	LIPT1	lipoyltransferase 1 [Source:HGNC Symbol;Acc:HGNC:29569]	2	protein_coding
ENSG00000112715	0.000677671	0.00895616	1.41037	ENSG00000112715	VEGFA	vascular endothelial growth factor A [Source:HGNC Symbol;Acc:HGNC:12680]	6	protein_coding
ENSG00000189060	0.00667579	0.0474902	1.40964	ENSG00000189060	H1-0	H1.0 linker histone [Source:HGNC Symbol;Acc:HGNC:4714]	22	protein_coding
ENSG00000187607	0.000174241	0.00323905	1.40929	ENSG00000187607	ZNF286A	zinc finger protein 286A [Source:HGNC Symbol;Acc:HGNC:13501]	17	protein_coding
ENSG00000124201	0.000166511	0.00314922	1.40918	ENSG00000124201	ZNFX1	zinc finger NFX1-type containing 1 [Source:HGNC Symbol;Acc:HGNC:29271]	20	protein_coding
ENSG00000188185	0.00241688	0.0227033	1.40885	ENSG00000188185	LINC00265	long intergenic non-protein coding RNA 265 [Source:HGNC Symbol;Acc:HGNC:28019]	7	lncRNA
ENSG00000176153	0.000337318	0.00529515	1.40856	ENSG00000176153	GPX2	glutathione peroxidase 2 [Source:HGNC Symbol;Acc:HGNC:4554]	14	protein_coding
ENSG00000106799	0.000229652	0.00400518	1.40816	ENSG00000106799	TGFBR1	transforming growth factor beta receptor 1 [Source:HGNC Symbol;Acc:HGNC:11772]	9	protein_coding
ENSG00000089775	8.21247e-05	0.00189585	1.40749	ENSG00000089775	ZBTB25	zinc finger and BTB domain containing 25 [Source:HGNC Symbol;Acc:HGNC:13112]	14	protein_coding
ENSG00000163681	0.000915747	0.0110578	1.40737	ENSG00000163681	SLMAP	sarcolemma associated protein [Source:HGNC Symbol;Acc:HGNC:16643]	3	protein_coding
ENSG00000152219	3.62217e-05	0.00102759	1.40736	ENSG00000152219	ARL14EP	ADP ribosylation factor like GTPase 14 effector protein [Source:HGNC Symbol;Acc:HGNC:26798]	11	protein_coding
ENSG00000142627	0.000216177	0.00383206	1.40723	ENSG00000142627	EPHA2	EPH receptor A2 [Source:HGNC Symbol;Acc:HGNC:3386]	1	protein_coding
ENSG00000002586	0.00332179	0.0288954	1.40705	ENSG00000002586	CD99	CD99 molecule (Xg blood group) [Source:HGNC Symbol;Acc:HGNC:7082]	X	protein_coding
ENSG00000148154	0.000226019	0.00395197	1.40668	ENSG00000148154	UGCG	UDP-glucose ceramide glucosyltransferase [Source:HGNC Symbol;Acc:HGNC:12524]	9	protein_coding
ENSG00000166348	0.00497301	0.0382262	1.40602	ENSG00000166348	USP54	ubiquitin specific peptidase 54 [Source:HGNC Symbol;Acc:HGNC:23513]	10	protein_coding
ENSG00000108242	0.00414673	0.0337277	1.40534	ENSG00000108242	CYP2C18	cytochrome P450 family 2 subfamily C member 18 [Source:HGNC Symbol;Acc:HGNC:2620]	10	protein_coding
ENSG00000145819	0.000312795	0.00501506	1.40533	ENSG00000145819	ARHGAP26	Rho GTPase activating protein 26 [Source:HGNC Symbol;Acc:HGNC:17073]	5	protein_coding
ENSG00000104689	0.00168241	0.0174818	1.40454	ENSG00000104689	TNFRSF10A	TNF receptor superfamily member 10a [Source:HGNC Symbol;Acc:HGNC:11904]	8	protein_coding
ENSG00000113811	0.00297656	0.0266399	1.4043	ENSG00000113811	SELENOK	selenoprotein K [Source:HGNC Symbol;Acc:HGNC:30394]	3	protein_coding
ENSG00000151778	0.0034726	0.0297338	1.40416	ENSG00000151778	SERP2	stress associated endoplasmic reticulum protein family member 2 [Source:HGNC Symbol;Acc:HGNC:20607]	13	protein_coding
ENSG00000121039	0.00255714	0.0237993	1.40107	ENSG00000121039	RDH10	retinol dehydrogenase 10 [Source:HGNC Symbol;Acc:HGNC:19975]	8	protein_coding
ENSG00000185033	7.88255e-05	0.00183467	1.4005	ENSG00000185033	SEMA4B	semaphorin 4B [Source:HGNC Symbol;Acc:HGNC:10730]	15	protein_coding
ENSG00000134107	0.00183463	0.0185671	1.40016	ENSG00000134107	BHLHE40	basic helix-loop-helix family member e40 [Source:HGNC Symbol;Acc:HGNC:1046]	3	protein_coding
ENSG00000103642	0.000142771	0.00284095	1.40004	ENSG00000103642	LACTB	lactamase beta [Source:HGNC Symbol;Acc:HGNC:16468]	15	protein_coding
ENSG00000163191	0.00468382	0.0367628	1.39652	ENSG00000163191	S100A11	S100 calcium binding protein A11 [Source:HGNC Symbol;Acc:HGNC:10488]	1	protein_coding
ENSG00000131019	0.000185453	0.00338512	1.39515	ENSG00000131019	ULBP3	UL16 binding protein 3 [Source:HGNC Symbol;Acc:HGNC:14895]	6	protein_coding
ENSG00000101236	0.00068783	0.0090229	1.3938	ENSG00000101236	RNF24	ring finger protein 24 [Source:HGNC Symbol;Acc:HGNC:13779]	20	protein_coding
ENSG00000127191	0.000251849	0.004277	1.39339	ENSG00000127191	TRAF2	TNF receptor associated factor 2 [Source:HGNC Symbol;Acc:HGNC:12032]	9	protein_coding
ENSG00000138434	0.00239199	0.0225745	1.39266	ENSG00000138434	ITPRID2	ITPR interacting domain containing 2 [Source:HGNC Symbol;Acc:HGNC:11319]	2	protein_coding
ENSG00000137648	1.3739e-05	0.000488927	1.39232	ENSG00000137648	TMPRSS4	transmembrane serine protease 4 [Source:HGNC Symbol;Acc:HGNC:11878]	11	protein_coding
ENSG00000226067	3.35383e-05	0.000966997	1.38995	ENSG00000226067	LINC00623	long intergenic non-protein coding RNA 623 [Source:HGNC Symbol;Acc:HGNC:44252]	1	lncRNA
ENSG00000117525	0.00411544	0.0335663	1.38865	ENSG00000117525	F3	coagulation factor III, tissue factor [Source:HGNC Symbol;Acc:HGNC:3541]	1	protein_coding
ENSG00000034510	0.00345905	0.0296909	1.38834	ENSG00000034510	TMSB10	thymosin beta 10 [Source:HGNC Symbol;Acc:HGNC:11879]	2	protein_coding
ENSG00000214944	0.000359288	0.0055415	1.38736	ENSG00000214944	ARHGEF28	Rho guanine nucleotide exchange factor 28 [Source:HGNC Symbol;Acc:HGNC:30322]	5	protein_coding
ENSG00000102265	0.00263107	0.0242477	1.3838	ENSG00000102265	TIMP1	TIMP metallopeptidase inhibitor 1 [Source:HGNC Symbol;Acc:HGNC:11820]	X	protein_coding
ENSG00000127838	0.000623891	0.00843477	1.38109	ENSG00000127838	PNKD	PNKD metallo-beta-lactamase domain containing [Source:HGNC Symbol;Acc:HGNC:9153]	2	protein_coding
ENSG00000204610	0.00015217	0.00294501	1.38001	ENSG00000204610	TRIM15	tripartite motif containing 15 [Source:HGNC Symbol;Acc:HGNC:16284]	6	protein_coding
ENSG00000118508	0.00168709	0.0174908	1.37978	ENSG00000118508	RAB32	RAB32, member RAS oncogene family [Source:HGNC Symbol;Acc:HGNC:9772]	6	protein_coding
ENSG00000277363	0.00123825	0.0139668	1.37973	ENSG00000277363	SRCIN1	SRC kinase signaling inhibitor 1 [Source:HGNC Symbol;Acc:HGNC:29506]	17	protein_coding
ENSG00000110330	0.000888108	0.0108259	1.3777	ENSG00000110330	BIRC2	baculoviral IAP repeat containing 2 [Source:HGNC Symbol;Acc:HGNC:590]	11	protein_coding
ENSG00000006327	0.00148911	0.0160843	1.37716	ENSG00000006327	TNFRSF12A	TNF receptor superfamily member 12A [Source:HGNC Symbol;Acc:HGNC:18152]	16	protein_coding
ENSG00000135378	9.0331e-05	0.00206171	1.37702	ENSG00000135378	PRRG4	proline rich and Gla domain 4 [Source:HGNC Symbol;Acc:HGNC:30799]	11	protein_coding
ENSG00000113448	0.00258702	0.0239825	1.37683	ENSG00000113448	PDE4D	phosphodiesterase 4D [Source:HGNC Symbol;Acc:HGNC:8783]	5	protein_coding
ENSG00000204580	0.000215166	0.00381893	1.37669	ENSG00000204580	DDR1	discoidin domain receptor tyrosine kinase 1 [Source:HGNC Symbol;Acc:HGNC:2730]	6	protein_coding
ENSG00000111087	0.00113216	0.013036	1.37598	ENSG00000111087	GLI1	GLI family zinc finger 1 [Source:HGNC Symbol;Acc:HGNC:4317]	12	protein_coding
ENSG00000134294	4.91779e-05	0.00130833	1.37563	ENSG00000134294	SLC38A2	solute carrier family 38 member 2 [Source:HGNC Symbol;Acc:HGNC:13448]	12	protein_coding
ENSG00000137478	0.000874875	0.0107108	1.37542	ENSG00000137478	FCHSD2	FCH and double SH3 domains 2 [Source:HGNC Symbol;Acc:HGNC:29114]	11	protein_coding
ENSG00000105185	0.00489703	0.0379097	1.37536	ENSG00000105185	PDCD5	programmed cell death 5 [Source:HGNC Symbol;Acc:HGNC:8764]	19	protein_coding
ENSG00000168610	0.00042273	0.00623417	1.37531	ENSG00000168610	STAT3	signal transducer and activator of transcription 3 [Source:HGNC Symbol;Acc:HGNC:11364]	17	protein_coding
ENSG00000137309	0.00447018	0.0356002	1.37333	ENSG00000137309	HMGA1	high mobility group AT-hook 1 [Source:HGNC Symbol;Acc:HGNC:5010]	6	protein_coding
ENSG00000137693	0.00210589	0.0206441	1.37307	ENSG00000137693	YAP1	Yes1 associated transcriptional regulator [Source:HGNC Symbol;Acc:HGNC:16262]	11	protein_coding
ENSG00000182247	0.000253119	0.00428784	1.37291	ENSG00000182247	UBE2E2	ubiquitin conjugating enzyme E2 E2 [Source:HGNC Symbol;Acc:HGNC:12478]	3	protein_coding
ENSG00000213658	5.65819e-05	0.00143139	1.37242	ENSG00000213658	LAT	linker for activation of T cells [Source:HGNC Symbol;Acc:HGNC:18874]	16	protein_coding
ENSG00000125319	0.00176628	0.0181352	1.37242	ENSG00000125319	HROB	homologous recombination factor with OB-fold [Source:HGNC Symbol;Acc:HGNC:28460]	17	protein_coding
ENSG00000162434	0.000724822	0.00938614	1.37204	ENSG00000162434	JAK1	Janus kinase 1 [Source:HGNC Symbol;Acc:HGNC:6190]	1	protein_coding
ENSG00000167711	0.00305207	0.0271534	1.37181	ENSG00000167711	SERPINF2	serpin family F member 2 [Source:HGNC Symbol;Acc:HGNC:9075]	17	protein_coding
ENSG00000119314	0.00141617	0.0155702	1.37119	ENSG00000119314	PTBP3	polypyrimidine tract binding protein 3 [Source:HGNC Symbol;Acc:HGNC:10253]	9	protein_coding
ENSG00000103335	0.00085191	0.0105208	1.37084	ENSG00000103335	PIEZO1	piezo type mechanosensitive ion channel component 1 (Er blood group) [Source:HGNC Symbol;Acc:HGNC:28993]	16	protein_coding
ENSG00000291117	0.000948292	0.0113634	1.37077	ENSG00000291117		novel transcript	17	lncRNA
ENSG00000099139	0.00163341	0.0171017	1.36949	ENSG00000099139	PCSK5	proprotein convertase subtilisin/kexin type 5 [Source:HGNC Symbol;Acc:HGNC:8747]	9	protein_coding
ENSG00000196937	0.000876618	0.0107135	1.36919	ENSG00000196937	FAM3C	FAM3 metabolism regulating signaling molecule C [Source:HGNC Symbol;Acc:HGNC:18664]	7	protein_coding
ENSG00000014914	0.00498075	0.0382435	1.36883	ENSG00000014914	MTMR11	myotubularin related protein 11 [Source:HGNC Symbol;Acc:HGNC:24307]	1	protein_coding
ENSG00000167779	0.00147978	0.0160574	1.36831	ENSG00000167779	IGFBP6	insulin like growth factor binding protein 6 [Source:HGNC Symbol;Acc:HGNC:5475]	12	protein_coding
ENSG00000120694	0.00218385	0.0210891	1.36822	ENSG00000120694	HSPH1	heat shock protein family H (Hsp110) member 1 [Source:HGNC Symbol;Acc:HGNC:16969]	13	protein_coding
ENSG00000148346	0.0046055	0.0362965	1.36725	ENSG00000148346	LCN2	lipocalin 2 [Source:HGNC Symbol;Acc:HGNC:6526]	9	protein_coding
ENSG00000167703	0.000506053	0.00716892	1.36677	ENSG00000167703	SLC43A2	solute carrier family 43 member 2 [Source:HGNC Symbol;Acc:HGNC:23087]	17	protein_coding
ENSG00000142166	0.00106318	0.0124343	1.36634	ENSG00000142166	IFNAR1	interferon alpha and beta receptor subunit 1 [Source:HGNC Symbol;Acc:HGNC:5432]	21	protein_coding
ENSG00000116815	0.000156978	0.00300921	1.36588	ENSG00000116815	CD58	CD58 molecule [Source:HGNC Symbol;Acc:HGNC:1688]	1	protein_coding
ENSG00000100519	0.000865648	0.0106468	1.36499	ENSG00000100519	PSMC6	proteasome 26S subunit, ATPase 6 [Source:HGNC Symbol;Acc:HGNC:9553]	14	protein_coding
ENSG00000182718	0.000692541	0.00906786	1.36357	ENSG00000182718	ANXA2	annexin A2 [Source:HGNC Symbol;Acc:HGNC:537]	15	protein_coding
ENSG00000129474	0.00114276	0.0131235	1.36295	ENSG00000129474	AJUBA	ajuba LIM protein [Source:HGNC Symbol;Acc:HGNC:20250]	14	protein_coding
ENSG00000020577	0.00300455	0.0267982	1.36287	ENSG00000020577	SAMD4A	sterile alpha motif domain containing 4A [Source:HGNC Symbol;Acc:HGNC:23023]	14	protein_coding
ENSG00000144827	0.000973283	0.0115745	1.36268	ENSG00000144827	ABHD10	abhydrolase domain containing 10, depalmitoylase [Source:HGNC Symbol;Acc:HGNC:25656]	3	protein_coding
ENSG00000121060	0.000901509	0.0109233	1.36258	ENSG00000121060	TRIM25	tripartite motif containing 25 [Source:HGNC Symbol;Acc:HGNC:12932]	17	protein_coding
ENSG00000166839	0.00510745	0.0390355	1.36224	ENSG00000166839	ANKDD1A	ankyrin repeat and death domain containing 1A [Source:HGNC Symbol;Acc:HGNC:28002]	15	protein_coding
ENSG00000109016	0.00411738	0.0335663	1.36212	ENSG00000109016	DHRS7B	dehydrogenase/reductase 7B [Source:HGNC Symbol;Acc:HGNC:24547]	17	protein_coding
ENSG00000164054	0.00208102	0.0204521	1.36197	ENSG00000164054	SHISA5	shisa family member 5 [Source:HGNC Symbol;Acc:HGNC:30376]	3	protein_coding
ENSG00000073150	0.000980411	0.0116397	1.36147	ENSG00000073150	PANX2	pannexin 2 [Source:HGNC Symbol;Acc:HGNC:8600]	22	protein_coding
ENSG00000179104	0.00396825	0.0327473	1.36047	ENSG00000179104	TMTC2	transmembrane O-mannosyltransferase targeting cadherins 2 [Source:HGNC Symbol;Acc:HGNC:25440]	12	protein_coding
ENSG00000126249	0.00230934	0.0220299	1.36046	ENSG00000126249	PDCD2L	programmed cell death 2 like [Source:HGNC Symbol;Acc:HGNC:28194]	19	protein_coding
ENSG00000026103	0.00531294	0.0402182	1.36042	ENSG00000026103	FAS	Fas cell surface death receptor [Source:HGNC Symbol;Acc:HGNC:11920]	10	protein_coding
ENSG00000198604	0.000394138	0.00593519	1.36008	ENSG00000198604	BAZ1A	bromodomain adjacent to zinc finger domain 1A [Source:HGNC Symbol;Acc:HGNC:960]	14	protein_coding
ENSG00000131876	0.000579701	0.0079747	1.35972	ENSG00000131876	SNRPA1	small nuclear ribonucleoprotein polypeptide A' [Source:HGNC Symbol;Acc:HGNC:11152]	15	protein_coding
ENSG00000077232	0.000283562	0.00466376	1.35842	ENSG00000077232	DNAJC10	DnaJ heat shock protein family (Hsp40) member C10 [Source:HGNC Symbol;Acc:HGNC:24637]	2	protein_coding
ENSG00000162909	0.00032225	0.00513446	1.35751	ENSG00000162909	CAPN2	calpain 2 [Source:HGNC Symbol;Acc:HGNC:1479]	1	protein_coding
ENSG00000099377	0.000441008	0.00645654	1.35664	ENSG00000099377	HSD3B7	hydroxy-delta-5-steroid dehydrogenase, 3 beta- and steroid delta-isomerase 7 [Source:HGNC Symbol;Acc:HGNC:18324]	16	protein_coding
ENSG00000180061	0.00285186	0.0257451	1.3566	ENSG00000180061	TMEM150B	transmembrane protein 150B [Source:HGNC Symbol;Acc:HGNC:34415]	19	protein_coding
ENSG00000100034	0.000213752	0.00381778	1.35626	ENSG00000100034	PPM1F	protein phosphatase, Mg2+/Mn2+ dependent 1F [Source:HGNC Symbol;Acc:HGNC:19388]	22	protein_coding
ENSG00000188643	6.80622e-05	0.0016522	1.35325	ENSG00000188643	S100A16	S100 calcium binding protein A16 [Source:HGNC Symbol;Acc:HGNC:20441]	1	protein_coding
ENSG00000237523	0.000173748	0.0032384	1.35303	ENSG00000237523	LINC00857	long intergenic non-protein coding RNA 857 [Source:HGNC Symbol;Acc:HGNC:45114]	10	lncRNA
ENSG00000104320	0.000347633	0.00540555	1.3528	ENSG00000104320	NBN	nibrin [Source:HGNC Symbol;Acc:HGNC:7652]	8	protein_coding
ENSG00000162366	0.00193912	0.0194297	1.35133	ENSG00000162366	PDZK1IP1	PDZK1 interacting protein 1 [Source:HGNC Symbol;Acc:HGNC:16887]	1	protein_coding
ENSG00000198855	0.00528004	0.0400841	1.35041	ENSG00000198855	FICD	FIC domain protein adenylyltransferase [Source:HGNC Symbol;Acc:HGNC:18416]	12	protein_coding
ENSG00000186470	0.00438067	0.035065	1.3504	ENSG00000186470	BTN3A2	butyrophilin subfamily 3 member A2 [Source:HGNC Symbol;Acc:HGNC:1139]	6	protein_coding
ENSG00000185650	0.00291706	0.0261998	1.34996	ENSG00000185650	ZFP36L1	ZFP36 ring finger protein like 1 [Source:HGNC Symbol;Acc:HGNC:1107]	14	protein_coding
ENSG00000174405	0.00462039	0.0363863	1.34944	ENSG00000174405	LIG4	DNA ligase 4 [Source:HGNC Symbol;Acc:HGNC:6601]	13	protein_coding
ENSG00000206075	0.00198776	0.0197629	1.34944	ENSG00000206075	SERPINB5	serpin family B member 5 [Source:HGNC Symbol;Acc:HGNC:8949]	18	protein_coding
ENSG00000187024	0.0017126	0.0176869	1.34941	ENSG00000187024	PTRH1	peptidyl-tRNA hydrolase 1 homolog [Source:HGNC Symbol;Acc:HGNC:27039]	9	protein_coding
ENSG00000213719	0.000763508	0.00972663	1.34939	ENSG00000213719	CLIC1	chloride intracellular channel 1 [Source:HGNC Symbol;Acc:HGNC:2062]	6	protein_coding
ENSG00000120370	0.00416188	0.033812	1.349	ENSG00000120370	GORAB	golgin, RAB6 interacting [Source:HGNC Symbol;Acc:HGNC:25676]	1	protein_coding
ENSG00000185022	0.00159446	0.0168335	1.34807	ENSG00000185022	MAFF	MAF bZIP transcription factor F [Source:HGNC Symbol;Acc:HGNC:6780]	22	protein_coding
ENSG00000167105	0.000165415	0.00314111	1.34666	ENSG00000167105	TMEM92	transmembrane protein 92 [Source:HGNC Symbol;Acc:HGNC:26579]	17	protein_coding
ENSG00000204427	0.000421739	0.00622605	1.34341	ENSG00000204427	ABHD16A	abhydrolase domain containing 16A, phospholipase [Source:HGNC Symbol;Acc:HGNC:13921]	6	protein_coding
ENSG00000158315	0.00280803	0.0255124	1.3425	ENSG00000158315	RHBDL2	rhomboid like 2 [Source:HGNC Symbol;Acc:HGNC:16083]	1	protein_coding
ENSG00000197019	0.00113085	0.0130355	1.34149	ENSG00000197019	SERTAD1	SERTA domain containing 1 [Source:HGNC Symbol;Acc:HGNC:17932]	19	protein_coding
ENSG00000010438	0.000679052	0.00895816	1.34129	ENSG00000010438	PRSS3	serine protease 3 [Source:HGNC Symbol;Acc:HGNC:9486]	9	protein_coding
ENSG00000187231	0.00138185	0.015324	1.34094	ENSG00000187231	SESTD1	SEC14 and spectrin domain containing 1 [Source:HGNC Symbol;Acc:HGNC:18379]	2	protein_coding
ENSG00000011422	0.000175886	0.00326533	1.34068	ENSG00000011422	PLAUR	plasminogen activator, urokinase receptor [Source:HGNC Symbol;Acc:HGNC:9053]	19	protein_coding
ENSG00000162616	0.000290122	0.00473855	1.34037	ENSG00000162616	DNAJB4	DnaJ heat shock protein family (Hsp40) member B4 [Source:HGNC Symbol;Acc:HGNC:14886]	1	protein_coding
ENSG00000198742	0.000899343	0.0109233	1.33831	ENSG00000198742	SMURF1	SMAD specific E3 ubiquitin protein ligase 1 [Source:HGNC Symbol;Acc:HGNC:16807]	7	protein_coding
ENSG00000123364	0.00447451	0.0356146	1.33802	ENSG00000123364	HOXC13	homeobox C13 [Source:HGNC Symbol;Acc:HGNC:5125]	12	protein_coding
ENSG00000185864	0.00440157	0.0351727	1.33776	ENSG00000185864	NPIPB4	nuclear pore complex interacting protein family member B4 [Source:HGNC Symbol;Acc:HGNC:41985]	16	protein_coding
ENSG00000213024	0.000108417	0.00232784	1.33609	ENSG00000213024	NUP62	nucleoporin 62 [Source:HGNC Symbol;Acc:HGNC:8066]	19	protein_coding
ENSG00000237070	0.000515085	0.00726985	1.33596	ENSG00000237070		novel transcript, antisense to MEOX2	7	lncRNA
ENSG00000158062	0.00158407	0.016789	1.33472	ENSG00000158062	UBXN11	UBX domain protein 11 [Source:HGNC Symbol;Acc:HGNC:30600]	1	protein_coding
ENSG00000071054	0.00172738	0.0178004	1.33455	ENSG00000071054	MAP4K4	mitogen-activated protein kinase kinase kinase kinase 4 [Source:HGNC Symbol;Acc:HGNC:6866]	2	protein_coding
ENSG00000237361	0.000683597	0.0090008	1.33326	ENSG00000237361	TUSC8	tumor suppressor candidate 8 [Source:HGNC Symbol;Acc:HGNC:49111]	13	lncRNA
ENSG00000136026	0.000485466	0.00693495	1.33265	ENSG00000136026	CKAP4	cytoskeleton associated protein 4 [Source:HGNC Symbol;Acc:HGNC:16991]	12	protein_coding
ENSG00000166173	0.00503254	0.0385155	1.33264	ENSG00000166173	LARP6	La ribonucleoprotein 6, translational regulator [Source:HGNC Symbol;Acc:HGNC:24012]	15	protein_coding
ENSG00000133466	0.000386965	0.00586593	1.33199	ENSG00000133466	C1QTNF6	C1q and TNF related 6 [Source:HGNC Symbol;Acc:HGNC:14343]	22	protein_coding
ENSG00000171124	0.000712011	0.00926918	1.33149	ENSG00000171124	FUT3	fucosyltransferase 3 (Lewis blood group) [Source:HGNC Symbol;Acc:HGNC:4014]	19	protein_coding
ENSG00000148384	0.00039291	0.00592427	1.32902	ENSG00000148384	INPP5E	inositol polyphosphate-5-phosphatase E [Source:HGNC Symbol;Acc:HGNC:21474]	9	protein_coding
ENSG00000170365	0.000635612	0.00856046	1.32899	ENSG00000170365	SMAD1	SMAD family member 1 [Source:HGNC Symbol;Acc:HGNC:6767]	4	protein_coding
ENSG00000116793	0.00463776	0.036462	1.32811	ENSG00000116793	PHTF1	putative homeodomain transcription factor 1 [Source:HGNC Symbol;Acc:HGNC:8939]	1	protein_coding
ENSG00000100207	0.000485081	0.00693495	1.32724	ENSG00000100207	TCF20	transcription factor 20 [Source:HGNC Symbol;Acc:HGNC:11631]	22	protein_coding
ENSG00000163235	0.000881891	0.0107655	1.3265	ENSG00000163235	TGFA	transforming growth factor alpha [Source:HGNC Symbol;Acc:HGNC:11765]	2	protein_coding
ENSG00000125633	0.00153253	0.0163655	1.32649	ENSG00000125633	CCDC93	coiled-coil domain containing 93 [Source:HGNC Symbol;Acc:HGNC:25611]	2	protein_coding
ENSG00000086061	0.000398794	0.00597472	1.32611	ENSG00000086061	DNAJA1	DnaJ heat shock protein family (Hsp40) member A1 [Source:HGNC Symbol;Acc:HGNC:5229]	9	protein_coding
ENSG00000139725	8.10298e-05	0.00187363	1.32583	ENSG00000139725	RHOF	ras homolog family member F, filopodia associated [Source:HGNC Symbol;Acc:HGNC:15703]	12	protein_coding
ENSG00000219200	0.0017301	0.0178155	1.32536	ENSG00000219200	RNASEK	ribonuclease K [Source:HGNC Symbol;Acc:HGNC:33911]	17	protein_coding
ENSG00000170175	0.00282335	0.0255858	1.32531	ENSG00000170175	CHRNB1	cholinergic receptor nicotinic beta 1 subunit [Source:HGNC Symbol;Acc:HGNC:1961]	17	protein_coding
ENSG00000236682	0.000368803	0.00563292	1.32505	ENSG00000236682	MAP3K2-DT	MAP3K2 divergent transcript [Source:HGNC Symbol;Acc:HGNC:54088]	2	lncRNA
ENSG00000078114	0.00269481	0.0246662	1.32496	ENSG00000078114	NEBL	nebulette [Source:HGNC Symbol;Acc:HGNC:16932]	10	protein_coding
ENSG00000100567	0.000734002	0.00945012	1.32429	ENSG00000100567	PSMA3	proteasome 20S subunit alpha 3 [Source:HGNC Symbol;Acc:HGNC:9532]	14	protein_coding
ENSG00000144580	5.16952e-05	0.00134256	1.32393	ENSG00000144580	CNOT9	CCR4-NOT transcription complex subunit 9 [Source:HGNC Symbol;Acc:HGNC:10445]	2	protein_coding
ENSG00000181467	0.000103467	0.00226281	1.32331	ENSG00000181467	RAP2B	RAP2B, member of RAS oncogene family [Source:HGNC Symbol;Acc:HGNC:9862]	3	protein_coding
ENSG00000079385	0.0019607	0.0195766	1.32331	ENSG00000079385	CEACAM1	CEA cell adhesion molecule 1 [Source:HGNC Symbol;Acc:HGNC:1814]	19	protein_coding
ENSG00000137414	0.00214165	0.0208237	1.32282	ENSG00000137414	FAM8A1	family with sequence similarity 8 member A1 [Source:HGNC Symbol;Acc:HGNC:16372]	6	protein_coding
ENSG00000106070	0.00460643	0.0362965	1.32145	ENSG00000106070	GRB10	growth factor receptor bound protein 10 [Source:HGNC Symbol;Acc:HGNC:4564]	7	protein_coding
ENSG00000185101	0.000718074	0.00931584	1.31993	ENSG00000185101	ANO9	anoctamin 9 [Source:HGNC Symbol;Acc:HGNC:20679]	11	protein_coding
ENSG00000087253	0.00310835	0.0274467	1.31989	ENSG00000087253	LPCAT2	lysophosphatidylcholine acyltransferase 2 [Source:HGNC Symbol;Acc:HGNC:26032]	16	protein_coding
ENSG00000003402	0.00140679	0.0155396	1.3192	ENSG00000003402	CFLAR	CASP8 and FADD like apoptosis regulator [Source:HGNC Symbol;Acc:HGNC:1876]	2	protein_coding
ENSG00000152558	0.000722152	0.00936015	1.31743	ENSG00000152558	TMEM123	transmembrane protein 123 [Source:HGNC Symbol;Acc:HGNC:30138]	11	protein_coding
ENSG00000166548	0.000245023	0.0041974	1.31724	ENSG00000166548	TK2	thymidine kinase 2 [Source:HGNC Symbol;Acc:HGNC:11831]	16	protein_coding
ENSG00000050820	0.000533356	0.00746804	1.31669	ENSG00000050820	BCAR1	BCAR1 scaffold protein, Cas family member [Source:HGNC Symbol;Acc:HGNC:971]	16	protein_coding
ENSG00000046604	0.00269034	0.0246652	1.31666	ENSG00000046604	DSG2	desmoglein 2 [Source:HGNC Symbol;Acc:HGNC:3049]	18	protein_coding
ENSG00000161533	0.000569334	0.00784737	1.31228	ENSG00000161533	ACOX1	acyl-CoA oxidase 1 [Source:HGNC Symbol;Acc:HGNC:119]	17	protein_coding
ENSG00000178764	0.00570521	0.0421926	1.31109	ENSG00000178764	ZHX2	zinc fingers and homeoboxes 2 [Source:HGNC Symbol;Acc:HGNC:18513]	8	protein_coding
ENSG00000274020	0.000984709	0.0116711	1.3108	ENSG00000274020	LINC01138	long intergenic non-protein coding RNA 1138 [Source:HGNC Symbol;Acc:HGNC:49454]	1	lncRNA
ENSG00000174799	0.00425123	0.0343404	1.30748	ENSG00000174799	CEP135	centrosomal protein 135 [Source:HGNC Symbol;Acc:HGNC:29086]	4	protein_coding
ENSG00000135587	0.00198985	0.0197698	1.30621	ENSG00000135587	SMPD2	sphingomyelin phosphodiesterase 2 [Source:HGNC Symbol;Acc:HGNC:11121]	6	protein_coding
ENSG00000155304	0.00492917	0.038064	1.306	ENSG00000155304	HSPA13	heat shock protein family A (Hsp70) member 13 [Source:HGNC Symbol;Acc:HGNC:11375]	21	protein_coding
ENSG00000271303	0.0038768	0.0321617	1.30551	ENSG00000271303	SRXN1	sulfiredoxin 1 [Source:HGNC Symbol;Acc:HGNC:16132]	20	protein_coding
ENSG00000159377	0.00610728	0.044522	1.30534	ENSG00000159377	PSMB4	proteasome 20S subunit beta 4 [Source:HGNC Symbol;Acc:HGNC:9541]	1	protein_coding
ENSG00000188761	0.00264315	0.0243273	1.30452	ENSG00000188761	BCL2L15	BCL2 like 15 [Source:HGNC Symbol;Acc:HGNC:33624]	1	protein_coding
ENSG00000044574	0.00159124	0.0168151	1.30171	ENSG00000044574	HSPA5	heat shock protein family A (Hsp70) member 5 [Source:HGNC Symbol;Acc:HGNC:5238]	9	protein_coding
ENSG00000140750	0.00174383	0.0179438	1.30117	ENSG00000140750	ARHGAP17	Rho GTPase activating protein 17 [Source:HGNC Symbol;Acc:HGNC:18239]	16	protein_coding
ENSG00000001084	0.00216785	0.0209633	1.30093	ENSG00000001084	GCLC	glutamate-cysteine ligase catalytic subunit [Source:HGNC Symbol;Acc:HGNC:4311]	6	protein_coding
ENSG00000242028	0.00399115	0.0328978	1.30092	ENSG00000242028	HYPK	huntingtin interacting protein K [Source:HGNC Symbol;Acc:HGNC:18418]	15	protein_coding
ENSG00000171621	0.00423701	0.0342647	1.30014	ENSG00000171621	SPSB1	splA/ryanodine receptor domain and SOCS box containing 1 [Source:HGNC Symbol;Acc:HGNC:30628]	1	protein_coding
ENSG00000239779	0.0014377	0.0157835	-1.30047	ENSG00000239779	WBP1	WW domain binding protein 1 [Source:HGNC Symbol;Acc:HGNC:12737]	2	protein_coding
ENSG00000120093	0.00261142	0.0241296	-1.30052	ENSG00000120093	HOXB3	homeobox B3 [Source:HGNC Symbol;Acc:HGNC:5114]	17	protein_coding
ENSG00000125967	0.00185951	0.0187785	-1.30057	ENSG00000125967	NECAB3	N-terminal EF-hand calcium binding protein 3 [Source:HGNC Symbol;Acc:HGNC:15851]	20	protein_coding
ENSG00000160746	0.00199773	0.0198202	-1.30308	ENSG00000160746	ANO10	anoctamin 10 [Source:HGNC Symbol;Acc:HGNC:25519]	3	protein_coding
ENSG00000198130	0.000255934	0.00432517	-1.30321	ENSG00000198130	HIBCH	3-hydroxyisobutyryl-CoA hydrolase [Source:HGNC Symbol;Acc:HGNC:4908]	2	protein_coding
ENSG00000174483	0.00307641	0.0273183	-1.30323	ENSG00000174483	BBS1	Bardet-Biedl syndrome 1 [Source:HGNC Symbol;Acc:HGNC:966]	11	protein_coding
ENSG00000089220	0.000889649	0.0108275	-1.30333	ENSG00000089220	PEBP1	phosphatidylethanolamine binding protein 1 [Source:HGNC Symbol;Acc:HGNC:8630]	12	protein_coding
ENSG00000197757	0.00549484	0.0412931	-1.30351	ENSG00000197757	HOXC6	homeobox C6 [Source:HGNC Symbol;Acc:HGNC:5128]	12	protein_coding
ENSG00000088808	0.00132408	0.0147762	-1.30422	ENSG00000088808	PPP1R13B	protein phosphatase 1 regulatory subunit 13B [Source:HGNC Symbol;Acc:HGNC:14950]	14	protein_coding
ENSG00000178585	0.00241186	0.0227014	-1.30494	ENSG00000178585	CTNNBIP1	catenin beta interacting protein 1 [Source:HGNC Symbol;Acc:HGNC:16913]	1	protein_coding
ENSG00000187678	0.00691677	0.0486169	-1.30535	ENSG00000187678	SPRY4	sprouty RTK signaling antagonist 4 [Source:HGNC Symbol;Acc:HGNC:15533]	5	protein_coding
ENSG00000120162	0.0011654	0.0132673	-1.30562	ENSG00000120162	MOB3B	MOB kinase activator 3B [Source:HGNC Symbol;Acc:HGNC:23825]	9	protein_coding
ENSG00000218739	0.00298329	0.0266464	-1.30708	ENSG00000218739	CEBPZOS	CEBPZ opposite strand [Source:HGNC Symbol;Acc:HGNC:49288]	2	protein_coding
ENSG00000161798	0.00648486	0.0464595	-1.30714	ENSG00000161798	AQP5	aquaporin 5 [Source:HGNC Symbol;Acc:HGNC:638]	12	protein_coding
ENSG00000108582	0.00449581	0.0357439	-1.30717	ENSG00000108582	CPD	carboxypeptidase D [Source:HGNC Symbol;Acc:HGNC:2301]	17	protein_coding
ENSG00000170439	0.00656908	0.046849	-1.30928	ENSG00000170439	TMT1B	thiol methyltransferase 1B [Source:HGNC Symbol;Acc:HGNC:28276]	12	protein_coding
ENSG00000069974	0.00172461	0.0177979	-1.31004	ENSG00000069974	RAB27A	RAB27A, member RAS oncogene family [Source:HGNC Symbol;Acc:HGNC:9766]	15	protein_coding
ENSG00000177728	0.000307425	0.00495898	-1.31091	ENSG00000177728	TMEM94	transmembrane protein 94 [Source:HGNC Symbol;Acc:HGNC:28983]	17	protein_coding
ENSG00000131791	0.00319223	0.0279927	-1.31099	ENSG00000131791	PRKAB2	protein kinase AMP-activated non-catalytic subunit beta 2 [Source:HGNC Symbol;Acc:HGNC:9379]	1	protein_coding
ENSG00000198960	0.00441012	0.0352211	-1.31104	ENSG00000198960	ARMCX6	armadillo repeat containing X-linked 6 [Source:HGNC Symbol;Acc:HGNC:26094]	X	protein_coding
ENSG00000158023	0.001976	0.0196875	-1.31113	ENSG00000158023	CFAP251	cilia and flagella associated protein 251 [Source:HGNC Symbol;Acc:HGNC:28506]	12	protein_coding
ENSG00000168778	0.00148185	0.0160574	-1.31128	ENSG00000168778	TCTN2	tectonic family member 2 [Source:HGNC Symbol;Acc:HGNC:25774]	12	protein_coding
ENSG00000087338	0.00428695	0.0345499	-1.31179	ENSG00000087338	GMCL1	germ cell-less 1, spermatogenesis associated [Source:HGNC Symbol;Acc:HGNC:23843]	2	protein_coding
ENSG00000245694	0.00198517	0.0197511	-1.31207	ENSG00000245694	CRNDE	colorectal neoplasia differentially expressed [Source:HGNC Symbol;Acc:HGNC:37078]	16	lncRNA
ENSG00000183778	0.00381417	0.0318667	-1.31275	ENSG00000183778	B3GALT5	beta-1,3-galactosyltransferase 5 [Source:HGNC Symbol;Acc:HGNC:920]	21	protein_coding
ENSG00000260027	0.00308454	0.0273236	-1.31402	ENSG00000260027	HOXB7	homeobox B7 [Source:HGNC Symbol;Acc:HGNC:5118]	17	protein_coding
ENSG00000237441	0.00171168	0.0176869	-1.31408	ENSG00000237441	RGL2	ral guanine nucleotide dissociation stimulator like 2 [Source:HGNC Symbol;Acc:HGNC:9769]	6	protein_coding
ENSG00000198585	3.74249e-05	0.00104083	-1.31444	ENSG00000198585	NUDT16	nudix hydrolase 16 [Source:HGNC Symbol;Acc:HGNC:26442]	3	protein_coding
ENSG00000114541	0.00155101	0.0165206	-1.31476	ENSG00000114541	FRMD4B	FERM domain containing 4B [Source:HGNC Symbol;Acc:HGNC:24886]	3	protein_coding
ENSG00000110628	0.00484499	0.0376099	-1.31571	ENSG00000110628	SLC22A18	solute carrier family 22 member 18 [Source:HGNC Symbol;Acc:HGNC:10964]	11	protein_coding
ENSG00000107331	0.00674399	0.047879	-1.31693	ENSG00000107331	ABCA2	ATP binding cassette subfamily A member 2 [Source:HGNC Symbol;Acc:HGNC:32]	9	protein_coding
ENSG00000116679	0.00066614	0.00885495	-1.31766	ENSG00000116679	IVNS1ABP	influenza virus NS1A binding protein [Source:HGNC Symbol;Acc:HGNC:16951]	1	protein_coding
ENSG00000106261	0.000726373	0.00939761	-1.31793	ENSG00000106261	ZKSCAN1	zinc finger with KRAB and SCAN domains 1 [Source:HGNC Symbol;Acc:HGNC:13101]	7	protein_coding
ENSG00000124313	0.000474442	0.00681883	-1.31935	ENSG00000124313	IQSEC2	IQ motif and Sec7 domain ArfGEF 2 [Source:HGNC Symbol;Acc:HGNC:29059]	X	protein_coding
ENSG00000157399	0.00336093	0.0291266	-1.31964	ENSG00000157399	ARSL	arylsulfatase L [Source:HGNC Symbol;Acc:HGNC:719]	X	protein_coding
ENSG00000133678	0.00376086	0.0315332	-1.31968	ENSG00000133678	TMEM254	transmembrane protein 254 [Source:HGNC Symbol;Acc:HGNC:25804]	10	protein_coding
ENSG00000139835	0.00213138	0.0207753	-1.32006	ENSG00000139835	GRTP1	growth hormone regulated TBC protein 1 [Source:HGNC Symbol;Acc:HGNC:20310]	13	protein_coding
ENSG00000104763	0.000646403	0.00867272	-1.32103	ENSG00000104763	ASAH1	N-acylsphingosine amidohydrolase 1 [Source:HGNC Symbol;Acc:HGNC:735]	8	protein_coding
ENSG00000110315	0.00182026	0.0184574	-1.32109	ENSG00000110315	RNF141	ring finger protein 141 [Source:HGNC Symbol;Acc:HGNC:21159]	11	protein_coding
ENSG00000165804	0.00161358	0.017007	-1.32154	ENSG00000165804	ZNF219	zinc finger protein 219 [Source:HGNC Symbol;Acc:HGNC:13011]	14	protein_coding
ENSG00000168792	0.000362102	0.00555459	-1.3217	ENSG00000168792	ABHD15	abhydrolase domain containing 15 [Source:HGNC Symbol;Acc:HGNC:26971]	17	protein_coding
ENSG00000106688	0.00362984	0.0307448	-1.32258	ENSG00000106688	SLC1A1	solute carrier family 1 member 1 [Source:HGNC Symbol;Acc:HGNC:10939]	9	protein_coding
ENSG00000107902	0.00207361	0.0204153	-1.32258	ENSG00000107902	LHPP	phospholysine phosphohistidine inorganic pyrophosphate phosphatase [Source:HGNC Symbol;Acc:HGNC:30042]	10	protein_coding
ENSG00000139508	0.00212658	0.0207632	-1.32273	ENSG00000139508	SLC46A3	solute carrier family 46 member 3 [Source:HGNC Symbol;Acc:HGNC:27501]	13	protein_coding
ENSG00000143198	0.000861358	0.0106189	-1.32314	ENSG00000143198	MGST3	microsomal glutathione S-transferase 3 [Source:HGNC Symbol;Acc:HGNC:7064]	1	protein_coding
ENSG00000107281	0.00223093	0.0214267	-1.32316	ENSG00000107281	NPDC1	neural proliferation, differentiation and control 1 [Source:HGNC Symbol;Acc:HGNC:7899]	9	protein_coding
ENSG00000084693	0.00113119	0.0130355	-1.32332	ENSG00000084693	AGBL5	AGBL carboxypeptidase 5 [Source:HGNC Symbol;Acc:HGNC:26147]	2	protein_coding
ENSG00000175745	0.00239529	0.0225906	-1.32344	ENSG00000175745	NR2F1	nuclear receptor subfamily 2 group F member 1 [Source:HGNC Symbol;Acc:HGNC:7975]	5	protein_coding
ENSG00000113269	0.000349325	0.00540555	-1.32384	ENSG00000113269	RNF130	ring finger protein 130 [Source:HGNC Symbol;Acc:HGNC:18280]	5	protein_coding
ENSG00000143036	0.000214771	0.00381893	-1.32407	ENSG00000143036	SLC44A3	solute carrier family 44 member 3 [Source:HGNC Symbol;Acc:HGNC:28689]	1	protein_coding
ENSG00000235823	0.00273741	0.0249994	-1.32408	ENSG00000235823	OLMALINC	oligodendrocyte maturation-associated long intergenic non-coding RNA [Source:HGNC Symbol;Acc:HGNC:28060]	10	lncRNA
ENSG00000128311	0.000274405	0.00455971	-1.32489	ENSG00000128311	TST	thiosulfate sulfurtransferase [Source:HGNC Symbol;Acc:HGNC:12388]	22	protein_coding
ENSG00000137960	0.000171742	0.003218	-1.32496	ENSG00000137960	GIPC2	GIPC PDZ domain containing family member 2 [Source:HGNC Symbol;Acc:HGNC:18177]	1	protein_coding
ENSG00000272129	0.00159129	0.0168151	-1.32551	ENSG00000272129		novel transcript	6	lncRNA
ENSG00000145743	0.00650098	0.0465278	-1.32579	ENSG00000145743	FBXL17	F-box and leucine rich repeat protein 17 [Source:HGNC Symbol;Acc:HGNC:13615]	5	protein_coding
ENSG00000197696	0.0013206	0.014749	-1.32592	ENSG00000197696	NMB	neuromedin B [Source:HGNC Symbol;Acc:HGNC:7842]	15	protein_coding
ENSG00000291214	0.00684714	0.0483682	-1.32673	ENSG00000291214		novel transcript	17	lncRNA
ENSG00000109501	0.00590124	0.0432207	-1.3272	ENSG00000109501	WFS1	wolframin ER transmembrane glycoprotein [Source:HGNC Symbol;Acc:HGNC:12762]	4	protein_coding
ENSG00000115648	0.000424582	0.00625495	-1.32745	ENSG00000115648	MLPH	melanophilin [Source:HGNC Symbol;Acc:HGNC:29643]	2	protein_coding
ENSG00000137312	0.00240242	0.0226276	-1.3277	ENSG00000137312	FLOT1	flotillin 1 [Source:HGNC Symbol;Acc:HGNC:3757]	6	protein_coding
ENSG00000213853	0.000196628	0.00355693	-1.32784	ENSG00000213853	EMP2	epithelial membrane protein 2 [Source:HGNC Symbol;Acc:HGNC:3334]	16	protein_coding
ENSG00000164442	0.00612107	0.044579	-1.32815	ENSG00000164442	CITED2	Cbp/p300 interacting transactivator with Glu/Asp rich carboxy-terminal domain 2 [Source:HGNC Symbol;Acc:HGNC:1987]	6	protein_coding
ENSG00000160325	0.00102113	0.0120121	-1.32816	ENSG00000160325	CACFD1	calcium channel flower domain containing 1 [Source:HGNC Symbol;Acc:HGNC:1365]	9	protein_coding
ENSG00000107669	0.00194258	0.0194373	-1.32827	ENSG00000107669	ATE1	arginyltransferase 1 [Source:HGNC Symbol;Acc:HGNC:782]	10	protein_coding
ENSG00000155066	0.00152719	0.0163425	-1.32876	ENSG00000155066	PROM2	prominin 2 [Source:HGNC Symbol;Acc:HGNC:20685]	2	protein_coding
ENSG00000141401	0.00116179	0.0132551	-1.32891	ENSG00000141401	IMPA2	inositol monophosphatase 2 [Source:HGNC Symbol;Acc:HGNC:6051]	18	protein_coding
ENSG00000170545	0.00342119	0.0294903	-1.3292	ENSG00000170545	SMAGP	small cell adhesion glycoprotein [Source:HGNC Symbol;Acc:HGNC:26918]	12	protein_coding
ENSG00000157184	0.00370249	0.0312105	-1.32935	ENSG00000157184	CPT2	carnitine palmitoyltransferase 2 [Source:HGNC Symbol;Acc:HGNC:2330]	1	protein_coding
ENSG00000100196	0.00487536	0.0377833	-1.32993	ENSG00000100196	KDELR3	KDEL endoplasmic reticulum protein retention receptor 3 [Source:HGNC Symbol;Acc:HGNC:6306]	22	protein_coding
ENSG00000291085	0.00224448	0.0215129	-1.33024	ENSG00000291085		transmembrane protein 191A (pseudogene) [Source:NCBI gene (formerly Entrezgene);Acc:84222]	22	lncRNA
ENSG00000131981	0.00161603	0.017007	-1.33044	ENSG00000131981	LGALS3	galectin 3 [Source:HGNC Symbol;Acc:HGNC:6563]	14	protein_coding
ENSG00000151338	0.00476447	0.0371072	-1.33063	ENSG00000151338	MIPOL1	mirror-image polydactyly 1 [Source:HGNC Symbol;Acc:HGNC:21460]	14	protein_coding
ENSG00000164626	0.00289238	0.0260112	-1.33113	ENSG00000164626	KCNK5	potassium two pore domain channel subfamily K member 5 [Source:HGNC Symbol;Acc:HGNC:6280]	6	protein_coding
ENSG00000006282	0.00145635	0.0159128	-1.33125	ENSG00000006282	SPATA20	spermatogenesis associated 20 [Source:HGNC Symbol;Acc:HGNC:26125]	17	protein_coding
ENSG00000104964	0.00228571	0.0218193	-1.33393	ENSG00000104964	TLE5	TLE family member 5, transcriptional modulator [Source:HGNC Symbol;Acc:HGNC:307]	19	protein_coding
ENSG00000055163	0.00393528	0.0325657	-1.33422	ENSG00000055163	CYFIP2	cytoplasmic FMR1 interacting protein 2 [Source:HGNC Symbol;Acc:HGNC:13760]	5	protein_coding
ENSG00000115339	0.000294012	0.00479151	-1.33487	ENSG00000115339	GALNT3	polypeptide N-acetylgalactosaminyltransferase 3 [Source:HGNC Symbol;Acc:HGNC:4125]	2	protein_coding
ENSG00000179889	0.00122716	0.013881	-1.33507	ENSG00000179889	PDXDC1	pyridoxal dependent decarboxylase domain containing 1 [Source:HGNC Symbol;Acc:HGNC:28995]	16	protein_coding
ENSG00000127084	0.00223078	0.0214267	-1.33544	ENSG00000127084	FGD3	FYVE, RhoGEF and PH domain containing 3 [Source:HGNC Symbol;Acc:HGNC:16027]	9	protein_coding
ENSG00000164096	0.00146605	0.0159941	-1.33578	ENSG00000164096	C4orf3	chromosome 4 open reading frame 3 [Source:HGNC Symbol;Acc:HGNC:19225]	4	protein_coding
ENSG00000117602	0.000311981	0.00501042	-1.33592	ENSG00000117602	RCAN3	RCAN family member 3 [Source:HGNC Symbol;Acc:HGNC:3042]	1	protein_coding
ENSG00000107537	0.0053204	0.0402391	-1.33616	ENSG00000107537	PHYH	phytanoyl-CoA 2-hydroxylase [Source:HGNC Symbol;Acc:HGNC:8940]	10	protein_coding
ENSG00000117305	0.000151483	0.00293977	-1.33675	ENSG00000117305	HMGCL	3-hydroxy-3-methylglutaryl-CoA lyase [Source:HGNC Symbol;Acc:HGNC:5005]	1	protein_coding
ENSG00000135525	0.000753875	0.00962996	-1.33684	ENSG00000135525	MAP7	microtubule associated protein 7 [Source:HGNC Symbol;Acc:HGNC:6869]	6	protein_coding
ENSG00000005187	0.0006132	0.00833008	-1.33903	ENSG00000005187	ACSM3	acyl-CoA synthetase medium chain family member 3 [Source:HGNC Symbol;Acc:HGNC:10522]	16	protein_coding
ENSG00000167799	0.00342946	0.0295436	-1.33908	ENSG00000167799	NUDT8	nudix hydrolase 8 [Source:HGNC Symbol;Acc:HGNC:8055]	11	protein_coding
ENSG00000162878	0.00361775	0.0306977	-1.33951	ENSG00000162878	PKDCC	protein kinase domain containing, cytoplasmic [Source:HGNC Symbol;Acc:HGNC:25123]	2	protein_coding
ENSG00000106991	0.00184897	0.0186855	-1.33984	ENSG00000106991	ENG	endoglin [Source:HGNC Symbol;Acc:HGNC:3349]	9	protein_coding
ENSG00000122729	0.00104519	0.0122441	-1.34023	ENSG00000122729	ACO1	aconitase 1 [Source:HGNC Symbol;Acc:HGNC:117]	9	protein_coding
ENSG00000102893	0.00268166	0.0246166	-1.34025	ENSG00000102893	PHKB	phosphorylase kinase regulatory subunit beta [Source:HGNC Symbol;Acc:HGNC:8927]	16	protein_coding
ENSG00000122642	0.000969257	0.0115558	-1.34178	ENSG00000122642	FKBP9	FKBP prolyl isomerase 9 [Source:HGNC Symbol;Acc:HGNC:3725]	7	protein_coding
ENSG00000171219	0.000288075	0.00472297	-1.34228	ENSG00000171219	CDC42BPG	CDC42 binding protein kinase gamma [Source:HGNC Symbol;Acc:HGNC:29829]	11	protein_coding
ENSG00000166619	0.000152091	0.00294501	-1.34428	ENSG00000166619	BLCAP	BLCAP apoptosis inducing factor [Source:HGNC Symbol;Acc:HGNC:1055]	20	protein_coding
ENSG00000168661	0.00131904	0.0147471	-1.34714	ENSG00000168661	ZNF30	zinc finger protein 30 [Source:HGNC Symbol;Acc:HGNC:13090]	19	protein_coding
ENSG00000188266	0.00211948	0.0207083	-1.3473	ENSG00000188266	HYKK	hydroxylysine kinase [Source:HGNC Symbol;Acc:HGNC:34403]	15	protein_coding
ENSG00000160447	0.000851746	0.0105208	-1.34841	ENSG00000160447	PKN3	protein kinase N3 [Source:HGNC Symbol;Acc:HGNC:17999]	9	protein_coding
ENSG00000275718	0.00148565	0.0160591	-1.34881	ENSG00000275718	CCL15	C-C motif chemokine ligand 15 [Source:HGNC Symbol;Acc:HGNC:10613]	17	protein_coding
ENSG00000185442	0.000148329	0.00290249	-1.35025	ENSG00000185442	FAM174B	family with sequence similarity 174 member B [Source:HGNC Symbol;Acc:HGNC:34339]	15	protein_coding
ENSG00000162949	0.0018675	0.0188323	-1.35028	ENSG00000162949	CAPN13	calpain 13 [Source:HGNC Symbol;Acc:HGNC:16663]	2	protein_coding
ENSG00000106384	0.00512864	0.0391662	-1.35077	ENSG00000106384	MOGAT3	monoacylglycerol O-acyltransferase 3 [Source:HGNC Symbol;Acc:HGNC:23249]	7	protein_coding
ENSG00000121578	0.000245403	0.0041974	-1.35077	ENSG00000121578	B4GALT4	beta-1,4-galactosyltransferase 4 [Source:HGNC Symbol;Acc:HGNC:927]	3	protein_coding
ENSG00000164904	0.0001849	0.00338189	-1.35228	ENSG00000164904	ALDH7A1	aldehyde dehydrogenase 7 family member A1 [Source:HGNC Symbol;Acc:HGNC:877]	5	protein_coding
ENSG00000185305	9.7758e-05	0.00218187	-1.35237	ENSG00000185305	ARL15	ADP ribosylation factor like GTPase 15 [Source:HGNC Symbol;Acc:HGNC:25945]	5	protein_coding
ENSG00000139132	0.000830248	0.0103437	-1.35239	ENSG00000139132	FGD4	FYVE, RhoGEF and PH domain containing 4 [Source:HGNC Symbol;Acc:HGNC:19125]	12	protein_coding
ENSG00000133056	0.00180809	0.0183907	-1.35254	ENSG00000133056	PIK3C2B	phosphatidylinositol-4-phosphate 3-kinase catalytic subunit type 2 beta [Source:HGNC Symbol;Acc:HGNC:8972]	1	protein_coding
ENSG00000117632	0.0044554	0.0355422	-1.35401	ENSG00000117632	STMN1	stathmin 1 [Source:HGNC Symbol;Acc:HGNC:6510]	1	protein_coding
ENSG00000007255	0.00152434	0.0163425	-1.35437	ENSG00000007255	TRAPPC6A	trafficking protein particle complex subunit 6A [Source:HGNC Symbol;Acc:HGNC:23069]	19	protein_coding
ENSG00000243335	0.00206332	0.0203282	-1.35446	ENSG00000243335	KCTD7	potassium channel tetramerization domain containing 7 [Source:HGNC Symbol;Acc:HGNC:21957]	7	protein_coding
ENSG00000264247	0.00298188	0.0266464	-1.35479	ENSG00000264247	ZNF407-AS1	ZNF407 antisense RNA 1 [Source:HGNC Symbol;Acc:HGNC:44331]	18	lncRNA
ENSG00000106415	0.00226865	0.0217298	-1.35481	ENSG00000106415	GLCCI1	glucocorticoid induced 1 [Source:HGNC Symbol;Acc:HGNC:18713]	7	protein_coding
ENSG00000149260	0.000578514	0.00796612	-1.35485	ENSG00000149260	CAPN5	calpain 5 [Source:HGNC Symbol;Acc:HGNC:1482]	11	protein_coding
ENSG00000167566	0.00158531	0.0167896	-1.35497	ENSG00000167566	NCKAP5L	NCK associated protein 5 like [Source:HGNC Symbol;Acc:HGNC:29321]	12	protein_coding
ENSG00000152465	0.00282272	0.0255858	-1.35526	ENSG00000152465	NMT2	N-myristoyltransferase 2 [Source:HGNC Symbol;Acc:HGNC:7858]	10	protein_coding
ENSG00000165238	0.00186518	0.0188223	-1.35581	ENSG00000165238	WNK2	WNK lysine deficient protein kinase 2 [Source:HGNC Symbol;Acc:HGNC:14542]	9	protein_coding
ENSG00000142687	0.000900777	0.0109233	-1.35771	ENSG00000142687	KIAA0319L	KIAA0319 like [Source:HGNC Symbol;Acc:HGNC:30071]	1	protein_coding
ENSG00000196782	0.000342787	0.00535126	-1.35797	ENSG00000196782	MAML3	mastermind like transcriptional coactivator 3 [Source:HGNC Symbol;Acc:HGNC:16272]	4	protein_coding
ENSG00000125827	0.00239027	0.0225733	-1.35823	ENSG00000125827	TMX4	thioredoxin related transmembrane protein 4 [Source:HGNC Symbol;Acc:HGNC:25237]	20	protein_coding
ENSG00000178814	0.00605155	0.0441842	-1.35834	ENSG00000178814	OPLAH	5-oxoprolinase, ATP-hydrolysing [Source:HGNC Symbol;Acc:HGNC:8149]	8	protein_coding
ENSG00000103811	0.000128048	0.00261425	-1.35836	ENSG00000103811	CTSH	cathepsin H [Source:HGNC Symbol;Acc:HGNC:2535]	15	protein_coding
ENSG00000100360	0.00385441	0.0320513	-1.35848	ENSG00000100360	IFT27	intraflagellar transport 27 [Source:HGNC Symbol;Acc:HGNC:18626]	22	protein_coding
ENSG00000139531	0.000653995	0.00874966	-1.35895	ENSG00000139531	SUOX	sulfite oxidase [Source:HGNC Symbol;Acc:HGNC:11460]	12	protein_coding
ENSG00000225697	0.0026833	0.0246166	-1.35964	ENSG00000225697	SLC26A6	solute carrier family 26 member 6 [Source:HGNC Symbol;Acc:HGNC:14472]	3	protein_coding
ENSG00000189120	0.000156055	0.00300076	-1.35965	ENSG00000189120	SP6	Sp6 transcription factor [Source:HGNC Symbol;Acc:HGNC:14530]	17	protein_coding
ENSG00000048342	0.00584575	0.0429256	-1.36002	ENSG00000048342	CC2D2A	coiled-coil and C2 domain containing 2A [Source:HGNC Symbol;Acc:HGNC:29253]	4	protein_coding
ENSG00000121310	0.00403901	0.0331185	-1.3636	ENSG00000121310	ECHDC2	enoyl-CoA hydratase domain containing 2 [Source:HGNC Symbol;Acc:HGNC:23408]	1	protein_coding
ENSG00000180745	0.000258319	0.00435505	-1.36438	ENSG00000180745	CLRN3	clarin 3 [Source:HGNC Symbol;Acc:HGNC:20795]	10	protein_coding
ENSG00000197857	0.00677861	0.0480764	-1.36445	ENSG00000197857	ZNF44	zinc finger protein 44 [Source:HGNC Symbol;Acc:HGNC:13110]	19	protein_coding
ENSG00000138028	0.00148106	0.0160574	-1.36626	ENSG00000138028	CGREF1	cell growth regulator with EF-hand domain 1 [Source:HGNC Symbol;Acc:HGNC:16962]	2	protein_coding
ENSG00000111077	0.00011352	0.00238397	-1.36676	ENSG00000111077	TNS2	tensin 2 [Source:HGNC Symbol;Acc:HGNC:19737]	12	protein_coding
ENSG00000103460	0.000144798	0.00286113	-1.36696	ENSG00000103460	TOX3	TOX high mobility group box family member 3 [Source:HGNC Symbol;Acc:HGNC:11972]	16	protein_coding
ENSG00000183741	0.000237531	0.00411255	-1.36754	ENSG00000183741	CBX6	chromobox 6 [Source:HGNC Symbol;Acc:HGNC:1556]	22	protein_coding
ENSG00000180257	0.000324188	0.00513468	-1.3679	ENSG00000180257	ZNF816	zinc finger protein 816 [Source:HGNC Symbol;Acc:HGNC:26995]	19	protein_coding
ENSG00000215440	0.000561259	0.0077512	-1.36972	ENSG00000215440	NPEPL1	aminopeptidase like 1 [Source:HGNC Symbol;Acc:HGNC:16244]	20	protein_coding
ENSG00000289047	0.00690273	0.0486005	-1.37034	ENSG00000289047		novel transcript	6	lncRNA
ENSG00000175567	0.00432743	0.0346981	-1.37047	ENSG00000175567	UCP2	uncoupling protein 2 [Source:HGNC Symbol;Acc:HGNC:12518]	11	protein_coding
ENSG00000169499	0.000378467	0.00576184	-1.37064	ENSG00000169499	PLEKHA2	pleckstrin homology domain containing A2 [Source:HGNC Symbol;Acc:HGNC:14336]	8	protein_coding
ENSG00000265972	0.00583609	0.0429014	-1.37096	ENSG00000265972	TXNIP	thioredoxin interacting protein [Source:HGNC Symbol;Acc:HGNC:16952]	1	protein_coding
ENSG00000083123	0.00516369	0.0393488	-1.37245	ENSG00000083123	BCKDHB	branched chain keto acid dehydrogenase E1 subunit beta [Source:HGNC Symbol;Acc:HGNC:987]	6	protein_coding
ENSG00000157077	0.00108979	0.012693	-1.37406	ENSG00000157077	ZFYVE9	zinc finger FYVE-type containing 9 [Source:HGNC Symbol;Acc:HGNC:6775]	1	protein_coding
ENSG00000005469	0.000138832	0.00277822	-1.3749	ENSG00000005469	CROT	carnitine O-octanoyltransferase [Source:HGNC Symbol;Acc:HGNC:2366]	7	protein_coding
ENSG00000006611	1.64578e-05	0.000571292	-1.37574	ENSG00000006611	USH1C	USH1 protein network component harmonin [Source:HGNC Symbol;Acc:HGNC:12597]	11	protein_coding
ENSG00000106031	0.000323841	0.00513468	-1.37644	ENSG00000106031	HOXA13	homeobox A13 [Source:HGNC Symbol;Acc:HGNC:5102]	7	protein_coding
ENSG00000143819	0.00014134	0.00282042	-1.3766	ENSG00000143819	EPHX1	epoxide hydrolase 1 [Source:HGNC Symbol;Acc:HGNC:3401]	1	protein_coding
ENSG00000125848	0.00425811	0.0343763	-1.37668	ENSG00000125848	FLRT3	fibronectin leucine rich transmembrane protein 3 [Source:HGNC Symbol;Acc:HGNC:3762]	20	protein_coding
ENSG00000146729	0.00149787	0.0161467	-1.37683	ENSG00000146729	NIPSNAP2	nipsnap homolog 2 [Source:HGNC Symbol;Acc:HGNC:4179]	7	protein_coding
ENSG00000163322	0.00546561	0.041177	-1.37721	ENSG00000163322	ABRAXAS1	abraxas 1, BRCA1 A complex subunit [Source:HGNC Symbol;Acc:HGNC:25829]	4	protein_coding
ENSG00000177721	0.00678921	0.0481274	-1.37724	ENSG00000177721	ANXA2R	annexin A2 receptor [Source:HGNC Symbol;Acc:HGNC:33463]	5	protein_coding
ENSG00000106479	0.00097283	0.0115745	-1.378	ENSG00000106479	ZNF862	zinc finger protein 862 [Source:HGNC Symbol;Acc:HGNC:34519]	7	protein_coding
ENSG00000080546	0.00197457	0.0196871	-1.37881	ENSG00000080546	SESN1	sestrin 1 [Source:HGNC Symbol;Acc:HGNC:21595]	6	protein_coding
ENSG00000054179	0.0061214	0.044579	-1.37917	ENSG00000054179	ENTPD2	ectonucleoside triphosphate diphosphohydrolase 2 [Source:HGNC Symbol;Acc:HGNC:3364]	9	protein_coding
ENSG00000019102	0.000525415	0.00737147	-1.3796	ENSG00000019102	VSIG2	V-set and immunoglobulin domain containing 2 [Source:HGNC Symbol;Acc:HGNC:17149]	11	protein_coding
ENSG00000178537	0.00339044	0.0292789	-1.37975	ENSG00000178537	SLC25A20	solute carrier family 25 member 20 [Source:HGNC Symbol;Acc:HGNC:1421]	3	protein_coding
ENSG00000160781	0.00585872	0.0429538	-1.37982	ENSG00000160781	PAQR6	progestin and adipoQ receptor family member 6 [Source:HGNC Symbol;Acc:HGNC:30132]	1	protein_coding
ENSG00000272398	0.000869229	0.0106601	-1.3805	ENSG00000272398	CD24	CD24 molecule [Source:HGNC Symbol;Acc:HGNC:1645]	6	protein_coding
ENSG00000159184	0.00112267	0.012969	-1.38052	ENSG00000159184	HOXB13	homeobox B13 [Source:HGNC Symbol;Acc:HGNC:5112]	17	protein_coding
ENSG00000168237	0.000294691	0.00479654	-1.38068	ENSG00000168237	GLYCTK	glycerate kinase [Source:HGNC Symbol;Acc:HGNC:24247]	3	protein_coding
ENSG00000157388	0.000110345	0.0023443	-1.38081	ENSG00000157388	CACNA1D	calcium voltage-gated channel subunit alpha1 D [Source:HGNC Symbol;Acc:HGNC:1391]	3	protein_coding
ENSG00000175536	0.000556607	0.00771712	-1.38202	ENSG00000175536	LIPT2	lipoyl(octanoyl) transferase 2 [Source:HGNC Symbol;Acc:HGNC:37216]	11	protein_coding
ENSG00000142765	0.000746844	0.00956866	-1.38241	ENSG00000142765	SYTL1	synaptotagmin like 1 [Source:HGNC Symbol;Acc:HGNC:15584]	1	protein_coding
ENSG00000166997	0.00404571	0.0331541	-1.38247	ENSG00000166997	CNPY4	canopy FGF signaling regulator 4 [Source:HGNC Symbol;Acc:HGNC:28631]	7	protein_coding
ENSG00000185950	0.00278656	0.025348	-1.38315	ENSG00000185950	IRS2	insulin receptor substrate 2 [Source:HGNC Symbol;Acc:HGNC:6126]	13	protein_coding
ENSG00000143554	9.12204e-05	0.00207865	-1.38349	ENSG00000143554	SLC27A3	solute carrier family 27 member 3 [Source:HGNC Symbol;Acc:HGNC:10997]	1	protein_coding
ENSG00000120075	0.000946685	0.0113634	-1.38353	ENSG00000120075	HOXB5	homeobox B5 [Source:HGNC Symbol;Acc:HGNC:5116]	17	protein_coding
ENSG00000126351	2.54173e-05	0.00078922	-1.38359	ENSG00000126351	THRA	thyroid hormone receptor alpha [Source:HGNC Symbol;Acc:HGNC:11796]	17	protein_coding
ENSG00000130147	5.32041e-05	0.00136667	-1.38399	ENSG00000130147	SH3BP4	SH3 domain binding protein 4 [Source:HGNC Symbol;Acc:HGNC:10826]	2	protein_coding
ENSG00000171105	7.97886e-05	0.00185099	-1.38435	ENSG00000171105	INSR	insulin receptor [Source:HGNC Symbol;Acc:HGNC:6091]	19	protein_coding
ENSG00000165240	0.00446593	0.0355864	-1.38463	ENSG00000165240	ATP7A	ATPase copper transporting alpha [Source:HGNC Symbol;Acc:HGNC:869]	X	protein_coding
ENSG00000150403	0.00363542	0.0307736	-1.38572	ENSG00000150403	TMCO3	transmembrane and coiled-coil domains 3 [Source:HGNC Symbol;Acc:HGNC:20329]	13	protein_coding
ENSG00000144455	0.000496662	0.00705921	-1.38582	ENSG00000144455	SUMF1	sulfatase modifying factor 1 [Source:HGNC Symbol;Acc:HGNC:20376]	3	protein_coding
ENSG00000141753	0.00387609	0.0321617	-1.38665	ENSG00000141753	IGFBP4	insulin like growth factor binding protein 4 [Source:HGNC Symbol;Acc:HGNC:5473]	17	protein_coding
ENSG00000141542	0.00107085	0.0125033	-1.38677	ENSG00000141542	RAB40B	RAB40B, member RAS oncogene family [Source:HGNC Symbol;Acc:HGNC:18284]	17	protein_coding
ENSG00000197892	0.00593649	0.0434564	-1.38776	ENSG00000197892	KIF13B	kinesin family member 13B [Source:HGNC Symbol;Acc:HGNC:14405]	8	protein_coding
ENSG00000148218	0.0010912	0.0126989	-1.38808	ENSG00000148218	ALAD	aminolevulinate dehydratase [Source:HGNC Symbol;Acc:HGNC:395]	9	protein_coding
ENSG00000204852	0.00066466	0.00885044	-1.38857	ENSG00000204852	TCTN1	tectonic family member 1 [Source:HGNC Symbol;Acc:HGNC:26113]	12	protein_coding
ENSG00000164649	0.00101705	0.0119741	-1.39041	ENSG00000164649	CDCA7L	cell division cycle associated 7 like [Source:HGNC Symbol;Acc:HGNC:30777]	7	protein_coding
ENSG00000177685	0.00546773	0.041177	-1.39076	ENSG00000177685	CRACR2B	calcium release activated channel regulator 2B [Source:HGNC Symbol;Acc:HGNC:28703]	11	protein_coding
ENSG00000226137	0.000110666	0.00234758	-1.39249	ENSG00000226137	BAIAP2-DT	BAIAP2 divergent transcript [Source:HGNC Symbol;Acc:HGNC:44342]	17	lncRNA
ENSG00000143772	0.000520548	0.00732501	-1.39353	ENSG00000143772	ITPKB	inositol-trisphosphate 3-kinase B [Source:HGNC Symbol;Acc:HGNC:6179]	1	protein_coding
ENSG00000174684	0.000963797	0.0115102	-1.39402	ENSG00000174684	B4GAT1	beta-1,4-glucuronyltransferase 1 [Source:HGNC Symbol;Acc:HGNC:15685]	11	protein_coding
ENSG00000176974	5.00678e-05	0.00131724	-1.39473	ENSG00000176974	SHMT1	serine hydroxymethyltransferase 1 [Source:HGNC Symbol;Acc:HGNC:10850]	17	protein_coding
ENSG00000145022	0.000190505	0.00345945	-1.39565	ENSG00000145022	TCTA	T cell leukemia translocation altered [Source:HGNC Symbol;Acc:HGNC:11692]	3	protein_coding
ENSG00000198324	0.000870509	0.0106666	-1.39573	ENSG00000198324	PHETA1	PH domain containing endocytic trafficking adaptor 1 [Source:HGNC Symbol;Acc:HGNC:26509]	12	protein_coding
ENSG00000063176	3.19008e-05	0.0009371	-1.39655	ENSG00000063176	SPHK2	sphingosine kinase 2 [Source:HGNC Symbol;Acc:HGNC:18859]	19	protein_coding
ENSG00000135916	0.000433469	0.00637258	-1.39716	ENSG00000135916	ITM2C	integral membrane protein 2C [Source:HGNC Symbol;Acc:HGNC:6175]	2	protein_coding
ENSG00000095539	5.8287e-05	0.00145234	-1.39747	ENSG00000095539	SEMA4G	semaphorin 4G [Source:HGNC Symbol;Acc:HGNC:10735]	10	protein_coding
ENSG00000243766	0.00315603	0.0277685	-1.39931	ENSG00000243766	HOTTIP	HOXA distal transcript antisense RNA [Source:HGNC Symbol;Acc:HGNC:37461]	7	lncRNA
ENSG00000064309	0.000686233	0.00901869	-1.39969	ENSG00000064309	CDON	cell adhesion associated, oncogene regulated [Source:HGNC Symbol;Acc:HGNC:17104]	11	protein_coding
ENSG00000109654	0.00209983	0.0206017	-1.40019	ENSG00000109654	TRIM2	tripartite motif containing 2 [Source:HGNC Symbol;Acc:HGNC:15974]	4	protein_coding
ENSG00000204428	0.00372167	0.0312789	-1.40025	ENSG00000204428	LY6G5C	lymphocyte antigen 6 family member G5C [Source:HGNC Symbol;Acc:HGNC:13932]	6	protein_coding
ENSG00000184381	0.00261831	0.0241774	-1.40056	ENSG00000184381	PLA2G6	phospholipase A2 group VI [Source:HGNC Symbol;Acc:HGNC:9039]	22	protein_coding
ENSG00000249395	0.00298376	0.0266464	-1.4007	ENSG00000249395	CASC9	cancer susceptibility 9 [Source:HGNC Symbol;Acc:HGNC:48906]	8	lncRNA
ENSG00000109107	0.00369008	0.0311803	-1.4008	ENSG00000109107	ALDOC	aldolase, fructose-bisphosphate C [Source:HGNC Symbol;Acc:HGNC:418]	17	protein_coding
ENSG00000198353	0.0002656	0.00445123	-1.4014	ENSG00000198353	HOXC4	homeobox C4 [Source:HGNC Symbol;Acc:HGNC:5126]	12	protein_coding
ENSG00000168386	0.0065456	0.0467814	-1.40349	ENSG00000168386	FILIP1L	filamin A interacting protein 1 like [Source:HGNC Symbol;Acc:HGNC:24589]	3	protein_coding
ENSG00000105852	0.000735113	0.00945012	-1.40375	ENSG00000105852	PON3	paraoxonase 3 [Source:HGNC Symbol;Acc:HGNC:9206]	7	protein_coding
ENSG00000033327	0.00120928	0.0137006	-1.40391	ENSG00000033327	GAB2	GRB2 associated binding protein 2 [Source:HGNC Symbol;Acc:HGNC:14458]	11	protein_coding
ENSG00000267751	0.00595969	0.043581	-1.40443	ENSG00000267751	BSG-AS1	BSG antisense RNA 1 [Source:HGNC Symbol;Acc:HGNC:55286]	19	lncRNA
ENSG00000280798	0.00176179	0.0181023	-1.40462	ENSG00000280798	LINC00294	long intergenic non-protein coding RNA 294 [Source:HGNC Symbol;Acc:HGNC:27456]	11	lncRNA
ENSG00000177732	0.000219213	0.00387131	-1.40482	ENSG00000177732	SOX12	SRY-box transcription factor 12 [Source:HGNC Symbol;Acc:HGNC:11198]	20	protein_coding
ENSG00000143443	0.00102303	0.0120244	-1.40493	ENSG00000143443	C1orf56	chromosome 1 open reading frame 56 [Source:HGNC Symbol;Acc:HGNC:26045]	1	protein_coding
ENSG00000164039	0.00698882	0.0490502	-1.40557	ENSG00000164039	BDH2	3-hydroxybutyrate dehydrogenase 2 [Source:HGNC Symbol;Acc:HGNC:32389]	4	protein_coding
ENSG00000120899	0.000115752	0.00241201	-1.40636	ENSG00000120899	PTK2B	protein tyrosine kinase 2 beta [Source:HGNC Symbol;Acc:HGNC:9612]	8	protein_coding
ENSG00000289858	0.00435038	0.0348623	-1.40649	ENSG00000289858		novel transcript	22	lncRNA
ENSG00000205978	0.000243252	0.00419396	-1.4066	ENSG00000205978	NYNRIN	NYN domain and retroviral integrase containing [Source:HGNC Symbol;Acc:HGNC:20165]	14	protein_coding
ENSG00000148219	0.00152749	0.0163425	-1.40694	ENSG00000148219	ASTN2	astrotactin 2 [Source:HGNC Symbol;Acc:HGNC:17021]	9	protein_coding
ENSG00000105204	0.00625813	0.0452019	-1.40728	ENSG00000105204	DYRK1B	dual specificity tyrosine phosphorylation regulated kinase 1B [Source:HGNC Symbol;Acc:HGNC:3092]	19	protein_coding
ENSG00000106330	0.00197164	0.0196718	-1.40759	ENSG00000106330	MOSPD3	motile sperm domain containing 3 [Source:HGNC Symbol;Acc:HGNC:25078]	7	protein_coding
ENSG00000005882	2.96499e-05	0.000885631	-1.40771	ENSG00000005882	PDK2	pyruvate dehydrogenase kinase 2 [Source:HGNC Symbol;Acc:HGNC:8810]	17	protein_coding
ENSG00000181035	0.00473025	0.0369291	-1.40794	ENSG00000181035	SLC25A42	solute carrier family 25 member 42 [Source:HGNC Symbol;Acc:HGNC:28380]	19	protein_coding
ENSG00000123384	0.000586946	0.0080186	-1.40807	ENSG00000123384	LRP1	LDL receptor related protein 1 [Source:HGNC Symbol;Acc:HGNC:6692]	12	protein_coding
ENSG00000124374	0.000108132	0.00232784	-1.40813	ENSG00000124374	PAIP2B	poly(A) binding protein interacting protein 2B [Source:HGNC Symbol;Acc:HGNC:29200]	2	protein_coding
ENSG00000276170	0.00148322	0.0160574	-1.40822	ENSG00000276170		novel transcript, antisense to ARHGAP23	17	lncRNA
ENSG00000110011	0.00120474	0.0136601	-1.40914	ENSG00000110011	DNAJC4	DnaJ heat shock protein family (Hsp40) member C4 [Source:HGNC Symbol;Acc:HGNC:5271]	11	protein_coding
ENSG00000079435	0.00193185	0.0193706	-1.41196	ENSG00000079435	LIPE	lipase E, hormone sensitive type [Source:HGNC Symbol;Acc:HGNC:6621]	19	protein_coding
ENSG00000133243	0.000108873	0.00232822	-1.41266	ENSG00000133243	BTBD2	BTB domain containing 2 [Source:HGNC Symbol;Acc:HGNC:15504]	19	protein_coding
ENSG00000116171	6.69446e-05	0.00163068	-1.41339	ENSG00000116171	SCP2	sterol carrier protein 2 [Source:HGNC Symbol;Acc:HGNC:10606]	1	protein_coding
ENSG00000182492	0.00654816	0.0467814	-1.41414	ENSG00000182492	BGN	biglycan [Source:HGNC Symbol;Acc:HGNC:1044]	X	protein_coding
ENSG00000134698	0.000108929	0.00232822	-1.41514	ENSG00000134698	AGO4	argonaute RISC component 4 [Source:HGNC Symbol;Acc:HGNC:18424]	1	protein_coding
ENSG00000174306	0.000840971	0.0104313	-1.41532	ENSG00000174306	ZHX3	zinc fingers and homeoboxes 3 [Source:HGNC Symbol;Acc:HGNC:15935]	20	protein_coding
ENSG00000007952	5.72885e-05	0.00144311	-1.4154	ENSG00000007952	NOX1	NADPH oxidase 1 [Source:HGNC Symbol;Acc:HGNC:7889]	X	protein_coding
ENSG00000096872	0.000823513	0.0102779	-1.41555	ENSG00000096872	IFT74	intraflagellar transport 74 [Source:HGNC Symbol;Acc:HGNC:21424]	9	protein_coding
ENSG00000068383	0.000168663	0.0031814	-1.41588	ENSG00000068383	INPP5A	inositol polyphosphate-5-phosphatase A [Source:HGNC Symbol;Acc:HGNC:6076]	10	protein_coding
ENSG00000138744	0.00381915	0.0318895	-1.41592	ENSG00000138744	NAAA	N-acylethanolamine acid amidase [Source:HGNC Symbol;Acc:HGNC:736]	4	protein_coding
ENSG00000188993	0.00241685	0.0227033	-1.4203	ENSG00000188993	LRRC66	leucine rich repeat containing 66 [Source:HGNC Symbol;Acc:HGNC:34299]	4	protein_coding
ENSG00000109771	0.0030328	0.026999	-1.4203	ENSG00000109771	LRP2BP	LRP2 binding protein [Source:HGNC Symbol;Acc:HGNC:25434]	4	protein_coding
ENSG00000164237	3.91895e-05	0.00107928	-1.42058	ENSG00000164237	CMBL	carboxymethylenebutenolidase homolog [Source:HGNC Symbol;Acc:HGNC:25090]	5	protein_coding
ENSG00000176894	0.000514455	0.00726822	-1.42103	ENSG00000176894	PXMP2	peroxisomal membrane protein 2 [Source:HGNC Symbol;Acc:HGNC:9716]	12	protein_coding
ENSG00000163517	0.00111417	0.0128919	-1.42116	ENSG00000163517	HDAC11	histone deacetylase 11 [Source:HGNC Symbol;Acc:HGNC:19086]	3	protein_coding
ENSG00000115255	0.00188785	0.0189968	-1.42117	ENSG00000115255	REEP6	receptor accessory protein 6 [Source:HGNC Symbol;Acc:HGNC:30078]	19	protein_coding
ENSG00000129007	0.000322721	0.00513446	-1.42124	ENSG00000129007	CALML4	calmodulin like 4 [Source:HGNC Symbol;Acc:HGNC:18445]	15	protein_coding
ENSG00000154079	0.00233015	0.0221718	-1.42194	ENSG00000154079	SDHAF4	succinate dehydrogenase complex assembly factor 4 [Source:HGNC Symbol;Acc:HGNC:20957]	6	protein_coding
ENSG00000274425	0.00215795	0.0209105	-1.42325	ENSG00000274425		novel transcript, antisense to ICAM3	19	lncRNA
ENSG00000165810	0.00338948	0.0292789	-1.42363	ENSG00000165810	BTNL9	butyrophilin like 9 [Source:HGNC Symbol;Acc:HGNC:24176]	5	protein_coding
ENSG00000144677	0.000365239	0.00559058	-1.42368	ENSG00000144677	CTDSPL	CTD small phosphatase like [Source:HGNC Symbol;Acc:HGNC:16890]	3	protein_coding
ENSG00000137877	0.00384031	0.0319717	-1.4241	ENSG00000137877	SPTBN5	spectrin beta, non-erythrocytic 5 [Source:HGNC Symbol;Acc:HGNC:15680]	15	protein_coding
ENSG00000115884	0.000104259	0.0022696	-1.42414	ENSG00000115884	SDC1	syndecan 1 [Source:HGNC Symbol;Acc:HGNC:10658]	2	protein_coding
ENSG00000204860	0.000182338	0.0033508	-1.42479	ENSG00000204860	FAM201A	family with sequence similarity 201 member A [Source:HGNC Symbol;Acc:HGNC:27239]	9	lncRNA
ENSG00000167700	8.91528e-05	0.00203811	-1.42536	ENSG00000167700	MFSD3	major facilitator superfamily domain containing 3 [Source:HGNC Symbol;Acc:HGNC:25157]	8	protein_coding
ENSG00000226950	0.00378384	0.031707	-1.42593	ENSG00000226950	DANCR	differentiation antagonizing non-protein coding RNA [Source:HGNC Symbol;Acc:HGNC:28964]	4	lncRNA
ENSG00000135821	7.35031e-05	0.00174237	-1.42665	ENSG00000135821	GLUL	glutamate-ammonia ligase [Source:HGNC Symbol;Acc:HGNC:4341]	1	protein_coding
ENSG00000137642	0.00131939	0.0147471	-1.42798	ENSG00000137642	SORL1	sortilin related receptor 1 [Source:HGNC Symbol;Acc:HGNC:11185]	11	protein_coding
ENSG00000108187	0.00357784	0.0304504	-1.43089	ENSG00000108187	PBLD	phenazine biosynthesis like protein domain containing [Source:HGNC Symbol;Acc:HGNC:23301]	10	protein_coding
ENSG00000119547	0.00145536	0.0159128	-1.43202	ENSG00000119547	ONECUT2	one cut homeobox 2 [Source:HGNC Symbol;Acc:HGNC:8139]	18	protein_coding
ENSG00000113719	8.26058e-06	0.000336055	-1.43233	ENSG00000113719	ERGIC1	endoplasmic reticulum-golgi intermediate compartment 1 [Source:HGNC Symbol;Acc:HGNC:29205]	5	protein_coding
ENSG00000151135	0.000416619	0.00616334	-1.43236	ENSG00000151135	TMEM263	transmembrane protein 263 [Source:HGNC Symbol;Acc:HGNC:28281]	12	protein_coding
ENSG00000167702	0.00421185	0.0341003	-1.43378	ENSG00000167702	KIFC2	kinesin family member C2 [Source:HGNC Symbol;Acc:HGNC:29530]	8	protein_coding
ENSG00000253187	0.00215613	0.0209072	-1.43445	ENSG00000253187	HOXA10-AS	HOXA10 antisense RNA [Source:HGNC Symbol;Acc:HGNC:40281]	7	lncRNA
ENSG00000111319	1.83863e-05	0.000617522	-1.43448	ENSG00000111319	SCNN1A	sodium channel epithelial 1 subunit alpha [Source:HGNC Symbol;Acc:HGNC:10599]	12	protein_coding
ENSG00000106853	0.003601	0.0305923	-1.43508	ENSG00000106853	PTGR1	prostaglandin reductase 1 [Source:HGNC Symbol;Acc:HGNC:18429]	9	protein_coding
ENSG00000181019	2.78519e-05	0.000844402	-1.43701	ENSG00000181019	NQO1	NAD(P)H quinone dehydrogenase 1 [Source:HGNC Symbol;Acc:HGNC:2874]	16	protein_coding
ENSG00000067836	4.08634e-05	0.00112319	-1.43721	ENSG00000067836	ROGDI	rogdi atypical leucine zipper [Source:HGNC Symbol;Acc:HGNC:29478]	16	protein_coding
ENSG00000129514	2.18594e-05	0.000701884	-1.43723	ENSG00000129514	FOXA1	forkhead box A1 [Source:HGNC Symbol;Acc:HGNC:5021]	14	protein_coding
ENSG00000131171	1.98461e-05	0.000646051	-1.44065	ENSG00000131171	SH3BGRL	SH3 domain binding glutamate rich protein like [Source:HGNC Symbol;Acc:HGNC:10823]	X	protein_coding
ENSG00000146802	0.00010325	0.00226158	-1.44088	ENSG00000146802	TMEM168	transmembrane protein 168 [Source:HGNC Symbol;Acc:HGNC:25826]	7	protein_coding
ENSG00000105649	0.001655	0.0172687	-1.44276	ENSG00000105649	RAB3A	RAB3A, member RAS oncogene family [Source:HGNC Symbol;Acc:HGNC:9777]	19	protein_coding
ENSG00000100417	0.00281417	0.0255518	-1.443	ENSG00000100417	PMM1	phosphomannomutase 1 [Source:HGNC Symbol;Acc:HGNC:9114]	22	protein_coding
ENSG00000001626	0.000348555	0.00540555	-1.44316	ENSG00000001626	CFTR	CF transmembrane conductance regulator [Source:HGNC Symbol;Acc:HGNC:1884]	7	protein_coding
ENSG00000130701	0.000931004	0.0112133	-1.44508	ENSG00000130701	RBBP8NL	RBBP8 N-terminal like [Source:HGNC Symbol;Acc:HGNC:16144]	20	protein_coding
ENSG00000162976	3.3991e-05	0.000973124	-1.44769	ENSG00000162976	SLC66A3	solute carrier family 66 member 3 [Source:HGNC Symbol;Acc:HGNC:28503]	2	protein_coding
ENSG00000126005	0.000787771	0.00993717	-1.44831	ENSG00000126005	MMP24OS	MMP24 opposite strand [Source:HGNC Symbol;Acc:HGNC:44421]	20	protein_coding
ENSG00000075234	3.72378e-05	0.00104083	-1.44836	ENSG00000075234	TTC38	tetratricopeptide repeat domain 38 [Source:HGNC Symbol;Acc:HGNC:26082]	22	protein_coding
ENSG00000142459	0.000584263	0.00801404	-1.44848	ENSG00000142459	EVI5L	ecotropic viral integration site 5 like [Source:HGNC Symbol;Acc:HGNC:30464]	19	protein_coding
ENSG00000188641	0.00234581	0.0222426	-1.44959	ENSG00000188641	DPYD	dihydropyrimidine dehydrogenase [Source:HGNC Symbol;Acc:HGNC:3012]	1	protein_coding
ENSG00000196502	0.00053744	0.00751034	-1.44961	ENSG00000196502	SULT1A1	sulfotransferase family 1A member 1 [Source:HGNC Symbol;Acc:HGNC:11453]	16	protein_coding
ENSG00000168772	0.00202418	0.020019	-1.44963	ENSG00000168772	CXXC4	CXXC finger protein 4 [Source:HGNC Symbol;Acc:HGNC:24593]	4	protein_coding
ENSG00000182054	2.35314e-05	0.000743741	-1.45038	ENSG00000182054	IDH2	isocitrate dehydrogenase (NADP(+)) 2 [Source:HGNC Symbol;Acc:HGNC:5383]	15	protein_coding
ENSG00000007062	0.000385481	0.00585038	-1.45118	ENSG00000007062	PROM1	prominin 1 [Source:HGNC Symbol;Acc:HGNC:9454]	4	protein_coding
ENSG00000123104	0.00510877	0.0390355	-1.45153	ENSG00000123104	ITPR2	inositol 1,4,5-trisphosphate receptor type 2 [Source:HGNC Symbol;Acc:HGNC:6181]	12	protein_coding
ENSG00000188613	0.00114449	0.0131245	-1.45178	ENSG00000188613	NANOS1	nanos C2HC-type zinc finger 1 [Source:HGNC Symbol;Acc:HGNC:23044]	10	protein_coding
ENSG00000049239	0.00259605	0.024019	-1.45183	ENSG00000049239	H6PD	hexose-6-phosphate dehydrogenase/glucose 1-dehydrogenase [Source:HGNC Symbol;Acc:HGNC:4795]	1	protein_coding
ENSG00000170345	0.000995494	0.011789	-1.45332	ENSG00000170345	FOS	Fos proto-oncogene, AP-1 transcription factor subunit [Source:HGNC Symbol;Acc:HGNC:3796]	14	protein_coding
ENSG00000213901	0.000373606	0.00569397	-1.45376	ENSG00000213901	SLC23A3	solute carrier family 23 member 3 [Source:HGNC Symbol;Acc:HGNC:20601]	2	protein_coding
ENSG00000112782	0.000708366	0.00924081	-1.45396	ENSG00000112782	CLIC5	chloride intracellular channel 5 [Source:HGNC Symbol;Acc:HGNC:13517]	6	protein_coding
ENSG00000138735	0.00178314	0.0182454	-1.45396	ENSG00000138735	PDE5A	phosphodiesterase 5A [Source:HGNC Symbol;Acc:HGNC:8784]	4	protein_coding
ENSG00000103202	0.00114347	0.0131235	-1.45459	ENSG00000103202	NME4	NME/NM23 nucleoside diphosphate kinase 4 [Source:HGNC Symbol;Acc:HGNC:7852]	16	protein_coding
ENSG00000160862	0.00101098	0.0119491	-1.45483	ENSG00000160862	AZGP1	alpha-2-glycoprotein 1, zinc-binding [Source:HGNC Symbol;Acc:HGNC:910]	7	protein_coding
ENSG00000164010	0.000730974	0.00943986	-1.45522	ENSG00000164010	ERMAP	erythroblast membrane associated protein (Scianna blood group) [Source:HGNC Symbol;Acc:HGNC:15743]	1	protein_coding
ENSG00000143409	0.000353531	0.00546464	-1.45534	ENSG00000143409	MINDY1	MINDY lysine 48 deubiquitinase 1 [Source:HGNC Symbol;Acc:HGNC:25648]	1	protein_coding
ENSG00000187240	0.00315659	0.0277685	-1.45556	ENSG00000187240	DYNC2H1	dynein cytoplasmic 2 heavy chain 1 [Source:HGNC Symbol;Acc:HGNC:2962]	11	protein_coding
ENSG00000255468	0.00300215	0.0267937	-1.45572	ENSG00000255468	B4GAT1-DT	B4GAT1 divergent transcript [Source:HGNC Symbol;Acc:HGNC:56070]	11	lncRNA
ENSG00000089356	0.00615561	0.0447358	-1.45752	ENSG00000089356	FXYD3	FXYD domain containing ion transport regulator 3 [Source:HGNC Symbol;Acc:HGNC:4027]	19	protein_coding
ENSG00000105227	0.000813517	0.0102163	-1.4576	ENSG00000105227	PRX	periaxin [Source:HGNC Symbol;Acc:HGNC:13797]	19	protein_coding
ENSG00000072201	0.00547304	0.0411809	-1.45824	ENSG00000072201	LNX1	ligand of numb-protein X 1 [Source:HGNC Symbol;Acc:HGNC:6657]	4	protein_coding
ENSG00000183248	0.00098012	0.0116397	-1.45865	ENSG00000183248	PRR36	proline rich 36 [Source:HGNC Symbol;Acc:HGNC:26172]	19	protein_coding
ENSG00000167600	0.000119437	0.00247059	-1.45955	ENSG00000167600	CYP2S1	cytochrome P450 family 2 subfamily S member 1 [Source:HGNC Symbol;Acc:HGNC:15654]	19	protein_coding
ENSG00000162344	0.00450119	0.0357665	-1.45959	ENSG00000162344	FGF19	fibroblast growth factor 19 [Source:HGNC Symbol;Acc:HGNC:3675]	11	protein_coding
ENSG00000071073	0.00501845	0.0384286	-1.46075	ENSG00000071073	MGAT4A	alpha-1,3-mannosyl-glycoprotein 4-beta-N-acetylglucosaminyltransferase A [Source:HGNC Symbol;Acc:HGNC:7047]	2	protein_coding
ENSG00000198722	0.00175211	0.0180158	-1.46118	ENSG00000198722	UNC13B	unc-13 homolog B [Source:HGNC Symbol;Acc:HGNC:12566]	9	protein_coding
ENSG00000181513	0.0014832	0.0160574	-1.46121	ENSG00000181513	ACBD4	acyl-CoA binding domain containing 4 [Source:HGNC Symbol;Acc:HGNC:23337]	17	protein_coding
ENSG00000076770	2.96506e-05	0.000885631	-1.46147	ENSG00000076770	MBNL3	muscleblind like splicing regulator 3 [Source:HGNC Symbol;Acc:HGNC:20564]	X	protein_coding
ENSG00000104870	5.75532e-05	0.00144682	-1.46206	ENSG00000104870	FCGRT	Fc gamma receptor and transporter [Source:HGNC Symbol;Acc:HGNC:3621]	19	protein_coding
ENSG00000119125	0.000815802	0.0102178	-1.4624	ENSG00000119125	GDA	guanine deaminase [Source:HGNC Symbol;Acc:HGNC:4212]	9	protein_coding
ENSG00000179588	0.00401172	0.0329713	-1.46242	ENSG00000179588	ZFPM1	zinc finger protein, FOG family member 1 [Source:HGNC Symbol;Acc:HGNC:19762]	16	protein_coding
ENSG00000260793	0.00507646	0.0388307	-1.46253	ENSG00000260793	NA	NA	NA	NA
ENSG00000109576	0.0055256	0.0414409	-1.46267	ENSG00000109576	AADAT	aminoadipate aminotransferase [Source:HGNC Symbol;Acc:HGNC:17929]	4	protein_coding
ENSG00000168056	0.000244212	0.0041974	-1.46381	ENSG00000168056	LTBP3	latent transforming growth factor beta binding protein 3 [Source:HGNC Symbol;Acc:HGNC:6716]	11	protein_coding
ENSG00000173581	0.00696298	0.0488931	-1.46565	ENSG00000173581	CCDC106	coiled-coil domain containing 106 [Source:HGNC Symbol;Acc:HGNC:30181]	19	protein_coding
ENSG00000110881	0.000485177	0.00693495	-1.46684	ENSG00000110881	ASIC1	acid sensing ion channel subunit 1 [Source:HGNC Symbol;Acc:HGNC:100]	12	protein_coding
ENSG00000137266	5.23812e-05	0.00135539	-1.46782	ENSG00000137266	SLC22A23	solute carrier family 22 member 23 [Source:HGNC Symbol;Acc:HGNC:21106]	6	protein_coding
ENSG00000245848	7.21746e-05	0.00171953	-1.46885	ENSG00000245848	CEBPA	CCAAT enhancer binding protein alpha [Source:HGNC Symbol;Acc:HGNC:1833]	19	protein_coding
ENSG00000198734	0.00101488	0.0119685	-1.46931	ENSG00000198734	F5	coagulation factor V [Source:HGNC Symbol;Acc:HGNC:3542]	1	protein_coding
ENSG00000142661	0.000169776	0.00318955	-1.46971	ENSG00000142661	MYOM3	myomesin 3 [Source:HGNC Symbol;Acc:HGNC:26679]	1	protein_coding
ENSG00000130304	0.000615242	0.00833379	-1.47014	ENSG00000130304	SLC27A1	solute carrier family 27 member 1 [Source:HGNC Symbol;Acc:HGNC:10995]	19	protein_coding
ENSG00000121797	0.000671432	0.00889034	-1.4707	ENSG00000121797	CCRL2	C-C motif chemokine receptor like 2 [Source:HGNC Symbol;Acc:HGNC:1612]	3	protein_coding
ENSG00000149577	3.48179e-05	0.000989754	-1.47201	ENSG00000149577	SIDT2	SID1 transmembrane family member 2 [Source:HGNC Symbol;Acc:HGNC:24272]	11	protein_coding
ENSG00000102984	0.000489815	0.00699001	-1.47245	ENSG00000102984	ZNF821	zinc finger protein 821 [Source:HGNC Symbol;Acc:HGNC:28043]	16	protein_coding
ENSG00000197747	0.00114825	0.0131462	-1.47271	ENSG00000197747	S100A10	S100 calcium binding protein A10 [Source:HGNC Symbol;Acc:HGNC:10487]	1	protein_coding
ENSG00000085831	0.000100538	0.00221939	-1.47344	ENSG00000085831	TTC39A	tetratricopeptide repeat domain 39A [Source:HGNC Symbol;Acc:HGNC:18657]	1	protein_coding
ENSG00000145882	0.00184513	0.01866	-1.47374	ENSG00000145882	PCYOX1L	prenylcysteine oxidase 1 like [Source:HGNC Symbol;Acc:HGNC:28477]	5	protein_coding
ENSG00000086696	0.000134718	0.00271527	-1.47378	ENSG00000086696	HSD17B2	hydroxysteroid 17-beta dehydrogenase 2 [Source:HGNC Symbol;Acc:HGNC:5211]	16	protein_coding
ENSG00000242498	3.29947e-05	0.000962821	-1.4745	ENSG00000242498	ARPIN	actin related protein 2/3 complex inhibitor [Source:HGNC Symbol;Acc:HGNC:28782]	15	protein_coding
ENSG00000111110	0.000169998	0.00318955	-1.47611	ENSG00000111110	PPM1H	protein phosphatase, Mg2+/Mn2+ dependent 1H [Source:HGNC Symbol;Acc:HGNC:18583]	12	protein_coding
ENSG00000068078	9.72413e-05	0.00217722	-1.47633	ENSG00000068078	FGFR3	fibroblast growth factor receptor 3 [Source:HGNC Symbol;Acc:HGNC:3690]	4	protein_coding
ENSG00000001617	0.000963344	0.0115102	-1.47711	ENSG00000001617	SEMA3F	semaphorin 3F [Source:HGNC Symbol;Acc:HGNC:10728]	3	protein_coding
ENSG00000153395	0.000224286	0.00393141	-1.47732	ENSG00000153395	LPCAT1	lysophosphatidylcholine acyltransferase 1 [Source:HGNC Symbol;Acc:HGNC:25718]	5	protein_coding
ENSG00000135093	7.56893e-05	0.00178819	-1.47748	ENSG00000135093	USP30	ubiquitin specific peptidase 30 [Source:HGNC Symbol;Acc:HGNC:20065]	12	protein_coding
ENSG00000004399	5.54523e-06	0.00025273	-1.47777	ENSG00000004399	PLXND1	plexin D1 [Source:HGNC Symbol;Acc:HGNC:9107]	3	protein_coding
ENSG00000143153	9.73975e-06	0.000373922	-1.47819	ENSG00000143153	ATP1B1	ATPase Na+/K+ transporting subunit beta 1 [Source:HGNC Symbol;Acc:HGNC:804]	1	protein_coding
ENSG00000082146	0.000441525	0.00645741	-1.48017	ENSG00000082146	STRADB	STE20 related adaptor beta [Source:HGNC Symbol;Acc:HGNC:13205]	2	protein_coding
ENSG00000163069	9.60625e-05	0.00215834	-1.48142	ENSG00000163069	SGCB	sarcoglycan beta [Source:HGNC Symbol;Acc:HGNC:10806]	4	protein_coding
ENSG00000257588	0.000325891	0.0051501	-1.48212	ENSG00000257588	AQP5-AS1	AQP5 and AQP2 antisense RNA 2 [Source:HGNC Symbol;Acc:HGNC:55474]	12	lncRNA
ENSG00000143333	0.00245222	0.0229589	-1.48283	ENSG00000143333	RGS16	regulator of G protein signaling 16 [Source:HGNC Symbol;Acc:HGNC:9997]	1	protein_coding
ENSG00000275410	1.2411e-05	0.00045308	-1.48305	ENSG00000275410	HNF1B	HNF1 homeobox B [Source:HGNC Symbol;Acc:HGNC:11630]	17	protein_coding
ENSG00000166415	0.000772366	0.00978653	-1.48331	ENSG00000166415	WDR72	WD repeat domain 72 [Source:HGNC Symbol;Acc:HGNC:26790]	15	protein_coding
ENSG00000212864	0.00353181	0.0300949	-1.48346	ENSG00000212864	RNF208	ring finger protein 208 [Source:HGNC Symbol;Acc:HGNC:25420]	9	protein_coding
ENSG00000205133	1.91299e-05	0.000631465	-1.48406	ENSG00000205133	TRIQK	triple QxxK/R motif containing [Source:HGNC Symbol;Acc:HGNC:27828]	8	protein_coding
ENSG00000164403	9.96824e-05	0.00220739	-1.48429	ENSG00000164403	SHROOM1	shroom family member 1 [Source:HGNC Symbol;Acc:HGNC:24084]	5	protein_coding
ENSG00000011105	1.74895e-05	0.000599736	-1.48429	ENSG00000011105	TSPAN9	tetraspanin 9 [Source:HGNC Symbol;Acc:HGNC:21640]	12	protein_coding
ENSG00000189077	2.90715e-05	0.000875739	-1.48509	ENSG00000189077	TMEM120A	transmembrane protein 120A [Source:HGNC Symbol;Acc:HGNC:21697]	7	protein_coding
ENSG00000185189	0.000141589	0.00282141	-1.48648	ENSG00000185189	NRBP2	nuclear receptor binding protein 2 [Source:HGNC Symbol;Acc:HGNC:19339]	8	protein_coding
ENSG00000016082	0.000115107	0.00240923	-1.48665	ENSG00000016082	ISL1	ISL LIM homeobox 1 [Source:HGNC Symbol;Acc:HGNC:6132]	5	protein_coding
ENSG00000135324	2.91852e-05	0.000877294	-1.48808	ENSG00000135324	MRAP2	melanocortin 2 receptor accessory protein 2 [Source:HGNC Symbol;Acc:HGNC:21232]	6	protein_coding
ENSG00000272763	5.4737e-05	0.00139338	-1.48844	ENSG00000272763	LINC03057	long intergenic non-protein coding RNA 3057 [Source:HGNC Symbol;Acc:HGNC:56359]	17	lncRNA
ENSG00000165816	0.000586876	0.0080186	-1.48866	ENSG00000165816	VWA2	von Willebrand factor A domain containing 2 [Source:HGNC Symbol;Acc:HGNC:24709]	10	protein_coding
ENSG00000013288	2.40586e-05	0.000753658	-1.49015	ENSG00000013288	MAN2B2	mannosidase alpha class 2B member 2 [Source:HGNC Symbol;Acc:HGNC:29623]	4	protein_coding
ENSG00000112992	0.000972866	0.0115745	-1.49074	ENSG00000112992	NNT	nicotinamide nucleotide transhydrogenase [Source:HGNC Symbol;Acc:HGNC:7863]	5	protein_coding
ENSG00000157350	4.43978e-05	0.00119249	-1.4908	ENSG00000157350	ST3GAL2	ST3 beta-galactoside alpha-2,3-sialyltransferase 2 [Source:HGNC Symbol;Acc:HGNC:10863]	16	protein_coding
ENSG00000162545	4.90487e-06	0.000227947	-1.49095	ENSG00000162545	CAMK2N1	calcium/calmodulin dependent protein kinase II inhibitor 1 [Source:HGNC Symbol;Acc:HGNC:24190]	1	protein_coding
ENSG00000099617	0.0011988	0.0136147	-1.49113	ENSG00000099617	EFNA2	ephrin A2 [Source:HGNC Symbol;Acc:HGNC:3222]	19	protein_coding
ENSG00000117480	4.03844e-06	0.000196066	-1.49122	ENSG00000117480	FAAH	fatty acid amide hydrolase [Source:HGNC Symbol;Acc:HGNC:3553]	1	protein_coding
ENSG00000102882	6.67749e-05	0.00162935	-1.49243	ENSG00000102882	MAPK3	mitogen-activated protein kinase 3 [Source:HGNC Symbol;Acc:HGNC:6877]	16	protein_coding
ENSG00000165879	0.00347665	0.0297506	-1.49261	ENSG00000165879	FRAT1	FRAT regulator of WNT signaling pathway 1 [Source:HGNC Symbol;Acc:HGNC:3944]	10	protein_coding
ENSG00000198892	0.00386117	0.0320697	-1.49271	ENSG00000198892	SHISA4	shisa family member 4 [Source:HGNC Symbol;Acc:HGNC:27139]	1	protein_coding
ENSG00000118804	6.48708e-05	0.0015939	-1.49312	ENSG00000118804	STBD1	starch binding domain 1 [Source:HGNC Symbol;Acc:HGNC:24854]	4	protein_coding
ENSG00000104450	2.97583e-05	0.000886974	-1.49313	ENSG00000104450	SPAG1	sperm associated antigen 1 [Source:HGNC Symbol;Acc:HGNC:11212]	8	protein_coding
ENSG00000115598	0.00275822	0.0251569	-1.49451	ENSG00000115598	IL1RL2	interleukin 1 receptor like 2 [Source:HGNC Symbol;Acc:HGNC:5999]	2	protein_coding
ENSG00000122507	0.00208169	0.0204521	-1.49502	ENSG00000122507	BBS9	Bardet-Biedl syndrome 9 [Source:HGNC Symbol;Acc:HGNC:30000]	7	protein_coding
ENSG00000261098	0.00703259	0.0492107	-1.49633	ENSG00000261098		novel transcript	11	lncRNA
ENSG00000099330	0.000174116	0.00323905	-1.49705	ENSG00000099330	OCEL1	occludin/ELL domain containing 1 [Source:HGNC Symbol;Acc:HGNC:26221]	19	protein_coding
ENSG00000140848	1.11705e-05	0.000417487	-1.49939	ENSG00000140848	CPNE2	copine 2 [Source:HGNC Symbol;Acc:HGNC:2315]	16	protein_coding
ENSG00000148057	0.0029359	0.0263522	-1.49977	ENSG00000148057	IDNK	IDNK gluconokinase [Source:HGNC Symbol;Acc:HGNC:31367]	9	protein_coding
ENSG00000198429	0.00610692	0.044522	-1.50111	ENSG00000198429	ZNF69	zinc finger protein 69 [Source:HGNC Symbol;Acc:HGNC:13138]	19	protein_coding
ENSG00000187097	9.60928e-05	0.00215834	-1.50279	ENSG00000187097	ENTPD5	ectonucleoside triphosphate diphosphohydrolase 5 (inactive) [Source:HGNC Symbol;Acc:HGNC:3367]	14	protein_coding
ENSG00000272086	0.00247245	0.0231023	-1.50451	ENSG00000272086	GOLPH3-DT	GOLPH3 divergent transcript [Source:HGNC Symbol;Acc:HGNC:55231]	5	lncRNA
ENSG00000164056	6.88737e-05	0.00166904	-1.50463	ENSG00000164056	SPRY1	sprouty RTK signaling antagonist 1 [Source:HGNC Symbol;Acc:HGNC:11269]	4	protein_coding
ENSG00000182621	0.000270786	0.00450608	-1.50556	ENSG00000182621	PLCB1	phospholipase C beta 1 [Source:HGNC Symbol;Acc:HGNC:15917]	20	protein_coding
ENSG00000007516	0.00202101	0.020009	-1.5065	ENSG00000007516	BAIAP3	BAI1 associated protein 3 [Source:HGNC Symbol;Acc:HGNC:948]	16	protein_coding
ENSG00000004777	0.00471031	0.0368479	-1.50734	ENSG00000004777	ARHGAP33	Rho GTPase activating protein 33 [Source:HGNC Symbol;Acc:HGNC:23085]	19	protein_coding
ENSG00000187239	0.000737026	0.00946609	-1.50748	ENSG00000187239	FNBP1	formin binding protein 1 [Source:HGNC Symbol;Acc:HGNC:17069]	9	protein_coding
ENSG00000148700	0.000313978	0.00501796	-1.50946	ENSG00000148700	ADD3	adducin 3 [Source:HGNC Symbol;Acc:HGNC:245]	10	protein_coding
ENSG00000168952	2.82664e-06	0.000154188	-1.51022	ENSG00000168952	STXBP6	syntaxin binding protein 6 [Source:HGNC Symbol;Acc:HGNC:19666]	14	protein_coding
ENSG00000084676	0.000151063	0.00293564	-1.51036	ENSG00000084676	NCOA1	nuclear receptor coactivator 1 [Source:HGNC Symbol;Acc:HGNC:7668]	2	protein_coding
ENSG00000092621	0.000638156	0.00857838	-1.51071	ENSG00000092621	PHGDH	phosphoglycerate dehydrogenase [Source:HGNC Symbol;Acc:HGNC:8923]	1	protein_coding
ENSG00000196268	0.00327537	0.0285468	-1.51239	ENSG00000196268	ZNF493	zinc finger protein 493 [Source:HGNC Symbol;Acc:HGNC:23708]	19	protein_coding
ENSG00000125798	0.000150345	0.00292572	-1.5124	ENSG00000125798	FOXA2	forkhead box A2 [Source:HGNC Symbol;Acc:HGNC:5022]	20	protein_coding
ENSG00000082438	9.87196e-05	0.0021895	-1.51291	ENSG00000082438	COBLL1	cordon-bleu WH2 repeat protein like 1 [Source:HGNC Symbol;Acc:HGNC:23571]	2	protein_coding
ENSG00000171298	6.91837e-05	0.00167082	-1.51292	ENSG00000171298	GAA	alpha glucosidase [Source:HGNC Symbol;Acc:HGNC:4065]	17	protein_coding
ENSG00000260704	0.00484287	0.0376099	-1.51453	ENSG00000260704	LINC00543	long intergenic non-protein coding RNA 543 [Source:HGNC Symbol;Acc:HGNC:43678]	13	lncRNA
ENSG00000176945	0.000248425	0.00422862	-1.51575	ENSG00000176945	MUC20	mucin 20, cell surface associated [Source:HGNC Symbol;Acc:HGNC:23282]	3	protein_coding
ENSG00000284968	0.000934813	0.0112496	-1.51604	ENSG00000284968		Novel transcript, antisense to AFF1	4	lncRNA
ENSG00000204991	2.71689e-05	0.000830826	-1.51773	ENSG00000204991	SPIRE2	spire type actin nucleation factor 2 [Source:HGNC Symbol;Acc:HGNC:30623]	16	protein_coding
ENSG00000114790	0.000169387	0.00318655	-1.51776	ENSG00000114790	ARHGEF26	Rho guanine nucleotide exchange factor 26 [Source:HGNC Symbol;Acc:HGNC:24490]	3	protein_coding
ENSG00000079257	5.66357e-05	0.00143139	-1.51912	ENSG00000079257	LXN	latexin [Source:HGNC Symbol;Acc:HGNC:13347]	3	protein_coding
ENSG00000182557	0.00262762	0.0242317	-1.51986	ENSG00000182557	SPNS3	SPNS lysolipid transporter 3, sphingosine-1-phosphate (putative) [Source:HGNC Symbol;Acc:HGNC:28433]	17	protein_coding
ENSG00000114423	2.89811e-06	0.000155093	-1.51993	ENSG00000114423	CBLB	Cbl proto-oncogene B [Source:HGNC Symbol;Acc:HGNC:1542]	3	protein_coding
ENSG00000181392	0.0017887	0.0182725	-1.52126	ENSG00000181392	SYNE4	spectrin repeat containing nuclear envelope family member 4 [Source:HGNC Symbol;Acc:HGNC:26703]	19	protein_coding
ENSG00000141655	8.29451e-06	0.000336055	-1.52209	ENSG00000141655	TNFRSF11A	TNF receptor superfamily member 11a [Source:HGNC Symbol;Acc:HGNC:11908]	18	protein_coding
ENSG00000155850	0.00214954	0.020872	-1.52343	ENSG00000155850	SLC26A2	solute carrier family 26 member 2 [Source:HGNC Symbol;Acc:HGNC:10994]	5	protein_coding
ENSG00000167100	0.00596606	0.043605	-1.5239	ENSG00000167100	SAMD14	sterile alpha motif domain containing 14 [Source:HGNC Symbol;Acc:HGNC:27312]	17	protein_coding
ENSG00000186318	0.0019545	0.0195284	-1.52496	ENSG00000186318	BACE1	beta-secretase 1 [Source:HGNC Symbol;Acc:HGNC:933]	11	protein_coding
ENSG00000011028	0.00393702	0.0325657	-1.52502	ENSG00000011028	MRC2	mannose receptor C-type 2 [Source:HGNC Symbol;Acc:HGNC:16875]	17	protein_coding
ENSG00000090530	0.000714778	0.00929015	-1.52554	ENSG00000090530	P3H2	prolyl 3-hydroxylase 2 [Source:HGNC Symbol;Acc:HGNC:19317]	3	protein_coding
ENSG00000269044	0.00295098	0.0264393	-1.52649	ENSG00000269044		novel transcript, sense intronic C19orf42	19	lncRNA
ENSG00000241388	0.00256118	0.0238211	-1.52845	ENSG00000241388	HNF1A-AS1	HNF1A antisense RNA 1 [Source:HGNC Symbol;Acc:HGNC:26785]	12	lncRNA
ENSG00000174705	0.00055451	0.00770317	-1.53037	ENSG00000174705	SH3PXD2B	SH3 and PX domains 2B [Source:HGNC Symbol;Acc:HGNC:29242]	5	protein_coding
ENSG00000177694	9.14124e-05	0.00207967	-1.53104	ENSG00000177694	NAALADL2	N-acetylated alpha-linked acidic dipeptidase like 2 [Source:HGNC Symbol;Acc:HGNC:23219]	3	protein_coding
ENSG00000112796	0.000947951	0.0113634	-1.53172	ENSG00000112796	ENPP5	ectonucleotide pyrophosphatase/phosphodiesterase family member 5 [Source:HGNC Symbol;Acc:HGNC:13717]	6	protein_coding
ENSG00000003249	0.000332807	0.00523015	-1.53267	ENSG00000003249	DBNDD1	dysbindin domain containing 1 [Source:HGNC Symbol;Acc:HGNC:28455]	16	protein_coding
ENSG00000182871	7.80408e-05	0.00182543	-1.53522	ENSG00000182871	COL18A1	collagen type XVIII alpha 1 chain [Source:HGNC Symbol;Acc:HGNC:2195]	21	protein_coding
ENSG00000160145	0.000107533	0.00232297	-1.53597	ENSG00000160145	KALRN	kalirin RhoGEF kinase [Source:HGNC Symbol;Acc:HGNC:4814]	3	protein_coding
ENSG00000047346	0.000360763	0.00554394	-1.53846	ENSG00000047346	ATOSA	atos homolog A [Source:HGNC Symbol;Acc:HGNC:25609]	15	protein_coding
ENSG00000137171	1.85887e-05	0.000618849	-1.54015	ENSG00000137171	KLC4	kinesin light chain 4 [Source:HGNC Symbol;Acc:HGNC:21624]	6	protein_coding
ENSG00000114841	0.000348324	0.00540555	-1.54028	ENSG00000114841	DNAH1	dynein axonemal heavy chain 1 [Source:HGNC Symbol;Acc:HGNC:2940]	3	protein_coding
ENSG00000223572	0.00308521	0.0273236	-1.54304	ENSG00000223572	CKMT1A	creatine kinase, mitochondrial 1A [Source:HGNC Symbol;Acc:HGNC:31736]	15	protein_coding
ENSG00000198515	0.00150969	0.0162444	-1.54319	ENSG00000198515	CNGA1	cyclic nucleotide gated channel subunit alpha 1 [Source:HGNC Symbol;Acc:HGNC:2148]	4	protein_coding
ENSG00000109323	0.0001203	0.00248479	-1.54341	ENSG00000109323	MANBA	mannosidase beta [Source:HGNC Symbol;Acc:HGNC:6831]	4	protein_coding
ENSG00000283199	0.00264005	0.0243146	-1.54366	ENSG00000283199	C13orf46	chromosome 13 open reading frame 46 [Source:HGNC Symbol;Acc:HGNC:53786]	13	protein_coding
ENSG00000124615	0.00633815	0.0456166	-1.54418	ENSG00000124615	MOCS1	molybdenum cofactor synthesis 1 [Source:HGNC Symbol;Acc:HGNC:7190]	6	protein_coding
ENSG00000107159	0.00138859	0.0153746	-1.54499	ENSG00000107159	CA9	carbonic anhydrase 9 [Source:HGNC Symbol;Acc:HGNC:1383]	9	protein_coding
ENSG00000116005	0.00010037	0.00221915	-1.54655	ENSG00000116005	PCYOX1	prenylcysteine oxidase 1 [Source:HGNC Symbol;Acc:HGNC:20588]	2	protein_coding
ENSG00000181192	1.01701e-05	0.000388335	-1.54679	ENSG00000181192	DHTKD1	dehydrogenase E1 and transketolase domain containing 1 [Source:HGNC Symbol;Acc:HGNC:23537]	10	protein_coding
ENSG00000114812	2.21537e-05	0.000708352	-1.54737	ENSG00000114812	VIPR1	vasoactive intestinal peptide receptor 1 [Source:HGNC Symbol;Acc:HGNC:12694]	3	protein_coding
ENSG00000104883	0.00128085	0.0143991	-1.55344	ENSG00000104883	PEX11G	peroxisomal biogenesis factor 11 gamma [Source:HGNC Symbol;Acc:HGNC:20208]	19	protein_coding
ENSG00000121691	2.53346e-05	0.000788387	-1.55364	ENSG00000121691	CAT	catalase [Source:HGNC Symbol;Acc:HGNC:1516]	11	protein_coding
ENSG00000204335	0.00141371	0.0155663	-1.55407	ENSG00000204335	SP5	Sp5 transcription factor [Source:HGNC Symbol;Acc:HGNC:14529]	2	protein_coding
ENSG00000197121	0.000155875	0.00300076	-1.55439	ENSG00000197121	PGAP1	post-GPI attachment to proteins inositol deacylase 1 [Source:HGNC Symbol;Acc:HGNC:25712]	2	protein_coding
ENSG00000116704	0.000527321	0.00739086	-1.55539	ENSG00000116704	SLC35D1	solute carrier family 35 member D1 [Source:HGNC Symbol;Acc:HGNC:20800]	1	protein_coding
ENSG00000167107	5.27404e-05	0.00136219	-1.55593	ENSG00000167107	ACSF2	acyl-CoA synthetase family member 2 [Source:HGNC Symbol;Acc:HGNC:26101]	17	protein_coding
ENSG00000003989	0.00523103	0.0397976	-1.55597	ENSG00000003989	SLC7A2	solute carrier family 7 member 2 [Source:HGNC Symbol;Acc:HGNC:11060]	8	protein_coding
ENSG00000162755	0.00340629	0.0293798	-1.55848	ENSG00000162755	KLHDC9	kelch domain containing 9 [Source:HGNC Symbol;Acc:HGNC:28489]	1	protein_coding
ENSG00000170482	0.00301409	0.0268493	-1.5585	ENSG00000170482	SLC23A1	solute carrier family 23 member 1 [Source:HGNC Symbol;Acc:HGNC:10974]	5	protein_coding
ENSG00000225138	4.31152e-05	0.00116916	-1.55958	ENSG00000225138	SLC9A3-AS1	SLC9A3 antisense RNA 1 [Source:HGNC Symbol;Acc:HGNC:40550]	5	lncRNA
ENSG00000095303	0.000630579	0.0085089	-1.55987	ENSG00000095303	PTGS1	prostaglandin-endoperoxide synthase 1 [Source:HGNC Symbol;Acc:HGNC:9604]	9	protein_coding
ENSG00000204257	0.00047175	0.00679397	-1.56102	ENSG00000204257	HLA-DMA	major histocompatibility complex, class II, DM alpha [Source:HGNC Symbol;Acc:HGNC:4934]	6	protein_coding
ENSG00000197635	8.91454e-06	0.000350549	-1.56405	ENSG00000197635	DPP4	dipeptidyl peptidase 4 [Source:HGNC Symbol;Acc:HGNC:3009]	2	protein_coding
ENSG00000090539	0.00151693	0.0162975	-1.56508	ENSG00000090539	CHRD	chordin [Source:HGNC Symbol;Acc:HGNC:1949]	3	protein_coding
ENSG00000196132	0.00345402	0.0296828	-1.56801	ENSG00000196132	MYT1	myelin transcription factor 1 [Source:HGNC Symbol;Acc:HGNC:7622]	20	protein_coding
ENSG00000137501	0.000559749	0.0077379	-1.56806	ENSG00000137501	SYTL2	synaptotagmin like 2 [Source:HGNC Symbol;Acc:HGNC:15585]	11	protein_coding
ENSG00000151090	0.00041718	0.00616519	-1.5697	ENSG00000151090	THRB	thyroid hormone receptor beta [Source:HGNC Symbol;Acc:HGNC:11799]	3	protein_coding
ENSG00000163683	0.000144635	0.00286113	-1.56974	ENSG00000163683	SMIM14	small integral membrane protein 14 [Source:HGNC Symbol;Acc:HGNC:27321]	4	protein_coding
ENSG00000100271	0.000926345	0.0111667	-1.56979	ENSG00000100271	TTLL1	TTL family tubulin polyglutamylase complex subunit L1 [Source:HGNC Symbol;Acc:HGNC:1312]	22	protein_coding
ENSG00000131398	0.00157073	0.0166727	-1.57052	ENSG00000131398	KCNC3	potassium voltage-gated channel subfamily C member 3 [Source:HGNC Symbol;Acc:HGNC:6235]	19	protein_coding
ENSG00000106351	2.23003e-05	0.000711193	-1.57079	ENSG00000106351	AGFG2	ArfGAP with FG repeats 2 [Source:HGNC Symbol;Acc:HGNC:5177]	7	protein_coding
ENSG00000162383	0.00213399	0.0207781	-1.57162	ENSG00000162383	SLC1A7	solute carrier family 1 member 7 [Source:HGNC Symbol;Acc:HGNC:10945]	1	protein_coding
ENSG00000181444	0.000112487	0.00237551	-1.57298	ENSG00000181444	ZNF467	zinc finger protein 467 [Source:HGNC Symbol;Acc:HGNC:23154]	7	protein_coding
ENSG00000123191	0.000112802	0.00237861	-1.57447	ENSG00000123191	ATP7B	ATPase copper transporting beta [Source:HGNC Symbol;Acc:HGNC:870]	13	protein_coding
ENSG00000185418	0.000515855	0.00727345	-1.57595	ENSG00000185418	TARS3	threonyl-tRNA synthetase 3 [Source:HGNC Symbol;Acc:HGNC:24728]	15	protein_coding
ENSG00000268350	0.000147544	0.00289515	-1.57692	ENSG00000268350	FAM156A	family with sequence similarity 156 member A [Source:HGNC Symbol;Acc:HGNC:30114]	X	protein_coding
ENSG00000197603	0.00563314	0.0418428	-1.5804	ENSG00000197603	CPLANE1	ciliogenesis and planar polarity effector complex subunit 1 [Source:HGNC Symbol;Acc:HGNC:25801]	5	protein_coding
ENSG00000135111	2.70333e-05	0.000830276	-1.58608	ENSG00000135111	TBX3	T-box transcription factor 3 [Source:HGNC Symbol;Acc:HGNC:11602]	12	protein_coding
ENSG00000145349	1.46225e-05	0.000516468	-1.58613	ENSG00000145349	CAMK2D	calcium/calmodulin dependent protein kinase II delta [Source:HGNC Symbol;Acc:HGNC:1462]	4	protein_coding
ENSG00000150593	3.48396e-06	0.000177055	-1.58659	ENSG00000150593	PDCD4	programmed cell death 4 [Source:HGNC Symbol;Acc:HGNC:8763]	10	protein_coding
ENSG00000120262	0.00501549	0.0384267	-1.5875	ENSG00000120262	CCDC170	coiled-coil domain containing 170 [Source:HGNC Symbol;Acc:HGNC:21177]	6	protein_coding
ENSG00000254827	7.18612e-06	0.000303968	-1.58861	ENSG00000254827	SLC22A18AS	SLC22A18 antisense RNA [Source:HGNC Symbol;Acc:HGNC:10965]	11	lncRNA
ENSG00000244187	7.9137e-06	0.000325962	-1.59001	ENSG00000244187	TMEM141	transmembrane protein 141 [Source:HGNC Symbol;Acc:HGNC:28211]	9	protein_coding
ENSG00000184500	1.84114e-05	0.000617522	-1.59081	ENSG00000184500	PROS1	protein S [Source:HGNC Symbol;Acc:HGNC:9456]	3	protein_coding
ENSG00000100292	8.35939e-05	0.00192348	-1.59096	ENSG00000100292	HMOX1	heme oxygenase 1 [Source:HGNC Symbol;Acc:HGNC:5013]	22	protein_coding
ENSG00000070526	0.00112058	0.0129555	-1.59137	ENSG00000070526	ST6GALNAC1	ST6 N-acetylgalactosaminide alpha-2,6-sialyltransferase 1 [Source:HGNC Symbol;Acc:HGNC:23614]	17	protein_coding
ENSG00000166002	6.024e-06	0.000267632	-1.59147	ENSG00000166002	SMCO4	single-pass membrane protein with coiled-coil domains 4 [Source:HGNC Symbol;Acc:HGNC:24810]	11	protein_coding
ENSG00000214274	0.00438037	0.035065	-1.59152	ENSG00000214274	ANG	angiogenin [Source:HGNC Symbol;Acc:HGNC:483]	14	protein_coding
ENSG00000108479	4.27797e-05	0.00116229	-1.59393	ENSG00000108479	GALK1	galactokinase 1 [Source:HGNC Symbol;Acc:HGNC:4118]	17	protein_coding
ENSG00000138759	0.00180608	0.0183907	-1.59402	ENSG00000138759	FRAS1	Fraser extracellular matrix complex subunit 1 [Source:HGNC Symbol;Acc:HGNC:19185]	4	protein_coding
ENSG00000140044	0.000775393	0.00981609	-1.59654	ENSG00000140044	JDP2	Jun dimerization protein 2 [Source:HGNC Symbol;Acc:HGNC:17546]	14	protein_coding
ENSG00000109794	2.29064e-06	0.000133402	-1.60009	ENSG00000109794	FAM149A	family with sequence similarity 149 member A [Source:HGNC Symbol;Acc:HGNC:24527]	4	protein_coding
ENSG00000185436	0.000512277	0.0072447	-1.60339	ENSG00000185436	IFNLR1	interferon lambda receptor 1 [Source:HGNC Symbol;Acc:HGNC:18584]	1	protein_coding
ENSG00000132329	0.00195141	0.0195113	-1.60379	ENSG00000132329	RAMP1	receptor activity modifying protein 1 [Source:HGNC Symbol;Acc:HGNC:9843]	2	protein_coding
ENSG00000116991	0.000115536	0.00241107	-1.60708	ENSG00000116991	SIPA1L2	signal induced proliferation associated 1 like 2 [Source:HGNC Symbol;Acc:HGNC:23800]	1	protein_coding
ENSG00000055118	0.00213	0.0207753	-1.60754	ENSG00000055118	KCNH2	potassium voltage-gated channel subfamily H member 2 [Source:HGNC Symbol;Acc:HGNC:6251]	7	protein_coding
ENSG00000124098	2.73449e-05	0.000834402	-1.60798	ENSG00000124098	FAM210B	family with sequence similarity 210 member B [Source:HGNC Symbol;Acc:HGNC:16102]	20	protein_coding
ENSG00000197046	0.00182118	0.0184574	-1.61128	ENSG00000197046	SIGLEC15	sialic acid binding Ig like lectin 15 [Source:HGNC Symbol;Acc:HGNC:27596]	18	protein_coding
ENSG00000149809	0.000559564	0.0077379	-1.61167	ENSG00000149809	TM7SF2	transmembrane 7 superfamily member 2 [Source:HGNC Symbol;Acc:HGNC:11863]	11	protein_coding
ENSG00000161955	8.66746e-06	0.000345915	-1.61179	ENSG00000161955	TNFSF13	TNF superfamily member 13 [Source:HGNC Symbol;Acc:HGNC:11928]	17	protein_coding
ENSG00000184012	0.000268067	0.00447942	-1.6119	ENSG00000184012	TMPRSS2	transmembrane serine protease 2 [Source:HGNC Symbol;Acc:HGNC:11876]	21	protein_coding
ENSG00000075461	0.00155656	0.0165536	-1.61224	ENSG00000075461	CACNG4	calcium voltage-gated channel auxiliary subunit gamma 4 [Source:HGNC Symbol;Acc:HGNC:1408]	17	protein_coding
ENSG00000204584	0.00149947	0.0161467	-1.61263	ENSG00000204584		novel transcript, antisense to TAC4	17	lncRNA
ENSG00000182165	0.000149911	0.00292129	-1.61528	ENSG00000182165	TP53TG1	TP53 target 1 [Source:HGNC Symbol;Acc:HGNC:17026]	7	lncRNA
ENSG00000125434	0.000214259	0.00381778	-1.61652	ENSG00000125434	SLC25A35	solute carrier family 25 member 35 [Source:HGNC Symbol;Acc:HGNC:31921]	17	protein_coding
ENSG00000178401	0.000101722	0.00223852	-1.61846	ENSG00000178401	DNAJC22	DnaJ heat shock protein family (Hsp40) member C22 [Source:HGNC Symbol;Acc:HGNC:25802]	12	protein_coding
ENSG00000163590	5.02977e-05	0.00131838	-1.61856	ENSG00000163590	PPM1L	protein phosphatase, Mg2+/Mn2+ dependent 1L [Source:HGNC Symbol;Acc:HGNC:16381]	3	protein_coding
ENSG00000163701	3.94495e-06	0.000193522	-1.62044	ENSG00000163701	IL17RE	interleukin 17 receptor E [Source:HGNC Symbol;Acc:HGNC:18439]	3	protein_coding
ENSG00000243566	4.16171e-05	0.00113726	-1.62274	ENSG00000243566	UPK3B	uroplakin 3B [Source:HGNC Symbol;Acc:HGNC:21444]	7	protein_coding
ENSG00000188747	0.00345918	0.0296909	-1.62445	ENSG00000188747	NOXA1	NADPH oxidase activator 1 [Source:HGNC Symbol;Acc:HGNC:10668]	9	protein_coding
ENSG00000152582	0.000173021	0.00322912	-1.62513	ENSG00000152582	SPEF2	sperm flagellar 2 [Source:HGNC Symbol;Acc:HGNC:26293]	5	protein_coding
ENSG00000139865	0.00440086	0.0351727	-1.62518	ENSG00000139865	TTC6	tetratricopeptide repeat domain 6 [Source:HGNC Symbol;Acc:HGNC:19739]	14	protein_coding
ENSG00000111885	0.00102462	0.0120332	-1.62682	ENSG00000111885	MAN1A1	mannosidase alpha class 1A member 1 [Source:HGNC Symbol;Acc:HGNC:6821]	6	protein_coding
ENSG00000105808	3.23566e-05	0.000948412	-1.632	ENSG00000105808	RASA4	RAS p21 protein activator 4 [Source:HGNC Symbol;Acc:HGNC:23181]	7	protein_coding
ENSG00000150594	0.00114571	0.0131278	-1.63753	ENSG00000150594	ADRA2A	adrenoceptor alpha 2A [Source:HGNC Symbol;Acc:HGNC:281]	10	protein_coding
ENSG00000253508	0.00706979	0.0494147	-1.64049	ENSG00000253508		novel transcript	7	lncRNA
ENSG00000110911	3.00877e-05	0.000891152	-1.64122	ENSG00000110911	SLC11A2	solute carrier family 11 member 2 [Source:HGNC Symbol;Acc:HGNC:10908]	12	protein_coding
ENSG00000049283	4.26602e-05	0.00116128	-1.64134	ENSG00000049283	EPN3	epsin 3 [Source:HGNC Symbol;Acc:HGNC:18235]	17	protein_coding
ENSG00000127329	2.84233e-05	0.000859879	-1.64513	ENSG00000127329	PTPRB	protein tyrosine phosphatase receptor type B [Source:HGNC Symbol;Acc:HGNC:9665]	12	protein_coding
ENSG00000132437	2.94867e-05	0.000884475	-1.64876	ENSG00000132437	DDC	dopa decarboxylase [Source:HGNC Symbol;Acc:HGNC:2719]	7	protein_coding
ENSG00000076641	0.000443607	0.00646147	-1.65095	ENSG00000076641	PAG1	phosphoprotein membrane anchor with glycosphingolipid microdomains 1 [Source:HGNC Symbol;Acc:HGNC:30043]	8	protein_coding
ENSG00000177707	0.000153191	0.00295668	-1.6544	ENSG00000177707	NECTIN3	nectin cell adhesion molecule 3 [Source:HGNC Symbol;Acc:HGNC:17664]	3	protein_coding
ENSG00000107957	2.51413e-05	0.000784097	-1.6557	ENSG00000107957	SH3PXD2A	SH3 and PX domains 2A [Source:HGNC Symbol;Acc:HGNC:23664]	10	protein_coding
ENSG00000076555	0.00135883	0.0151043	-1.65583	ENSG00000076555	ACACB	acetyl-CoA carboxylase beta [Source:HGNC Symbol;Acc:HGNC:85]	12	protein_coding
ENSG00000169116	0.00027542	0.00456706	-1.65618	ENSG00000169116	PARM1	prostate androgen-regulated mucin-like protein 1 [Source:HGNC Symbol;Acc:HGNC:24536]	4	protein_coding
ENSG00000000971	0.000211458	0.00379604	-1.65619	ENSG00000000971	CFH	complement factor H [Source:HGNC Symbol;Acc:HGNC:4883]	1	protein_coding
ENSG00000198417	0.00201046	0.0199185	-1.65658	ENSG00000198417	MT1F	metallothionein 1F [Source:HGNC Symbol;Acc:HGNC:7398]	16	protein_coding
ENSG00000099219	3.44584e-06	0.00017575	-1.65752	ENSG00000099219	ERMP1	endoplasmic reticulum metallopeptidase 1 [Source:HGNC Symbol;Acc:HGNC:23703]	9	protein_coding
ENSG00000170381	0.00155173	0.0165206	-1.65968	ENSG00000170381	SEMA3E	semaphorin 3E [Source:HGNC Symbol;Acc:HGNC:10727]	7	protein_coding
ENSG00000159388	0.000666252	0.00885495	-1.66408	ENSG00000159388	BTG2	BTG anti-proliferation factor 2 [Source:HGNC Symbol;Acc:HGNC:1131]	1	protein_coding
ENSG00000165272	0.00228175	0.0218193	-1.6642	ENSG00000165272	AQP3	aquaporin 3 (Gill blood group) [Source:HGNC Symbol;Acc:HGNC:636]	9	protein_coding
ENSG00000169562	3.97535e-06	0.000193668	-1.66767	ENSG00000169562	GJB1	gap junction protein beta 1 [Source:HGNC Symbol;Acc:HGNC:4283]	X	protein_coding
ENSG00000076864	1.2681e-06	9.09428e-05	-1.66899	ENSG00000076864	RAP1GAP	RAP1 GTPase activating protein [Source:HGNC Symbol;Acc:HGNC:9858]	1	protein_coding
ENSG00000114248	0.00284601	0.0257188	-1.66921	ENSG00000114248	LRRC31	leucine rich repeat containing 31 [Source:HGNC Symbol;Acc:HGNC:26261]	3	protein_coding
ENSG00000237289	0.000290044	0.00473855	-1.66941	ENSG00000237289	CKMT1B	creatine kinase, mitochondrial 1B [Source:HGNC Symbol;Acc:HGNC:1995]	15	protein_coding
ENSG00000139540	0.000398655	0.00597472	-1.67055	ENSG00000139540	SLC39A5	solute carrier family 39 member 5 [Source:HGNC Symbol;Acc:HGNC:20502]	12	protein_coding
ENSG00000259642	0.0014851	0.0160591	-1.67084	ENSG00000259642	ST20-AS1	ST20 antisense RNA 1 [Source:HGNC Symbol;Acc:HGNC:27521]	15	lncRNA
ENSG00000266010	0.00671172	0.0476977	-1.67502	ENSG00000266010	GATA6-AS1	GATA6 antisense RNA 1 (head to head) [Source:HGNC Symbol;Acc:HGNC:48840]	18	lncRNA
ENSG00000165475	2.07467e-06	0.000124199	-1.67706	ENSG00000165475	CRYL1	crystallin lambda 1 [Source:HGNC Symbol;Acc:HGNC:18246]	13	protein_coding
ENSG00000106069	0.00133924	0.0149099	-1.67735	ENSG00000106069	CHN2	chimerin 2 [Source:HGNC Symbol;Acc:HGNC:1944]	7	protein_coding
ENSG00000123933	1.92262e-05	0.000631581	-1.67834	ENSG00000123933	MXD4	MAX dimerization protein 4 [Source:HGNC Symbol;Acc:HGNC:13906]	4	protein_coding
ENSG00000232434	3.75212e-06	0.000186655	-1.67919	ENSG00000232434	AJM1	apical junction component 1 homolog [Source:HGNC Symbol;Acc:HGNC:37284]	9	protein_coding
ENSG00000135744	0.00340051	0.0293478	-1.6812	ENSG00000135744	AGT	angiotensinogen [Source:HGNC Symbol;Acc:HGNC:333]	1	protein_coding
ENSG00000165140	4.60654e-06	0.000218393	-1.68329	ENSG00000165140	FBP1	fructose-bisphosphatase 1 [Source:HGNC Symbol;Acc:HGNC:3606]	9	protein_coding
ENSG00000115425	9.34838e-07	7.17793e-05	-1.68342	ENSG00000115425	PECR	peroxisomal trans-2-enoyl-CoA reductase [Source:HGNC Symbol;Acc:HGNC:18281]	2	protein_coding
ENSG00000113916	1.56303e-05	0.000545246	-1.68473	ENSG00000113916	BCL6	BCL6 transcription repressor [Source:HGNC Symbol;Acc:HGNC:1001]	3	protein_coding
ENSG00000241399	0.000415502	0.0061569	-1.68786	ENSG00000241399	CD302	CD302 molecule [Source:HGNC Symbol;Acc:HGNC:30843]	2	protein_coding
ENSG00000110013	0.000182387	0.0033508	-1.68803	ENSG00000110013	SIAE	sialic acid acetylesterase [Source:HGNC Symbol;Acc:HGNC:18187]	11	protein_coding
ENSG00000080493	0.000172539	0.00322439	-1.68915	ENSG00000080493	SLC4A4	solute carrier family 4 member 4 [Source:HGNC Symbol;Acc:HGNC:11030]	4	protein_coding
ENSG00000167183	1.81543e-07	1.97296e-05	-1.69063	ENSG00000167183	PRR15L	proline rich 15 like [Source:HGNC Symbol;Acc:HGNC:28149]	17	protein_coding
ENSG00000171747	1.22524e-05	0.000449615	-1.69069	ENSG00000171747	LGALS4	galectin 4 [Source:HGNC Symbol;Acc:HGNC:6565]	19	protein_coding
ENSG00000127831	1.88669e-06	0.000118467	-1.69817	ENSG00000127831	VIL1	villin 1 [Source:HGNC Symbol;Acc:HGNC:12690]	2	protein_coding
ENSG00000233041	0.000735099	0.00945012	-1.69868	ENSG00000233041	PHGR1	proline, histidine and glycine rich 1 [Source:HGNC Symbol;Acc:HGNC:37226]	15	protein_coding
ENSG00000175538	3.83836e-05	0.00106122	-1.69925	ENSG00000175538	KCNE3	potassium voltage-gated channel subfamily E regulatory subunit 3 [Source:HGNC Symbol;Acc:HGNC:6243]	11	protein_coding
ENSG00000198182	0.00613211	0.044611	-1.69988	ENSG00000198182	ZNF607	zinc finger protein 607 [Source:HGNC Symbol;Acc:HGNC:28192]	19	protein_coding
ENSG00000122863	0.000689408	0.00903521	-1.70153	ENSG00000122863	CHST3	carbohydrate sulfotransferase 3 [Source:HGNC Symbol;Acc:HGNC:1971]	10	protein_coding
ENSG00000105409	0.00415174	0.033749	-1.70709	ENSG00000105409	ATP1A3	ATPase Na+/K+ transporting subunit alpha 3 [Source:HGNC Symbol;Acc:HGNC:801]	19	protein_coding
ENSG00000291096	0.000113562	0.00238397	-1.71138	ENSG00000291096		novel transcript	3	lncRNA
ENSG00000187624	0.000757872	0.00967228	-1.71271	ENSG00000187624	LIAT1	ligand of ATE1 [Source:HGNC Symbol;Acc:HGNC:33800]	17	protein_coding
ENSG00000198643	0.000138554	0.00277658	-1.71289	ENSG00000198643	FAM3D	FAM3 metabolism regulating signaling molecule D [Source:HGNC Symbol;Acc:HGNC:18665]	3	protein_coding
ENSG00000266680	0.000212637	0.00380752	-1.72177	ENSG00000266680		novel transcript, antisense to PTP4A1	6	lncRNA
ENSG00000175311	1.73035e-07	1.90988e-05	-1.72771	ENSG00000175311	ANKS4B	ankyrin repeat and sterile alpha motif domain containing 4B [Source:HGNC Symbol;Acc:HGNC:26795]	16	protein_coding
ENSG00000115594	0.00690755	0.0486005	-1.72795	ENSG00000115594	IL1R1	interleukin 1 receptor type 1 [Source:HGNC Symbol;Acc:HGNC:5993]	2	protein_coding
ENSG00000138061	0.000123613	0.00254207	-1.72915	ENSG00000138061	CYP1B1	cytochrome P450 family 1 subfamily B member 1 [Source:HGNC Symbol;Acc:HGNC:2597]	2	protein_coding
ENSG00000136158	1.03366e-05	0.000393034	-1.7297	ENSG00000136158	SPRY2	sprouty RTK signaling antagonist 2 [Source:HGNC Symbol;Acc:HGNC:11270]	13	protein_coding
ENSG00000173080	0.00379646	0.0317563	-1.7316	ENSG00000173080	RXFP4	relaxin family peptide/INSL5 receptor 4 [Source:HGNC Symbol;Acc:HGNC:14666]	1	protein_coding
ENSG00000119943	1.10398e-05	0.000413713	-1.7321	ENSG00000119943	PYROXD2	pyridine nucleotide-disulphide oxidoreductase domain 2 [Source:HGNC Symbol;Acc:HGNC:23517]	10	protein_coding
ENSG00000168517	9.46327e-05	0.00213574	-1.73387	ENSG00000168517	HEXIM2	HEXIM P-TEFb complex subunit 2 [Source:HGNC Symbol;Acc:HGNC:28591]	17	protein_coding
ENSG00000122877	0.00109945	0.0127739	-1.73474	ENSG00000122877	EGR2	early growth response 2 [Source:HGNC Symbol;Acc:HGNC:3239]	10	protein_coding
ENSG00000069702	0.000939539	0.011288	-1.73505	ENSG00000069702	TGFBR3	transforming growth factor beta receptor 3 [Source:HGNC Symbol;Acc:HGNC:11774]	1	protein_coding
ENSG00000172264	0.00244593	0.0229304	-1.74117	ENSG00000172264	MACROD2	mono-ADP ribosylhydrolase 2 [Source:HGNC Symbol;Acc:HGNC:16126]	20	protein_coding
ENSG00000196739	5.30188e-05	0.00136439	-1.74183	ENSG00000196739	COL27A1	collagen type XXVII alpha 1 chain [Source:HGNC Symbol;Acc:HGNC:22986]	9	protein_coding
ENSG00000183773	3.96745e-06	0.000193668	-1.74261	ENSG00000183773	AIFM3	AIF family member 3 [Source:HGNC Symbol;Acc:HGNC:26398]	22	protein_coding
ENSG00000273066	0.000668028	0.00886188	-1.74327	ENSG00000273066		novel transcript	9	lncRNA
ENSG00000172828	0.00111117	0.0128677	-1.74857	ENSG00000172828	CES3	carboxylesterase 3 [Source:HGNC Symbol;Acc:HGNC:1865]	16	protein_coding
ENSG00000270885	0.00178348	0.0182454	-1.74982	ENSG00000270885	RASL10B	RAS like family 10 member B [Source:HGNC Symbol;Acc:HGNC:30295]	17	protein_coding
ENSG00000133816	1.82099e-06	0.000114852	-1.74992	ENSG00000133816	MICAL2	microtubule associated monooxygenase, calponin and LIM domain containing 2 [Source:HGNC Symbol;Acc:HGNC:24693]	11	protein_coding
ENSG00000137880	4.81368e-06	0.000225191	-1.75174	ENSG00000137880	GCHFR	GTP cyclohydrolase I feedback regulator [Source:HGNC Symbol;Acc:HGNC:4194]	15	protein_coding
ENSG00000161682	0.00457333	0.0361163	-1.75338	ENSG00000161682	FAM171A2	family with sequence similarity 171 member A2 [Source:HGNC Symbol;Acc:HGNC:30480]	17	protein_coding
ENSG00000168907	9.75174e-05	0.00217995	-1.75405	ENSG00000168907	PLA2G4F	phospholipase A2 group IVF [Source:HGNC Symbol;Acc:HGNC:27396]	15	protein_coding
ENSG00000156049	0.00020457	0.00368173	-1.75618	ENSG00000156049	GNA14	G protein subunit alpha 14 [Source:HGNC Symbol;Acc:HGNC:4382]	9	protein_coding
ENSG00000138413	1.80082e-06	0.000114089	-1.75666	ENSG00000138413	IDH1	isocitrate dehydrogenase (NADP(+)) 1 [Source:HGNC Symbol;Acc:HGNC:5382]	2	protein_coding
ENSG00000113790	0.000413394	0.0061349	-1.75783	ENSG00000113790	EHHADH	enoyl-CoA hydratase and 3-hydroxyacyl CoA dehydrogenase [Source:HGNC Symbol;Acc:HGNC:3247]	3	protein_coding
ENSG00000188959	0.000116413	0.00242221	-1.75843	ENSG00000188959	C9orf152	chromosome 9 open reading frame 152 [Source:HGNC Symbol;Acc:HGNC:31455]	9	protein_coding
ENSG00000120068	1.07999e-05	0.000409064	-1.76424	ENSG00000120068	HOXB8	homeobox B8 [Source:HGNC Symbol;Acc:HGNC:5119]	17	protein_coding
ENSG00000121690	2.6546e-06	0.000148238	-1.76428	ENSG00000121690	DEPDC7	DEP domain containing 7 [Source:HGNC Symbol;Acc:HGNC:29899]	11	protein_coding
ENSG00000105516	0.00219696	0.0211723	-1.76544	ENSG00000105516	DBP	D-box binding PAR bZIP transcription factor [Source:HGNC Symbol;Acc:HGNC:2697]	19	protein_coding
ENSG00000107821	7.11265e-05	0.00170485	-1.76564	ENSG00000107821	KAZALD1	Kazal type serine peptidase inhibitor domain 1 [Source:HGNC Symbol;Acc:HGNC:25460]	10	protein_coding
ENSG00000149043	0.000618615	0.00837145	-1.76588	ENSG00000149043	SYT8	synaptotagmin 8 [Source:HGNC Symbol;Acc:HGNC:19264]	11	protein_coding
ENSG00000250742	0.000300622	0.00488183	-1.76638	ENSG00000250742	LINC02381	long intergenic non-protein coding RNA 2381 [Source:HGNC Symbol;Acc:HGNC:53304]	12	lncRNA
ENSG00000142606	0.00413634	0.033682	-1.76782	ENSG00000142606	MMEL1	membrane metalloendopeptidase like 1 [Source:HGNC Symbol;Acc:HGNC:14668]	1	protein_coding
ENSG00000180884	2.84907e-06	0.000154469	-1.77323	ENSG00000180884	ZNF792	zinc finger protein 792 [Source:HGNC Symbol;Acc:HGNC:24751]	19	protein_coding
ENSG00000143412	7.70902e-06	0.000321278	-1.77395	ENSG00000143412	ANXA9	annexin A9 [Source:HGNC Symbol;Acc:HGNC:547]	1	protein_coding
ENSG00000186153	1.12586e-05	0.000418584	-1.77479	ENSG00000186153	WWOX	WW domain containing oxidoreductase [Source:HGNC Symbol;Acc:HGNC:12799]	16	protein_coding
ENSG00000174672	0.000506103	0.00716892	-1.77554	ENSG00000174672	BRSK2	BR serine/threonine kinase 2 [Source:HGNC Symbol;Acc:HGNC:11405]	11	protein_coding
ENSG00000069696	0.00497831	0.0382435	-1.77599	ENSG00000069696	DRD4	dopamine receptor D4 [Source:HGNC Symbol;Acc:HGNC:3025]	11	protein_coding
ENSG00000116574	0.00115603	0.0132139	-1.77603	ENSG00000116574	RHOU	ras homolog family member U [Source:HGNC Symbol;Acc:HGNC:17794]	1	protein_coding
ENSG00000198816	0.000198528	0.0035845	-1.77608	ENSG00000198816	ZNF358	zinc finger protein 358 [Source:HGNC Symbol;Acc:HGNC:16838]	19	protein_coding
ENSG00000088970	0.00030783	0.00495898	-1.78384	ENSG00000088970	KIZ	kizuna centrosomal protein [Source:HGNC Symbol;Acc:HGNC:15865]	20	protein_coding
ENSG00000153246	1.9952e-05	0.000648004	-1.78656	ENSG00000153246	PLA2R1	phospholipase A2 receptor 1 [Source:HGNC Symbol;Acc:HGNC:9042]	2	protein_coding
ENSG00000273149	0.000765372	0.00973283	-1.78824	ENSG00000273149		novel transcript, antisense to TPT1	13	lncRNA
ENSG00000267480	0.00497219	0.0382262	-1.78929	ENSG00000267480	LINC02979	long intergenic non-protein coding RNA 2979 [Source:HGNC Symbol;Acc:HGNC:56043]	18	lncRNA
ENSG00000285533	0.00630918	0.045471	-1.78987	ENSG00000285533	RELA-DT	RELA divergent transcript [Source:HGNC Symbol;Acc:HGNC:54185]	11	lncRNA
ENSG00000228544	6.47231e-06	0.000280493	-1.79747	ENSG00000228544	CCDC183-AS1	CCDC183 antisense RNA 1 [Source:HGNC Symbol;Acc:HGNC:44105]	9	lncRNA
ENSG00000143891	4.93777e-05	0.00130833	-1.79828	ENSG00000143891	GALM	galactose mutarotase [Source:HGNC Symbol;Acc:HGNC:24063]	2	protein_coding
ENSG00000182379	0.000712509	0.00926918	-1.79927	ENSG00000182379	NXPH4	neurexophilin 4 [Source:HGNC Symbol;Acc:HGNC:8078]	12	protein_coding
ENSG00000118596	0.00123828	0.0139668	-1.80059	ENSG00000118596	SLC16A7	solute carrier family 16 member 7 [Source:HGNC Symbol;Acc:HGNC:10928]	12	protein_coding
ENSG00000168765	0.00129766	0.0145618	-1.80258	ENSG00000168765	GSTM4	glutathione S-transferase mu 4 [Source:HGNC Symbol;Acc:HGNC:4636]	1	protein_coding
ENSG00000164266	0.000494344	0.00704042	-1.80725	ENSG00000164266	SPINK1	serine peptidase inhibitor Kazal type 1 [Source:HGNC Symbol;Acc:HGNC:11244]	5	protein_coding
ENSG00000197619	0.000164877	0.0031351	-1.80781	ENSG00000197619	ZNF615	zinc finger protein 615 [Source:HGNC Symbol;Acc:HGNC:24740]	19	protein_coding
ENSG00000235529	0.00683381	0.0482982	-1.81499	ENSG00000235529	AGAP1-IT1	AGAP1 intronic transcript 1 [Source:HGNC Symbol;Acc:HGNC:41427]	2	lncRNA
ENSG00000118777	0.00010798	0.00232784	-1.81509	ENSG00000118777	ABCG2	ATP binding cassette subfamily G member 2 (JR blood group) [Source:HGNC Symbol;Acc:HGNC:74]	4	protein_coding
ENSG00000127955	6.43231e-06	0.000279746	-1.82035	ENSG00000127955	GNAI1	G protein subunit alpha i1 [Source:HGNC Symbol;Acc:HGNC:4384]	7	protein_coding
ENSG00000196391	1.7951e-05	0.000608182	-1.83334	ENSG00000196391	ZNF774	zinc finger protein 774 [Source:HGNC Symbol;Acc:HGNC:33108]	15	protein_coding
ENSG00000119711	3.90037e-07	3.57821e-05	-1.84034	ENSG00000119711	ALDH6A1	aldehyde dehydrogenase 6 family member A1 [Source:HGNC Symbol;Acc:HGNC:7179]	14	protein_coding
ENSG00000145431	8.74133e-06	0.000346396	-1.84551	ENSG00000145431	PDGFC	platelet derived growth factor C [Source:HGNC Symbol;Acc:HGNC:8801]	4	protein_coding
ENSG00000144485	7.07912e-05	0.00170091	-1.84624	ENSG00000144485	HES6	hes family bHLH transcription factor 6 [Source:HGNC Symbol;Acc:HGNC:18254]	2	protein_coding
ENSG00000197766	0.00066081	0.00882421	-1.84956	ENSG00000197766	CFD	complement factor D [Source:HGNC Symbol;Acc:HGNC:2771]	19	protein_coding
ENSG00000170667	0.000663105	0.00884349	-1.85162	ENSG00000170667	RASA4B	RAS p21 protein activator 4B [Source:HGNC Symbol;Acc:HGNC:35202]	7	protein_coding
ENSG00000173890	1.86291e-07	2.0091e-05	-1.85426	ENSG00000173890	GPR160	G protein-coupled receptor 160 [Source:HGNC Symbol;Acc:HGNC:23693]	3	protein_coding
ENSG00000165092	7.87814e-07	6.39669e-05	-1.85442	ENSG00000165092	ALDH1A1	aldehyde dehydrogenase 1 family member A1 [Source:HGNC Symbol;Acc:HGNC:402]	9	protein_coding
ENSG00000109610	0.000126377	0.00258761	-1.8589	ENSG00000109610	SOD3	superoxide dismutase 3 [Source:HGNC Symbol;Acc:HGNC:11181]	4	protein_coding
ENSG00000182580	0.00030741	0.00495898	-1.85962	ENSG00000182580	EPHB3	EPH receptor B3 [Source:HGNC Symbol;Acc:HGNC:3394]	3	protein_coding
ENSG00000198723	0.00159542	0.0168335	-1.86128	ENSG00000198723	SAXO5	stabilizer of axonemal microtubules 5 [Source:HGNC Symbol;Acc:HGNC:24745]	19	protein_coding
ENSG00000273382	0.0018025	0.0183738	-1.86334	ENSG00000273382	TMEM167B-DT	TMEM167B divergent transcript [Source:HGNC Symbol;Acc:HGNC:55076]	1	lncRNA
ENSG00000231806	0.000287614	0.00472297	-1.86741	ENSG00000231806	PCAT7	prostate cancer associated transcript 7 [Source:HGNC Symbol;Acc:HGNC:48824]	9	lncRNA
ENSG00000250432	0.00420791	0.034088	-1.87149	ENSG00000250432	FAM242C	family with sequence similarity 242 member C [Source:HGNC Symbol;Acc:HGNC:53873]	12	lncRNA
ENSG00000167771	0.00375382	0.0315116	-1.87261	ENSG00000167771	RCOR2	REST corepressor 2 [Source:HGNC Symbol;Acc:HGNC:27455]	11	protein_coding
ENSG00000171243	0.000496663	0.00705921	-1.87262	ENSG00000171243	SOSTDC1	sclerostin domain containing 1 [Source:HGNC Symbol;Acc:HGNC:21748]	7	protein_coding
ENSG00000140876	0.00278814	0.025348	-1.88114	ENSG00000140876	NUDT7	nudix hydrolase 7 [Source:HGNC Symbol;Acc:HGNC:8054]	16	protein_coding
ENSG00000166165	1.62445e-06	0.000105276	-1.88173	ENSG00000166165	CKB	creatine kinase B [Source:HGNC Symbol;Acc:HGNC:1991]	14	protein_coding
ENSG00000143797	0.0025846	0.0239758	-1.88384	ENSG00000143797	MBOAT2	membrane bound O-acyltransferase domain containing 2 [Source:HGNC Symbol;Acc:HGNC:25193]	2	protein_coding
ENSG00000167741	7.84893e-05	0.00182986	-1.88768	ENSG00000167741	GGT6	gamma-glutamyltransferase 6 [Source:HGNC Symbol;Acc:HGNC:26891]	17	protein_coding
ENSG00000198074	5.73034e-05	0.00144311	-1.89097	ENSG00000198074	AKR1B10	aldo-keto reductase family 1 member B10 [Source:HGNC Symbol;Acc:HGNC:382]	7	protein_coding
ENSG00000168497	0.00233852	0.0222034	-1.89458	ENSG00000168497	CAVIN2	caveolae associated protein 2 [Source:HGNC Symbol;Acc:HGNC:10690]	2	protein_coding
ENSG00000134138	2.57456e-08	5.17648e-06	-1.89743	ENSG00000134138	MEIS2	Meis homeobox 2 [Source:HGNC Symbol;Acc:HGNC:7001]	15	protein_coding
ENSG00000167748	3.75901e-05	0.00104336	-1.89779	ENSG00000167748	KLK1	kallikrein 1 [Source:HGNC Symbol;Acc:HGNC:6357]	19	protein_coding
ENSG00000106333	0.0038016	0.0317805	-1.89892	ENSG00000106333	PCOLCE	procollagen C-endopeptidase enhancer [Source:HGNC Symbol;Acc:HGNC:8738]	7	protein_coding
ENSG00000198944	0.00115842	0.0132306	-1.90412	ENSG00000198944	SOWAHA	sosondowah ankyrin repeat domain family member A [Source:HGNC Symbol;Acc:HGNC:27033]	5	protein_coding
ENSG00000072195	0.000787374	0.00993717	-1.90702	ENSG00000072195	SPEG	striated muscle enriched protein kinase [Source:HGNC Symbol;Acc:HGNC:16901]	2	protein_coding
ENSG00000186564	0.000125843	0.00258043	-1.91623	ENSG00000186564	FOXD2	forkhead box D2 [Source:HGNC Symbol;Acc:HGNC:3803]	1	protein_coding
ENSG00000277200	0.000252826	0.00428784	-1.91778	ENSG00000277200	CCDC92B	coiled-coil domain containing 92B [Source:HGNC Symbol;Acc:HGNC:52279]	17	protein_coding
ENSG00000196177	0.000304528	0.0049379	-1.918	ENSG00000196177	ACADSB	acyl-CoA dehydrogenase short/branched chain [Source:HGNC Symbol;Acc:HGNC:91]	10	protein_coding
ENSG00000166387	2.05901e-06	0.000124122	-1.92032	ENSG00000166387	PPFIBP2	PPFIA binding protein 2 [Source:HGNC Symbol;Acc:HGNC:9250]	11	protein_coding
ENSG00000120708	4.93805e-05	0.00130833	-1.92731	ENSG00000120708	TGFBI	transforming growth factor beta induced [Source:HGNC Symbol;Acc:HGNC:11771]	5	protein_coding
ENSG00000108984	0.000103789	0.00226635	-1.92972	ENSG00000108984	MAP2K6	mitogen-activated protein kinase kinase 6 [Source:HGNC Symbol;Acc:HGNC:6846]	17	protein_coding
ENSG00000153093	0.00145052	0.0158737	-1.93	ENSG00000153093	ACOXL	acyl-CoA oxidase like [Source:HGNC Symbol;Acc:HGNC:25621]	2	protein_coding
ENSG00000167363	0.00372946	0.0313257	-1.93013	ENSG00000167363	FN3K	fructosamine 3 kinase [Source:HGNC Symbol;Acc:HGNC:24822]	17	protein_coding
ENSG00000124664	5.06661e-08	7.34792e-06	-1.93064	ENSG00000124664	SPDEF	SAM pointed domain containing ETS transcription factor [Source:HGNC Symbol;Acc:HGNC:17257]	6	protein_coding
ENSG00000143416	2.7157e-05	0.000830826	-1.93843	ENSG00000143416	SELENBP1	selenium binding protein 1 [Source:HGNC Symbol;Acc:HGNC:10719]	1	protein_coding
ENSG00000160094	6.10705e-05	0.00151369	-1.94387	ENSG00000160094	ZNF362	zinc finger protein 362 [Source:HGNC Symbol;Acc:HGNC:18079]	1	protein_coding
ENSG00000179299	9.82563e-06	0.000376197	-1.94506	ENSG00000179299	NSUN7	NOP2/Sun RNA methyltransferase family member 7 [Source:HGNC Symbol;Acc:HGNC:25857]	4	protein_coding
ENSG00000166246	0.000542988	0.00756542	-1.94666	ENSG00000166246	DNAAF8	dynein axonemal assembly factor 8 [Source:HGNC Symbol;Acc:HGNC:25081]	16	protein_coding
ENSG00000281357	0.00044654	0.00648378	-1.96036	ENSG00000281357	ARRDC3-AS1	ARRDC3 antisense RNA 1 [Source:HGNC Symbol;Acc:HGNC:44145]	5	lncRNA
ENSG00000114854	0.00473115	0.0369291	-1.96113	ENSG00000114854	TNNC1	troponin C1, slow skeletal and cardiac type [Source:HGNC Symbol;Acc:HGNC:11943]	3	protein_coding
ENSG00000131771	1.28796e-06	9.17674e-05	-1.96498	ENSG00000131771	PPP1R1B	protein phosphatase 1 regulatory inhibitor subunit 1B [Source:HGNC Symbol;Acc:HGNC:9287]	17	protein_coding
ENSG00000143013	1.20688e-06	8.78907e-05	-1.96675	ENSG00000143013	LMO4	LIM domain only 4 [Source:HGNC Symbol;Acc:HGNC:6644]	1	protein_coding
ENSG00000078804	1.90468e-06	0.000118543	-1.96683	ENSG00000078804	TP53INP2	tumor protein p53 inducible nuclear protein 2 [Source:HGNC Symbol;Acc:HGNC:16104]	20	protein_coding
ENSG00000214562	0.00086114	0.0106189	-1.96941	ENSG00000214562	NUTM2D	NUT family member 2D [Source:HGNC Symbol;Acc:HGNC:23447]	10	protein_coding
ENSG00000030419	0.00121782	0.0137864	-1.97256	ENSG00000030419	IKZF2	IKAROS family zinc finger 2 [Source:HGNC Symbol;Acc:HGNC:13177]	2	protein_coding
ENSG00000076716	1.21175e-05	0.000446987	-1.97399	ENSG00000076716	GPC4	glypican 4 [Source:HGNC Symbol;Acc:HGNC:4452]	X	protein_coding
ENSG00000186417	0.00115551	0.0132139	-1.97497	ENSG00000186417	GLDN	gliomedin [Source:HGNC Symbol;Acc:HGNC:29514]	15	protein_coding
ENSG00000138613	0.00107615	0.0125445	-1.9766	ENSG00000138613	APH1B	aph-1 homolog B, gamma-secretase subunit [Source:HGNC Symbol;Acc:HGNC:24080]	15	protein_coding
ENSG00000256235	1.14716e-07	1.36194e-05	-1.9783	ENSG00000256235	SMIM3	small integral membrane protein 3 [Source:HGNC Symbol;Acc:HGNC:30248]	5	protein_coding
ENSG00000183087	0.00405395	0.0331832	-1.97934	ENSG00000183087	GAS6	growth arrest specific 6 [Source:HGNC Symbol;Acc:HGNC:4168]	13	protein_coding
ENSG00000079308	2.30736e-06	0.000133402	-1.98083	ENSG00000079308	TNS1	tensin 1 [Source:HGNC Symbol;Acc:HGNC:11973]	2	protein_coding
ENSG00000241186	0.00234222	0.0222235	-1.98088	ENSG00000241186	CRIPTO	cripto, EGF-CFC family member [Source:HGNC Symbol;Acc:HGNC:11701]	3	protein_coding
ENSG00000072858	0.000165767	0.00314356	-1.9842	ENSG00000072858	SIDT1	SID1 transmembrane family member 1 [Source:HGNC Symbol;Acc:HGNC:25967]	3	protein_coding
ENSG00000135472	0.00147222	0.0160375	-1.98654	ENSG00000135472	FAIM2	Fas apoptotic inhibitory molecule 2 [Source:HGNC Symbol;Acc:HGNC:17067]	12	protein_coding
ENSG00000015413	3.64998e-05	0.00103004	-1.99177	ENSG00000015413	DPEP1	dipeptidase 1 [Source:HGNC Symbol;Acc:HGNC:3002]	16	protein_coding
ENSG00000167964	3.34778e-05	0.000966997	-1.99203	ENSG00000167964	RAB26	RAB26, member RAS oncogene family [Source:HGNC Symbol;Acc:HGNC:14259]	16	protein_coding
ENSG00000125998	0.000716976	0.00931014	-1.99445	ENSG00000125998	FAM83C	family with sequence similarity 83 member C [Source:HGNC Symbol;Acc:HGNC:16121]	20	protein_coding
ENSG00000077063	2.98329e-06	0.000158451	-2.00039	ENSG00000077063	CTTNBP2	cortactin binding protein 2 [Source:HGNC Symbol;Acc:HGNC:15679]	7	protein_coding
ENSG00000138449	4.21217e-06	0.000201727	-2.00228	ENSG00000138449	SLC40A1	solute carrier family 40 member 1 [Source:HGNC Symbol;Acc:HGNC:10909]	2	protein_coding
ENSG00000182600	0.00216014	0.0209174	-2.00517	ENSG00000182600	SNORC	secondary ossification center associated regulator of chondrocyte maturation [Source:HGNC Symbol;Acc:HGNC:33763]	2	protein_coding
ENSG00000116741	5.99732e-06	0.000267288	-2.00908	ENSG00000116741	RGS2	regulator of G protein signaling 2 [Source:HGNC Symbol;Acc:HGNC:9998]	1	protein_coding
ENSG00000290920	2.30456e-05	0.000733308	-2.01538	ENSG00000290920		novel transcript	22	lncRNA
ENSG00000164684	0.000410457	0.00610414	-2.01599	ENSG00000164684	ZNF704	zinc finger protein 704 [Source:HGNC Symbol;Acc:HGNC:32291]	8	protein_coding
ENSG00000167800	0.000277901	0.00459203	-2.0181	ENSG00000167800	TBX10	T-box transcription factor 10 [Source:HGNC Symbol;Acc:HGNC:11593]	11	protein_coding
ENSG00000145569	2.85366e-06	0.000154469	-2.02942	ENSG00000145569	OTULINL	OTU deubiquitinase with linear linkage specificity like [Source:HGNC Symbol;Acc:HGNC:25629]	5	protein_coding
ENSG00000183734	6.22175e-05	0.00153673	-2.02988	ENSG00000183734	ASCL2	achaete-scute family bHLH transcription factor 2 [Source:HGNC Symbol;Acc:HGNC:739]	11	protein_coding
ENSG00000257556	0.00557062	0.0416411	-2.03517	ENSG00000257556	LINC02298	long intergenic non-protein coding RNA 2298 [Source:HGNC Symbol;Acc:HGNC:53216]	14	lncRNA
ENSG00000183054	0.000818972	0.0102484	-2.03679	ENSG00000183054	RGPD6	RANBP2 like and GRIP domain containing 6 [Source:HGNC Symbol;Acc:HGNC:32419]	2	protein_coding
ENSG00000155792	8.28686e-07	6.60248e-05	-2.03945	ENSG00000155792	DEPTOR	DEP domain containing MTOR interacting protein [Source:HGNC Symbol;Acc:HGNC:22953]	8	protein_coding
ENSG00000255545	0.000231305	0.00401459	-2.03966	ENSG00000255545	B3GAT1-DT	B3GAT1 divergent transcript [Source:HGNC Symbol;Acc:HGNC:27449]	11	lncRNA
ENSG00000165548	0.000106678	0.00231512	-2.04192	ENSG00000165548	TMEM63C	transmembrane protein 63C [Source:HGNC Symbol;Acc:HGNC:23787]	14	protein_coding
ENSG00000172382	0.00378625	0.0317084	-2.04198	ENSG00000172382	PRSS27	serine protease 27 [Source:HGNC Symbol;Acc:HGNC:15475]	16	protein_coding
ENSG00000291179	0.00286946	0.0258215	-2.04265	ENSG00000291179		novel transcript	16	lncRNA
ENSG00000185477	0.000828003	0.0103248	-2.04442	ENSG00000185477	GPRIN3	GPRIN family member 3 [Source:HGNC Symbol;Acc:HGNC:27733]	4	protein_coding
ENSG00000254231	0.000552399	0.00768138	-2.05029	ENSG00000254231	WWP1-AS1	WWP1 antisense RNA 1 [Source:HGNC Symbol;Acc:HGNC:55520]	8	lncRNA
ENSG00000118523	3.14083e-06	0.000163138	-2.0512	ENSG00000118523	CCN2	cellular communication network factor 2 [Source:HGNC Symbol;Acc:HGNC:2500]	6	protein_coding
ENSG00000130270	0.00193147	0.0193706	-2.05273	ENSG00000130270	ATP8B3	ATPase phospholipid transporting 8B3 [Source:HGNC Symbol;Acc:HGNC:13535]	19	protein_coding
ENSG00000134398	5.09695e-08	7.34792e-06	-2.06057	ENSG00000134398	ERN2	endoplasmic reticulum to nucleus signaling 2 [Source:HGNC Symbol;Acc:HGNC:16942]	16	protein_coding
ENSG00000263429	0.00317455	0.0278745	-2.06156	ENSG00000263429	TMEM238L	transmembrane protein 238 like [Source:HGNC Symbol;Acc:HGNC:44356]	17	protein_coding
ENSG00000137070	0.000247175	0.00422132	-2.067	ENSG00000137070	IL11RA	interleukin 11 receptor subunit alpha [Source:HGNC Symbol;Acc:HGNC:5967]	9	protein_coding
ENSG00000185669	0.0036093	0.0306443	-2.07365	ENSG00000185669	SNAI3	snail family transcriptional repressor 3 [Source:HGNC Symbol;Acc:HGNC:18411]	16	protein_coding
ENSG00000185630	1.70635e-05	0.000590866	-2.07579	ENSG00000185630	PBX1	PBX homeobox 1 [Source:HGNC Symbol;Acc:HGNC:8632]	1	protein_coding
ENSG00000100079	0.000277274	0.00459203	-2.07587	ENSG00000100079	LGALS2	galectin 2 [Source:HGNC Symbol;Acc:HGNC:6562]	22	protein_coding
ENSG00000153790	0.000385525	0.00585038	-2.07956	ENSG00000153790	SPMIP4	sperm microtubule inner protein 4 [Source:HGNC Symbol;Acc:HGNC:21722]	7	protein_coding
ENSG00000234432	0.00700556	0.0490945	-2.0866	ENSG00000234432	LINC02983	long intergenic non-protein coding RNA 2983 [Source:HGNC Symbol;Acc:HGNC:56060]	7	lncRNA
ENSG00000187017	0.000181592	0.00334489	-2.08724	ENSG00000187017	ESPN	espin [Source:HGNC Symbol;Acc:HGNC:13281]	1	protein_coding
ENSG00000187210	0.00271292	0.0247918	-2.09426	ENSG00000187210	GCNT1	glucosaminyl (N-acetyl) transferase 1 [Source:HGNC Symbol;Acc:HGNC:4203]	9	protein_coding
ENSG00000106025	1.29259e-06	9.17674e-05	-2.09532	ENSG00000106025	TSPAN12	tetraspanin 12 [Source:HGNC Symbol;Acc:HGNC:21641]	7	protein_coding
ENSG00000095932	0.00113917	0.0130953	-2.09705	ENSG00000095932	SMIM24	small integral membrane protein 24 [Source:HGNC Symbol;Acc:HGNC:37244]	19	protein_coding
ENSG00000163072	6.08149e-06	0.000269339	-2.09792	ENSG00000163072	NOSTRIN	nitric oxide synthase trafficking [Source:HGNC Symbol;Acc:HGNC:20203]	2	protein_coding
ENSG00000271109	0.000186287	0.00339595	-2.10057	ENSG00000271109	NA	NA	NA	NA
ENSG00000130598	0.000939598	0.011288	-2.11594	ENSG00000130598	TNNI2	troponin I2, fast skeletal type [Source:HGNC Symbol;Acc:HGNC:11946]	11	protein_coding
ENSG00000118507	1.6155e-07	1.83296e-05	-2.11824	ENSG00000118507	AKAP7	A-kinase anchoring protein 7 [Source:HGNC Symbol;Acc:HGNC:377]	6	protein_coding
ENSG00000120915	0.000466488	0.00673191	-2.11883	ENSG00000120915	EPHX2	epoxide hydrolase 2 [Source:HGNC Symbol;Acc:HGNC:3402]	8	protein_coding
ENSG00000013725	0.000354025	0.00546631	-2.12153	ENSG00000013725	CD6	CD6 molecule [Source:HGNC Symbol;Acc:HGNC:1691]	11	protein_coding
ENSG00000120896	8.51334e-06	0.000341694	-2.12752	ENSG00000120896	SORBS3	sorbin and SH3 domain containing 3 [Source:HGNC Symbol;Acc:HGNC:30907]	8	protein_coding
ENSG00000106541	2.55713e-06	0.000144509	-2.13242	ENSG00000106541	AGR2	anterior gradient 2, protein disulphide isomerase family member [Source:HGNC Symbol;Acc:HGNC:328]	7	protein_coding
ENSG00000198829	0.000587433	0.0080186	-2.13959	ENSG00000198829	SUCNR1	succinate receptor 1 [Source:HGNC Symbol;Acc:HGNC:4542]	3	protein_coding
ENSG00000225614	0.000443632	0.00646147	-2.14532	ENSG00000225614	ZNF469	zinc finger protein 469 [Source:HGNC Symbol;Acc:HGNC:23216]	16	protein_coding
ENSG00000245498	0.0002706	0.00450608	-2.14539	ENSG00000245498	MSANTD2-AS1	MSANTD2 antisense RNA 1 [Source:HGNC Symbol;Acc:HGNC:55601]	11	lncRNA
ENSG00000248663	1.53777e-05	0.000537762	-2.14876	ENSG00000248663	LINC00992	long intergenic non-protein coding RNA 992 [Source:HGNC Symbol;Acc:HGNC:48943]	5	lncRNA
ENSG00000106538	0.000105901	0.0023018	-2.15656	ENSG00000106538	RARRES2	retinoic acid receptor responder 2 [Source:HGNC Symbol;Acc:HGNC:9868]	7	protein_coding
ENSG00000129757	5.15429e-05	0.00134106	-2.16087	ENSG00000129757	CDKN1C	cyclin dependent kinase inhibitor 1C [Source:HGNC Symbol;Acc:HGNC:1786]	11	protein_coding
ENSG00000162849	0.000915484	0.0110578	-2.16369	ENSG00000162849	KIF26B	kinesin family member 26B [Source:HGNC Symbol;Acc:HGNC:25484]	1	protein_coding
ENSG00000171914	0.00472376	0.0369123	-2.16738	ENSG00000171914	TLN2	talin 2 [Source:HGNC Symbol;Acc:HGNC:15447]	15	protein_coding
ENSG00000103485	1.1044e-07	1.34508e-05	-2.17431	ENSG00000103485	QPRT	quinolinate phosphoribosyltransferase [Source:HGNC Symbol;Acc:HGNC:9755]	16	protein_coding
ENSG00000136883	5.92665e-06	0.000264974	-2.17726	ENSG00000136883	KIF12	kinesin family member 12 [Source:HGNC Symbol;Acc:HGNC:21495]	9	protein_coding
ENSG00000125510	0.000900577	0.0109233	-2.17965	ENSG00000125510	OPRL1	opioid related nociceptin receptor 1 [Source:HGNC Symbol;Acc:HGNC:8155]	20	protein_coding
ENSG00000204219	3.18889e-06	0.000165028	-2.18634	ENSG00000204219	TCEA3	transcription elongation factor A3 [Source:HGNC Symbol;Acc:HGNC:11615]	1	protein_coding
ENSG00000006047	4.94511e-05	0.00130833	-2.18736	ENSG00000006047	YBX2	Y-box binding protein 2 [Source:HGNC Symbol;Acc:HGNC:17948]	17	protein_coding
ENSG00000262202	0.00223525	0.0214535	-2.20199	ENSG00000262202		novel transcript	17	lncRNA
ENSG00000105519	4.55761e-06	0.000216801	-2.20615	ENSG00000105519	CAPS	calcyphosine [Source:HGNC Symbol;Acc:HGNC:1487]	19	protein_coding
ENSG00000164638	1.42387e-06	9.67135e-05	-2.2179	ENSG00000164638	SLC29A4	solute carrier family 29 member 4 [Source:HGNC Symbol;Acc:HGNC:23097]	7	protein_coding
ENSG00000088280	1.74503e-05	0.000599736	-2.21971	ENSG00000088280	ASAP3	ArfGAP with SH3 domain, ankyrin repeat and PH domain 3 [Source:HGNC Symbol;Acc:HGNC:14987]	1	protein_coding
ENSG00000184343	0.000667334	0.00886099	-2.22118	ENSG00000184343	SRPK3	SRSF protein kinase 3 [Source:HGNC Symbol;Acc:HGNC:11402]	X	protein_coding
ENSG00000165795	2.23244e-06	0.000131966	-2.22355	ENSG00000165795	NDRG2	NDRG family member 2 [Source:HGNC Symbol;Acc:HGNC:14460]	14	protein_coding
ENSG00000119227	1.50165e-05	0.000527746	-2.22785	ENSG00000119227	PIGZ	phosphatidylinositol glycan anchor biosynthesis class Z [Source:HGNC Symbol;Acc:HGNC:30596]	3	protein_coding
ENSG00000204950	0.000898839	0.0109233	-2.23053	ENSG00000204950	LRRC10B	leucine rich repeat containing 10B [Source:HGNC Symbol;Acc:HGNC:37215]	11	protein_coding
ENSG00000114698	0.00110839	0.012846	-2.23295	ENSG00000114698	PLSCR4	phospholipid scramblase 4 [Source:HGNC Symbol;Acc:HGNC:16497]	3	protein_coding
ENSG00000267296	0.00131266	0.0146951	-2.23545	ENSG00000267296	CEBPA-DT	CEBPA divergent transcript [Source:HGNC Symbol;Acc:HGNC:25710]	19	lncRNA
ENSG00000244300	2.01873e-09	9.1499e-07	-2.25434	ENSG00000244300	GATA2-AS1	GATA2 antisense RNA 1 [Source:HGNC Symbol;Acc:HGNC:51108]	3	lncRNA
ENSG00000188452	6.09026e-05	0.00151218	-2.2544	ENSG00000188452	CERKL	ceramide kinase like [Source:HGNC Symbol;Acc:HGNC:21699]	2	protein_coding
ENSG00000211445	7.25155e-07	5.95639e-05	-2.25945	ENSG00000211445	GPX3	glutathione peroxidase 3 [Source:HGNC Symbol;Acc:HGNC:4555]	5	protein_coding
ENSG00000204334	0.000630464	0.0085089	-2.26984	ENSG00000204334	ERICH2	glutamate rich 2 [Source:HGNC Symbol;Acc:HGNC:44395]	2	protein_coding
ENSG00000157657	0.000279488	0.00460747	-2.27235	ENSG00000157657	ZNF618	zinc finger protein 618 [Source:HGNC Symbol;Acc:HGNC:29416]	9	protein_coding
ENSG00000167653	4.37431e-05	0.00118391	-2.27238	ENSG00000167653	PSCA	prostate stem cell antigen [Source:HGNC Symbol;Acc:HGNC:9500]	8	protein_coding
ENSG00000132561	0.00227867	0.021811	-2.27319	ENSG00000132561	MATN2	matrilin 2 [Source:HGNC Symbol;Acc:HGNC:6908]	8	protein_coding
ENSG00000164938	3.46514e-05	0.000987007	-2.27672	ENSG00000164938	TP53INP1	tumor protein p53 inducible nuclear protein 1 [Source:HGNC Symbol;Acc:HGNC:18022]	8	protein_coding
ENSG00000225329	0.000245189	0.0041974	-2.27864	ENSG00000225329	NA	NA	NA	NA
ENSG00000075651	5.29365e-07	4.64526e-05	-2.29951	ENSG00000075651	PLD1	phospholipase D1 [Source:HGNC Symbol;Acc:HGNC:9067]	3	protein_coding
ENSG00000091986	0.00418629	0.0339712	-2.30812	ENSG00000091986	CCDC80	coiled-coil domain containing 80 [Source:HGNC Symbol;Acc:HGNC:30649]	3	protein_coding
ENSG00000185483	1.18963e-05	0.000439977	-2.31073	ENSG00000185483	ROR1	receptor tyrosine kinase like orphan receptor 1 [Source:HGNC Symbol;Acc:HGNC:10256]	1	protein_coding
ENSG00000162981	1.95144e-07	2.07293e-05	-2.31227	ENSG00000162981	LRATD1	LRAT domain containing 1 [Source:HGNC Symbol;Acc:HGNC:20743]	2	protein_coding
ENSG00000189058	0.0031661	0.0278176	-2.31825	ENSG00000189058	APOD	apolipoprotein D [Source:HGNC Symbol;Acc:HGNC:612]	3	protein_coding
ENSG00000049192	7.98206e-07	6.40742e-05	-2.32127	ENSG00000049192	ADAMTS6	ADAM metallopeptidase with thrombospondin type 1 motif 6 [Source:HGNC Symbol;Acc:HGNC:222]	5	protein_coding
ENSG00000151623	2.02298e-06	0.000124007	-2.32754	ENSG00000151623	NR3C2	nuclear receptor subfamily 3 group C member 2 [Source:HGNC Symbol;Acc:HGNC:7979]	4	protein_coding
ENSG00000169994	2.72818e-07	2.67665e-05	-2.32851	ENSG00000169994	MYO7B	myosin VIIB [Source:HGNC Symbol;Acc:HGNC:7607]	2	protein_coding
ENSG00000222033	1.28328e-05	0.000464878	-2.34612	ENSG00000222033	LINC01124	long intergenic non-protein coding RNA 1124 [Source:HGNC Symbol;Acc:HGNC:49270]	2	lncRNA
ENSG00000172296	0.000183294	0.00336309	-2.34753	ENSG00000172296	SPTLC3	serine palmitoyltransferase long chain base subunit 3 [Source:HGNC Symbol;Acc:HGNC:16253]	20	protein_coding
ENSG00000168350	4.87039e-06	0.000227092	-2.35206	ENSG00000168350	DEGS2	delta 4-desaturase, sphingolipid 2 [Source:HGNC Symbol;Acc:HGNC:20113]	14	protein_coding
ENSG00000269082	0.00519501	0.0395661	-2.36598	ENSG00000269082		novel transcript	19	lncRNA
ENSG00000254815	0.00259441	0.024019	-2.37495	ENSG00000254815	LMNTD2-AS1	LMNTD2 antisense RNA 1 [Source:HGNC Symbol;Acc:HGNC:41204]	11	lncRNA
ENSG00000172367	8.30148e-06	0.000336055	-2.38417	ENSG00000172367	NHERF4	NHERF family PDZ scaffold protein 4 [Source:HGNC Symbol;Acc:HGNC:19891]	11	protein_coding
ENSG00000187720	9.20276e-08	1.16182e-05	-2.38907	ENSG00000187720	THSD4	thrombospondin type 1 domain containing 4 [Source:HGNC Symbol;Acc:HGNC:25835]	15	protein_coding
ENSG00000198682	5.40763e-07	4.71599e-05	-2.39728	ENSG00000198682	PAPSS2	3'-phosphoadenosine 5'-phosphosulfate synthase 2 [Source:HGNC Symbol;Acc:HGNC:8604]	10	protein_coding
ENSG00000186226	0.000143144	0.00284437	-2.42069	ENSG00000186226	LCE1E	late cornified envelope 1E [Source:HGNC Symbol;Acc:HGNC:29466]	1	protein_coding
ENSG00000223806	0.000313603	0.00501764	-2.42218	ENSG00000223806	LINC00114	long intergenic non-protein coding RNA 114 [Source:HGNC Symbol;Acc:HGNC:1265]	21	lncRNA
ENSG00000009765	0.00410684	0.0335235	-2.42427	ENSG00000009765	IYD	iodotyrosine deiodinase [Source:HGNC Symbol;Acc:HGNC:21071]	6	protein_coding
ENSG00000235142	0.000256795	0.00433452	-2.42845	ENSG00000235142	LINC02532	long intergenic non-protein coding RNA 2532 [Source:HGNC Symbol;Acc:HGNC:53549]	6	lncRNA
ENSG00000205362	0.00560629	0.0417687	-2.43431	ENSG00000205362	MT1A	metallothionein 1A [Source:HGNC Symbol;Acc:HGNC:7393]	16	protein_coding
ENSG00000110195	5.65553e-05	0.00143139	-2.43825	ENSG00000110195	FOLR1	folate receptor alpha [Source:HGNC Symbol;Acc:HGNC:3791]	11	protein_coding
ENSG00000287024	0.00208083	0.0204521	-2.45188	ENSG00000287024		novel transcript	X	lncRNA
ENSG00000213213	6.1823e-07	5.19902e-05	-2.46182	ENSG00000213213	CCDC183	coiled-coil domain containing 183 [Source:HGNC Symbol;Acc:HGNC:28236]	9	protein_coding
ENSG00000173467	1.86163e-05	0.000618849	-2.46277	ENSG00000173467	AGR3	anterior gradient 3, protein disulphide isomerase family member [Source:HGNC Symbol;Acc:HGNC:24167]	7	protein_coding
ENSG00000165556	0.00237726	0.0224805	-2.4641	ENSG00000165556	CDX2	caudal type homeobox 2 [Source:HGNC Symbol;Acc:HGNC:1806]	13	protein_coding
ENSG00000146039	0.00324563	0.0283226	-2.46456	ENSG00000146039	SLC17A4	solute carrier family 17 member 4 [Source:HGNC Symbol;Acc:HGNC:10932]	6	protein_coding
ENSG00000139329	0.00558567	0.0417315	-2.47142	ENSG00000139329	LUM	lumican [Source:HGNC Symbol;Acc:HGNC:6724]	12	protein_coding
ENSG00000145703	3.42732e-07	3.22808e-05	-2.49927	ENSG00000145703	IQGAP2	IQ motif containing GTPase activating protein 2 [Source:HGNC Symbol;Acc:HGNC:6111]	5	protein_coding
ENSG00000064787	1.57542e-08	3.64877e-06	-2.50346	ENSG00000064787	BCAS1	brain enriched myelin associated protein 1 [Source:HGNC Symbol;Acc:HGNC:974]	20	protein_coding
ENSG00000113494	0.000556489	0.00771712	-2.51624	ENSG00000113494	PRLR	prolactin receptor [Source:HGNC Symbol;Acc:HGNC:9446]	5	protein_coding
ENSG00000170927	0.00430946	0.0346152	-2.52059	ENSG00000170927	PKHD1	PKHD1 ciliary IPT domain containing fibrocystin/polyductin [Source:HGNC Symbol;Acc:HGNC:9016]	6	protein_coding
ENSG00000095739	5.14004e-05	0.00134106	-2.52358	ENSG00000095739	BAMBI	BMP and activin membrane bound inhibitor [Source:HGNC Symbol;Acc:HGNC:30251]	10	protein_coding
ENSG00000073067	0.00329161	0.0286707	-2.5286	ENSG00000073067	CYP2W1	cytochrome P450 family 2 subfamily W member 1 [Source:HGNC Symbol;Acc:HGNC:20243]	7	protein_coding
ENSG00000189221	2.25804e-06	0.000132923	-2.54496	ENSG00000189221	MAOA	monoamine oxidase A [Source:HGNC Symbol;Acc:HGNC:6833]	X	protein_coding
ENSG00000151490	1.271e-05	0.00046161	-2.54624	ENSG00000151490	PTPRO	protein tyrosine phosphatase receptor type O [Source:HGNC Symbol;Acc:HGNC:9678]	12	protein_coding
ENSG00000163827	0.00369637	0.0311994	-2.54969	ENSG00000163827	LRRC2	leucine rich repeat containing 2 [Source:HGNC Symbol;Acc:HGNC:14676]	3	protein_coding
ENSG00000104537	7.63166e-05	0.001797	-2.55424	ENSG00000104537	ANXA13	annexin A13 [Source:HGNC Symbol;Acc:HGNC:536]	8	protein_coding
ENSG00000091262	6.12549e-05	0.0015156	-2.55475	ENSG00000091262	ABCC6	ATP binding cassette subfamily C member 6 [Source:HGNC Symbol;Acc:HGNC:57]	16	protein_coding
ENSG00000167244	1.85183e-05	0.000618501	-2.58154	ENSG00000167244	IGF2	insulin like growth factor 2 [Source:HGNC Symbol;Acc:HGNC:5466]	11	protein_coding
ENSG00000276644	0.00151304	0.016268	-2.60959	ENSG00000276644	DACH1	dachshund family transcription factor 1 [Source:HGNC Symbol;Acc:HGNC:2663]	13	protein_coding
ENSG00000143167	0.00165345	0.0172685	-2.63013	ENSG00000143167	GPA33	glycoprotein A33 [Source:HGNC Symbol;Acc:HGNC:4445]	1	protein_coding
ENSG00000123453	0.00348985	0.0298093	-2.63767	ENSG00000123453	SARDH	sarcosine dehydrogenase [Source:HGNC Symbol;Acc:HGNC:10536]	9	protein_coding
ENSG00000147257	1.2192e-05	0.000448564	-2.6408	ENSG00000147257	GPC3	glypican 3 [Source:HGNC Symbol;Acc:HGNC:4451]	X	protein_coding
ENSG00000185633	0.000128643	0.0026226	-2.65323	ENSG00000185633	NDUFA4L2	NDUFA4 mitochondrial complex associated like 2 [Source:HGNC Symbol;Acc:HGNC:29836]	12	protein_coding
ENSG00000005243	0.000951784	0.0113956	-2.65998	ENSG00000005243	COPZ2	COPI coat complex subunit zeta 2 [Source:HGNC Symbol;Acc:HGNC:19356]	17	protein_coding
ENSG00000163501	9.65884e-07	7.34656e-05	-2.66803	ENSG00000163501	IHH	Indian hedgehog signaling molecule [Source:HGNC Symbol;Acc:HGNC:5956]	2	protein_coding
ENSG00000259001	0.0055604	0.0415915	-2.68629	ENSG00000259001		ribonuclease P RNA component H1	14	lncRNA
ENSG00000163884	0.000611503	0.00831503	-2.69595	ENSG00000163884	KLF15	KLF transcription factor 15 [Source:HGNC Symbol;Acc:HGNC:14536]	3	protein_coding
ENSG00000157613	1.57182e-07	1.80542e-05	-2.74585	ENSG00000157613	CREB3L1	cAMP responsive element binding protein 3 like 1 [Source:HGNC Symbol;Acc:HGNC:18856]	11	protein_coding
ENSG00000184564	1.08212e-07	1.34107e-05	-2.79347	ENSG00000184564	SLITRK6	SLIT and NTRK like family member 6 [Source:HGNC Symbol;Acc:HGNC:23503]	13	protein_coding
ENSG00000184730	0.00410739	0.0335235	-2.82712	ENSG00000184730	APOBR	apolipoprotein B receptor [Source:HGNC Symbol;Acc:HGNC:24087]	16	protein_coding
ENSG00000186198	0.00529367	0.0401444	-2.83813	ENSG00000186198	SLC51B	SLC51 subunit beta [Source:HGNC Symbol;Acc:HGNC:29956]	15	protein_coding
ENSG00000152580	8.18996e-06	0.000334415	-2.86038	ENSG00000152580	IGSF10	immunoglobulin superfamily member 10 [Source:HGNC Symbol;Acc:HGNC:26384]	3	protein_coding
ENSG00000169507	2.60143e-08	5.17648e-06	-2.87091	ENSG00000169507	SLC38A11	solute carrier family 38 member 11 [Source:HGNC Symbol;Acc:HGNC:26836]	2	protein_coding
ENSG00000181104	3.35846e-08	5.73531e-06	-2.9795	ENSG00000181104	F2R	coagulation factor II thrombin receptor [Source:HGNC Symbol;Acc:HGNC:3537]	5	protein_coding
ENSG00000170099	0.00474193	0.0369724	-2.99823	ENSG00000170099	SERPINA6	serpin family A member 6 [Source:HGNC Symbol;Acc:HGNC:1540]	14	protein_coding
ENSG00000105523	3.28757e-07	3.13829e-05	-3.02322	ENSG00000105523	FAM83E	family with sequence similarity 83 member E [Source:HGNC Symbol;Acc:HGNC:25972]	19	protein_coding
ENSG00000124191	4.52531e-05	0.00121086	-3.05305	ENSG00000124191	TOX2	TOX high mobility group box family member 2 [Source:HGNC Symbol;Acc:HGNC:16095]	20	protein_coding
ENSG00000159784	3.74714e-07	3.46011e-05	-3.09299	ENSG00000159784	FAM131B	family with sequence similarity 131 member B [Source:HGNC Symbol;Acc:HGNC:22202]	7	protein_coding
ENSG00000214290	7.64884e-09	2.29921e-06	-3.11014	ENSG00000214290	POU2AF3	POU class 2 homeobox associating factor 3 [Source:HGNC Symbol;Acc:HGNC:26978]	11	protein_coding
ENSG00000130005	0.00554028	0.0415242	-3.15775	ENSG00000130005	GAMT	guanidinoacetate N-methyltransferase [Source:HGNC Symbol;Acc:HGNC:4136]	19	protein_coding
ENSG00000102678	7.50284e-09	2.29921e-06	-3.17938	ENSG00000102678	FGF9	fibroblast growth factor 9 [Source:HGNC Symbol;Acc:HGNC:3687]	13	protein_coding
ENSG00000127528	1.44336e-06	9.7104e-05	-3.21202	ENSG00000127528	KLF2	KLF transcription factor 2 [Source:HGNC Symbol;Acc:HGNC:6347]	19	protein_coding
ENSG00000135773	8.02906e-05	0.00185958	-3.22098	ENSG00000135773	CAPN9	calpain 9 [Source:HGNC Symbol;Acc:HGNC:1486]	1	protein_coding
ENSG00000204128	1.24061e-08	3.12989e-06	-3.2286	ENSG00000204128	C2orf72	chromosome 2 open reading frame 72 [Source:HGNC Symbol;Acc:HGNC:27418]	2	protein_coding
ENSG00000179348	1.77244e-09	8.65898e-07	-3.2595	ENSG00000179348	GATA2	GATA binding protein 2 [Source:HGNC Symbol;Acc:HGNC:4171]	3	protein_coding
ENSG00000277701	0.0045342	0.0359278	-3.29942	ENSG00000277701		novel transcript	2	lncRNA
ENSG00000187416	0.000536206	0.00750052	-3.36084	ENSG00000187416	LHFPL3	LHFPL tetraspan subfamily member 3 [Source:HGNC Symbol;Acc:HGNC:6589]	7	protein_coding
ENSG00000121316	9.94285e-08	1.24312e-05	-3.36944	ENSG00000121316	PLBD1	phospholipase B domain containing 1 [Source:HGNC Symbol;Acc:HGNC:26215]	12	protein_coding
ENSG00000144908	0.000316324	0.00504975	-3.39186	ENSG00000144908	ALDH1L1	aldehyde dehydrogenase 1 family member L1 [Source:HGNC Symbol;Acc:HGNC:3978]	3	protein_coding
ENSG00000117834	3.0022e-06	0.00015863	-3.40605	ENSG00000117834	SLC5A9	solute carrier family 5 member 9 [Source:HGNC Symbol;Acc:HGNC:22146]	1	protein_coding
ENSG00000180785	5.76729e-06	0.00025969	-3.4155	ENSG00000180785	OR51E1	olfactory receptor family 51 subfamily E member 1 [Source:HGNC Symbol;Acc:HGNC:15194]	11	protein_coding
ENSG00000204740	3.34168e-05	0.000966997	-3.43095	ENSG00000204740	MALRD1	MAM and LDL receptor class A domain containing 1 [Source:HGNC Symbol;Acc:HGNC:24331]	10	protein_coding
ENSG00000116039	7.25928e-06	0.000306146	-3.47369	ENSG00000116039	ATP6V1B1	ATPase H+ transporting V1 subunit B1 [Source:HGNC Symbol;Acc:HGNC:853]	2	protein_coding
ENSG00000117983	0.000163835	0.0031237	-3.49001	ENSG00000117983	MUC5B	mucin 5B, oligomeric mucus/gel-forming [Source:HGNC Symbol;Acc:HGNC:7516]	11	protein_coding
ENSG00000133710	0.00626522	0.0452299	-3.55976	ENSG00000133710	SPINK5	serine peptidase inhibitor Kazal type 5 [Source:HGNC Symbol;Acc:HGNC:15464]	5	protein_coding
ENSG00000275395	1.96959e-06	0.000122046	-3.62983	ENSG00000275395	FCGBP	Fc gamma binding protein [Source:HGNC Symbol;Acc:HGNC:13572]	19	protein_coding
ENSG00000163586	3.0606e-05	0.000904607	-3.63701	ENSG00000163586	FABP1	fatty acid binding protein 1 [Source:HGNC Symbol;Acc:HGNC:3555]	2	protein_coding
ENSG00000135220	0.00430445	0.0346152	-3.69369	ENSG00000135220	UGT2A3	UDP glucuronosyltransferase family 2 member A3 [Source:HGNC Symbol;Acc:HGNC:28528]	4	protein_coding
ENSG00000262920	0.000836358	0.0103923	-3.73335	ENSG00000262920		novel transcript, antisense to RPH3AL	17	lncRNA
ENSG00000126562	1.36526e-06	9.47751e-05	-3.79134	ENSG00000126562	WNK4	WNK lysine deficient protein kinase 4 [Source:HGNC Symbol;Acc:HGNC:14544]	17	protein_coding
ENSG00000006747	0.00019866	0.0035845	-3.88469	ENSG00000006747	SCIN	scinderin [Source:HGNC Symbol;Acc:HGNC:21695]	7	protein_coding
ENSG00000134240	1.23752e-05	0.000452944	-3.90237	ENSG00000134240	HMGCS2	3-hydroxy-3-methylglutaryl-CoA synthase 2 [Source:HGNC Symbol;Acc:HGNC:5008]	1	protein_coding
ENSG00000129038	2.60932e-07	2.59609e-05	-3.92557	ENSG00000129038	LOXL1	lysyl oxidase like 1 [Source:HGNC Symbol;Acc:HGNC:6665]	15	protein_coding
ENSG00000150750	8.70943e-06	0.000346396	-3.94983	ENSG00000150750	POU2AF2	POU class 2 homeobox associating factor 2 [Source:HGNC Symbol;Acc:HGNC:30527]	11	protein_coding
ENSG00000174827	3.83936e-08	6.30726e-06	-3.95437	ENSG00000174827	PDZK1	PDZ domain containing 1 [Source:HGNC Symbol;Acc:HGNC:8821]	1	protein_coding
ENSG00000005421	0.00339045	0.0292789	-4.02931	ENSG00000005421	PON1	paraoxonase 1 [Source:HGNC Symbol;Acc:HGNC:9204]	7	protein_coding
ENSG00000110777	2.34573e-06	0.000134172	-4.11618	ENSG00000110777	POU2AF1	POU class 2 homeobox associating factor 1 [Source:HGNC Symbol;Acc:HGNC:9211]	11	protein_coding
ENSG00000162989	2.90526e-07	2.81133e-05	-4.41866	ENSG00000162989	KCNJ3	potassium inwardly rectifying channel subfamily J member 3 [Source:HGNC Symbol;Acc:HGNC:6264]	2	protein_coding
ENSG00000162975	0.0030886	0.0273236	-4.53627	ENSG00000162975	KCNF1	potassium voltage-gated channel modifier subfamily F member 1 [Source:HGNC Symbol;Acc:HGNC:6246]	2	protein_coding
ENSG00000188958	0.000230545	0.00400632	-4.60224	ENSG00000188958	UTS2B	urotensin 2B [Source:HGNC Symbol;Acc:HGNC:30894]	3	protein_coding
ENSG00000250159	5.79008e-06	0.00025969	-4.61583	ENSG00000250159	PKD2L2-DT	PKD2L2 divergent transcript [Source:HGNC Symbol;Acc:HGNC:55557]	5	lncRNA
ENSG00000176697	7.5271e-09	2.29921e-06	-4.73306	ENSG00000176697	BDNF	brain derived neurotrophic factor [Source:HGNC Symbol;Acc:HGNC:1033]	11	protein_coding
ENSG00000134193	8.74297e-07	6.86226e-05	-4.84885	ENSG00000134193	REG4	regenerating family member 4 [Source:HGNC Symbol;Acc:HGNC:22977]	1	protein_coding
ENSG00000162009	0.000123466	0.00254207	-4.96146	ENSG00000162009	SSTR5	somatostatin receptor 5 [Source:HGNC Symbol;Acc:HGNC:11334]	16	protein_coding
ENSG00000196167	1.20612e-09	7.10004e-07	-5.056	ENSG00000196167	COLCA1	colorectal cancer associated 1 [Source:HGNC Symbol;Acc:HGNC:33789]	11	lncRNA
ENSG00000128917	1.80729e-05	0.00060939	-5.23737	ENSG00000128917	DLL4	delta like canonical Notch ligand 4 [Source:HGNC Symbol;Acc:HGNC:2910]	15	protein_coding
ENSG00000091972	1.94462e-08	4.18632e-06	-5.30928	ENSG00000091972	CD200	CD200 molecule [Source:HGNC Symbol;Acc:HGNC:7203]	3	protein_coding
ENSG00000185432	1.55244e-06	0.000101073	-5.36537	ENSG00000185432	TMT1A	thiol methyltransferase 1A [Source:HGNC Symbol;Acc:HGNC:24550]	12	protein_coding
ENSG00000075340	0.00284369	0.0257188	-5.58942	ENSG00000075340	ADD2	adducin 2 [Source:HGNC Symbol;Acc:HGNC:244]	2	protein_coding
ENSG00000166866	0.000591177	0.00806192	-5.62817	ENSG00000166866	MYO1A	myosin IA [Source:HGNC Symbol;Acc:HGNC:7595]	12	protein_coding
ENSG00000261713	0.000614362	0.00833379	-5.7068	ENSG00000261713	SSTR5-AS1	SSTR5 antisense RNA 1 [Source:HGNC Symbol;Acc:HGNC:26502]	16	lncRNA
ENSG00000122035	6.85603e-08	9.13793e-06	-6.60108	ENSG00000122035	RASL11A	RAS like family 11 member A [Source:HGNC Symbol;Acc:HGNC:23802]	13	protein_coding
ENSG00000166509	1.29349e-10	1.72803e-07	-6.66861	ENSG00000166509	CLEC3A	C-type lectin domain family 3 member A [Source:HGNC Symbol;Acc:HGNC:2052]	16	protein_coding
ENSG00000185008	0.000260053	0.00436864	-7.01088	ENSG00000185008	ROBO2	roundabout guidance receptor 2 [Source:HGNC Symbol;Acc:HGNC:10250]	3	protein_coding
ENSG00000259974	3.00912e-06	0.00015863	-7.63379	ENSG00000259974	LINC00261	long intergenic non-protein coding RNA 261 [Source:HGNC Symbol;Acc:HGNC:16189]	20	lncRNA
ENSG00000087250	0.0035315	0.0300949	-7.96054	ENSG00000087250	MT3	metallothionein 3 [Source:HGNC Symbol;Acc:HGNC:7408]	16	protein_coding
ENSG00000081138	0.000137452	0.00275842	-9.68586	ENSG00000081138	CDH7	cadherin 7 [Source:HGNC Symbol;Acc:HGNC:1766]	18	protein_coding
ENSG00000172238	0.000267508	0.00447791	-11.9384	ENSG00000172238	ATOH1	atonal bHLH transcription factor 1 [Source:HGNC Symbol;Acc:HGNC:797]	4	protein_coding
ENSG00000172955	2.317e-06	0.000133402	-12.1879	ENSG00000172955	ADH6	alcohol dehydrogenase 6 (class V) [Source:HGNC Symbol;Acc:HGNC:255]	4	protein_coding
ENSG00000107954	0.00149907	0.0161467	-13.7	ENSG00000107954	NEURL1	neuralized E3 ubiquitin protein ligase 1 [Source:HGNC Symbol;Acc:HGNC:7761]	10	protein_coding

## Sheet: expression_matrix
ensembl_gene_id	IFNb_CTL (15)	IFNb_CTL (31)	IFNb_IL32 (19)	IFNb_IL32 (35)	Medium_CTL (13)	Medium_CTL (29)	Medium_IL32 (17)	Medium_IL32 (33)	TNFa_CTL (14)	TNFa_CTL (30)	TNFa_IFNb_CTL (16)	TNFa_IFNb_CTL (32)	TNFa_IFNb_IL32 (20)	TNFa_IFNb_IL32 (36)	TNFa_IL32 (18)	TNFa_IL32 (34)	ensembl_gene_id	hgnc_symbol	description	chromosome_name	gene_biotype
ENSG00000000003	4.5185	4.04829	4.49353	4.1675	4.71471	4.52212	4.89371	4.64694	4.77399	4.35053	4.49455	3.99124	4.58761	4.10332	4.94985	4.54659	ENSG00000000003	TSPAN6	tetraspanin 6 [Source:HGNC Symbol;Acc:HGNC:11858]	X	protein_coding
ENSG00000000419	5.2494	6.09371	5.32449	6.2318	5.38386	6.24495	5.21029	6.24249	5.43872	6.34511	5.4513	6.12148	4.99899	6.03805	5.39085	6.1784	ENSG00000000419	DPM1	dolichyl-phosphate mannosyltransferase subunit 1, catalytic [Source:HGNC Symbol;Acc:HGNC:3005]	20	protein_coding
ENSG00000000457	3.76882	3.9294	3.92367	3.90493	3.86487	3.84446	3.95008	3.86825	3.65746	3.72794	3.71964	3.73429	3.84494	3.78582	3.66739	3.81508	ENSG00000000457	SCYL3	SCY1 like pseudokinase 3 [Source:HGNC Symbol;Acc:HGNC:19285]	1	protein_coding
ENSG00000000460	3.68671	4.47945	3.7937	4.44414	3.81328	4.34679	3.5662	4.30165	3.87956	4.67901	3.92063	4.54819	3.81316	4.55363	3.96346	4.72547	ENSG00000000460	FIRRM	FIGNL1 interacting regulator of recombination and mitosis [Source:HGNC Symbol;Acc:HGNC:25565]	1	protein_coding
ENSG00000000971	5.10443	6.38535	5.13629	6.32557	4.02554	4.95777	3.69935	4.95319	3.24183	4.28735	4.78386	6.23726	4.76671	6.17677	3.10344	4.53391	ENSG00000000971	CFH	complement factor H [Source:HGNC Symbol;Acc:HGNC:4883]	1	protein_coding
ENSG00000001036	6.4257	6.59942	6.39073	6.74617	6.39832	6.64481	6.38394	6.54151	6.50956	6.69535	6.40113	6.7053	6.40259	6.61515	6.44565	6.58819	ENSG00000001036	FUCA2	alpha-L-fucosidase 2 [Source:HGNC Symbol;Acc:HGNC:4008]	6	protein_coding
ENSG00000001084	5.33981	6.56298	5.59824	6.70696	4.97447	6.23715	5.10165	6.22612	5.41697	6.5553	5.70761	6.90115	5.56447	6.76586	5.53651	6.5706	ENSG00000001084	GCLC	glutamate-cysteine ligase catalytic subunit [Source:HGNC Symbol;Acc:HGNC:4311]	6	protein_coding
ENSG00000001167	4.99605	5.29491	5.04319	5.41373	5.26097	5.5168	5.26771	5.47562	5.28887	5.63334	5.30285	5.62488	5.33255	5.48037	5.28428	5.61399	ENSG00000001167	NFYA	nuclear transcription factor Y subunit alpha [Source:HGNC Symbol;Acc:HGNC:7804]	6	protein_coding
ENSG00000001460	2.99705	3.03265	3.03305	2.82646	3.03255	3.00841	3.02503	2.95847	3.12452	2.99548	3.2155	3.02178	3.07635	2.6949	3.24444	2.72468	ENSG00000001460	STPG1	sperm tail PG-rich repeat containing 1 [Source:HGNC Symbol;Acc:HGNC:28070]	1	protein_coding
ENSG00000001461	4.85633	5.59045	4.93645	5.65395	5.14307	5.97669	5.23053	5.97228	5.08108	5.88995	4.67732	5.32898	4.71127	5.27951	5.0854	5.86436	ENSG00000001461	NIPAL3	NIPA like domain containing 3 [Source:HGNC Symbol;Acc:HGNC:25233]	1	protein_coding
ENSG00000001497	6.86345	6.45741	6.89382	6.64289	6.68692	6.52599	6.62946	6.39022	6.96882	6.73455	6.87155	6.61486	6.83392	6.53758	7.00416	6.65076	ENSG00000001497	LAS1L	LAS1 like ribosome biogenesis factor [Source:HGNC Symbol;Acc:HGNC:25726]	X	protein_coding
ENSG00000001561	3.18053	4.43155	3.05163	4.50222	3.27613	4.33622	3.26637	4.3106	3.15465	4.22921	3.38355	4.48984	3.39719	4.36861	3.00388	4.16512	ENSG00000001561	ENPP4	ectonucleotide pyrophosphatase/phosphodiesterase 4 [Source:HGNC Symbol;Acc:HGNC:3359]	6	protein_coding
ENSG00000001617	4.95565	4.7787	4.82015	4.82997	4.59499	4.36175	4.51966	4.486	3.99517	3.83596	4.77387	4.20023	4.73225	4.21653	4.1381	3.8541	ENSG00000001617	SEMA3F	semaphorin 3F [Source:HGNC Symbol;Acc:HGNC:10728]	3	protein_coding
ENSG00000001626	6.4284	7.62636	6.38132	7.60511	6.70806	7.85003	6.84279	7.87787	6.24248	7.2553	5.93739	7.0366	5.98705	6.84367	6.20129	7.29573	ENSG00000001626	CFTR	CF transmembrane conductance regulator [Source:HGNC Symbol;Acc:HGNC:1884]	7	protein_coding
ENSG00000001629	5.82953	7.18728	5.83383	7.18427	5.48412	6.7928	5.5125	6.78834	5.55399	6.88645	5.91365	7.23105	5.88287	7.16218	5.68416	6.92574	ENSG00000001629	ANKIB1	ankyrin repeat and IBR domain containing 1 [Source:HGNC Symbol;Acc:HGNC:22215]	7	protein_coding
ENSG00000001630	7.04613	7.37031	7.09314	7.55235	6.90613	7.40686	6.94265	7.3627	6.99804	7.26948	7.11299	7.50702	7.21865	7.2161	7.07407	7.29191	ENSG00000001630	CYP51A1	cytochrome P450 family 51 subfamily A member 1 [Source:HGNC Symbol;Acc:HGNC:2649]	7	protein_coding
ENSG00000001631	4.03281	5.04542	4.12217	4.94812	4.01436	4.89969	4.03313	4.94381	4.04567	4.85293	3.99158	5.05615	4.12987	4.87157	4.08096	4.92535	ENSG00000001631	KRIT1	KRIT1 ankyrin repeat containing [Source:HGNC Symbol;Acc:HGNC:1573]	7	protein_coding
ENSG00000002016	2.16473	2.40099	2.19216	2.30256	1.92742	2.29117	1.92186	2.21626	2.02062	2.17834	1.9561	2.39853	2.45002	2.14025	2.16727	2.16415	ENSG00000002016	RAD52	RAD52 homolog, DNA repair protein [Source:HGNC Symbol;Acc:HGNC:9824]	12	protein_coding
ENSG00000002330	5.28335	4.62964	5.15879	4.65415	5.32663	4.56298	5.26549	4.63734	5.36391	4.7497	5.54801	4.81328	5.388	4.68115	5.52522	4.7366	ENSG00000002330	BAD	BCL2 associated agonist of cell death [Source:HGNC Symbol;Acc:HGNC:936]	11	protein_coding
ENSG00000002549	6.00573	8.47527	6.25778	8.64561	4.44671	6.60273	4.68431	6.53366	4.72043	7.2275	6.72831	9.0234	6.69009	8.92378	4.68768	7.29079	ENSG00000002549	LAP3	leucine aminopeptidase 3 [Source:HGNC Symbol;Acc:HGNC:18449]	4	protein_coding
ENSG00000002586	1.75603	1.43554	1.54091	1.8343	1.9358	1.92071	1.66337	1.50325	2.37224	2.48156	2.97191	2.63517	2.55203	2.33715	2.39081	2.11524	ENSG00000002586	CD99	CD99 molecule (Xg blood group) [Source:HGNC Symbol;Acc:HGNC:7082]	X	protein_coding
ENSG00000002587	5.53411	5.12825	5.58013	5.31191	5.46416	5.24901	5.68467	5.11646	4.95044	5.02396	5.31123	5.37832	5.28124	5.31636	5.16695	4.94333	ENSG00000002587	HS3ST1	heparan sulfate-glucosamine 3-sulfotransferase 1 [Source:HGNC Symbol;Acc:HGNC:5194]	4	protein_coding
ENSG00000002726	5.77991	5.34606	5.77256	5.45266	5.72706	5.36245	5.88411	5.33363	5.65452	5.09864	5.90263	5.3051	5.81988	5.2257	5.65236	5.19456	ENSG00000002726	AOC1	amine oxidase copper containing 1 [Source:HGNC Symbol;Acc:HGNC:80]	7	protein_coding
ENSG00000002822	5.45276	4.85121	5.34945	4.87467	5.40902	4.71615	5.15804	4.71036	5.31272	4.73678	5.45234	4.68527	5.4675	4.66226	5.34296	4.72335	ENSG00000002822	MAD1L1	mitotic arrest deficient 1 like 1 [Source:HGNC Symbol;Acc:HGNC:6762]	7	protein_coding
ENSG00000002834	8.5165	9.05031	8.63228	9.09349	9.11091	9.58477	9.11766	9.52826	9.03205	9.39368	8.61364	8.97954	8.43643	8.97099	9.10973	9.4505	ENSG00000002834	LASP1	LIM and SH3 protein 1 [Source:HGNC Symbol;Acc:HGNC:6513]	17	protein_coding
ENSG00000002919	4.30733	4.84273	4.33528	4.89169	4.17411	4.52964	4.29915	4.60517	4.24671	4.67345	4.50885	4.86936	4.4622	4.88788	4.14766	4.68067	ENSG00000002919	SNX11	sorting nexin 11 [Source:HGNC Symbol;Acc:HGNC:14975]	17	protein_coding
ENSG00000003056	5.9175	6.67147	6.05733	6.83469	5.96322	6.72522	6.02299	6.69437	5.9356	6.76682	6.06728	6.84807	6.20093	6.69599	6.00431	6.76566	ENSG00000003056	M6PR	mannose-6-phosphate receptor, cation dependent [Source:HGNC Symbol;Acc:HGNC:6752]	12	protein_coding
ENSG00000003147	4.71068	4.61252	4.71585	4.69178	5.27056	5.10658	5.23328	5.09218	5.15747	4.99816	4.67095	4.7374	4.61873	4.68628	5.16766	5.01399	ENSG00000003147	ICA1	islet cell autoantigen 1 [Source:HGNC Symbol;Acc:HGNC:5343]	7	protein_coding
ENSG00000003249	4.46101	3.39281	4.45532	3.61125	4.70861	3.92135	4.55237	3.89123	4.08529	3.31095	4.39203	3.19728	4.16826	3.21727	4.19718	3.42029	ENSG00000003249	DBNDD1	dysbindin domain containing 1 [Source:HGNC Symbol;Acc:HGNC:28455]	16	protein_coding
ENSG00000003393	3.95228	4.69848	3.86081	4.83626	3.56412	4.52881	3.49909	4.60718	3.83848	4.62868	3.88205	4.92892	3.8663	4.85706	3.75359	4.76072	ENSG00000003393	ALS2	alsin Rho guanine nucleotide exchange factor ALS2 [Source:HGNC Symbol;Acc:HGNC:443]	2	protein_coding
ENSG00000003400	3.62062	3.75928	3.48665	3.85381	3.05472	3.05775	3.08723	2.9003	3.26006	3.09327	4.06704	4.42574	4.06852	4.26429	3.23932	3.22842	ENSG00000003400	CASP10	caspase 10 [Source:HGNC Symbol;Acc:HGNC:1500]	2	protein_coding
ENSG00000003402	4.9352	5.66543	4.70612	5.71152	4.59814	5.3593	4.64189	5.34935	4.96731	5.7897	5.21371	6.17328	5.26637	6.17508	4.9782	5.79534	ENSG00000003402	CFLAR	CASP8 and FADD like apoptosis regulator [Source:HGNC Symbol;Acc:HGNC:1876]	2	protein_coding
ENSG00000003436	6.78248	6.7607	6.78489	6.84686	6.99638	6.74006	6.97871	6.75536	6.81621	6.52558	6.67974	6.71971	6.72775	6.57447	6.71857	6.55095	ENSG00000003436	TFPI	tissue factor pathway inhibitor [Source:HGNC Symbol;Acc:HGNC:11760]	2	protein_coding
ENSG00000003509	3.9815	4.14365	4.15425	4.22904	4.1898	4.15687	4.07139	4.15479	4.23171	4.20266	4.01197	4.11637	4.23007	4.02012	4.11694	4.18216	ENSG00000003509	NDUFAF7	NADH:ubiquinone oxidoreductase complex assembly factor 7 [Source:HGNC Symbol;Acc:HGNC:28816]	2	protein_coding
ENSG00000003756	4.30242	4.73021	4.29628	4.70408	4.18215	4.74163	4.59123	4.76596	4.25829	4.69541	4.08837	4.86347	4.27571	4.80481	4.35809	4.6516	ENSG00000003756	RBM5	RNA binding motif protein 5 [Source:HGNC Symbol;Acc:HGNC:9902]	3	protein_coding
ENSG00000003989	2.3438	3.27058	2.16894	3.3506	2.85439	4.06179	2.90584	4.11752	1.88938	3.76937	1.61257	2.82455	1.38802	2.70333	2.23035	3.83943	ENSG00000003989	SLC7A2	solute carrier family 7 member 2 [Source:HGNC Symbol;Acc:HGNC:11060]	8	protein_coding
ENSG00000004059	7.93845	6.6083	7.83205	6.64707	7.9819	6.79143	7.89215	6.75959	7.89614	6.6482	7.77488	6.48536	7.67183	6.47045	7.88613	6.60288	ENSG00000004059	ARF5	ADP ribosylation factor 5 [Source:HGNC Symbol;Acc:HGNC:658]	7	protein_coding
ENSG00000004139	1.8995	2.96345	2.24992	2.9664	2.06868	3.23605	2.4649	3.36777	2.11165	3.01748	1.8842	2.67101	1.90475	2.69415	1.96499	3.11286	ENSG00000004139	SARM1	sterile alpha and TIR motif containing 1 [Source:HGNC Symbol;Acc:HGNC:17074]	17	protein_coding
ENSG00000004142	6.90011	6.94918	7.0209	7.07376	6.98962	7.07625	6.92327	7.08965	7.00369	7.12726	6.88268	6.92977	6.81916	6.82394	7.03362	7.09624	ENSG00000004142	POLDIP2	DNA polymerase delta interacting protein 2 [Source:HGNC Symbol;Acc:HGNC:23781]	17	protein_coding
ENSG00000004399	6.14325	6.4405	6.10327	6.40598	6.49045	6.77465	6.57008	6.90226	5.94558	6.19341	5.45243	5.57484	5.4196	5.68563	6.01866	6.38914	ENSG00000004399	PLXND1	plexin D1 [Source:HGNC Symbol;Acc:HGNC:9107]	3	protein_coding
ENSG00000004455	8.09546	8.2048	8.11893	8.31039	7.91118	8.19648	7.91837	8.13444	8.09645	8.31098	8.22913	8.30319	8.11173	8.14537	8.08019	8.20711	ENSG00000004455	AK2	adenylate kinase 2 [Source:HGNC Symbol;Acc:HGNC:362]	1	protein_coding
ENSG00000004468	-3.33989	-2.48049	-4.45458	-2.61573	-2.58776	-2.09721	-2.68604	-2.23227	-3.11961	-2.35901	-0.999726	0.52086	-0.966975	0.377193	-3.73158	-2.69483	ENSG00000004468	CD38	CD38 molecule [Source:HGNC Symbol;Acc:HGNC:1667]	4	protein_coding
ENSG00000004478	7.53221	8.1666	7.63198	8.4301	7.57542	8.29583	7.62013	8.14639	7.71344	8.41598	7.71556	8.28337	7.50388	8.16804	7.74802	8.3139	ENSG00000004478	FKBP4	FKBP prolyl isomerase 4 [Source:HGNC Symbol;Acc:HGNC:3720]	12	protein_coding
ENSG00000004487	6.4529	7.16122	6.48545	7.32224	6.49907	7.27789	6.5251	7.30619	6.77793	7.50214	6.48858	7.22224	6.39706	7.18144	6.82652	7.53254	ENSG00000004487	KDM1A	lysine demethylase 1A [Source:HGNC Symbol;Acc:HGNC:29079]	1	protein_coding
ENSG00000004534	4.71152	5.55843	4.80445	5.59273	4.70792	5.52651	4.8333	5.47177	4.70381	5.63127	4.65583	5.67835	4.85204	5.65136	4.82269	5.70987	ENSG00000004534	RBM6	RNA binding motif protein 6 [Source:HGNC Symbol;Acc:HGNC:9903]	3	protein_coding
ENSG00000004660	3.28752	3.66539	3.45592	3.7139	2.94622	3.47481	3.11933	3.42422	3.01105	3.33538	3.27535	3.29327	3.48578	3.32219	3.01587	3.3848	ENSG00000004660	CAMKK1	calcium/calmodulin dependent protein kinase kinase 1 [Source:HGNC Symbol;Acc:HGNC:1469]	17	protein_coding
ENSG00000004700	2.94155	5.33214	3.15493	5.26913	3.3152	5.48167	3.51997	5.50473	3.52075	5.78791	3.43867	5.6021	3.61706	5.48966	3.71467	5.7913	ENSG00000004700	RECQL	RecQ like helicase [Source:HGNC Symbol;Acc:HGNC:9948]	12	protein_coding
ENSG00000004766	3.69939	4.85043	3.81876	4.96959	3.80702	4.93432	3.82666	4.88584	3.85385	4.88354	3.81857	4.93531	3.68219	4.86741	3.75223	5.02699	ENSG00000004766	VPS50	VPS50 subunit of EARP/GARPII complex [Source:HGNC Symbol;Acc:HGNC:25956]	7	protein_coding
ENSG00000004777	3.62127	3.25002	3.50774	2.94469	3.63187	3.36503	3.73376	3.53644	3.10921	2.69674	2.95371	1.9796	2.88305	1.82219	3.24188	2.77664	ENSG00000004777	ARHGAP33	Rho GTPase activating protein 33 [Source:HGNC Symbol;Acc:HGNC:23085]	19	protein_coding
ENSG00000004779	6.2012	6.52099	6.22262	6.66272	6.26592	6.73667	6.17266	6.62359	6.14671	6.65355	6.09865	6.56491	5.74567	6.45829	6.0677	6.51347	ENSG00000004779	NDUFAB1	NADH:ubiquinone oxidoreductase subunit AB1 [Source:HGNC Symbol;Acc:HGNC:7694]	16	protein_coding
ENSG00000004799	1.78939	2.22259	1.90649	2.27504	1.76475	2.00952	1.69567	2.32599	1.78407	1.34143	1.35956	1.67475	1.72216	1.767	1.46918	1.52077	ENSG00000004799	PDK4	pyruvate dehydrogenase kinase 4 [Source:HGNC Symbol;Acc:HGNC:8812]	7	protein_coding
ENSG00000004864	5.12527	6.12984	5.24413	6.24683	5.22419	6.37817	5.31872	6.32829	5.12356	6.2705	5.09017	6.13063	5.18688	6.04838	5.18761	6.2808	ENSG00000004864	SLC25A13	solute carrier family 25 member 13 [Source:HGNC Symbol;Acc:HGNC:10983]	7	protein_coding
ENSG00000004866	4.59628	4.73205	4.64278	4.78709	4.6503	4.84178	4.59198	4.79574	4.89312	4.97595	4.89602	5.01653	4.79495	4.88201	4.86859	4.9047	ENSG00000004866	ST7	suppression of tumorigenicity 7 [Source:HGNC Symbol;Acc:HGNC:11351]	7	protein_coding
ENSG00000004897	5.29987	6.08484	5.33169	6.11461	5.25623	6.04044	5.21668	6.10419	5.37304	6.29001	5.46373	6.0393	5.50452	6.02168	5.32881	6.36516	ENSG00000004897	CDC27	cell division cycle 27 [Source:HGNC Symbol;Acc:HGNC:1728]	17	protein_coding
ENSG00000004961	3.60886	4.17364	3.58215	4.29858	3.51677	4.08582	3.49769	4.00116	3.57062	4.46006	3.89847	4.50901	3.56021	4.35931	3.62499	4.43066	ENSG00000004961	HCCS	holocytochrome c synthase [Source:HGNC Symbol;Acc:HGNC:4837]	X	protein_coding
ENSG00000004975	4.41455	4.84187	4.51179	4.80773	4.40848	4.8406	4.46605	4.81779	4.28013	4.71687	4.34042	4.5787	4.39057	4.67523	4.43109	4.75465	ENSG00000004975	DVL2	dishevelled segment polarity protein 2 [Source:HGNC Symbol;Acc:HGNC:3086]	17	protein_coding
ENSG00000005001	5.18706	3.78094	5.06702	3.75765	5.28759	3.77139	5.22316	3.63266	4.86869	3.47608	5.12177	4.07078	5.45319	3.88186	5.02071	3.7092	ENSG00000005001	PRSS22	serine protease 22 [Source:HGNC Symbol;Acc:HGNC:14368]	16	protein_coding
ENSG00000005007	6.34298	7.00821	6.33088	7.20041	6.22983	6.90094	6.12651	6.71925	6.09422	6.83264	6.45013	7.12155	6.37969	7.022	6.16206	6.79671	ENSG00000005007	UPF1	UPF1 RNA helicase and ATPase [Source:HGNC Symbol;Acc:HGNC:9962]	19	protein_coding
ENSG00000005020	3.81459	5.41231	3.8094	5.4501	4.26012	6.27098	4.33547	6.15712	4.02675	6.04391	3.65919	5.44153	3.62759	5.27174	4.21938	6.05284	ENSG00000005020	SKAP2	src kinase associated phosphoprotein 2 [Source:HGNC Symbol;Acc:HGNC:15687]	7	protein_coding
ENSG00000005022	7.64909	8.72082	7.84764	8.84525	8.24417	9.00516	8.31767	8.951	8.07549	8.99628	7.7369	8.7351	7.40102	8.61323	8.09207	8.8994	ENSG00000005022	SLC25A5	solute carrier family 25 member 5 [Source:HGNC Symbol;Acc:HGNC:10991]	X	protein_coding
ENSG00000005059	1.27317	1.81719	1.59418	1.36264	0.670972	0.480864	0.870908	1.2988	0.910136	0.892212	2.20139	1.96302	2.41033	2.31533	1.24315	1.01725	ENSG00000005059	MCUB	mitochondrial calcium uniporter dominant negative subunit beta [Source:HGNC Symbol;Acc:HGNC:26076]	4	protein_coding
ENSG00000005073	6.25649	6.00926	6.17744	6.14931	6.23736	6.06661	6.13094	5.99509	6.0199	5.68966	6.01836	5.71653	5.97655	5.61252	5.99186	5.77894	ENSG00000005073	HOXA11	homeobox A11 [Source:HGNC Symbol;Acc:HGNC:5101]	7	protein_coding
ENSG00000005075	7.23589	5.13706	7.26234	5.2678	7.70731	5.90519	7.64292	5.85001	7.79526	5.75694	7.1591	5.33164	7.24363	5.22812	7.83646	5.7205	ENSG00000005075	POLR2J	RNA polymerase II subunit J [Source:HGNC Symbol;Acc:HGNC:9197]	7	protein_coding
ENSG00000005100	4.84367	5.73937	4.81651	5.79588	4.55081	5.63905	4.58147	5.62596	4.55706	5.8579	4.81899	5.80238	5.01296	5.7265	4.62749	5.82853	ENSG00000005100	DHX33	DEAH-box helicase 33 [Source:HGNC Symbol;Acc:HGNC:16718]	17	protein_coding
ENSG00000005156	5.57541	6.27697	5.63837	6.362	5.78372	6.37468	5.81388	6.37061	5.80868	6.39308	5.50337	6.17499	5.5922	6.11871	5.83898	6.41806	ENSG00000005156	LIG3	DNA ligase 3 [Source:HGNC Symbol;Acc:HGNC:6600]	17	protein_coding
ENSG00000005175	5.32236	5.73244	5.38683	5.7991	5.028	5.66851	5.04554	5.60087	5.0453	5.69792	5.45782	5.83046	5.28562	5.746	5.24919	5.65832	ENSG00000005175	RPAP3	RNA polymerase II associated protein 3 [Source:HGNC Symbol;Acc:HGNC:26151]	12	protein_coding
ENSG00000005187	5.44127	5.22193	5.47607	5.35912	5.47034	5.25166	5.4228	5.25925	5.11192	4.76764	5.34994	4.95494	5.26804	4.81183	4.9882	4.8393	ENSG00000005187	ACSM3	acyl-CoA synthetase medium chain family member 3 [Source:HGNC Symbol;Acc:HGNC:10522]	16	protein_coding
ENSG00000005189	1.9651	3.04711	1.8047	3.03276	2.39713	3.50057	2.25377	3.49774	2.41851	3.19824	1.79405	2.63731	1.74158	2.53839	2.10692	3.10573	ENSG00000005189	REXO5	RNA exonuclease 5 [Source:HGNC Symbol;Acc:HGNC:24661]	16	protein_coding
ENSG00000005194	4.54071	5.3284	4.67934	5.43515	4.65609	5.46066	4.67354	5.3391	4.73878	5.60602	4.83731	5.57438	4.60266	5.36231	4.71182	5.50097	ENSG00000005194	CIAPIN1	cytokine induced apoptosis inhibitor 1 [Source:HGNC Symbol;Acc:HGNC:28050]	16	protein_coding
ENSG00000005206	5.9233	5.54215	5.71159	5.46185	5.89394	5.38522	5.86293	5.36734	5.59989	5.21052	5.62772	5.3062	5.70565	5.20509	5.4414	5.2168	ENSG00000005206	SPPL2B	signal peptide peptidase like 2B [Source:HGNC Symbol;Acc:HGNC:30627]	19	protein_coding
ENSG00000005238	3.81459	3.85256	3.8428	3.97993	4.28143	3.99449	4.04711	3.97796	4.03352	3.94635	4.02446	4.31139	4.22542	4.23844	3.94633	3.95131	ENSG00000005238	ATOSB	atos homolog B [Source:HGNC Symbol;Acc:HGNC:25666]	9	protein_coding
ENSG00000005243	0.59242	0.160619	-0.176591	-0.779231	0.93281	0.030893	0.508338	-0.368334	-0.960413	-0.774051	0.0582218	-1.12583	0.0434369	-0.887949	-0.835418	-1.01202	ENSG00000005243	COPZ2	COPI coat complex subunit zeta 2 [Source:HGNC Symbol;Acc:HGNC:19356]	17	protein_coding
ENSG00000005302	2.85256	3.40216	2.78383	3.42762	3.03812	3.59289	2.98639	3.5322	2.93495	3.54474	2.81605	3.39773	2.87432	3.49226	3.04832	3.57983	ENSG00000005302	MSL3	MSL complex subunit 3 [Source:HGNC Symbol;Acc:HGNC:7370]	X	protein_coding
ENSG00000005339	5.49152	6.55176	5.42837	6.65094	5.51253	6.66044	5.48504	6.64927	5.36232	6.65719	5.50963	6.69194	5.66533	6.71079	5.40256	6.74692	ENSG00000005339	CREBBP	CREB binding protein [Source:HGNC Symbol;Acc:HGNC:2348]	16	protein_coding
ENSG00000005379	-0.376315	-0.243447	-1.10408	-0.704269	-0.350723	0.122233	-0.55359	-0.107945	0.286381	-0.615789	-1.57291	-0.681529	-0.846685	-0.277896	-0.00668908	-0.533362	ENSG00000005379	TSPOAP1	TSPO associated protein 1 [Source:HGNC Symbol;Acc:HGNC:16831]	17	protein_coding
ENSG00000005421	0.237032	-1.14488	-0.00831985	-0.266582	0.794708	0.395557	0.646943	0.323544	-1.29858	-2.23872	-2.07248	-2.10237	-1.94622	-3.91348	-2.04353	-2.18787	ENSG00000005421	PON1	paraoxonase 1 [Source:HGNC Symbol;Acc:HGNC:9204]	7	protein_coding
ENSG00000005436	3.64228	3.79751	3.83665	3.89794	3.42484	3.94539	3.50833	3.88364	3.66232	3.98162	3.77744	4.02939	3.77443	3.96256	3.63855	4.15076	ENSG00000005436	GCFC2	GC-rich sequence DNA-binding factor 2 [Source:HGNC Symbol;Acc:HGNC:1317]	2	protein_coding
ENSG00000005448	4.55128	4.20468	4.56502	4.22617	4.77523	4.35141	4.8715	4.45086	4.50537	4.10398	4.41328	3.73378	4.18483	3.64658	4.50205	4.10778	ENSG00000005448	WDR54	WD repeat domain 54 [Source:HGNC Symbol;Acc:HGNC:25770]	2	protein_coding
ENSG00000005469	3.20957	3.21598	3.12285	3.17559	3.31109	3.23805	3.075	3.21531	2.8454	2.78098	2.80932	2.74595	2.73988	2.51995	2.79024	2.71367	ENSG00000005469	CROT	carnitine O-octanoyltransferase [Source:HGNC Symbol;Acc:HGNC:2366]	7	protein_coding
ENSG00000005483	5.95142	6.92699	5.91847	6.99652	5.81616	6.73969	5.87003	6.72585	5.76108	6.68714	5.88723	6.79621	5.96438	6.80599	5.87093	6.76713	ENSG00000005483	KMT2E	lysine methyltransferase 2E (inactive) [Source:HGNC Symbol;Acc:HGNC:18541]	7	protein_coding
ENSG00000005486	5.3964	5.15683	5.41054	5.11962	5.38761	5.22909	5.50492	5.19567	5.40107	5.1311	5.58005	5.24636	5.31815	5.26393	5.48678	5.15692	ENSG00000005486	RHBDD2	rhomboid domain containing 2 [Source:HGNC Symbol;Acc:HGNC:23082]	7	protein_coding
ENSG00000005700	5.46643	6.1386	5.50343	6.23229	5.58288	6.2913	5.58903	6.21051	5.51587	6.27682	5.36334	6.27393	5.38216	6.17265	5.49646	6.30176	ENSG00000005700	IBTK	inhibitor of Bruton tyrosine kinase [Source:HGNC Symbol;Acc:HGNC:17853]	6	protein_coding
ENSG00000005801	5.87822	5.12684	5.89084	5.07473	5.56032	5.04058	5.64251	5.05128	5.80623	5.06905	5.76105	5.11804	5.95947	5.02525	5.77643	5.03489	ENSG00000005801	ZNF195	zinc finger protein 195 [Source:HGNC Symbol;Acc:HGNC:12986]	11	protein_coding
ENSG00000005810	4.0694	6.91014	4.27308	6.94039	3.819	6.63755	4.04745	6.5004	4.03735	6.80654	4.25252	7.25846	4.7495	7.28991	3.94308	6.8657	ENSG00000005810	MYCBP2	MYC binding protein 2 [Source:HGNC Symbol;Acc:HGNC:23386]	13	protein_coding
ENSG00000005812	3.90943	5.40238	3.96456	5.44057	3.82692	5.4929	3.94997	5.41117	3.89807	5.61301	4.23515	5.46579	4.11678	5.36748	3.99684	5.51532	ENSG00000005812	FBXL3	F-box and leucine rich repeat protein 3 [Source:HGNC Symbol;Acc:HGNC:13599]	13	protein_coding
ENSG00000005882	4.18131	4.72757	4.19528	4.65477	4.63541	4.99867	4.67705	4.98004	4.11406	4.53331	4.25898	4.59777	4.1662	4.55804	4.24165	4.63004	ENSG00000005882	PDK2	pyruvate dehydrogenase kinase 2 [Source:HGNC Symbol;Acc:HGNC:8810]	17	protein_coding
ENSG00000005884	7.72693	8.2302	7.77459	8.22216	7.59293	8.01165	7.71132	8.10985	7.78166	8.06429	8.05956	8.30186	8.08355	8.34974	7.91083	8.23494	ENSG00000005884	ITGA3	integrin subunit alpha 3 [Source:HGNC Symbol;Acc:HGNC:6139]	17	protein_coding
ENSG00000005889	4.91088	5.50142	4.88572	5.48955	4.47268	5.29437	4.48466	5.28784	4.58314	5.34414	4.94029	5.6081	5.06565	5.49682	4.71274	5.34063	ENSG00000005889	ZFX	zinc finger protein X-linked [Source:HGNC Symbol;Acc:HGNC:12869]	X	protein_coding
ENSG00000005893	5.40712	6.47588	5.39629	6.49089	5.48563	6.46291	5.58272	6.48084	5.55238	6.30121	5.4099	6.31124	5.37947	6.2881	5.38932	6.34978	ENSG00000005893	LAMP2	lysosomal associated membrane protein 2 [Source:HGNC Symbol;Acc:HGNC:6501]	X	protein_coding
ENSG00000006007	5.96005	6.63345	6.00438	6.81076	6.37076	7.15823	6.39971	7.09351	6.22898	6.97801	5.99452	6.56818	5.93076	6.44833	6.28204	6.9607	ENSG00000006007	GDE1	glycerophosphodiester phosphodiesterase 1 [Source:HGNC Symbol;Acc:HGNC:29644]	16	protein_coding
ENSG00000006015	4.66071	4.13352	4.54828	4.07609	4.56924	4.01489	4.48157	4.02851	4.43958	4.23702	4.70033	4.35653	4.76252	4.27846	4.49031	4.07892	ENSG00000006015	REX1BD	required for excision 1-B domain containing [Source:HGNC Symbol;Acc:HGNC:26098]	19	protein_coding
ENSG00000006016	0.543344	-1.1463	0.870832	-1.44995	-0.355587	-0.85572	0.465167	-0.793339	0.273452	-0.231048	-0.176853	-1.60944	0.648829	-0.882924	-0.164231	-1.35673	ENSG00000006016	CRLF1	cytokine receptor like factor 1 [Source:HGNC Symbol;Acc:HGNC:2364]	19	protein_coding
ENSG00000006025	4.09807	4.24808	4.01221	4.10374	3.70905	4.2314	3.87914	4.31308	3.56689	3.83081	3.7161	3.97341	3.93642	3.97873	3.69934	3.93913	ENSG00000006025	OSBPL7	oxysterol binding protein like 7 [Source:HGNC Symbol;Acc:HGNC:16387]	17	protein_coding
ENSG00000006047	4.36839	2.6488	3.96749	2.62676	4.25773	3.14746	4.10638	3.10544	3.31223	1.81439	3.14502	1.53215	3.04214	1.69279	3.16054	2.20953	ENSG00000006047	YBX2	Y-box binding protein 2 [Source:HGNC Symbol;Acc:HGNC:17948]	17	protein_coding
ENSG00000006062	3.16855	3.7274	3.1541	3.83295	2.77012	3.20744	2.94379	3.08903	2.76104	3.35016	3.21318	3.99314	3.29761	4.03151	2.96013	3.45919	ENSG00000006062	MAP3K14	mitogen-activated protein kinase kinase kinase 14 [Source:HGNC Symbol;Acc:HGNC:6853]	17	protein_coding
ENSG00000006118	5.86866	5.73147	5.84075	5.60815	4.90282	4.45514	4.83204	4.54541	6.01072	6.06163	7.08766	6.86395	7.13541	7.06752	6.09832	6.19762	ENSG00000006118	TMEM132A	transmembrane protein 132A [Source:HGNC Symbol;Acc:HGNC:31092]	11	protein_coding
ENSG00000006125	7.20062	8.79089	7.33895	8.86628	7.93958	9.20508	7.93721	9.25104	7.87978	9.20499	7.02818	8.5894	7.12332	8.58512	7.91293	9.33746	ENSG00000006125	AP2B1	adaptor related protein complex 2 subunit beta 1 [Source:HGNC Symbol;Acc:HGNC:563]	17	protein_coding
ENSG00000006194	5.27608	5.35298	5.18914	5.49095	4.92721	5.21902	4.90963	5.11281	4.87274	5.26716	5.32516	5.45367	5.37439	5.45966	4.89516	5.22492	ENSG00000006194	ZNF263	zinc finger protein 263 [Source:HGNC Symbol;Acc:HGNC:13056]	16	protein_coding
ENSG00000006210	3.44059	3.75016	3.4366	3.57973	0.219593	0.438841	1.11337	0.97562	3.94432	3.75133	6.45877	6.4429	6.60453	6.65596	4.12433	4.1374	ENSG00000006210	CX3CL1	C-X3-C motif chemokine ligand 1 [Source:HGNC Symbol;Acc:HGNC:10647]	16	protein_coding
ENSG00000006282	4.55105	3.79164	4.61154	3.69672	4.74575	3.86956	4.67489	3.94325	4.2193	3.56967	4.23004	3.68406	4.47411	3.72521	4.27716	3.66919	ENSG00000006282	SPATA20	spermatogenesis associated 20 [Source:HGNC Symbol;Acc:HGNC:26125]	17	protein_coding
ENSG00000006327	8.26488	6.79375	8.14743	6.94187	8.03608	6.86783	8.00604	6.76581	8.45797	7.37606	8.70063	7.54026	8.73107	7.4551	8.53641	7.25054	ENSG00000006327	TNFRSF12A	TNF receptor superfamily member 12A [Source:HGNC Symbol;Acc:HGNC:18152]	16	protein_coding
ENSG00000006432	3.59872	4.65809	3.70227	4.74892	3.71082	4.83993	3.62335	4.73351	3.90203	4.76893	3.50315	4.46748	3.77233	4.54419	3.89534	4.81755	ENSG00000006432	MAP3K9	mitogen-activated protein kinase kinase kinase 9 [Source:HGNC Symbol;Acc:HGNC:6861]	14	protein_coding
ENSG00000006451	6.36043	6.26882	6.45936	6.4492	6.43606	6.50535	6.28572	6.43916	6.57004	6.50961	6.64685	6.51862	6.65995	6.36181	6.57131	6.38718	ENSG00000006451	RALA	RAS like proto-oncogene A [Source:HGNC Symbol;Acc:HGNC:9839]	7	protein_coding
ENSG00000006453	6.52055	6.84324	6.49381	6.83484	6.58474	6.82513	6.58549	6.8096	6.53272	6.88869	6.62589	7.22561	6.67763	7.09903	6.64111	6.92199	ENSG00000006453	BAIAP2L1	BAR/IMD domain containing adaptor protein 2 like 1 [Source:HGNC Symbol;Acc:HGNC:21649]	7	protein_coding
ENSG00000006459	2.3363	3.00218	2.23752	3.18301	2.94622	3.48	2.84474	3.27489	2.38924	3.31832	2.21164	3.26423	2.09191	3.24927	2.71871	3.13806	ENSG00000006459	KDM7A	lysine demethylase 7A [Source:HGNC Symbol;Acc:HGNC:22224]	7	protein_coding
ENSG00000006468	1.25704	2.2331	1.1835	2.1493	1.57834	2.59209	1.7984	2.64939	1.62813	2.95505	1.50833	2.45716	1.10937	2.42127	1.33211	2.89803	ENSG00000006468	ETV1	ETS variant transcription factor 1 [Source:HGNC Symbol;Acc:HGNC:3490]	7	protein_coding
ENSG00000006530	5.54528	5.30457	5.35239	5.36207	5.34479	5.20065	5.24986	5.18246	5.35353	5.31703	5.46721	5.41487	5.40238	5.26811	5.28058	5.26696	ENSG00000006530	AGK	acylglycerol kinase [Source:HGNC Symbol;Acc:HGNC:21869]	7	protein_coding
ENSG00000006534	6.37774	6.07611	6.29245	6.06793	6.41586	6.15626	6.23671	6.16946	6.16472	5.89201	6.49724	5.86731	6.41608	5.79363	6.10359	5.91075	ENSG00000006534	ALDH3B1	aldehyde dehydrogenase 3 family member B1 [Source:HGNC Symbol;Acc:HGNC:410]	11	protein_coding
ENSG00000006555	4.36386	4.71169	4.57499	4.84877	4.36699	4.80383	4.43768	4.66835	4.52184	4.76623	4.73176	4.84392	4.74743	4.87022	4.53675	4.78219	ENSG00000006555	TTC22	tetratricopeptide repeat domain 22 [Source:HGNC Symbol;Acc:HGNC:26067]	1	protein_coding
ENSG00000006576	3.72404	4.66878	3.87903	4.69456	3.8409	4.84865	3.83148	4.913	4.01036	4.97424	3.82526	4.54288	3.65327	4.39355	4.10483	4.928	ENSG00000006576	PHTF2	putative homeodomain transcription factor 2 [Source:HGNC Symbol;Acc:HGNC:13411]	7	protein_coding
ENSG00000006607	5.16266	6.49624	5.12193	6.59347	5.40654	6.71261	5.38295	6.63252	5.39112	6.70212	5.00643	6.47998	5.05	6.39457	5.21828	6.69039	ENSG00000006607	FARP2	FERM, ARH/RhoGEF and pleckstrin domain protein 2 [Source:HGNC Symbol;Acc:HGNC:16460]	2	protein_coding
ENSG00000006611	6.53734	6.38944	6.51682	6.44432	6.93421	6.72797	6.8112	6.64117	6.45719	6.28406	6.36028	6.29616	6.28548	6.07419	6.28785	6.16659	ENSG00000006611	USH1C	USH1 protein network component harmonin [Source:HGNC Symbol;Acc:HGNC:12597]	11	protein_coding
ENSG00000006625	7.64002	6.89298	7.66167	7.05572	7.97372	7.25974	7.7536	7.16356	7.78539	7.11406	7.58743	6.95278	7.41912	6.85546	7.80267	6.99188	ENSG00000006625	GGCT	gamma-glutamylcyclotransferase [Source:HGNC Symbol;Acc:HGNC:21705]	7	protein_coding
ENSG00000006634	5.7371	6.21084	5.72608	6.25501	5.37058	5.90433	5.44918	5.93304	5.45065	6.09453	5.90479	6.06768	5.72762	5.95842	5.70929	6.15795	ENSG00000006634	DBF4	DBF4-CDC7 kinase regulatory subunit [Source:HGNC Symbol;Acc:HGNC:17364]	7	protein_coding
ENSG00000006652	5.01591	5.16262	5.05327	5.25341	4.71998	5.09825	4.83007	5.0235	5.08257	5.35616	5.09198	5.52951	5.09082	5.56509	5.19999	5.39197	ENSG00000006652	IFRD1	interferon related developmental regulator 1 [Source:HGNC Symbol;Acc:HGNC:5456]	7	protein_coding
ENSG00000006695	4.09279	4.01564	4.22932	4.25692	3.8948	4.05378	3.97933	4.02392	3.91449	4.00472	4.15489	4.22198	4.27776	4.22779	3.99276	4.04314	ENSG00000006695	COX10	cytochrome c oxidase assembly factor heme A:farnesyltransferase COX10 [Source:HGNC Symbol;Acc:HGNC:2260]	17	protein_coding
ENSG00000006704	5.31618	5.42955	5.41938	5.41953	5.1327	5.43817	5.20635	5.38214	5.41775	5.41806	5.52615	5.39232	5.46054	5.31224	5.34434	5.45412	ENSG00000006704	GTF2IRD1	GTF2I repeat domain containing 1 [Source:HGNC Symbol;Acc:HGNC:4661]	7	protein_coding
ENSG00000006712	6.21636	6.44022	6.27555	6.58359	6.4671	6.56069	6.37786	6.44029	6.41605	6.6079	6.45634	6.59717	6.17054	6.50512	6.38577	6.55946	ENSG00000006712	PAF1	PAF1 homolog, Paf1/RNA polymerase II complex component [Source:HGNC Symbol;Acc:HGNC:25459]	19	protein_coding
ENSG00000006715	3.85322	5.22358	3.96923	5.18578	4.54302	5.69404	4.4822	5.67245	4.65702	5.71338	3.76913	5.304	3.93375	5.19317	4.47954	5.72901	ENSG00000006715	VPS41	VPS41 subunit of HOPS complex [Source:HGNC Symbol;Acc:HGNC:12713]	7	protein_coding
ENSG00000006744	5.8362	6.27424	6.00424	6.36767	5.78334	6.26674	5.91587	6.19617	5.91032	6.39049	6.03442	6.40989	6.082	6.48052	5.99236	6.37762	ENSG00000006744	ELAC2	elaC ribonuclease Z 2 [Source:HGNC Symbol;Acc:HGNC:14198]	17	protein_coding
ENSG00000006747	-0.426272	1.06316	-0.193106	1.10817	0.569182	1.76668	0.944456	1.65595	-1.0492	-0.406842	0.470605	1.85893	0.146938	1.38188	-1.26195	0.00649269	ENSG00000006747	SCIN	scinderin [Source:HGNC Symbol;Acc:HGNC:21695]	7	protein_coding
ENSG00000006756	4.29306	5.1212	4.43721	5.05501	5.09707	5.70378	5.30046	5.70813	4.85117	5.28892	4.3716	5.01657	4.28699	4.87022	4.71154	5.39348	ENSG00000006756	ARSD	arylsulfatase D [Source:HGNC Symbol;Acc:HGNC:717]	X	protein_coding
ENSG00000006757	2.35127	1.79608	2.5114	1.85923	2.58905	2.4347	2.56481	2.62571	2.66175	2.29982	2.50625	1.74756	2.04603	1.64985	2.71136	2.34034	ENSG00000006757	PNPLA4	patatin like phospholipase domain containing 4 [Source:HGNC Symbol;Acc:HGNC:24887]	X	protein_coding
ENSG00000006831	6.36066	7.17832	6.41317	7.30405	6.29444	7.22298	6.22524	7.14927	6.34132	7.26804	6.53625	7.3027	6.4792	7.16304	6.41633	7.26266	ENSG00000006831	ADIPOR2	adiponectin receptor 2 [Source:HGNC Symbol;Acc:HGNC:24041]	12	protein_coding
ENSG00000007047	5.15116	4.62555	5.11187	4.55181	5.06261	4.68228	5.18385	4.75004	4.95542	4.4656	5.26152	4.61453	5.17746	4.64275	5.05014	4.5536	ENSG00000007047	MARK4	microtubule affinity regulating kinase 4 [Source:HGNC Symbol;Acc:HGNC:13538]	19	protein_coding
ENSG00000007062	5.8668	7.09451	5.75806	7.15395	5.96445	7.16683	6.09557	7.14927	5.4691	6.591	5.48712	6.6757	5.47308	6.53433	5.35676	6.64045	ENSG00000007062	PROM1	prominin 1 [Source:HGNC Symbol;Acc:HGNC:9454]	4	protein_coding
ENSG00000007080	6.65418	5.37364	6.55343	5.56441	6.69995	5.64906	6.68045	5.46289	6.74736	5.83403	6.5095	5.69769	6.36549	5.53035	6.79579	5.67724	ENSG00000007080	CCDC124	coiled-coil domain containing 124 [Source:HGNC Symbol;Acc:HGNC:25171]	19	protein_coding
ENSG00000007168	5.48793	6.94383	5.61877	6.92046	5.4704	7.00376	5.74056	7.00298	5.55156	7.07902	5.6854	6.9437	5.71062	6.89927	5.65658	7.08427	ENSG00000007168	PAFAH1B1	platelet activating factor acetylhydrolase 1b regulatory subunit 1 [Source:HGNC Symbol;Acc:HGNC:8574]	17	protein_coding
ENSG00000007202	6.86113	8.17027	6.87767	8.2914	7.38224	8.72227	7.41221	8.67633	7.31463	8.7136	6.74297	8.15729	6.76217	8.05086	7.40859	8.70795	ENSG00000007202	BLTP2	bridge-like lipid transfer protein family member 2 [Source:HGNC Symbol;Acc:HGNC:28960]	17	protein_coding
ENSG00000007255	4.8297	3.8058	4.72881	3.74098	5.27583	4.11836	5.12873	4.16073	4.68129	3.83767	4.6198	3.79908	4.45148	3.63341	4.58784	3.81297	ENSG00000007255	TRAPPC6A	trafficking protein particle complex subunit 6A [Source:HGNC Symbol;Acc:HGNC:23069]	19	protein_coding
ENSG00000007306	1.28069	2.22786	1.90649	2.03907	0.75463	0.767859	1.23557	1.60365	1.65649	1.72845	1.70978	2.65252	2.38598	2.35865	2.02033	1.70471	ENSG00000007306	CEACAM7	CEA cell adhesion molecule 7 [Source:HGNC Symbol;Acc:HGNC:1819]	19	protein_coding
ENSG00000007341	3.68895	3.64889	3.89866	3.7878	3.65704	3.66905	3.57332	3.48252	3.85509	3.61818	3.77942	3.66239	3.72106	3.66627	3.68602	3.42759	ENSG00000007341	ST7L	suppression of tumorigenicity 7 like [Source:HGNC Symbol;Acc:HGNC:18441]	1	protein_coding
ENSG00000007376	6.29588	5.79009	6.16949	5.94305	6.1529	5.89423	6.15679	5.83403	6.13918	5.96975	6.30331	5.87545	6.41171	5.82726	6.09829	5.78665	ENSG00000007376	RPUSD1	RNA pseudouridine synthase domain containing 1 [Source:HGNC Symbol;Acc:HGNC:14173]	16	protein_coding
ENSG00000007384	7.21553	6.58932	7.06378	6.60724	7.1078	6.40047	7.15207	6.35344	7.22978	6.57468	7.46781	6.92098	7.45862	6.81431	7.24991	6.57995	ENSG00000007384	RHBDF1	rhomboid 5 homolog 1 [Source:HGNC Symbol;Acc:HGNC:20561]	16	protein_coding
ENSG00000007392	5.23426	3.6615	5.11186	3.53014	5.33195	3.99086	5.22039	3.79187	5.42908	4.02957	4.83979	3.79284	5.15362	3.6112	5.29909	3.95736	ENSG00000007392	LUC7L	LUC7 like [Source:HGNC Symbol;Acc:HGNC:6723]	16	protein_coding
ENSG00000007402	0.579765	-0.990161	0.6072	-1.58178	0.957862	-0.922714	0.361676	-1.32154	0.0287805	-1.52502	0.229408	-1.42604	0.589832	-2.81395	0.533121	-1.49176	ENSG00000007402	CACNA2D2	calcium voltage-gated channel auxiliary subunit alpha2delta 2 [Source:HGNC Symbol;Acc:HGNC:1400]	3	protein_coding
ENSG00000007516	2.63868	2.12375	2.32803	2.10556	2.66006	2.39603	2.84191	2.62933	1.97043	1.89776	2.58804	2.69031	2.64957	2.72449	1.84801	2.0755	ENSG00000007516	BAIAP3	BAI1 associated protein 3 [Source:HGNC Symbol;Acc:HGNC:948]	16	protein_coding
ENSG00000007520	5.4964	5.42446	5.55372	5.64883	5.69985	5.7934	5.60227	5.55985	5.60082	5.86022	5.63716	5.68927	5.41927	5.61646	5.60619	5.72867	ENSG00000007520	TSR3	TSR3 ribosome maturation factor [Source:HGNC Symbol;Acc:HGNC:14175]	16	protein_coding
ENSG00000007541	5.56658	5.24291	5.41863	5.34813	5.62841	5.38735	5.54159	5.34092	5.27084	5.17846	5.44864	4.94059	5.29875	4.94227	5.33692	5.15745	ENSG00000007541	PIGQ	phosphatidylinositol glycan anchor biosynthesis class Q [Source:HGNC Symbol;Acc:HGNC:14135]	16	protein_coding
ENSG00000007545	3.97872	5.18873	3.83796	5.21173	3.77417	5.03129	3.67816	4.99486	3.75607	5.3457	3.95334	5.40303	4.16574	5.25518	3.77887	5.24194	ENSG00000007545	CRAMP1	cramped chromatin regulator homolog 1 [Source:HGNC Symbol;Acc:HGNC:14122]	16	protein_coding
ENSG00000007866	5.5867	5.58175	5.52273	5.59905	5.35336	5.47782	5.41321	5.53829	5.43114	5.38769	5.72171	5.60276	5.49532	5.53861	5.51766	5.43744	ENSG00000007866	TEAD3	TEA domain transcription factor 3 [Source:HGNC Symbol;Acc:HGNC:11716]	6	protein_coding
ENSG00000007923	5.87823	6.54394	6.00924	6.67942	5.9878	6.57448	5.91962	6.48478	5.8432	6.56949	5.9159	6.61344	5.89536	6.49121	5.82967	6.57094	ENSG00000007923	DNAJC11	DnaJ heat shock protein family (Hsp40) member C11 [Source:HGNC Symbol;Acc:HGNC:25570]	1	protein_coding
ENSG00000007944	3.36147	4.24808	2.90473	4.16	2.603	3.68714	2.66064	3.81649	2.70312	3.56761	3.25565	3.99939	2.92026	4.14257	2.52266	3.60511	ENSG00000007944	MYLIP	myosin regulatory light chain interacting protein [Source:HGNC Symbol;Acc:HGNC:21155]	6	protein_coding
ENSG00000007952	5.43643	5.63573	5.3761	5.66769	5.13138	5.3022	5.08672	5.13125	4.54762	4.88354	5.13596	5.49105	5.04894	5.26393	4.49135	4.78559	ENSG00000007952	NOX1	NADPH oxidase 1 [Source:HGNC Symbol;Acc:HGNC:7889]	X	protein_coding
ENSG00000007968	1.85388	2.2744	2.02117	2.32063	2.45666	2.92455	2.10938	2.77672	2.05302	2.68157	1.62796	2.57461	1.67607	2.52946	1.92822	2.47299	ENSG00000007968	E2F2	E2F transcription factor 2 [Source:HGNC Symbol;Acc:HGNC:3114]	1	protein_coding
ENSG00000008018	8.00451	7.34599	7.9154	7.54095	8.08563	7.43612	7.90159	7.34281	8.27109	7.68282	8.08621	7.68432	7.81272	7.5064	8.15923	7.55616	ENSG00000008018	PSMB1	proteasome 20S subunit beta 1 [Source:HGNC Symbol;Acc:HGNC:9537]	6	protein_coding
ENSG00000008083	3.39075	3.77376	3.32021	3.83509	3.65019	4.08355	3.66201	4.1033	3.56689	3.94794	3.2606	3.88228	3.46849	3.99426	3.56915	4.06357	ENSG00000008083	JARID2	jumonji and AT-rich interaction domain containing 2 [Source:HGNC Symbol;Acc:HGNC:6196]	6	protein_coding
ENSG00000008086	1.47776	3.34999	1.80746	3.03498	2.06176	3.41473	2.40469	3.58433	1.87745	3.1632	1.63565	3.59538	1.7859	3.70228	1.77447	3.47615	ENSG00000008086	CDKL5	cyclin dependent kinase like 5 [Source:HGNC Symbol;Acc:HGNC:11411]	X	protein_coding
ENSG00000008128	5.59357	4.76151	5.65939	4.82299	5.33683	4.64858	5.29395	4.63962	5.51718	4.77573	5.59269	5.07045	5.83883	4.936	5.59507	4.75715	ENSG00000008128	CDK11A	cyclin dependent kinase 11A [Source:HGNC Symbol;Acc:HGNC:1730]	1	protein_coding
ENSG00000008130	6.27813	6.62542	6.24257	6.80943	6.01339	6.48442	5.96915	6.45044	5.94917	6.55114	6.35855	6.86257	6.43835	6.8182	5.89108	6.55073	ENSG00000008130	NADK	NAD kinase [Source:HGNC Symbol;Acc:HGNC:29831]	1	protein_coding
ENSG00000008256	1.3716	2.20668	0.902976	2.04994	1.17474	2.2553	1.51439	2.64939	0.837684	2.22333	0.99435	1.77315	1.1485	1.85281	1.38851	2.14206	ENSG00000008256	CYTH3	cytohesin 3 [Source:HGNC Symbol;Acc:HGNC:9504]	7	protein_coding
ENSG00000008277	2.31737	3.51629	2.27062	3.51845	2.8353	3.94656	2.39816	3.8645	2.41851	3.64197	1.97342	2.96719	2.0666	2.93916	2.49296	3.76547	ENSG00000008277	ADAM22	ADAM metallopeptidase domain 22 [Source:HGNC Symbol;Acc:HGNC:201]	7	protein_coding
ENSG00000008282	6.5355	7.58925	6.56821	7.63519	6.68559	7.80137	6.74939	7.75169	6.82202	7.78182	6.67444	7.65666	6.58148	7.59862	6.80229	7.79655	ENSG00000008282	SYPL1	synaptophysin like 1 [Source:HGNC Symbol;Acc:HGNC:11507]	7	protein_coding
ENSG00000008283	5.81611	6.08339	5.74684	6.16797	5.96629	6.2918	5.98012	6.21679	5.95809	6.31909	5.99565	6.22028	5.79544	6.16923	5.98324	6.36971	ENSG00000008283	CYB561	cytochrome b561 [Source:HGNC Symbol;Acc:HGNC:2571]	17	protein_coding
ENSG00000008294	4.34091	5.76042	4.41581	5.89489	4.52424	6.24327	4.64074	6.13282	4.65869	6.31234	4.58574	6.18407	4.52404	6.07053	4.70073	6.31065	ENSG00000008294	SPAG9	sperm associated antigen 9 [Source:HGNC Symbol;Acc:HGNC:14524]	17	protein_coding
ENSG00000008300	4.63395	5.21764	4.74067	5.12156	4.32313	4.74181	4.35583	4.70272	4.45277	4.81483	4.61691	5.22333	4.9114	5.29004	4.43779	5.02483	ENSG00000008300	CELSR3	cadherin EGF LAG seven-pass G-type receptor 3 [Source:HGNC Symbol;Acc:HGNC:3230]	3	protein_coding
ENSG00000008323	4.69169	4.98634	4.58947	5.14645	4.63246	5.06733	4.55273	4.91952	4.64461	5.19724	5.01685	5.34404	4.63489	5.24097	4.61862	5.03059	ENSG00000008323	PLEKHG6	pleckstrin homology and RhoGEF domain containing G6 [Source:HGNC Symbol;Acc:HGNC:25562]	12	protein_coding
ENSG00000008324	4.49595	3.5461	4.54659	3.56611	4.62208	3.53706	4.33034	3.58794	4.60876	3.67827	4.54578	3.68335	4.47765	3.59318	4.60876	3.67184	ENSG00000008324	SS18L2	SS18 like 2 [Source:HGNC Symbol;Acc:HGNC:15593]	3	protein_coding
ENSG00000008382	3.5169	2.91658	3.39194	3.00174	4.18163	3.50046	4.13595	3.44011	3.81338	3.36888	3.39698	2.73601	3.31559	2.80405	3.84069	3.23832	ENSG00000008382	MPND	MPN domain containing [Source:HGNC Symbol;Acc:HGNC:25934]	19	protein_coding
ENSG00000008394	7.65073	7.38819	7.59752	7.55282	7.33581	7.32863	7.29619	7.26334	7.51768	7.46525	7.53644	7.53735	7.19238	7.39834	7.52377	7.42213	ENSG00000008394	MGST1	microsomal glutathione S-transferase 1 [Source:HGNC Symbol;Acc:HGNC:7061]	12	protein_coding
ENSG00000008405	3.40696	3.9766	3.13189	4.08669	2.91018	4.01727	2.90584	4.06272	3.26467	4.31526	3.40381	4.24892	3.56925	4.14567	3.18463	4.14802	ENSG00000008405	CRY1	cryptochrome circadian regulator 1 [Source:HGNC Symbol;Acc:HGNC:2384]	12	protein_coding
ENSG00000008441	5.7813	6.00582	5.75756	6.13486	6.21033	6.3733	6.16979	6.34289	6.22217	6.45992	6.12126	6.30387	6.06676	6.16885	6.03936	6.52218	ENSG00000008441	NFIX	nuclear factor I X [Source:HGNC Symbol;Acc:HGNC:7788]	19	protein_coding
ENSG00000008513	8.63655	9.28069	8.50607	9.41439	8.10922	8.90329	8.12472	8.8897	8.81115	9.71846	9.29529	9.9115	9.17757	9.78449	8.80868	9.66869	ENSG00000008513	ST3GAL1	ST3 beta-galactoside alpha-2,3-sialyltransferase 1 [Source:HGNC Symbol;Acc:HGNC:10862]	8	protein_coding
ENSG00000008517	4.2802	1.80315	3.57333	2.70103	1.77814	-0.260711	1.40143	-0.572348	8.37847	6.52376	8.86067	7.22587	7.7798	5.80248	7.31441	5.3533	ENSG00000008517	IL32	interleukin 32 [Source:HGNC Symbol;Acc:HGNC:16830]	16	protein_coding
ENSG00000008710	4.61764	5.56853	4.33677	5.58184	4.0923	5.37006	4.20667	5.25024	4.16137	5.27805	4.2484	5.42226	4.42828	5.54801	4.15676	5.16195	ENSG00000008710	PKD1	polycystin 1, transient receptor potential channel interacting [Source:HGNC Symbol;Acc:HGNC:9008]	16	protein_coding
ENSG00000008838	5.57917	6.2424	5.57417	6.28557	5.49641	6.23101	5.58579	6.11415	5.4656	6.17998	5.68171	6.19684	5.58872	6.08792	5.52345	6.17408	ENSG00000008838	MED24	mediator complex subunit 24 [Source:HGNC Symbol;Acc:HGNC:22963]	17	protein_coding
ENSG00000008853	3.48803	3.24311	3.56812	3.43681	3.23507	3.26977	2.87844	3.2643	2.93244	2.7888	3.22943	3.05194	3.2268	2.94103	2.65564	2.73346	ENSG00000008853	RHOBTB2	Rho related BTB domain containing 2 [Source:HGNC Symbol;Acc:HGNC:18756]	8	protein_coding
ENSG00000008869	3.33536	4.24159	3.52867	4.04112	3.59829	4.62486	3.69966	4.71773	3.45024	4.35404	3.15036	3.98441	3.44708	4.08893	3.67119	4.54257	ENSG00000008869	HEATR5B	HEAT repeat containing 5B [Source:HGNC Symbol;Acc:HGNC:29273]	2	protein_coding
ENSG00000008952	7.68161	7.00841	7.62777	7.0395	7.71564	7.06604	7.55119	7.11654	7.58936	6.94348	7.59744	6.95195	7.67673	6.81577	7.44203	6.93616	ENSG00000008952	SEC62	SEC62 homolog, preprotein translocation factor [Source:HGNC Symbol;Acc:HGNC:11846]	3	protein_coding
ENSG00000008988	9.57276	7.87994	9.60712	8.10655	10.4495	8.71623	10.2699	8.58749	10.337	8.65655	9.4968	8.25202	9.54582	8.25039	10.3323	8.58102	ENSG00000008988	RPS20	ribosomal protein S20 [Source:HGNC Symbol;Acc:HGNC:10405]	8	protein_coding
ENSG00000009307	7.34865	8.26086	7.45569	8.43285	8.33114	9.18513	8.35262	9.08661	8.1629	9.07908	7.37082	8.47027	7.36387	8.35527	8.18018	9.03155	ENSG00000009307	CSDE1	cold shock domain containing E1 [Source:HGNC Symbol;Acc:HGNC:29905]	1	protein_coding
ENSG00000009335	6.33076	7.65705	6.43188	7.82489	6.35202	7.96784	6.46077	7.92502	6.42097	8.0542	6.37631	7.87569	6.35847	7.73699	6.5141	7.98766	ENSG00000009335	UBE3C	ubiquitin protein ligase E3C [Source:HGNC Symbol;Acc:HGNC:16803]	7	protein_coding
ENSG00000009413	3.13132	5.20029	3.34854	5.24915	2.87706	5.13016	3.02546	4.92341	2.86594	4.96711	2.85102	5.12757	3.24231	5.0155	2.78617	5.15139	ENSG00000009413	REV3L	REV3 like, DNA directed polymerase zeta catalytic subunit [Source:HGNC Symbol;Acc:HGNC:9968]	6	protein_coding
ENSG00000009765	0.666167	0.792532	0.423244	0.71305	1.22451	2.07043	1.01451	1.79276	-0.180988	0.802986	0.0361825	-0.342323	-0.536341	-0.612315	-0.792944	0.351868	ENSG00000009765	IYD	iodotyrosine deiodinase [Source:HGNC Symbol;Acc:HGNC:21071]	6	protein_coding
ENSG00000009780	2.92189	3.21333	2.96665	3.12252	2.73588	2.65462	2.58794	2.86702	2.41437	2.68538	2.77862	3.1541	2.88015	3.04569	2.467	2.64409	ENSG00000009780	FAM76A	family with sequence similarity 76 member A [Source:HGNC Symbol;Acc:HGNC:28530]	1	protein_coding
ENSG00000009830	3.14875	3.77915	2.97001	3.90109	3.09004	4.13051	3.35667	3.9764	3.17685	4.0489	2.69707	3.75801	3.07552	3.70857	3.12225	4.08308	ENSG00000009830	POMT2	protein O-mannosyltransferase 2 [Source:HGNC Symbol;Acc:HGNC:19743]	14	protein_coding
ENSG00000009844	5.90026	5.92506	5.92848	6.13677	6.01374	6.23127	5.93742	6.08369	6.07761	6.29407	6.03478	6.14877	5.84168	5.98198	6.11129	6.19119	ENSG00000009844	VTA1	vesicle trafficking 1 [Source:HGNC Symbol;Acc:HGNC:20954]	6	protein_coding
ENSG00000009950	1.0059	-0.186303	1.08769	-0.321549	0.979925	-0.959708	1.20602	0.0186889	0.173177	-1.26787	-0.0115975	-0.681529	0.21913	-0.93948	0.131931	-0.965473	ENSG00000009950	MLXIPL	MLX interacting protein like [Source:HGNC Symbol;Acc:HGNC:12744]	7	protein_coding
ENSG00000009954	7.12601	7.89894	7.15063	8.03048	7.01082	7.97651	7.00999	7.88454	7.13502	7.98976	7.16172	8.01745	7.14691	7.94721	7.13544	8.00912	ENSG00000009954	BAZ1B	bromodomain adjacent to zinc finger domain 1B [Source:HGNC Symbol;Acc:HGNC:961]	7	protein_coding
ENSG00000010017	4.957	5.80741	5.06662	5.83704	4.96039	5.87155	5.15779	5.89982	5.13009	6.02763	5.11449	6.04782	5.11616	5.92299	5.24085	6.038	ENSG00000010017	RANBP9	RAN binding protein 9 [Source:HGNC Symbol;Acc:HGNC:13727]	6	protein_coding
ENSG00000010030	4.96358	5.34606	4.91655	5.32259	-2.33622	-0.656639	-2.13855	-0.306273	2.0689	2.81265	5.96113	5.98286	5.86683	6.00857	2.22003	3.31581	ENSG00000010030	ETV7	ETS variant transcription factor 7 [Source:HGNC Symbol;Acc:HGNC:18160]	6	protein_coding
ENSG00000010072	4.26021	4.36679	4.47064	4.56589	4.18931	4.5422	4.23412	4.47823	4.25565	4.52635	4.25788	4.39971	4.22922	4.3062	4.23123	4.46649	ENSG00000010072	SPRTN	SprT-like N-terminal domain [Source:HGNC Symbol;Acc:HGNC:25356]	1	protein_coding
ENSG00000010165	4.32639	5.86887	4.4201	5.93685	4.44776	5.88774	4.37756	5.82453	4.3327	5.85994	4.43859	5.91372	4.38649	5.88209	4.31948	5.87123	ENSG00000010165	METTL13	methyltransferase 13, eEF1A N-terminus and K55 [Source:HGNC Symbol;Acc:HGNC:24248]	1	protein_coding
ENSG00000010219	3.26456	1.85464	3.47004	1.87394	3.15838	1.69385	3.36015	1.88349	3.07999	1.77129	3.17342	1.53275	3.12285	1.45122	3.25397	1.71669	ENSG00000010219	DYRK4	dual specificity tyrosine phosphorylation regulated kinase 4 [Source:HGNC Symbol;Acc:HGNC:3095]	12	protein_coding
ENSG00000010244	7.50701	8.03162	7.59943	8.05732	7.61677	8.16907	7.63088	8.15553	7.67486	8.2185	7.70964	8.03879	7.49773	7.9306	7.71625	8.16973	ENSG00000010244	ZNF207	zinc finger protein 207 [Source:HGNC Symbol;Acc:HGNC:12998]	17	protein_coding
ENSG00000010256	6.9788	6.53805	6.97953	6.56548	7.29058	6.76192	7.30035	6.73985	7.10913	6.65574	6.83782	6.48996	6.82036	6.45424	7.12614	6.65844	ENSG00000010256	UQCRC1	ubiquinol-cytochrome c reductase core protein 1 [Source:HGNC Symbol;Acc:HGNC:12585]	3	protein_coding
ENSG00000010270	4.36101	4.7285	4.40154	4.72793	4.44776	4.89601	4.43927	4.85561	4.50634	4.96252	4.48475	4.8907	4.30008	4.89341	4.57068	4.99057	ENSG00000010270	STARD3NL	STARD3 N-terminal like [Source:HGNC Symbol;Acc:HGNC:19169]	7	protein_coding
ENSG00000010278	5.62802	6.30165	5.78598	6.26268	5.97357	6.49791	6.05257	6.5685	6.15822	6.72233	6.05982	6.63332	5.57218	6.63272	6.18314	6.72757	ENSG00000010278	CD9	CD9 molecule [Source:HGNC Symbol;Acc:HGNC:1709]	12	protein_coding
ENSG00000010292	6.30581	7.89045	6.44299	7.89424	6.64658	8.0973	6.73958	8.08398	6.7212	8.25521	6.46699	7.52564	6.21718	7.48282	6.73665	8.30827	ENSG00000010292	NCAPD2	non-SMC condensin I complex subunit D2 [Source:HGNC Symbol;Acc:HGNC:24305]	12	protein_coding
ENSG00000010310	1.20856	0.734527	0.998283	0.554193	0.671019	0.438842	0.690422	0.472608	0.520461	0.128907	0.0807865	0.256314	0.6324	-0.492021	0.614862	-0.148337	ENSG00000010310	GIPR	gastric inhibitory polypeptide receptor [Source:HGNC Symbol;Acc:HGNC:4271]	19	protein_coding
ENSG00000010318	-0.617375	0.0220142	-0.893861	0.0899828	-0.537136	0.350934	-0.455742	0.323544	-0.426589	0.664319	-1.25804	0.12334	-1.24383	-0.181681	-0.835418	0.557093	ENSG00000010318	PHF7	PHD finger protein 7 [Source:HGNC Symbol;Acc:HGNC:18458]	3	protein_coding
ENSG00000010322	4.96845	5.06199	4.96707	5.14898	4.96865	4.91082	4.8762	4.97601	4.67437	4.72614	4.75385	4.98953	4.93398	4.95291	4.68393	4.76418	ENSG00000010322	NISCH	nischarin [Source:HGNC Symbol;Acc:HGNC:18006]	3	protein_coding
ENSG00000010361	1.69777	-1.94155	1.88139	-3.03324	1.02333	-1.90611	1.31248	-2.6388	1.71053	-2.19483	1.70173	-2.56615	2.92413	-1.85298	1.91522	-2.76763	ENSG00000010361	FUZ	fuzzy planar cell polarity protein [Source:HGNC Symbol;Acc:HGNC:26219]	19	protein_coding
ENSG00000010404	4.6329	5.72008	4.7253	5.67306	5.16954	6.02511	5.15521	6.14956	5.74922	6.70887	5.20684	6.15152	5.19054	6.20612	5.79233	6.79849	ENSG00000010404	IDS	iduronate 2-sulfatase [Source:HGNC Symbol;Acc:HGNC:5389]	X	protein_coding
ENSG00000010438	5.84867	4.80447	5.76676	4.96293	5.62929	4.81853	5.66368	4.74038	6.00668	5.28788	5.94617	5.09127	5.80732	4.94937	6.04192	5.23864	ENSG00000010438	PRSS3	serine protease 3 [Source:HGNC Symbol;Acc:HGNC:9486]	9	protein_coding
ENSG00000010539	3.82401	3.6942	3.77136	3.86309	3.51478	3.6276	3.62894	3.35629	3.46645	3.74041	3.9314	3.96788	3.84113	3.83279	3.60105	3.70201	ENSG00000010539	ZNF200	zinc finger protein 200 [Source:HGNC Symbol;Acc:HGNC:12993]	16	protein_coding
ENSG00000010610	0.284598	0.326869	0.902976	-0.18787	0.656545	0.208133	0.851925	-0.107945	0.457314	-0.999932	0.646966	-0.613625	0.290818	-0.698472	-0.0560168	-0.713934	ENSG00000010610	CD4	CD4 molecule [Source:HGNC Symbol;Acc:HGNC:1678]	12	protein_coding
ENSG00000010626	1.40785	1.44461	1.59266	1.38856	2.18902	1.30098	1.91273	1.68183	1.73172	1.46172	1.81437	1.54625	1.66259	1.70864	1.96577	1.62278	ENSG00000010626	LRRC23	leucine rich repeat containing 23 [Source:HGNC Symbol;Acc:HGNC:19138]	12	protein_coding
ENSG00000010704	3.85719	4.39924	3.43173	4.35005	3.73678	3.87351	3.42572	3.95597	3.7459	4.01603	3.11534	3.96511	3.26784	3.90761	3.50485	4.04664	ENSG00000010704	HFE	homeostatic iron regulator [Source:HGNC Symbol;Acc:HGNC:4886]	6	protein_coding
ENSG00000010803	4.92783	4.95412	4.99784	5.01049	4.87127	4.93997	4.90867	5.06527	4.69757	4.6906	4.56688	4.52976	4.72497	4.56164	4.66787	4.89367	ENSG00000010803	SCMH1	Scm polycomb group protein homolog 1 [Source:HGNC Symbol;Acc:HGNC:19003]	1	protein_coding
ENSG00000010810	4.13314	4.03934	4.23542	3.98418	3.89106	3.86163	4.10437	3.96701	4.1799	4.06067	3.82359	3.37702	4.05055	3.56341	4.39827	4.0438	ENSG00000010810	FYN	FYN proto-oncogene, Src family tyrosine kinase [Source:HGNC Symbol;Acc:HGNC:4037]	6	protein_coding
ENSG00000010818	4.145	4.83412	4.08691	4.88411	3.94696	5.04934	4.00261	4.94285	4.0603	5.05222	4.22372	5.28745	4.34393	5.30928	4.10622	5.11828	ENSG00000010818	HIVEP2	HIVEP zinc finger 2 [Source:HGNC Symbol;Acc:HGNC:4921]	6	protein_coding
ENSG00000011007	6.36278	6.82123	6.45122	7.01387	6.37484	7.02004	6.28091	6.92936	6.42359	7.10029	6.52776	7.16526	6.59838	6.99658	6.36734	7.06104	ENSG00000011007	ELOA	elongin A [Source:HGNC Symbol;Acc:HGNC:11620]	1	protein_coding
ENSG00000011009	6.95097	6.35647	6.91535	6.451	7.26108	6.6803	7.14088	6.51793	7.17064	6.68787	7.14125	6.72366	7.10759	6.62747	7.09063	6.61196	ENSG00000011009	LYPLA2	lysophospholipase 2 [Source:HGNC Symbol;Acc:HGNC:6738]	1	protein_coding
ENSG00000011021	3.3127	3.43667	3.16031	3.43178	2.90883	3.32426	3.22025	3.25538	3.13615	3.37834	3.17892	3.6132	3.25123	3.53773	3.32973	3.57728	ENSG00000011021	CLCN6	chloride voltage-gated channel 6 [Source:HGNC Symbol;Acc:HGNC:2024]	1	protein_coding
ENSG00000011028	1.5702	1.00371	1.08768	0.856137	0.979923	0.745049	0.354987	0.670766	0.268119	0.172707	0.982426	0.691624	1.02778	0.592043	0.566099	0.458127	ENSG00000011028	MRC2	mannose receptor C-type 2 [Source:HGNC Symbol;Acc:HGNC:16875]	17	protein_coding
ENSG00000011052	1.54558	2.82278	1.91768	2.74028	2.26827	3.18942	1.92016	3.01268	2.06282	2.58753	1.63999	2.42017	0.611219	2.15622	2.16823	2.70511	ENSG00000011052	NME1-NME2	NME1-NME2 readthrough [Source:HGNC Symbol;Acc:HGNC:33531]	17	protein_coding
ENSG00000011105	3.39617	4.02277	3.32547	4.03018	3.71079	4.5027	3.7847	4.48855	3.18173	3.89468	2.97793	3.66538	2.93991	3.70438	3.14698	4.01072	ENSG00000011105	TSPAN9	tetraspanin 9 [Source:HGNC Symbol;Acc:HGNC:21640]	12	protein_coding
ENSG00000011114	4.22235	4.76065	4.22561	4.88031	4.63325	5.38982	4.64212	5.34757	4.52761	5.30879	4.16031	4.81264	4.30117	4.69859	4.63621	5.35903	ENSG00000011114	BTBD7	BTB domain containing 7 [Source:HGNC Symbol;Acc:HGNC:18269]	14	protein_coding
ENSG00000011132	3.35035	3.00831	3.30431	2.88828	2.90845	2.76077	3.11142	2.56058	3.82915	3.73705	3.90481	3.76217	3.97774	3.73551	3.79111	3.73409	ENSG00000011132	APBA3	amyloid beta precursor protein binding family A member 3 [Source:HGNC Symbol;Acc:HGNC:580]	19	protein_coding
ENSG00000011143	3.44276	3.04457	3.57163	2.86583	3.57738	2.8893	3.74923	3.0472	3.23949	2.85743	3.29903	2.84762	3.29191	2.73598	3.39156	2.72099	ENSG00000011143	MKS1	MKS transition zone complex subunit 1 [Source:HGNC Symbol;Acc:HGNC:7121]	17	protein_coding
ENSG00000011198	3.24807	3.2	3.39217	3.26924	3.56778	3.42369	3.28418	3.23631	3.50585	3.45616	3.16097	3.45222	3.30712	3.27775	3.5047	3.38928	ENSG00000011198	ABHD5	abhydrolase domain containing 5, lysophosphatidic acid acyltransferase [Source:HGNC Symbol;Acc:HGNC:21396]	3	protein_coding
ENSG00000011243	6.29291	5.10655	6.19769	5.22451	5.81152	4.93306	5.86146	4.79505	5.94698	5.02005	6.38508	5.28282	6.57376	5.23573	5.98689	4.93895	ENSG00000011243	AKAP8L	A-kinase anchoring protein 8 like [Source:HGNC Symbol;Acc:HGNC:29857]	19	protein_coding
ENSG00000011258	3.95718	4.45867	3.81315	4.39975	4.0079	4.7675	4.03243	4.80467	3.9035	4.62472	3.61547	4.30043	3.6396	4.29248	3.99304	4.59883	ENSG00000011258	MBTD1	mbt domain containing 1 [Source:HGNC Symbol;Acc:HGNC:19866]	17	protein_coding
ENSG00000011260	4.77037	5.90095	4.95524	5.9974	5.1255	6.00428	5.10788	5.91279	4.97596	6.10842	5.04359	5.98936	4.8519	5.92008	5.15615	6.10727	ENSG00000011260	UTP18	UTP18 small subunit processome component [Source:HGNC Symbol;Acc:HGNC:24274]	17	protein_coding
ENSG00000011275	5.21757	5.66288	5.19406	5.68445	4.72339	5.33306	4.79654	5.38282	4.87709	5.44495	5.32636	5.81539	5.4386	5.80242	4.92197	5.47083	ENSG00000011275	RNF216	ring finger protein 216 [Source:HGNC Symbol;Acc:HGNC:21698]	7	protein_coding
ENSG00000011295	3.60711	4.40382	3.63993	4.50751	3.60843	4.71713	3.92899	4.71628	3.72444	4.70572	3.5179	4.39442	3.55072	4.37312	3.71873	4.65541	ENSG00000011295	TTC19	tetratricopeptide repeat domain 19 [Source:HGNC Symbol;Acc:HGNC:26006]	17	protein_coding
ENSG00000011304	8.63009	8.80725	8.64645	8.91799	8.88239	9.07209	8.88517	8.94248	8.82249	9.08256	8.71348	8.96543	8.56973	8.91304	8.85215	9.0495	ENSG00000011304	PTBP1	polypyrimidine tract binding protein 1 [Source:HGNC Symbol;Acc:HGNC:9583]	19	protein_coding
ENSG00000011347	4.52099	4.24029	4.46488	4.24047	4.94585	4.96178	4.83087	4.8073	5.09988	5.02844	4.7048	4.31466	4.68978	4.17776	5.09814	5.03988	ENSG00000011347	SYT7	synaptotagmin 7 [Source:HGNC Symbol;Acc:HGNC:11514]	11	protein_coding
ENSG00000011376	4.05757	5.35029	4.23821	5.47803	3.74869	5.03531	4.01547	5.09218	3.6326	5.06397	4.16691	5.31166	4.18011	5.27316	3.83743	5.03632	ENSG00000011376	LARS2	leucyl-tRNA synthetase 2, mitochondrial [Source:HGNC Symbol;Acc:HGNC:17095]	3	protein_coding
ENSG00000011405	5.41523	7.09397	5.30598	7.06618	5.52697	7.32118	5.57099	7.34704	5.52065	7.34603	5.24791	7.02583	5.32244	6.90818	5.61099	7.32411	ENSG00000011405	PIK3C2A	phosphatidylinositol-4-phosphate 3-kinase catalytic subunit type 2 alpha [Source:HGNC Symbol;Acc:HGNC:8971]	11	protein_coding
ENSG00000011422	6.32248	5.97641	6.25607	6.1172	5.79361	5.70258	5.84924	5.66036	6.24219	6.09988	6.99796	6.69131	6.88531	6.7489	6.38952	6.11676	ENSG00000011422	PLAUR	plasminogen activator, urokinase receptor [Source:HGNC Symbol;Acc:HGNC:9053]	19	protein_coding
ENSG00000011426	6.09737	7.67536	6.12455	7.60993	6.0215	7.47616	6.15873	7.65434	6.35328	7.97672	6.4975	7.5099	6.30021	7.4621	6.48799	8.03027	ENSG00000011426	ANLN	anillin, actin binding protein [Source:HGNC Symbol;Acc:HGNC:14082]	7	protein_coding
ENSG00000011451	5.64405	5.55739	5.63898	5.73068	5.50298	5.62779	5.42306	5.49755	5.49387	5.61153	5.6771	5.70061	5.59803	5.61204	5.53182	5.65507	ENSG00000011451	WIZ	WIZ zinc finger [Source:HGNC Symbol;Acc:HGNC:30917]	19	protein_coding
ENSG00000011454	5.13632	6.19655	5.05648	6.27726	5.03505	6.17723	5.15547	6.11914	5.0142	6.01221	5.07906	6.2209	5.08948	6.19829	5.03345	6.05225	ENSG00000011454	RABGAP1	RAB GTPase activating protein 1 [Source:HGNC Symbol;Acc:HGNC:17155]	9	protein_coding
ENSG00000011478	5.05731	4.52541	4.76902	4.68413	4.97958	4.80866	4.5728	4.66835	4.90536	4.36832	4.17741	4.25688	4.30232	4.09054	4.61671	4.39431	ENSG00000011478	QPCTL	glutaminyl-peptide cyclotransferase like [Source:HGNC Symbol;Acc:HGNC:25952]	19	protein_coding
ENSG00000011485	6.80638	7.13966	6.75183	7.28391	6.85914	7.11638	6.6945	7.06446	6.90949	7.29663	6.87452	7.28849	6.8756	7.27219	6.87215	7.17221	ENSG00000011485	PPP5C	protein phosphatase 5 catalytic subunit [Source:HGNC Symbol;Acc:HGNC:9322]	19	protein_coding
ENSG00000011523	2.2771	2.73665	2.3661	2.62686	2.6121	3.10568	2.7722	3.3323	2.65681	2.74142	2.07962	2.26323	2.40539	2.37463	2.39603	2.86955	ENSG00000011523	CEP68	centrosomal protein 68 [Source:HGNC Symbol;Acc:HGNC:29076]	2	protein_coding
ENSG00000011566	3.6351	4.85979	3.67368	4.83312	3.36311	4.73095	3.59794	4.74821	3.45832	4.71687	3.56039	4.88997	3.79409	4.89065	3.47245	4.74419	ENSG00000011566	MAP4K3	mitogen-activated protein kinase kinase kinase kinase 3 [Source:HGNC Symbol;Acc:HGNC:6865]	2	protein_coding
ENSG00000011638	3.28214	3.85086	3.59541	4.02881	3.89567	4.08128	4.03032	4.03451	3.74421	4.04594	3.84368	4.24434	3.66005	4.16714	3.79459	4.21523	ENSG00000011638	LDAF1	lipid droplet assembly factor 1 [Source:HGNC Symbol;Acc:HGNC:30136]	16	protein_coding
ENSG00000012048	4.19572	6.27106	4.31584	6.20186	4.11471	6.04774	4.24924	5.98825	4.17752	6.19508	4.29053	6.18049	4.41487	6.24224	4.35927	6.20079	ENSG00000012048	BRCA1	BRCA1 DNA repair associated [Source:HGNC Symbol;Acc:HGNC:1100]	17	protein_coding
ENSG00000012061	5.71963	5.41777	5.8095	5.3871	6.13621	5.63857	6.12046	5.6758	6.12926	5.70484	6.01256	5.60262	5.80844	5.43707	6.26038	5.71756	ENSG00000012061	ERCC1	ERCC excision repair 1, endonuclease non-catalytic subunit [Source:HGNC Symbol;Acc:HGNC:3433]	19	protein_coding
ENSG00000012171	5.88556	5.07081	5.73503	4.91639	5.98336	5.14174	6.03216	5.18895	6.00503	5.14844	5.68589	5.07175	6.15407	5.21911	6.09444	5.18169	ENSG00000012171	SEMA3B	semaphorin 3B [Source:HGNC Symbol;Acc:HGNC:10724]	3	protein_coding
ENSG00000012174	2.55573	4.40199	2.67677	4.46665	2.362	4.31763	2.64419	4.41586	2.40452	4.27517	2.55134	4.32853	2.96479	4.30998	2.34879	4.38444	ENSG00000012174	MBTPS2	membrane bound transcription factor peptidase, site 2 [Source:HGNC Symbol;Acc:HGNC:15455]	X	protein_coding
ENSG00000012211	5.05416	4.59488	5.09743	4.77674	4.62948	4.46294	4.71708	4.38047	4.92611	4.79794	5.5037	4.93788	5.36268	4.88172	5.04714	4.76399	ENSG00000012211	PRICKLE3	prickle planar cell polarity protein 3 [Source:HGNC Symbol;Acc:HGNC:6645]	X	protein_coding
ENSG00000012232	2.76584	3.87623	2.9599	3.84915	2.8422	3.85551	3.06679	3.9764	3.11433	3.99471	3.02228	3.67899	3.18306	3.62457	3.28213	4.19616	ENSG00000012232	EXTL3	exostosin like glycosyltransferase 3 [Source:HGNC Symbol;Acc:HGNC:3518]	8	protein_coding
ENSG00000012779	3.695	4.43951	3.71234	4.08932	3.30879	3.74001	3.4289	3.96858	3.26236	3.73305	3.94221	4.30263	3.87505	4.49166	3.43723	3.99756	ENSG00000012779	ALOX5	arachidonate 5-lipoxygenase [Source:HGNC Symbol;Acc:HGNC:435]	10	protein_coding
ENSG00000012822	4.61702	5.17193	4.44327	4.85265	4.65609	4.95061	4.78031	5.11575	4.78608	4.92115	4.94106	5.40925	4.93047	5.51727	4.76959	5.15297	ENSG00000012822	CALCOCO1	calcium binding and coiled-coil domain 1 [Source:HGNC Symbol;Acc:HGNC:29306]	12	protein_coding
ENSG00000012963	4.76967	5.15667	4.82292	5.25874	4.87674	5.43916	4.82478	5.3101	4.95185	5.32808	4.64271	5.14607	4.54334	5.11038	4.92373	5.37301	ENSG00000012963	UBR7	ubiquitin protein ligase E3 component n-recognin 7 [Source:HGNC Symbol;Acc:HGNC:20344]	14	protein_coding
ENSG00000012983	4.1353	4.75519	3.96749	4.84798	3.91246	4.84597	4.08616	4.91381	3.77804	4.96487	3.97718	4.82798	4.12233	4.69332	4.04467	4.87623	ENSG00000012983	MAP4K5	mitogen-activated protein kinase kinase kinase kinase 5 [Source:HGNC Symbol;Acc:HGNC:6867]	14	protein_coding
ENSG00000013275	7.66643	7.26635	7.68849	7.47142	7.77986	7.22466	7.66516	7.20477	8.03609	7.58904	7.89256	7.70949	7.80144	7.69127	8.00796	7.56176	ENSG00000013275	PSMC4	proteasome 26S subunit, ATPase 4 [Source:HGNC Symbol;Acc:HGNC:9551]	19	protein_coding
ENSG00000013288	5.51082	6.18671	5.52357	6.28183	5.61635	6.37934	5.78824	6.41461	5.15249	5.6937	5.20236	5.77177	5.24952	5.77876	5.19423	5.88677	ENSG00000013288	MAN2B2	mannosidase alpha class 2B member 2 [Source:HGNC Symbol;Acc:HGNC:29623]	4	protein_coding
ENSG00000013306	8.2461	7.52601	8.3066	7.64339	8.26321	7.63454	8.32803	7.62104	8.30585	7.716	8.1704	7.51619	8.14755	7.43311	8.34579	7.70341	ENSG00000013306	SLC25A39	solute carrier family 25 member 39 [Source:HGNC Symbol;Acc:HGNC:24279]	17	protein_coding
ENSG00000013364	7.36082	7.01271	7.31035	7.09984	7.14599	6.815	7.17334	6.72177	7.52687	7.11084	7.89601	7.60909	7.67074	7.53122	7.46038	7.07337	ENSG00000013364	MVP	major vault protein [Source:HGNC Symbol;Acc:HGNC:7531]	16	protein_coding
ENSG00000013374	6.30774	7.33443	6.27038	7.3703	5.59031	6.34393	5.57722	6.27567	5.80135	6.60885	6.93895	8.06984	6.88074	7.99324	5.71795	6.66629	ENSG00000013374	NUB1	negative regulator of ubiquitin like proteins 1 [Source:HGNC Symbol;Acc:HGNC:17623]	7	protein_coding
ENSG00000013375	5.09977	5.37936	5.16466	5.58621	5.14433	5.68339	4.98102	5.58457	5.0303	5.68774	5.12773	5.74198	5.09433	5.53462	5.05906	5.62421	ENSG00000013375	PGM3	phosphoglucomutase 3 [Source:HGNC Symbol;Acc:HGNC:8907]	6	protein_coding
ENSG00000013392	2.16896	2.29962	1.89949	2.19897	1.89338	2.19768	1.84714	2.00345	1.91308	2.29982	2.12772	2.59628	2.07408	2.42127	2.11251	2.26914	ENSG00000013392	RWDD2A	RWD domain containing 2A [Source:HGNC Symbol;Acc:HGNC:21385]	6	protein_coding
ENSG00000013441	5.24081	4.47094	5.2182	4.43334	5.28172	4.34763	5.2506	4.29817	5.21637	4.43653	4.99917	4.46944	5.28726	4.38703	5.26183	4.28546	ENSG00000013441	CLK1	CDC like kinase 1 [Source:HGNC Symbol;Acc:HGNC:2068]	2	protein_coding
ENSG00000013503	3.40516	4.78049	3.6778	4.85884	3.50071	4.81823	3.57207	4.78074	3.55564	4.79557	3.64413	4.74797	3.48196	4.61845	3.54247	4.85612	ENSG00000013503	POLR3B	RNA polymerase III subunit B [Source:HGNC Symbol;Acc:HGNC:30348]	12	protein_coding
ENSG00000013523	2.47803	4.21402	2.70551	4.25369	2.7435	4.30647	2.54424	4.27413	2.62438	4.26505	2.47788	4.16822	2.41704	4.05643	2.46602	4.24482	ENSG00000013523	ANGEL1	angel homolog 1 [Source:HGNC Symbol;Acc:HGNC:19961]	14	protein_coding
ENSG00000013561	3.92126	4.10519	3.98259	4.17124	4.27081	4.35988	4.06164	4.30689	3.96573	4.24864	4.12143	4.18363	4.09129	4.13947	4.08468	4.18331	ENSG00000013561	RNF14	ring finger protein 14 [Source:HGNC Symbol;Acc:HGNC:10058]	5	protein_coding
ENSG00000013563	5.18074	5.3747	5.10619	5.5923	5.42317	5.75951	5.41675	5.64671	5.30126	5.75609	5.35356	5.77053	5.02704	5.56106	5.36284	5.56481	ENSG00000013563	DNASE1L1	deoxyribonuclease 1 like 1 [Source:HGNC Symbol;Acc:HGNC:2957]	X	protein_coding
ENSG00000013573	6.06198	6.20851	5.98773	6.16859	5.82989	5.99916	5.76929	5.99327	6.05548	6.22186	5.99565	6.31328	6.2028	6.29126	6.11164	6.23607	ENSG00000013573	DDX11	DEAD/H-box helicase 11 [Source:HGNC Symbol;Acc:HGNC:2736]	12	protein_coding
ENSG00000013583	2.27482	2.62105	2.72931	2.5637	2.74614	2.71161	2.82541	3.1669	2.66873	2.98006	2.76824	2.73622	2.77468	2.62567	3.0454	3.20063	ENSG00000013583	HEBP1	heme binding protein 1 [Source:HGNC Symbol;Acc:HGNC:17176]	12	protein_coding
ENSG00000013588	8.56525	8.52858	8.6296	8.59908	8.71545	8.59306	8.87176	8.59036	8.77065	8.612	8.87818	8.79511	8.86746	8.81096	8.90078	8.71443	ENSG00000013588	GPRC5A	G protein-coupled receptor class C group 5 member A [Source:HGNC Symbol;Acc:HGNC:9836]	12	protein_coding
ENSG00000013725	0.404295	0.991383	0.985047	0.740144	0.656545	0.834201	0.152679	0.607687	-0.617111	-0.0122103	0.209088	0.731334	0.273224	0.312584	-0.393712	0.237157	ENSG00000013725	CD6	CD6 molecule [Source:HGNC Symbol;Acc:HGNC:1691]	11	protein_coding
ENSG00000013810	7.73679	7.50664	7.81285	7.55604	7.634	7.36567	7.677	7.43114	7.79442	7.60319	7.92776	7.41187	7.76473	7.39185	7.81783	7.63815	ENSG00000013810	TACC3	transforming acidic coiled-coil containing protein 3 [Source:HGNC Symbol;Acc:HGNC:11524]	4	protein_coding
ENSG00000014123	4.72871	4.80034	4.57278	4.86424	4.66242	4.86527	4.61704	4.79762	4.64283	4.9284	4.54881	4.98338	4.72984	4.83902	4.64394	4.93874	ENSG00000014123	UFL1	UFM1 specific ligase 1 [Source:HGNC Symbol;Acc:HGNC:23039]	6	protein_coding
ENSG00000014138	5.55056	5.82318	5.61911	5.83686	5.41832	5.57411	5.34241	5.36617	5.49816	5.42867	5.76716	5.88271	5.71049	5.97086	5.49388	5.37139	ENSG00000014138	POLA2	DNA polymerase alpha 2, accessory subunit [Source:HGNC Symbol;Acc:HGNC:30073]	11	protein_coding
ENSG00000014164	5.81712	4.63845	5.68267	4.67889	5.58764	4.59568	5.60964	4.49619	5.5587	4.49409	5.93353	4.76958	6.00014	4.7432	5.69445	4.55958	ENSG00000014164	ZC3H3	zinc finger CCCH-type containing 3 [Source:HGNC Symbol;Acc:HGNC:28972]	8	protein_coding
ENSG00000014216	8.002	8.43733	8.01079	8.59473	8.2472	8.73825	8.25959	8.65605	8.07186	8.44897	8.13493	8.27991	7.86935	8.14701	8.12108	8.38932	ENSG00000014216	CAPN1	calpain 1 [Source:HGNC Symbol;Acc:HGNC:1476]	11	protein_coding
ENSG00000014257	0.389841	1.69325	0.674707	1.40558	1.27259	1.42096	1.09734	1.63562	0.610123	0.617271	-0.0356451	0.622911	0.486738	0.355976	0.566099	0.541063	ENSG00000014257	ACP3	acid phosphatase 3 [Source:HGNC Symbol;Acc:HGNC:125]	3	protein_coding
ENSG00000014641	6.3558	6.42655	6.46533	6.42547	6.37282	6.72334	6.45764	6.71071	6.45189	6.45817	6.30958	6.16524	5.931	6.08818	6.43011	6.5369	ENSG00000014641	MDH1	malate dehydrogenase 1 [Source:HGNC Symbol;Acc:HGNC:6970]	2	protein_coding
ENSG00000014824	5.02498	5.97601	5.22018	6.05787	5.44697	6.53204	5.4996	6.53286	5.37412	6.33224	5.01535	5.92339	4.95073	5.81711	5.34973	6.30888	ENSG00000014824	SLC30A9	solute carrier family 30 member 9 [Source:HGNC Symbol;Acc:HGNC:1329]	4	protein_coding
ENSG00000014914	4.38939	4.70132	4.26857	4.63896	4.00363	3.99328	3.92527	4.0817	4.44365	4.45894	4.71924	5.22159	4.71851	5.18643	4.46098	4.45439	ENSG00000014914	MTMR11	myotubularin related protein 11 [Source:HGNC Symbol;Acc:HGNC:24307]	1	protein_coding
ENSG00000014919	4.76941	5.57042	4.86374	5.62484	5.05396	5.83314	5.17156	5.80409	4.99729	5.82964	4.57213	5.43238	4.57053	5.31739	5.03991	5.82805	ENSG00000014919	COX15	cytochrome c oxidase assembly homolog COX15 [Source:HGNC Symbol;Acc:HGNC:2263]	10	protein_coding
ENSG00000015133	5.61296	6.11996	5.53155	6.30979	5.0944	5.86775	5.09482	5.75891	4.91638	5.63632	5.4924	6.20479	5.60114	6.1063	4.87205	5.66805	ENSG00000015133	CCDC88C	coiled-coil domain containing 88C [Source:HGNC Symbol;Acc:HGNC:19967]	14	protein_coding
ENSG00000015153	3.69793	3.3281	3.78096	3.28542	3.60582	3.47654	3.58075	3.4058	3.59463	3.48265	3.73398	3.41409	3.72459	3.37588	3.64896	3.5033	ENSG00000015153	YAF2	YY1 associated factor 2 [Source:HGNC Symbol;Acc:HGNC:17363]	12	protein_coding
ENSG00000015171	4.87507	5.58741	4.86238	5.72178	5.3257	6.17431	5.4002	6.10347	5.11145	6.00495	4.84721	5.57983	4.67646	5.44689	5.21256	5.92742	ENSG00000015171	ZMYND11	zinc finger MYND-type containing 11 [Source:HGNC Symbol;Acc:HGNC:16966]	10	protein_coding
ENSG00000015413	3.2699	3.5566	2.88705	3.97566	3.67545	4.24467	3.32605	3.69468	2.66873	3.2659	2.92285	3.55906	2.42235	3.1073	1.99634	2.90117	ENSG00000015413	DPEP1	dipeptidase 1 [Source:HGNC Symbol;Acc:HGNC:3002]	16	protein_coding
ENSG00000015475	5.62339	5.81348	5.67445	5.7483	5.57715	5.67607	5.53127	5.64277	6.26395	6.40816	6.2712	6.35507	6.03253	6.35012	6.17748	6.34482	ENSG00000015475	BID	BH3 interacting domain death agonist [Source:HGNC Symbol;Acc:HGNC:1050]	22	protein_coding
ENSG00000015479	6.87808	8.21746	6.95243	8.23854	7.18484	8.29884	7.26502	8.26888	7.05051	8.33991	6.86513	8.23866	6.7441	8.19654	7.09504	8.26415	ENSG00000015479	MATR3	matrin 3 [Source:HGNC Symbol;Acc:HGNC:6912]	5	protein_coding
ENSG00000015532	4.9001	4.97777	4.95779	4.95593	4.69367	4.56995	4.68967	4.62621	4.55611	4.53052	4.92557	4.80955	4.96239	4.82461	4.56559	4.65762	ENSG00000015532	XYLT2	xylosyltransferase 2 [Source:HGNC Symbol;Acc:HGNC:15517]	17	protein_coding
ENSG00000015568	3.18216	4.60473	3.51202	4.28105	1.69958	3.83376	3.7939	4.23604	3.52055	4.75607	3.22333	4.1636	3.42337	4.41015	3.22678	4.45215	ENSG00000015568	RGPD5	RANBP2 like and GRIP domain containing 5 [Source:HGNC Symbol;Acc:HGNC:32418]	2	protein_coding
ENSG00000015676	5.47239	6.09316	5.32317	6.10911	5.52051	6.17558	5.46488	6.10776	5.45958	6.06634	5.33427	6.02575	5.46632	5.94472	5.47543	6.15479	ENSG00000015676	NUDCD3	NudC domain containing 3 [Source:HGNC Symbol;Acc:HGNC:22208]	7	protein_coding
ENSG00000016082	3.54844	3.39983	3.23332	3.4888	3.59641	3.72988	3.5865	3.60869	3.09114	3.0904	3.0568	3.074	2.98113	2.95688	3.22391	2.99536	ENSG00000016082	ISL1	ISL LIM homeobox 1 [Source:HGNC Symbol;Acc:HGNC:6132]	5	protein_coding
ENSG00000016391	4.62566	5.5802	4.75108	5.73055	4.54478	5.65604	4.56573	5.55069	4.75931	5.78092	4.99069	5.87848	5.136	5.8432	4.77089	5.78467	ENSG00000016391	CHDH	choline dehydrogenase [Source:HGNC Symbol;Acc:HGNC:24288]	3	protein_coding
ENSG00000016402	3.2034	3.65174	3.17915	3.65284	2.96683	3.34999	2.86382	3.37772	2.63706	3.39239	3.2606	3.39979	2.89172	3.22899	2.48866	3.3803	ENSG00000016402	IL20RA	interleukin 20 receptor subunit alpha [Source:HGNC Symbol;Acc:HGNC:6003]	6	protein_coding
ENSG00000016602	-3.33989	-0.333645	-2.38419	-0.213633	-1.8508	-0.543499	-2.68604	-1.59073	-1.98211	-0.473184	-1.31575	1.43924	-2.03111	0.958641	-2.65358	-0.467019	ENSG00000016602	CLCA4	chloride channel accessory 4 [Source:HGNC Symbol;Acc:HGNC:2018]	1	protein_coding
ENSG00000016864	4.33206	4.34587	4.23543	4.46226	4.25535	4.64674	4.3592	4.65205	4.28583	4.55682	4.11599	4.29957	4.20004	4.26453	4.29388	4.53671	ENSG00000016864	GLT8D1	glycosyltransferase 8 domain containing 1 [Source:HGNC Symbol;Acc:HGNC:24870]	3	protein_coding
ENSG00000017260	6.09693	6.64519	6.05468	6.7457	6.36652	6.9712	6.35639	6.90263	6.50255	7.01797	6.1011	6.83358	6.17507	6.65719	6.51722	6.98451	ENSG00000017260	ATP2C1	ATPase secretory pathway Ca2+ transporting 1 [Source:HGNC Symbol;Acc:HGNC:13211]	3	protein_coding
ENSG00000017483	5.86484	6.06989	5.65943	6.35814	5.37279	5.96132	5.0857	5.70295	5.64482	6.26192	6.1216	6.66528	5.73687	6.45487	5.36791	6.09084	ENSG00000017483	SLC38A5	solute carrier family 38 member 5 [Source:HGNC Symbol;Acc:HGNC:18070]	X	protein_coding
ENSG00000017797	6.14003	7.01127	6.24778	7.08496	6.4953	7.32395	6.486	7.28145	6.44964	7.25562	6.22957	7.00472	6.16156	6.9386	6.42899	7.24065	ENSG00000017797	RALBP1	ralA binding protein 1 [Source:HGNC Symbol;Acc:HGNC:9841]	18	protein_coding
ENSG00000018189	4.21316	4.30897	4.11148	4.43438	4.21898	4.32569	4.17112	4.47757	4.24554	4.32505	3.8468	4.2512	4.08374	4.26144	4.20244	4.41974	ENSG00000018189	RUFY3	RUN and FYVE domain containing 3 [Source:HGNC Symbol;Acc:HGNC:30285]	4	protein_coding
ENSG00000018408	0.049596	-1.14488	-0.436242	-0.779118	0.119294	-0.997607	0.0568986	-0.536279	0.535991	0.355873	-0.300672	-0.288343	0.591445	-0.244974	-0.214259	-0.0723878	ENSG00000018408	WWTR1	WW domain containing transcription regulator 1 [Source:HGNC Symbol;Acc:HGNC:24042]	3	protein_coding
ENSG00000018510	5.31044	6.12737	5.41733	6.2973	5.70795	6.65089	5.68465	6.58676	5.75548	6.70953	5.28538	6.24621	5.17391	6.12578	5.76631	6.62032	ENSG00000018510	AGPS	alkylglycerone phosphate synthase [Source:HGNC Symbol;Acc:HGNC:327]	2	protein_coding
ENSG00000018610	3.70821	4.21239	3.78034	4.3697	4.14515	4.49256	3.85705	4.44072	4.03981	4.5331	3.39279	4.34378	3.52333	4.24855	3.97053	4.50071	ENSG00000018610	STEEP1	STING1 ER exit protein 1 [Source:HGNC Symbol;Acc:HGNC:26239]	X	protein_coding
ENSG00000018699	4.00538	4.7912	4.10995	4.99863	3.87245	4.91784	3.97656	4.91137	4.19327	5.23149	4.24009	5.1869	4.32271	5.09974	4.4389	5.26274	ENSG00000018699	TTC27	tetratricopeptide repeat domain 27 [Source:HGNC Symbol;Acc:HGNC:25986]	2	protein_coding
ENSG00000019102	6.65569	5.74214	6.52742	5.79062	6.8376	5.92309	6.68045	5.91035	6.20817	5.6215	6.39301	5.77573	6.32417	5.5333	6.15496	5.44392	ENSG00000019102	VSIG2	V-set and immunoglobulin domain containing 2 [Source:HGNC Symbol;Acc:HGNC:17149]	11	protein_coding
ENSG00000019144	6.43329	6.65939	6.48584	6.51613	6.65605	6.85491	6.69525	6.94519	6.5739	6.76814	6.33913	6.50627	6.49487	6.52426	6.62654	6.87173	ENSG00000019144	PHLDB1	pleckstrin homology like domain family B member 1 [Source:HGNC Symbol;Acc:HGNC:23697]	11	protein_coding
ENSG00000019186	-0.871744	0.888748	-1.35024	0.0472331	-1.04934	0.600054	-0.277955	0.436754	-0.722721	1.01829	-0.216217	1.12831	-0.567709	0.958641	-0.27215	1.23217	ENSG00000019186	CYP24A1	cytochrome P450 family 24 subfamily A member 1 [Source:HGNC Symbol;Acc:HGNC:2602]	20	protein_coding
ENSG00000019485	1.43621	2.24354	1.33724	1.97209	1.05884	1.78753	1.64143	2.08097	1.18782	1.7792	1.66573	1.93495	1.71566	2.10253	1.1153	1.78176	ENSG00000019485	PRDM11	PR/SET domain 11 [Source:HGNC Symbol;Acc:HGNC:13996]	11	protein_coding
ENSG00000019505	3.64881	4.98012	3.87189	5.04622	3.64654	5.10527	3.88148	5.17134	4.29599	5.79932	4.40213	5.58526	4.36692	5.41134	4.51265	5.80103	ENSG00000019505	SYT13	synaptotagmin 13 [Source:HGNC Symbol;Acc:HGNC:14962]	11	protein_coding
ENSG00000019582	4.15996	3.5566	3.96412	3.15308	2.55715	1.87417	2.5294	2.05165	5.69908	4.76173	8.39425	7.2814	8.24583	7.17369	5.50921	4.92954	ENSG00000019582	CD74	CD74 molecule [Source:HGNC Symbol;Acc:HGNC:1697]	5	protein_coding
ENSG00000019995	3.55836	5.17974	3.59308	5.30939	3.67485	5.32258	3.88458	5.27666	3.38436	5.27089	3.92539	5.26212	3.75674	5.1977	3.79685	5.27971	ENSG00000019995	ZRANB1	zinc finger RANBP2-type containing 1 [Source:HGNC Symbol;Acc:HGNC:18224]	10	protein_coding
ENSG00000020129	5.26423	5.58884	5.19756	5.74722	5.24122	5.8913	5.1366	5.63933	5.26613	5.77039	5.40578	5.87194	5.35104	5.78671	5.21711	5.68862	ENSG00000020129	NCDN	neurochondrin [Source:HGNC Symbol;Acc:HGNC:17597]	1	protein_coding
ENSG00000020256	3.76096	4.70226	3.73042	4.89621	3.86309	4.85732	3.8912	4.75096	3.85387	4.88602	3.82863	4.92821	3.68076	4.80908	3.83989	4.84065	ENSG00000020256	ZFP64	ZFP64 zinc finger protein [Source:HGNC Symbol;Acc:HGNC:15940]	20	protein_coding
ENSG00000020426	3.53683	3.59989	3.6297	3.70348	3.73845	3.71235	3.77711	3.6267	3.83992	3.81164	3.69067	3.73522	3.4447	3.66178	3.80838	3.73409	ENSG00000020426	MNAT1	MNAT1 component of CDK activating kinase [Source:HGNC Symbol;Acc:HGNC:7181]	14	protein_coding
ENSG00000020577	2.34493	3.23361	2.37615	3.50239	2.45623	3.63469	2.56935	3.60304	2.94962	4.05111	2.49854	3.40361	2.70823	3.40951	3.10332	4.16506	ENSG00000020577	SAMD4A	sterile alpha motif domain containing 4A [Source:HGNC Symbol;Acc:HGNC:23023]	14	protein_coding
ENSG00000020922	5.36129	5.87224	5.31725	5.8278	5.41149	5.90681	5.34781	5.86597	5.48555	5.8926	5.31608	5.72048	5.27186	5.57865	5.46789	5.82316	ENSG00000020922	MRE11	MRE11 homolog, double strand break repair nuclease [Source:HGNC Symbol;Acc:HGNC:7230]	11	protein_coding
ENSG00000021300	4.23047	4.12367	4.28081	3.88904	4.4921	4.079	4.44086	4.29317	4.36098	4.03852	4.61305	4.06561	4.43279	4.11442	4.31948	4.16773	ENSG00000021300	PLEKHB1	pleckstrin homology domain containing B1 [Source:HGNC Symbol;Acc:HGNC:19079]	11	protein_coding
ENSG00000021355	7.51712	7.71116	7.47194	7.81467	8.25667	8.07497	8.17308	8.09824	7.88681	7.88762	7.50293	7.79484	7.25758	7.65657	7.8472	7.88156	ENSG00000021355	SERPINB1	serpin family B member 1 [Source:HGNC Symbol;Acc:HGNC:3311]	6	protein_coding
ENSG00000021488	-1.01796	-1.66335	-1.22192	-1.6505	-1.14719	-1.03667	-0.894626	-1.26142	-0.13168	0.412046	0.520748	0.309754	-0.30732	-0.213045	-0.597726	-0.0723878	ENSG00000021488	SLC7A9	solute carrier family 7 member 9 [Source:HGNC Symbol;Acc:HGNC:11067]	19	protein_coding
ENSG00000021574	3.69062	4.4864	3.69838	4.53836	3.90791	5.09177	3.84834	5.12633	3.8494	5.0456	3.41062	4.38689	3.61979	4.39095	3.91169	4.97946	ENSG00000021574	SPAST	spastin [Source:HGNC Symbol;Acc:HGNC:11233]	2	protein_coding
ENSG00000021762	6.12676	6.07355	6.077	6.26035	5.62841	6.10456	5.65072	6.0459	5.61938	5.97132	6.19414	6.31071	6.15677	6.23354	5.53442	5.9477	ENSG00000021762	OSBPL5	oxysterol binding protein like 5 [Source:HGNC Symbol;Acc:HGNC:16392]	11	protein_coding
ENSG00000021776	6.39222	6.80723	6.34386	6.95114	6.45468	7.05217	6.4283	6.91676	6.57562	7.04363	6.35364	6.88053	6.23241	6.80676	6.5698	7.03855	ENSG00000021776	AQR	aquarius intron-binding spliceosomal factor [Source:HGNC Symbol;Acc:HGNC:29513]	15	protein_coding
ENSG00000022277	6.66128	6.60982	6.6816	6.8025	6.8753	6.9182	6.77507	6.85021	6.97114	6.98371	6.83131	6.80409	6.62275	6.73267	6.90645	6.9141	ENSG00000022277	RTF2	replication termination factor 2 [Source:HGNC Symbol;Acc:HGNC:15890]	20	protein_coding
ENSG00000022567	6.18865	6.74294	6.15767	6.80382	5.93636	6.80648	6.04997	6.73823	5.92168	6.64696	6.04083	6.71274	6.03662	6.70974	5.97328	6.72646	ENSG00000022567	SLC45A4	solute carrier family 45 member 4 [Source:HGNC Symbol;Acc:HGNC:29196]	8	protein_coding
ENSG00000022840	7.08323	6.98333	7.08119	7.17345	7.41244	7.47901	7.33959	7.40002	7.33633	7.34631	7.03053	6.99016	6.98173	6.90244	7.33234	7.28277	ENSG00000022840	RNF10	ring finger protein 10 [Source:HGNC Symbol;Acc:HGNC:10055]	12	protein_coding
ENSG00000022976	2.53474	2.36304	2.4294	1.97771	2.13032	1.84599	2.09566	1.83615	1.77824	1.80058	2.1856	1.86496	2.45624	1.8177	1.99433	2.05254	ENSG00000022976	ZNF839	zinc finger protein 839 [Source:HGNC Symbol;Acc:HGNC:20345]	14	protein_coding
ENSG00000023041	5.77869	5.66259	5.87956	5.77184	5.79013	5.82123	5.74627	5.81875	5.86922	5.8434	5.80008	5.75119	5.80062	5.69078	5.97946	5.79402	ENSG00000023041	ZDHHC6	zinc finger DHHC-type palmitoyltransferase 6 [Source:HGNC Symbol;Acc:HGNC:19160]	10	protein_coding
ENSG00000023171	7.31253	7.98726	7.18449	8.14894	6.87897	7.83711	6.7836	7.68139	6.77369	7.72758	7.16913	7.96202	7.07623	7.83213	6.65368	7.61238	ENSG00000023171	GRAMD1B	GRAM domain containing 1B [Source:HGNC Symbol;Acc:HGNC:29214]	11	protein_coding
ENSG00000023191	7.69925	7.45818	7.63957	7.62409	7.44756	7.48006	7.47082	7.37956	7.55981	7.50214	7.76916	7.54282	7.51386	7.49613	7.52364	7.44869	ENSG00000023191	RNH1	ribonuclease/angiogenin inhibitor 1 [Source:HGNC Symbol;Acc:HGNC:10074]	11	protein_coding
ENSG00000023228	6.50383	6.82623	6.44827	6.99819	6.71661	7.31444	6.627	7.21952	6.64782	7.19259	6.2035	6.74665	6.22885	6.61776	6.59697	7.15124	ENSG00000023228	NDUFS1	NADH:ubiquinone oxidoreductase core subunit S1 [Source:HGNC Symbol;Acc:HGNC:7707]	2	protein_coding
ENSG00000023287	4.84035	5.56261	4.87947	5.5893	5.19391	5.85449	5.12181	5.82799	5.28496	5.87544	4.71204	5.50734	4.72418	5.48159	5.34434	5.92124	ENSG00000023287	RB1CC1	RB1 inducible coiled-coil 1 [Source:HGNC Symbol;Acc:HGNC:15574]	8	protein_coding
ENSG00000023318	6.84109	6.23654	6.8614	6.35977	6.67131	6.12458	6.72351	6.10847	6.8771	6.1596	7.06963	6.46122	7.08602	6.30413	6.88343	6.17473	ENSG00000023318	ERP44	endoplasmic reticulum protein 44 [Source:HGNC Symbol;Acc:HGNC:18311]	9	protein_coding
ENSG00000023330	4.46531	5.31548	4.79762	5.40479	4.46855	5.354	4.66812	5.29348	4.77075	5.6578	5.37702	5.82014	4.94721	5.80835	4.78631	5.79977	ENSG00000023330	ALAS1	5'-aminolevulinate synthase 1 [Source:HGNC Symbol;Acc:HGNC:396]	3	protein_coding
ENSG00000023445	5.06638	6.74179	5.07251	6.80642	2.04888	3.94654	1.97546	3.99192	6.6279	7.91706	7.92984	9.0928	7.93571	9.03691	6.60814	7.89324	ENSG00000023445	BIRC3	baculoviral IAP repeat containing 3 [Source:HGNC Symbol;Acc:HGNC:591]	11	protein_coding
ENSG00000023516	4.61626	6.67108	4.54261	6.69963	4.46029	6.74783	4.52866	6.72297	4.65606	6.87804	4.54983	6.64636	4.45637	6.5417	4.70536	6.91959	ENSG00000023516	AKAP11	A-kinase anchoring protein 11 [Source:HGNC Symbol;Acc:HGNC:369]	13	protein_coding
ENSG00000023572	5.62466	4.24057	5.70367	4.3254	5.64757	4.52429	5.35315	4.43512	5.67144	4.46704	5.54978	4.39002	5.69044	4.28707	5.59032	4.33996	ENSG00000023572	GLRX2	glutaredoxin 2 [Source:HGNC Symbol;Acc:HGNC:16065]	1	protein_coding
ENSG00000023608	1.99401	2.12177	1.81969	2.34396	1.88104	2.22908	1.72726	1.9399	2.06361	2.33368	1.96738	2.25885	1.68937	1.88875	2.08434	2.42114	ENSG00000023608	SNAPC1	small nuclear RNA activating complex polypeptide 1 [Source:HGNC Symbol;Acc:HGNC:11134]	14	protein_coding
ENSG00000023697	4.55533	4.88083	4.72484	4.8511	4.90447	5.07529	4.90296	5.13545	4.88302	5.09076	4.86922	4.88338	4.55522	4.6763	5.09037	5.03489	ENSG00000023697	DERA	deoxyribose-phosphate aldolase [Source:HGNC Symbol;Acc:HGNC:24269]	12	protein_coding
ENSG00000023734	7.24062	7.44567	7.36903	7.71918	7.5284	7.9357	7.50635	7.80889	7.66169	7.92915	7.2748	7.63697	7.13128	7.44195	7.6388	7.79116	ENSG00000023734	STRAP	serine/threonine kinase receptor associated protein [Source:HGNC Symbol;Acc:HGNC:30796]	12	protein_coding
ENSG00000023839	-1.18069	-0.186303	-0.626757	0.17186	-1.0028	-0.381005	-1.74262	-0.81004	-0.487343	0.768477	-0.391304	1.09825	-0.536315	0.627889	-0.672688	-0.0723878	ENSG00000023839	ABCC2	ATP binding cassette subfamily C member 2 [Source:HGNC Symbol;Acc:HGNC:53]	10	protein_coding
ENSG00000023892	2.47945	1.59887	2.48794	1.03087	2.03394	1.09092	1.95782	1.11822	1.62816	0.430308	2.10571	0.96024	2.24417	1.29597	1.77445	0.921434	ENSG00000023892	DEF6	DEF6 guanine nucleotide exchange factor [Source:HGNC Symbol;Acc:HGNC:2760]	6	protein_coding
ENSG00000023909	4.64694	5.52728	4.69493	5.79991	4.5893	5.68098	4.72684	5.49701	4.71204	5.77281	4.66807	5.76021	4.31736	5.51248	4.87881	5.58985	ENSG00000023909	GCLM	glutamate-cysteine ligase modifier subunit [Source:HGNC Symbol;Acc:HGNC:4312]	1	protein_coding
ENSG00000024048	4.60925	5.34546	4.67522	5.38185	4.49515	5.24238	4.51061	5.1452	4.6761	5.29889	4.76433	5.568	4.86297	5.62595	4.58382	5.29356	ENSG00000024048	UBR2	ubiquitin protein ligase E3 component n-recognin 2 [Source:HGNC Symbol;Acc:HGNC:21289]	6	protein_coding
ENSG00000024422	5.36862	5.12543	5.55021	4.83548	6.18906	5.42792	6.35098	5.55615	5.87344	5.33025	5.51016	4.9909	5.52464	5.2568	6.15699	5.65041	ENSG00000024422	EHD2	EH domain containing 2 [Source:HGNC Symbol;Acc:HGNC:3243]	19	protein_coding
ENSG00000024526	4.1945	5.81878	4.28069	5.74757	4.10535	5.8804	4.29555	6.02859	4.34574	6.18321	4.10218	4.91789	4.12341	4.92519	4.35525	6.19015	ENSG00000024526	DEPDC1	DEP domain containing 1 [Source:HGNC Symbol;Acc:HGNC:22949]	1	protein_coding
ENSG00000024862	3.70523	3.57738	3.69619	3.57973	4.09473	3.62603	3.87209	3.74134	3.85232	3.56554	3.62508	3.40798	3.4896	3.29736	3.63474	3.4115	ENSG00000024862	CCDC28A	coiled-coil domain containing 28A [Source:HGNC Symbol;Acc:HGNC:21098]	6	protein_coding
ENSG00000025156	3.67133	3.55031	3.6424	3.55896	3.53661	3.45034	3.43529	3.44467	3.57805	3.70145	3.47999	3.6551	3.71484	3.64001	3.51951	3.67104	ENSG00000025156	HSF2	heat shock transcription factor 2 [Source:HGNC Symbol;Acc:HGNC:5225]	6	protein_coding
ENSG00000025293	5.06241	5.92263	5.07564	6.02967	5.06943	6.18885	5.10388	6.04664	5.13997	6.23624	5.17058	5.96771	5.23824	5.92864	5.14868	6.25677	ENSG00000025293	PHF20	PHD finger protein 20 [Source:HGNC Symbol;Acc:HGNC:16098]	20	protein_coding
ENSG00000025434	5.41877	5.27726	5.32777	5.311	5.46675	5.42029	5.39447	5.31647	5.13997	5.16216	5.02193	5.23259	5.20787	5.10452	5.03697	5.22028	ENSG00000025434	NR1H3	nuclear receptor subfamily 1 group H member 3 [Source:HGNC Symbol;Acc:HGNC:7966]	11	protein_coding
ENSG00000025708	5.80261	5.4851	5.63738	5.36629	2.36179	1.51417	2.35347	1.56254	3.93092	3.83223	7.30186	6.88183	7.54661	7.06125	3.78648	4.22955	ENSG00000025708	TYMP	thymidine phosphorylase [Source:HGNC Symbol;Acc:HGNC:3148]	22	protein_coding
ENSG00000025770	6.04073	5.63369	6.04755	5.61406	5.91663	5.45747	5.89425	5.49109	6.1128	5.71439	6.18046	5.67096	6.0656	5.64266	6.11203	5.63903	ENSG00000025770	NCAPH2	non-SMC condensin II complex subunit H2 [Source:HGNC Symbol;Acc:HGNC:25071]	22	protein_coding
ENSG00000025772	6.22273	6.59136	6.24326	6.74109	6.09991	6.73251	6.15728	6.65878	6.34432	6.9638	6.54692	6.8425	6.18556	6.76436	6.40555	6.93769	ENSG00000025772	TOMM34	translocase of outer mitochondrial membrane 34 [Source:HGNC Symbol;Acc:HGNC:15746]	20	protein_coding
ENSG00000025796	5.40458	6.0466	5.31308	6.27356	5.5238	6.36881	5.4662	6.26522	5.5619	6.44823	5.40399	6.36166	5.43118	6.19736	5.64256	6.41078	ENSG00000025796	SEC63	SEC63 homolog, protein translocation regulator [Source:HGNC Symbol;Acc:HGNC:21082]	6	protein_coding
ENSG00000025800	5.37307	6.41995	5.53795	6.52085	5.73565	6.74503	5.6169	6.66941	5.83525	6.75633	5.36177	6.3926	5.31097	6.3792	5.80609	6.7412	ENSG00000025800	KPNA6	karyopherin subunit alpha 6 [Source:HGNC Symbol;Acc:HGNC:6399]	1	protein_coding
ENSG00000026036	3.10522	2.13901	2.68175	2.08276	2.65836	2.08242	2.93925	1.96779	3.5766	2.56533	2.50443	2.5819	3.03724	2.0585	3.28859	2.56583	ENSG00000026036	RTEL1-TNFRSF6B	RTEL1-TNFRSF6B readthrough (NMD candidate) [Source:HGNC Symbol;Acc:HGNC:44095]	20	protein_coding
ENSG00000026103	2.95656	3.91528	2.98782	3.9643	1.90007	2.986	1.93838	3.08503	2.4219	3.37175	3.60679	4.14247	3.3486	4.15172	2.30234	3.46026	ENSG00000026103	FAS	Fas cell surface death receptor [Source:HGNC Symbol;Acc:HGNC:11920]	10	protein_coding
ENSG00000026297	8.0189	7.11418	7.81153	7.24014	7.94161	7.15063	7.89475	7.14054	7.77008	7.10353	8.19729	7.33329	7.95844	7.14199	7.70095	7.0068	ENSG00000026297	RNASET2	ribonuclease T2 [Source:HGNC Symbol;Acc:HGNC:21686]	6	protein_coding
ENSG00000026508	8.38363	9.05939	8.42106	9.17456	8.86558	9.29549	8.91226	9.26719	8.63497	9.13925	8.22368	9.01893	8.08669	8.82645	8.42438	9.10064	ENSG00000026508	CD44	CD44 molecule (IN blood group) [Source:HGNC Symbol;Acc:HGNC:1681]	11	protein_coding
ENSG00000026652	0.845973	0.545049	1.05004	0.286571	0.699401	-0.107554	0.908141	0.30378	1.12832	0.430308	1.28386	0.971337	1.86994	0.886491	1.54558	0.736728	ENSG00000026652	AGPAT4	1-acylglycerol-3-phosphate O-acyltransferase 4 [Source:HGNC Symbol;Acc:HGNC:20885]	6	protein_coding
ENSG00000026950	3.96956	5.03576	3.98155	4.95946	1.67856	2.60198	2.1709	2.8875	2.80216	3.47094	4.58278	5.47687	4.85267	5.56576	2.49894	3.70886	ENSG00000026950	BTN3A1	butyrophilin subfamily 3 member A1 [Source:HGNC Symbol;Acc:HGNC:1138]	6	protein_coding
ENSG00000027001	3.53881	4.97621	3.93355	5.11135	4.09349	5.36413	4.07842	5.25553	3.68694	5.12625	3.44584	4.84324	3.22947	4.73089	3.78061	5.07408	ENSG00000027001	MIPEP	mitochondrial intermediate peptidase [Source:HGNC Symbol;Acc:HGNC:7104]	13	protein_coding
ENSG00000027075	2.44467	3.98131	2.60936	4.06943	2.61425	4.11725	2.80087	4.08604	2.27499	4.0489	2.55134	3.92181	2.6232	3.99083	2.40911	4.08169	ENSG00000027075	PRKCH	protein kinase C eta [Source:HGNC Symbol;Acc:HGNC:9403]	14	protein_coding
ENSG00000027697	6.64053	6.80613	6.56181	6.88098	6.17995	6.2881	6.11411	6.22896	7.90206	7.88742	8.12952	8.27634	8.16957	8.2252	7.83315	7.84805	ENSG00000027697	IFNGR1	interferon gamma receptor 1 [Source:HGNC Symbol;Acc:HGNC:5439]	6	protein_coding
ENSG00000027847	4.49004	4.25841	4.33006	4.40928	4.28378	4.1961	4.29036	4.14138	4.06955	3.98393	4.41882	4.18004	4.33123	4.15644	4.12847	4.00342	ENSG00000027847	B4GALT7	beta-1,4-galactosyltransferase 7 [Source:HGNC Symbol;Acc:HGNC:930]	5	protein_coding
ENSG00000027869	2.77697	1.89207	2.63076	2.05535	1.94176	1.98052	2.07704	1.92153	2.01516	1.66817	2.72953	1.69498	2.43427	1.6843	2.09567	1.96113	ENSG00000027869	SH2D2A	SH2 domain containing 2A [Source:HGNC Symbol;Acc:HGNC:10821]	1	protein_coding
ENSG00000028116	3.79456	4.68928	4.05285	4.60985	3.67548	4.43134	3.78334	4.55546	4.31948	4.99614	4.81491	5.36848	4.58642	5.38376	4.51469	5.1187	ENSG00000028116	VRK2	VRK serine/threonine kinase 2 [Source:HGNC Symbol;Acc:HGNC:12719]	2	protein_coding
ENSG00000028137	-0.58844	0.493519	0.363047	0.491797	-2.89262	-2.97857	-2.686	-2.12124	-1.47191	-0.732828	1.96738	1.62643	1.98249	2.0307	-2.04353	-0.434958	ENSG00000028137	TNFRSF1B	TNF receptor superfamily member 1B [Source:HGNC Symbol;Acc:HGNC:11917]	1	protein_coding
ENSG00000028203	4.54397	5.79763	4.70479	5.76736	4.22632	5.48453	4.57135	5.51485	4.88227	6.11901	5.19334	6.32835	5.17213	6.26838	5.12329	6.1225	ENSG00000028203	VEZT	vezatin, adherens junctions transmembrane protein [Source:HGNC Symbol;Acc:HGNC:18258]	12	protein_coding
ENSG00000028277	0.315459	0.458113	0.785738	0.459556	0.551302	0.030893	0.556035	0.0186889	0.787279	0.336593	1.20396	0.949056	1.65581	0.972647	0.846686	0.832035	ENSG00000028277	POU2F2	POU class 2 homeobox 2 [Source:HGNC Symbol;Acc:HGNC:9213]	19	protein_coding
ENSG00000028310	6.06614	5.82525	5.9383	5.9499	5.92887	5.91945	5.95705	5.78261	6.05659	6.04682	5.96919	5.87337	6.14977	5.71321	6.09003	5.9319	ENSG00000028310	BRD9	bromodomain containing 9 [Source:HGNC Symbol;Acc:HGNC:25818]	5	protein_coding
ENSG00000028528	6.23993	6.51562	6.28706	6.51857	6.18382	6.53433	6.18409	6.53207	6.19009	6.54539	6.21531	6.47152	6.18026	6.3813	6.23184	6.42289	ENSG00000028528	SNX1	sorting nexin 1 [Source:HGNC Symbol;Acc:HGNC:11172]	15	protein_coding
ENSG00000028839	4.35089	4.15796	4.26234	4.26569	4.01572	4.23922	3.9532	4.0974	4.3241	4.32719	4.68297	4.38591	4.38365	4.19671	4.33108	4.25872	ENSG00000028839	TBPL1	TATA-box binding protein like 1 [Source:HGNC Symbol;Acc:HGNC:11589]	6	protein_coding
ENSG00000029153	4.93095	6.14453	5.09656	6.12718	5.28818	6.19503	5.07143	6.1478	5.99641	7.10585	5.55612	6.70322	5.63552	6.60151	6.04157	7.00607	ENSG00000029153	BMAL2	basic helix-loop-helix ARNT like 2 [Source:HGNC Symbol;Acc:HGNC:18984]	12	protein_coding
ENSG00000029363	6.97669	7.75114	7.0115	7.90872	6.58823	7.97796	6.57443	7.86022	6.69342	7.95619	6.95895	7.92093	7.00872	7.76178	6.66942	7.92322	ENSG00000029363	BCLAF1	BCL2 associated transcription factor 1 [Source:HGNC Symbol;Acc:HGNC:16863]	6	protein_coding
ENSG00000029364	5.0788	5.967	5.11338	6.11075	5.69478	6.59777	5.71451	6.57959	5.74643	6.52907	4.8933	6.02774	4.8776	5.80542	5.66002	6.5186	ENSG00000029364	SLC39A9	solute carrier family 39 member 9 [Source:HGNC Symbol;Acc:HGNC:20182]	14	protein_coding
ENSG00000029639	3.93347	3.15029	3.9676	3.46281	4.14978	3.44336	3.72814	3.23265	4.225	3.63152	3.89198	3.57159	3.94871	3.34552	4.13393	3.43091	ENSG00000029639	TFB1M	transcription factor B1, mitochondrial [Source:HGNC Symbol;Acc:HGNC:17037]	6	protein_coding
ENSG00000029725	4.03984	5.19149	4.2257	5.14362	4.08453	5.40573	4.36197	5.22742	3.91952	5.33391	3.97935	5.02743	4.3129	5.03144	4.2294	5.23799	ENSG00000029725	RABEP1	rabaptin, RAB GTPase binding effector protein 1 [Source:HGNC Symbol;Acc:HGNC:17677]	17	protein_coding
ENSG00000029993	6.52996	5.7325	6.53055	6.00684	7.01878	6.59099	6.89299	6.61985	7.1471	6.64184	6.42805	5.33923	6.4691	5.26607	7.11504	6.55896	ENSG00000029993	HMGB3	high mobility group box 3 [Source:HGNC Symbol;Acc:HGNC:5004]	X	protein_coding
ENSG00000030066	6.20435	7.04261	6.18549	7.12533	6.12042	7.0528	6.02794	6.96612	6.26596	7.22276	6.23303	7.27736	6.26865	7.21368	6.21922	7.1683	ENSG00000030066	NUP160	nucleoporin 160 [Source:HGNC Symbol;Acc:HGNC:18017]	11	protein_coding
ENSG00000030110	5.11104	5.69681	5.03688	5.84116	4.53315	5.20213	4.40224	5.12211	4.63216	5.23474	5.54502	6.08506	5.35207	5.94472	4.6137	5.13973	ENSG00000030110	BAK1	BCL2 antagonist/killer 1 [Source:HGNC Symbol;Acc:HGNC:949]	6	protein_coding
ENSG00000030419	1.45123	3.47855	1.61151	3.2923	1.9238	3.11447	2.01013	3.38244	0.990306	2.13721	0.720589	2.44924	0.645595	2.64767	0.705823	2.4126	ENSG00000030419	IKZF2	IKAROS family zinc finger 2 [Source:HGNC Symbol;Acc:HGNC:13177]	2	protein_coding
ENSG00000030582	8.41424	8.15997	8.34814	8.15595	8.47586	8.16874	8.63515	8.15268	8.39848	8.05411	8.56667	8.40494	8.31604	8.37353	8.34096	8.12514	ENSG00000030582	GRN	granulin precursor [Source:HGNC Symbol;Acc:HGNC:4601]	17	protein_coding
ENSG00000031003	3.39575	4.4808	3.30963	4.46205	3.5521	4.87179	3.69162	4.81604	3.36631	4.58546	3.26747	4.47529	3.43724	4.50851	3.50876	4.43169	ENSG00000031003	FAM13B	family with sequence similarity 13 member B [Source:HGNC Symbol;Acc:HGNC:1335]	5	protein_coding
ENSG00000031081	-4.43943	-2.22895	-3.07606	-3.30761	-3.07319	-2.47161	-2.92705	-1.74685	-1.53465	-0.473184	-0.391304	0.200819	-1.34757	0.697013	-0.393712	0.134063	ENSG00000031081	ARHGAP31	Rho GTPase activating protein 31 [Source:HGNC Symbol;Acc:HGNC:29216]	3	protein_coding
ENSG00000031691	3.571	3.86782	3.56446	3.86154	3.29488	3.55732	3.37008	3.46706	3.27842	3.7872	3.89529	4.04869	3.75818	4.02483	3.45274	3.68933	ENSG00000031691	CENPQ	centromere protein Q [Source:HGNC Symbol;Acc:HGNC:21347]	6	protein_coding
ENSG00000031698	5.77437	6.55804	5.98026	6.77382	5.95785	6.61536	5.99749	6.51498	5.8125	6.60765	5.88472	6.56857	5.54632	6.47469	5.78958	6.54069	ENSG00000031698	SARS1	seryl-tRNA synthetase 1 [Source:HGNC Symbol;Acc:HGNC:10537]	1	protein_coding
ENSG00000031823	5.95488	5.6178	5.98982	5.74913	5.8023	5.54355	5.86056	5.38155	5.87002	5.63436	6.11922	5.81322	6.09046	5.74906	5.98438	5.62116	ENSG00000031823	RANBP3	RAN binding protein 3 [Source:HGNC Symbol;Acc:HGNC:9850]	19	protein_coding
ENSG00000032219	2.92189	4.18316	3.06112	4.27098	3.06021	4.16314	3.075	4.26278	3.00554	4.11672	2.65262	3.95256	2.7558	3.97352	2.81446	4.13607	ENSG00000032219	ARID4A	AT-rich interaction domain 4A [Source:HGNC Symbol;Acc:HGNC:9885]	14	protein_coding
ENSG00000032389	5.40045	5.42955	5.52585	5.45113	5.52101	5.49354	5.52079	5.53776	5.50756	5.63091	5.5746	5.69435	5.48172	5.58835	5.58407	5.63255	ENSG00000032389	EIPR1	EARP complex and GARP complex interacting protein 1 [Source:HGNC Symbol;Acc:HGNC:12383]	2	protein_coding
ENSG00000032444	4.85814	4.63053	4.8524	4.57268	5.15081	4.98934	5.32476	5.0069	5.30133	5.08573	4.85376	4.72356	4.92555	4.75337	5.28739	5.07996	ENSG00000032444	PNPLA6	patatin like phospholipase domain containing 6 [Source:HGNC Symbol;Acc:HGNC:16268]	19	protein_coding
ENSG00000032742	3.66087	4.21665	3.52614	4.3054	3.8184	4.6131	3.79967	4.50487	3.76873	4.47223	3.34451	4.15471	3.28323	4.05148	3.72696	4.50278	ENSG00000032742	IFT88	intraflagellar transport 88 [Source:HGNC Symbol;Acc:HGNC:20606]	13	protein_coding
ENSG00000033011	4.76332	5.29525	4.91856	5.51199	4.93972	5.47557	5.00617	5.38135	4.87838	5.5738	4.95917	5.55509	4.61161	5.47199	4.8718	5.41789	ENSG00000033011	ALG1	ALG1 chitobiosyldiphosphodolichol beta-mannosyltransferase [Source:HGNC Symbol;Acc:HGNC:18294]	16	protein_coding
ENSG00000033030	5.54795	4.96206	5.44456	4.95231	5.22177	4.70103	5.18669	4.76998	5.42239	4.86184	5.453	5.03454	5.55731	4.92527	5.37524	4.85971	ENSG00000033030	ZCCHC8	zinc finger CCHC-type containing 8 [Source:HGNC Symbol;Acc:HGNC:25265]	12	protein_coding
ENSG00000033050	6.39726	6.229	6.37657	6.509	6.48209	6.53693	6.52908	6.4431	6.67729	6.73371	6.46303	6.46439	6.32639	6.32979	6.62438	6.64982	ENSG00000033050	ABCF2	ATP binding cassette subfamily F member 2 [Source:HGNC Symbol;Acc:HGNC:71]	7	protein_coding
ENSG00000033100	5.94067	6.038	5.85053	6.16512	5.68603	6.07643	5.62247	5.93495	5.74867	6.10999	6.11924	6.42801	6.09096	6.34989	5.74119	6.00789	ENSG00000033100	CHPF2	chondroitin polymerizing factor 2 [Source:HGNC Symbol;Acc:HGNC:29270]	7	protein_coding
ENSG00000033170	1.46823	2.09026	1.65581	2.0223	1.58673	1.91848	1.70717	1.96752	1.64163	1.79696	1.87367	1.93137	2.00081	2.13411	2.04811	2.19424	ENSG00000033170	FUT8	fucosyltransferase 8 [Source:HGNC Symbol;Acc:HGNC:4019]	14	protein_coding
ENSG00000033178	5.53928	6.74593	5.6305	6.80142	5.31598	6.57632	5.40997	6.50582	5.53359	6.8025	5.86537	7.14272	5.83982	7.06941	5.56584	6.7645	ENSG00000033178	UBA6	ubiquitin like modifier activating enzyme 6 [Source:HGNC Symbol;Acc:HGNC:25581]	4	protein_coding
ENSG00000033327	0.856504	1.95056	0.845548	1.81532	1.73073	2.42993	1.74795	2.34546	1.1975	2.02131	0.537143	1.61232	0.776245	1.95512	1.44279	2.25937	ENSG00000033327	GAB2	GRB2 associated binding protein 2 [Source:HGNC Symbol;Acc:HGNC:14458]	11	protein_coding
ENSG00000033627	4.57459	5.16714	4.51573	5.26837	4.61564	5.5485	4.73441	5.49156	4.6499	5.43569	4.46561	5.36628	4.57152	5.32116	4.64007	5.41782	ENSG00000033627	ATP6V0A1	ATPase H+ transporting V0 subunit a1 [Source:HGNC Symbol;Acc:HGNC:865]	17	protein_coding
ENSG00000033800	5.86517	6.15011	5.94753	6.20578	5.86146	6.0758	5.80419	6.16293	5.81531	6.09734	5.96341	6.15575	5.97207	6.06435	5.8332	6.13516	ENSG00000033800	PIAS1	protein inhibitor of activated STAT 1 [Source:HGNC Symbol;Acc:HGNC:2752]	15	protein_coding
ENSG00000033867	3.15729	5.18214	3.10461	5.24963	2.47319	5.014	2.98203	5.02587	3.31668	5.58069	3.16361	5.36891	3.44904	5.37357	3.27217	5.43147	ENSG00000033867	SLC4A7	solute carrier family 4 member 7 [Source:HGNC Symbol;Acc:HGNC:11033]	3	protein_coding
ENSG00000034152	6.35069	6.55149	6.42424	6.72592	6.33153	6.85107	6.36945	6.76829	6.52268	7.04474	6.87256	7.14655	6.61548	7.09244	6.66324	7.04051	ENSG00000034152	MAP2K3	mitogen-activated protein kinase kinase 3 [Source:HGNC Symbol;Acc:HGNC:6843]	17	protein_coding
ENSG00000034510	11.6926	9.91628	11.7237	9.97845	11.6121	9.82132	11.678	9.87501	12.1188	10.2876	12.2604	10.5095	12.3231	10.4643	12.2588	10.3247	ENSG00000034510	TMSB10	thymosin beta 10 [Source:HGNC Symbol;Acc:HGNC:11879]	2	protein_coding
ENSG00000034533	2.16309	2.12534	2.05205	2.11829	2.13718	2.25765	2.07016	2.14452	2.07976	2.06985	2.14317	2.334	2.31394	1.88644	1.9853	2.02182	ENSG00000034533	ASTE1	asteroid homolog 1 [Source:HGNC Symbol;Acc:HGNC:25021]	3	protein_coding
ENSG00000034677	3.37471	4.35902	3.21076	4.58818	3.07891	4.358	3.38195	4.21332	3.25774	4.16264	3.25227	4.49471	3.18945	4.44595	3.18993	4.23956	ENSG00000034677	RNF19A	ring finger protein 19A, RBR E3 ubiquitin protein ligase [Source:HGNC Symbol;Acc:HGNC:13432]	8	protein_coding
ENSG00000034693	3.24002	3.5897	3.25269	3.72066	2.955	3.7486	3.12323	3.74134	3.16209	3.71455	3.08493	3.6273	3.09564	3.59318	3.05963	3.67643	ENSG00000034693	PEX3	peroxisomal biogenesis factor 3 [Source:HGNC Symbol;Acc:HGNC:8858]	6	protein_coding
ENSG00000034713	5.75621	5.76359	5.74485	5.89677	5.933	6.03016	5.70991	5.88189	5.75588	5.96468	5.7615	5.82206	5.5936	5.66799	5.77335	5.90958	ENSG00000034713	GABARAPL2	GABA type A receptor associated protein like 2 [Source:HGNC Symbol;Acc:HGNC:13291]	16	protein_coding
ENSG00000035115	5.44458	5.18316	5.4715	5.21415	5.74606	5.34413	5.60189	5.37478	5.56011	5.25888	5.3144	5.16017	5.37802	5.15954	5.53798	5.35219	ENSG00000035115	SH3YL1	SH3 and SYLF domain containing 1 [Source:HGNC Symbol;Acc:HGNC:29546]	2	protein_coding
ENSG00000035141	6.52081	6.44954	6.60787	6.62619	6.62667	6.85735	6.7071	6.76824	6.71338	6.79463	6.47295	6.47103	6.41823	6.3803	6.75726	6.74123	ENSG00000035141	FAM136A	family with sequence similarity 136 member A [Source:HGNC Symbol;Acc:HGNC:25911]	2	protein_coding
ENSG00000035403	5.39357	6.48682	5.36639	6.52157	5.51172	6.67518	5.57405	6.65506	5.76198	6.95287	5.52122	6.71765	5.73985	6.71559	5.7969	7.0196	ENSG00000035403	VCL	vinculin [Source:HGNC Symbol;Acc:HGNC:12665]	10	protein_coding
ENSG00000035499	4.15995	4.59319	4.16528	4.63265	4.39006	4.86329	4.30962	4.96896	4.70013	5.34293	4.47095	4.56411	4.39057	4.49409	4.68768	5.27126	ENSG00000035499	DEPDC1B	DEP domain containing 1B [Source:HGNC Symbol;Acc:HGNC:24902]	5	protein_coding
ENSG00000035681	3.92877	4.42124	3.91437	4.54318	3.73674	4.61625	3.75945	4.51027	3.91381	4.70941	4.05039	4.54567	4.10254	4.49651	4.06211	4.65855	ENSG00000035681	NSMAF	neutral sphingomyelinase activation associated factor [Source:HGNC Symbol;Acc:HGNC:8017]	8	protein_coding
ENSG00000035687	5.78578	6.60356	5.85126	6.65629	5.55641	6.51529	5.57678	6.58676	5.61397	6.633	5.95656	6.78588	5.92079	6.60404	5.69678	6.60378	ENSG00000035687	ADSS2	adenylosuccinate synthase 2 [Source:HGNC Symbol;Acc:HGNC:292]	1	protein_coding
ENSG00000035862	4.95576	5.29959	5.04294	5.05763	5.1359	5.16013	5.21537	5.47209	5.00965	5.06207	5.48532	5.25714	5.52253	5.35144	5.25606	5.31279	ENSG00000035862	TIMP2	TIMP metallopeptidase inhibitor 2 [Source:HGNC Symbol;Acc:HGNC:11821]	17	protein_coding
ENSG00000035928	5.07653	6.44701	5.27682	6.5555	5.12288	6.4983	5.2518	6.40101	5.21738	6.52631	5.28339	6.52192	5.29955	6.48724	5.14739	6.52486	ENSG00000035928	RFC1	replication factor C subunit 1 [Source:HGNC Symbol;Acc:HGNC:9969]	4	protein_coding
ENSG00000036054	4.32923	5.41923	4.25898	5.41533	4.14598	5.30902	4.24924	5.23664	4.24788	5.20654	4.37046	5.41434	4.25597	5.25751	4.27654	5.25661	ENSG00000036054	TBC1D23	TBC1 domain family member 23 [Source:HGNC Symbol;Acc:HGNC:25622]	3	protein_coding
ENSG00000036257	5.77871	6.38501	5.93463	6.51135	6.11349	6.77989	6.01407	6.7429	6.09607	6.78766	5.95939	6.49499	5.82749	6.3996	6.22131	6.7435	ENSG00000036257	CUL3	cullin 3 [Source:HGNC Symbol;Acc:HGNC:2553]	2	protein_coding
ENSG00000036549	5.17186	5.95116	5.17244	6.08223	5.07215	5.92246	5.05179	5.95893	5.01755	5.98798	5.26399	6.10472	5.23312	5.99147	5.04284	5.97592	ENSG00000036549	ZZZ3	zinc finger ZZ-type containing 3 [Source:HGNC Symbol;Acc:HGNC:24523]	1	protein_coding
ENSG00000036672	0.204427	-0.189467	-0.118293	0.0151481	0.296045	0.464729	-0.0114401	0.325491	0.0715301	0.297334	1.05253	0.0829827	0.712398	0.0993395	-0.458563	0.0459321	ENSG00000036672	USP2	ubiquitin specific peptidase 2 [Source:HGNC Symbol;Acc:HGNC:12618]	11	protein_coding
ENSG00000037042	2.70854	2.09078	2.79792	1.98827	2.76957	2.17083	2.70427	2.0265	2.61348	1.94295	2.57314	2.10954	2.78591	1.99932	2.67585	1.9701	ENSG00000037042	TUBG2	tubulin gamma 2 [Source:HGNC Symbol;Acc:HGNC:12419]	17	protein_coding
ENSG00000037241	5.05728	4.05571	4.9838	4.11413	5.09175	4.31895	4.98584	4.2265	5.21286	4.29796	5.01754	4.27938	4.73702	4.14257	5.24156	4.34899	ENSG00000037241	RPL26L1	ribosomal protein L26 like 1 [Source:HGNC Symbol;Acc:HGNC:17050]	5	protein_coding
ENSG00000037474	6.64376	7.46489	6.70643	7.70238	6.50184	7.61276	6.47169	7.52295	6.65199	7.77803	6.84484	7.82344	6.85514	7.64855	6.6414	7.67707	ENSG00000037474	NSUN2	NOP2/Sun RNA methyltransferase 2 [Source:HGNC Symbol;Acc:HGNC:25994]	5	protein_coding
ENSG00000037637	4.52016	5.0803	4.55161	5.11381	4.49007	4.88692	4.4265	4.94445	4.27213	4.84151	4.42103	4.97375	4.44266	4.95203	4.29755	4.97275	ENSG00000037637	FBXO42	F-box protein 42 [Source:HGNC Symbol;Acc:HGNC:29249]	1	protein_coding
ENSG00000037749	4.06667	5.31238	4.18277	5.46236	4.20418	5.35259	4.15752	5.20436	4.27557	5.34895	4.15235	5.31221	4.16588	5.15145	4.19323	5.28997	ENSG00000037749	MFAP3	microfibril associated protein 3 [Source:HGNC Symbol;Acc:HGNC:7034]	5	protein_coding
ENSG00000037757	1.5752	2.19683	1.24177	2.00597	1.74004	2.28714	1.56755	1.98237	1.51181	2.02956	1.25065	2.17945	0.914212	1.64143	1.32498	1.93065	ENSG00000037757	MRI1	methylthioribose-1-phosphate isomerase 1 [Source:HGNC Symbol;Acc:HGNC:28469]	19	protein_coding
ENSG00000037897	5.01619	4.29775	5.03286	4.42497	4.8413	4.4446	4.79902	4.28311	5.09794	4.53686	5.30943	4.59851	5.26017	4.43208	5.09603	4.42302	ENSG00000037897	METTL1	methyltransferase 1, tRNA methylguanosine [Source:HGNC Symbol;Acc:HGNC:7030]	12	protein_coding
ENSG00000037965	2.53621	1.12155	2.70933	1.20627	2.01144	0.887247	2.22455	0.858581	1.67047	0.824784	2.45971	0.782635	2.84187	0.826055	2.39999	0.84515	ENSG00000037965	HOXC8	homeobox C8 [Source:HGNC Symbol;Acc:HGNC:5129]	12	protein_coding
ENSG00000038002	3.03746	2.69895	2.84738	2.83901	3.09004	3.06927	2.87326	2.82604	3.03554	2.70801	2.83275	2.5563	2.53367	2.47145	2.82811	2.5471	ENSG00000038002	AGA	aspartylglucosaminidase [Source:HGNC Symbol;Acc:HGNC:318]	4	protein_coding
ENSG00000038210	4.15463	5.46287	4.15645	5.40917	3.80537	5.00623	3.99398	4.93805	3.78648	4.94199	4.47946	5.47408	4.32591	5.47597	3.67875	4.91562	ENSG00000038210	PI4K2B	phosphatidylinositol 4-kinase type 2 beta [Source:HGNC Symbol;Acc:HGNC:18215]	4	protein_coding
ENSG00000038219	4.66947	6.00812	4.86339	6.04401	4.69013	6.11738	4.81135	6.02228	4.84658	6.10593	4.60141	5.99787	4.80064	5.90144	5.02071	6.16887	ENSG00000038219	BOD1L1	biorientation of chromosomes in cell division 1 like 1 [Source:HGNC Symbol;Acc:HGNC:31792]	4	protein_coding
ENSG00000038274	5.73888	6.36426	5.79454	6.45611	5.62146	6.18806	5.62998	6.17389	5.72692	6.32886	6.11615	6.63026	5.76504	6.49424	5.77819	6.28531	ENSG00000038274	MAT2B	methionine adenosyltransferase 2 non-catalytic beta subunit [Source:HGNC Symbol;Acc:HGNC:6905]	5	protein_coding
ENSG00000038358	5.31978	6.23453	5.37758	6.34331	5.2616	6.20536	5.30663	6.09187	5.31241	6.35015	5.51177	6.43616	5.46221	6.37391	5.4243	6.35328	ENSG00000038358	EDC4	enhancer of mRNA decapping 4 [Source:HGNC Symbol;Acc:HGNC:17157]	16	protein_coding
ENSG00000038382	5.09112	6.69646	5.07951	6.7509	5.03909	6.78394	5.26412	6.73432	5.34713	6.9992	5.12441	6.83303	5.33996	6.86517	5.43025	7.09591	ENSG00000038382	TRIO	trio Rho guanine nucleotide exchange factor [Source:HGNC Symbol;Acc:HGNC:12303]	5	protein_coding
ENSG00000038532	4.40651	5.02239	4.38148	4.95882	4.36588	4.98021	4.27441	5.10222	4.42316	4.98663	4.47202	5.02791	4.47685	5.05847	4.44888	5.0758	ENSG00000038532	CLEC16A	C-type lectin domain containing 16A [Source:HGNC Symbol;Acc:HGNC:29013]	16	protein_coding
ENSG00000039068	8.06372	8.63916	7.98852	8.85751	8.61054	9.10853	8.4732	8.96433	8.36141	8.79908	7.84879	8.6382	7.81566	8.3797	8.1301	8.75549	ENSG00000039068	CDH1	cadherin 1 [Source:HGNC Symbol;Acc:HGNC:1748]	16	protein_coding
ENSG00000039123	6.4042	6.7304	6.4704	6.8248	6.4757	6.97479	6.45499	6.86172	6.63278	6.98076	6.34917	6.78622	6.4237	6.59782	6.63875	6.92332	ENSG00000039123	MTREX	Mtr4 exosome RNA helicase [Source:HGNC Symbol;Acc:HGNC:18734]	5	protein_coding
ENSG00000039139	1.25704	0.875389	1.17186	1.03087	1.79141	1.76503	1.92186	1.79983	2.17562	2.057	1.13023	1.34004	1.81628	1.2158	2.31525	2.21459	ENSG00000039139	DNAH5	dynein axonemal heavy chain 5 [Source:HGNC Symbol;Acc:HGNC:2950]	5	protein_coding
ENSG00000039319	3.89579	4.98579	3.77292	4.98826	3.94544	5.11713	3.96517	5.12768	3.91877	4.9004	3.61199	4.67127	3.71175	4.69584	3.97396	4.9347	ENSG00000039319	ZFYVE16	zinc finger FYVE-type containing 16 [Source:HGNC Symbol;Acc:HGNC:20756]	5	protein_coding
ENSG00000039523	5.12223	5.47121	5.04088	5.43464	4.89912	5.45584	4.9782	5.44552	5.45569	6.12827	5.83806	6.173	5.74846	6.19968	5.576	6.09881	ENSG00000039523	RIPOR1	RHO family interacting cell polarization regulator 1 [Source:HGNC Symbol;Acc:HGNC:25836]	16	protein_coding
ENSG00000039560	5.06127	6.09208	5.20042	6.2933	5.23272	6.32653	5.28639	6.23321	5.43267	6.70883	5.41744	6.44937	5.38879	6.29753	5.56991	6.58875	ENSG00000039560	RAI14	retinoic acid induced 14 [Source:HGNC Symbol;Acc:HGNC:14873]	5	protein_coding
ENSG00000039650	5.70874	5.40309	5.70266	5.37438	5.66164	5.368	5.7244	5.26957	5.7689	5.39584	5.86683	5.41161	5.74965	5.34813	5.70376	5.41318	ENSG00000039650	PNKP	polynucleotide kinase 3'-phosphatase [Source:HGNC Symbol;Acc:HGNC:9154]	19	protein_coding
ENSG00000040199	4.35491	5.34544	4.35761	5.54763	3.89828	5.34425	4.07417	5.36235	3.89695	5.0984	4.09916	5.33793	4.17189	5.15944	3.77628	5.07608	ENSG00000040199	PHLPP2	PH domain and leucine rich repeat protein phosphatase 2 [Source:HGNC Symbol;Acc:HGNC:29149]	16	protein_coding
ENSG00000040275	4.56499	4.991	4.50485	5.13501	4.42347	5.00383	4.28152	5.04534	4.39714	5.21315	4.57882	4.75681	4.5024	4.60503	4.47081	5.16217	ENSG00000040275	SPDL1	spindle apparatus coiled-coil protein 1 [Source:HGNC Symbol;Acc:HGNC:26010]	5	protein_coding
ENSG00000040341	3.76094	4.71619	3.96074	4.67987	4.25534	5.02817	4.29388	5.03908	4.05498	4.82546	3.91581	4.55214	3.69516	4.5715	4.0992	4.9398	ENSG00000040341	STAU2	staufen double-stranded RNA binding protein 2 [Source:HGNC Symbol;Acc:HGNC:11371]	8	protein_coding
ENSG00000040487	3.84003	3.0973	3.7476	3.30823	3.34073	3.12336	3.30194	2.8295	3.59837	3.29858	4.08007	3.785	4.13456	3.67255	3.7714	3.4159	ENSG00000040487	SLC66A1	solute carrier family 66 member 1 [Source:HGNC Symbol;Acc:HGNC:26001]	1	protein_coding
ENSG00000040531	2.76661	3.31757	2.59308	3.38409	2.60969	3.3854	2.80705	3.23353	2.60756	3.1347	2.83281	3.30651	2.67705	3.38792	2.63842	3.25427	ENSG00000040531	CTNS	cystinosin, lysosomal cystine transporter [Source:HGNC Symbol;Acc:HGNC:2518]	17	protein_coding
ENSG00000040608	5.5664	4.88667	5.41733	4.76633	4.9997	4.70091	5.25783	4.66835	5.00589	4.59468	5.75231	4.86861	5.65857	4.85706	5.24156	4.63042	ENSG00000040608	RTN4R	reticulon 4 receptor [Source:HGNC Symbol;Acc:HGNC:18601]	22	protein_coding
ENSG00000040633	4.47645	4.89992	4.74067	4.94068	4.76012	4.98691	4.71877	4.96347	4.62589	5.04261	4.86679	5.09603	4.7038	5.00751	4.66977	4.97275	ENSG00000040633	PHF23	PHD finger protein 23 [Source:HGNC Symbol;Acc:HGNC:28428]	17	protein_coding
ENSG00000040933	2.40606	3.79874	2.64766	3.65995	2.24633	3.47134	2.16427	3.55954	2.20951	3.5215	2.55537	3.68911	2.80561	3.94183	2.63959	3.8163	ENSG00000040933	INPP4A	inositol polyphosphate-4-phosphatase type I A [Source:HGNC Symbol;Acc:HGNC:6074]	2	protein_coding
ENSG00000041353	3.0047	4.57892	3.22209	4.50913	2.92831	4.45518	3.01919	4.53908	2.70651	4.25378	3.30435	4.65295	3.21105	4.63396	2.7656	4.34207	ENSG00000041353	RAB27B	RAB27B, member RAS oncogene family [Source:HGNC Symbol;Acc:HGNC:9767]	18	protein_coding
ENSG00000041357	8.30185	7.99298	8.31358	8.18066	8.16111	7.84291	8.00966	7.77756	8.37874	8.09412	8.6935	8.53644	8.53705	8.32641	8.35791	8.03099	ENSG00000041357	PSMA4	proteasome 20S subunit alpha 4 [Source:HGNC Symbol;Acc:HGNC:9533]	15	protein_coding
ENSG00000041802	5.09281	6.02031	5.18603	6.15163	4.97666	5.99916	5.23786	6.02077	5.02233	6.07253	5.18737	6.11882	5.22799	6.15549	5.12054	6.07767	ENSG00000041802	LSG1	large 60S subunit nuclear export GTPase 1 [Source:HGNC Symbol;Acc:HGNC:25652]	3	protein_coding
ENSG00000041880	3.04439	3.26034	2.97001	3.17062	2.27966	2.41194	2.22455	2.54804	2.57155	2.78098	3.88732	4.1388	3.93362	4.1503	2.60033	2.88221	ENSG00000041880	PARP3	poly(ADP-ribose) polymerase family member 3 [Source:HGNC Symbol;Acc:HGNC:273]	3	protein_coding
ENSG00000041982	1.86435	2.91019	2.35535	2.5749	0.551302	1.96086	1.51439	2.33576	2.84232	3.59214	2.14368	3.16139	2.47716	3.52352	3.21093	3.94827	ENSG00000041982	TNC	tenascin C [Source:HGNC Symbol;Acc:HGNC:5318]	9	protein_coding
ENSG00000041988	5.50277	3.12215	5.3158	3.05416	4.9262	2.82234	5.0564	2.99048	5.26105	2.9619	5.49882	3.20069	5.32959	3.25496	5.2529	2.97952	ENSG00000041988	THAP3	THAP domain containing 3 [Source:HGNC Symbol;Acc:HGNC:20855]	1	protein_coding
ENSG00000042088	3.04208	3.96561	3.09848	4.05871	3.19609	4.11836	3.34992	4.1344	3.2131	4.06067	3.36301	3.83749	3.06277	3.92031	3.18463	4.19999	ENSG00000042088	TDP1	tyrosyl-DNA phosphodiesterase 1 [Source:HGNC Symbol;Acc:HGNC:18884]	14	protein_coding
ENSG00000042286	5.64253	5.56521	5.59337	5.82859	5.50147	5.33927	5.4349	5.28595	5.58936	5.49762	5.7082	5.82817	5.62821	5.73474	5.63692	5.39849	ENSG00000042286	AIFM2	AIF family member 2 [Source:HGNC Symbol;Acc:HGNC:21411]	10	protein_coding
ENSG00000042317	-0.0276151	0.734527	0.56071	0.507651	0.685257	0.396558	1.0144	0.7013	0.520392	0.374813	0.326925	0.394642	0.501925	0.149525	0.239825	0.61949	ENSG00000042317	SPATA7	spermatogenesis associated 7 [Source:HGNC Symbol;Acc:HGNC:20423]	14	protein_coding
ENSG00000042429	4.82997	5.13163	4.82425	5.25988	4.59594	5.06035	4.64903	5.01771	4.6848	5.2509	4.89743	5.401	4.7782	4.9886	4.68678	4.99772	ENSG00000042429	MED17	mediator complex subunit 17 [Source:HGNC Symbol;Acc:HGNC:2375]	11	protein_coding
ENSG00000042445	5.16169	5.33386	5.19324	5.25653	5.0626	5.3727	5.11386	5.38138	4.95114	5.08477	4.94413	5.12299	5.11586	5.15667	4.86957	5.26695	ENSG00000042445	RETSAT	retinol saturase [Source:HGNC Symbol;Acc:HGNC:25991]	2	protein_coding
ENSG00000042493	7.64808	7.44793	7.58455	7.41211	7.68187	7.30239	7.60442	7.34402	7.49528	7.10921	7.64454	7.21205	7.43111	7.26988	7.53904	7.15306	ENSG00000042493	CAPG	capping actin protein, gelsolin like [Source:HGNC Symbol;Acc:HGNC:1474]	2	protein_coding
ENSG00000042753	7.64979	7.07638	7.56647	7.14035	7.72874	7.18389	7.72147	7.19743	7.71901	7.21537	7.73493	7.15311	7.44333	7.09164	7.68175	7.15289	ENSG00000042753	AP2S1	adaptor related protein complex 2 subunit sigma 1 [Source:HGNC Symbol;Acc:HGNC:565]	19	protein_coding
ENSG00000042980	1.33442	1.8311	1.46667	1.73004	1.12321	0.897626	1.06473	1.08387	0.268119	0.679667	1.91816	2.30757	1.98249	2.1526	1.08149	0.84515	ENSG00000042980	ADAM28	ADAM metallopeptidase domain 28 [Source:HGNC Symbol;Acc:HGNC:206]	8	protein_coding
ENSG00000043039	3.68912	4.34818	3.72434	4.29402	3.3917	3.65691	3.31223	3.79895	3.64327	3.99317	4.22372	4.5796	3.88087	4.66664	3.51529	3.98577	ENSG00000043039	BARX2	BARX homeobox 2 [Source:HGNC Symbol;Acc:HGNC:956]	11	protein_coding
ENSG00000043093	5.4263	5.8365	5.48647	5.7987	5.44382	5.86742	5.53052	5.89557	5.59441	5.97288	5.59579	5.97186	5.56858	5.89272	5.58909	5.95717	ENSG00000043093	DCUN1D1	defective in cullin neddylation 1 domain containing 1 [Source:HGNC Symbol;Acc:HGNC:18184]	3	protein_coding
ENSG00000043143	5.62069	7.23678	5.58242	7.19874	4.88604	6.20513	4.91216	6.40768	4.96041	6.48115	5.96682	7.2761	5.94322	7.38695	5.00876	6.68398	ENSG00000043143	JADE2	jade family PHD finger 2 [Source:HGNC Symbol;Acc:HGNC:22984]	5	protein_coding
ENSG00000043355	0.877338	0.528076	0.985047	0.322868	0.487526	0.3204	0.646943	0.789207	0.708208	0.664319	1.0179	-0.161751	0.751044	-0.120927	0.79198	1.06287	ENSG00000043355	ZIC2	Zic family member 2 [Source:HGNC Symbol;Acc:HGNC:12873]	13	protein_coding
ENSG00000043514	4.91025	4.53181	5.02237	4.63536	4.85637	4.61232	4.93939	4.53485	4.98577	4.63853	4.9768	4.57233	5.00431	4.45346	4.81916	4.60366	ENSG00000043514	TRIT1	tRNA isopentenyltransferase 1 [Source:HGNC Symbol;Acc:HGNC:20286]	1	protein_coding
ENSG00000044090	3.8351	4.52822	3.74608	4.613	4.13907	4.64736	4.00961	4.59285	3.78639	4.58171	3.76995	4.6193	3.69295	4.55947	3.87586	4.62574	ENSG00000044090	CUL7	cullin 7 [Source:HGNC Symbol;Acc:HGNC:21024]	6	protein_coding
ENSG00000044115	7.86857	8.65434	8.02455	8.78731	8.20561	8.98157	8.27545	8.93095	8.25503	8.96323	8.00944	8.79408	7.89168	8.70716	8.34349	8.96768	ENSG00000044115	CTNNA1	catenin alpha 1 [Source:HGNC Symbol;Acc:HGNC:2509]	5	protein_coding
ENSG00000044446	4.22198	4.91618	4.28729	5.01495	4.50811	5.09846	4.49261	5.05386	4.14352	4.81742	3.74741	4.70418	3.79838	4.6546	4.15714	4.75286	ENSG00000044446	PHKA2	phosphorylase kinase regulatory subunit alpha 2 [Source:HGNC Symbol;Acc:HGNC:8926]	X	protein_coding
ENSG00000044459	-0.351955	0.749248	-0.0899987	0.554193	0.403642	0.224719	0.711553	0.381259	0.286455	0.15105	-0.454722	-0.0453414	0.181894	0.810551	0.0642875	0.557093	ENSG00000044459	CNTLN	centlein [Source:HGNC Symbol;Acc:HGNC:23432]	9	protein_coding
ENSG00000044574	9.58104	9.85247	9.62892	10.059	9.19713	9.37914	9.30333	9.32953	9.6212	9.71418	9.89585	10.0594	9.64521	9.93219	9.58236	9.75099	ENSG00000044574	HSPA5	heat shock protein family A (Hsp70) member 5 [Source:HGNC Symbol;Acc:HGNC:5238]	9	protein_coding
ENSG00000046604	5.79709	7.1453	5.77543	7.25396	5.87336	7.34686	5.98231	7.3265	6.34076	7.67704	5.96605	7.3701	5.83823	7.22634	6.37733	7.63706	ENSG00000046604	DSG2	desmoglein 2 [Source:HGNC Symbol;Acc:HGNC:3049]	18	protein_coding
ENSG00000046647	3.85997	3.47703	3.82253	3.66172	3.88499	3.67965	4.03917	3.70036	3.75078	3.66527	3.68446	3.52933	3.45408	3.3942	3.71231	3.56603	ENSG00000046647	GEMIN8	gem nuclear organelle associated protein 8 [Source:HGNC Symbol;Acc:HGNC:26044]	X	protein_coding
ENSG00000046651	5.21343	4.59225	5.09733	4.54414	5.21622	4.51202	5.05179	4.42136	5.25514	4.52735	5.25038	4.687	5.15842	4.60727	5.1843	4.49864	ENSG00000046651	OFD1	OFD1 centriole and centriolar satellite protein [Source:HGNC Symbol;Acc:HGNC:2567]	X	protein_coding
ENSG00000047056	3.45798	3.85427	3.47263	4.0721	3.24754	4.24467	3.37673	4.15523	3.16456	4.12515	3.43164	4.10645	3.47235	4.10173	3.42605	4.12401	ENSG00000047056	WDR37	WD repeat domain 37 [Source:HGNC Symbol;Acc:HGNC:31406]	10	protein_coding
ENSG00000047188	4.0241	5.03296	3.93688	5.06308	4.11202	5.33073	4.07196	5.19164	4.11624	5.19324	3.82527	4.96961	3.86775	4.91805	4.10908	5.15889	ENSG00000047188	YTHDC2	YTH N6-methyladenosine RNA binding protein C2 [Source:HGNC Symbol;Acc:HGNC:24721]	5	protein_coding
ENSG00000047230	3.79829	4.37927	3.95566	4.08405	3.92305	4.31702	4.14197	4.4587	3.96573	4.1625	3.71429	3.94273	4.0245	4.00793	4.15986	4.32813	ENSG00000047230	CTPS2	CTP synthase 2 [Source:HGNC Symbol;Acc:HGNC:2520]	X	protein_coding
ENSG00000047249	4.76968	5.04718	4.86057	5.15717	4.77939	5.21515	4.73958	5.19835	4.83962	5.18721	4.9738	5.29906	4.86304	5.16904	4.82343	5.17716	ENSG00000047249	ATP6V1H	ATPase H+ transporting V1 subunit H [Source:HGNC Symbol;Acc:HGNC:18303]	8	protein_coding
ENSG00000047315	5.63788	7.04374	5.66508	7.19802	5.69828	7.274	5.77718	7.22562	5.77392	7.35281	5.65222	7.12923	5.50581	7.03938	5.88593	7.30669	ENSG00000047315	POLR2B	RNA polymerase II subunit B [Source:HGNC Symbol;Acc:HGNC:9188]	4	protein_coding
ENSG00000047346	3.79966	3.7611	3.58362	3.69499	3.91549	3.90729	3.90183	3.72285	3.37544	3.20356	3.3139	3.57982	3.52162	3.64191	3.57524	3.19808	ENSG00000047346	ATOSA	atos homolog A [Source:HGNC Symbol;Acc:HGNC:25609]	15	protein_coding
ENSG00000047365	3.93623	5.32595	4.02035	5.3393	3.43672	5.1075	3.53387	5.07114	3.83708	5.26558	4.30376	5.83198	4.29899	5.75007	3.91308	5.32783	ENSG00000047365	ARAP2	ArfGAP with RhoGAP domain, ankyrin repeat and PH domain 2 [Source:HGNC Symbol;Acc:HGNC:16924]	4	protein_coding
ENSG00000047410	6.23107	7.51124	6.28533	7.5564	6.07797	7.52938	6.15283	7.46671	6.31258	7.54519	6.19318	7.51619	6.28142	7.52523	6.41743	7.6445	ENSG00000047410	TPR	translocated promoter region, nuclear basket protein [Source:HGNC Symbol;Acc:HGNC:12017]	1	protein_coding
ENSG00000047457	0.68166	1.85484	0.166757	0.70256	-1.23428	-1.19838	-1.39838	-0.59456	1.63122	1.7739	2.35944	2.89259	2.49621	3.07415	1.39545	1.96958	ENSG00000047457	CP	ceruloplasmin [Source:HGNC Symbol;Acc:HGNC:2295]	3	protein_coding
ENSG00000047578	3.92747	4.96828	3.99085	4.92955	4.02199	4.93805	3.90239	4.83855	4.04427	4.90446	3.94222	4.96615	4.15031	4.93593	4.11178	4.86727	ENSG00000047578	KATNIP	katanin interacting protein [Source:HGNC Symbol;Acc:HGNC:29068]	16	protein_coding
ENSG00000047579	2.24306	3.25261	2.44991	3.45445	2.74273	3.52086	2.83027	3.37772	2.26582	3.35941	2.48105	3.39567	2.27544	3.3439	2.55997	3.30399	ENSG00000047579	DTNBP1	dystrobrevin binding protein 1 [Source:HGNC Symbol;Acc:HGNC:17328]	6	protein_coding
ENSG00000047597	2.90169	3.72059	2.68906	3.78393	2.54935	3.94531	2.85907	3.93525	2.53	3.62621	2.39372	3.35388	2.58449	3.28619	2.52685	3.68387	ENSG00000047597	XK	X-linked Kx blood group antigen, Kell and VPS13A binding protein [Source:HGNC Symbol;Acc:HGNC:12811]	X	protein_coding
ENSG00000047621	3.25406	4.06604	3.35149	4.07742	3.38296	3.96271	3.15848	3.97796	3.25774	4.12094	3.46293	4.23172	3.60486	4.12543	3.18993	4.02375	ENSG00000047621	FERRY3	FERRY endosomal RAB5 effector complex subunit 3 [Source:HGNC Symbol;Acc:HGNC:1184]	12	protein_coding
ENSG00000047634	4.06956	4.53393	3.91421	4.58581	3.3917	4.14256	3.36339	4.26278	3.7487	4.44778	4.03145	4.99619	4.26268	4.89617	3.78412	4.26974	ENSG00000047634	SCML1	Scm polycomb group protein like 1 [Source:HGNC Symbol;Acc:HGNC:10580]	X	protein_coding
ENSG00000047644	2.09084	3.00831	2.49729	2.70448	2.28905	2.80279	2.4931	3.30004	2.56409	3.07887	2.70071	2.86973	2.96488	3.17549	2.60827	3.38928	ENSG00000047644	WWC3	WWC family member 3 [Source:HGNC Symbol;Acc:HGNC:29237]	X	protein_coding
ENSG00000047849	6.87062	7.62436	6.90089	7.7424	7.23856	8.05837	7.2366	7.96529	7.21987	7.95569	6.70446	7.508	6.67594	7.41447	7.19858	7.95958	ENSG00000047849	MAP4	microtubule associated protein 4 [Source:HGNC Symbol;Acc:HGNC:6862]	3	protein_coding
ENSG00000047932	4.46938	5.16084	4.479	5.23049	4.52722	5.39211	4.50444	5.37028	4.52761	5.40883	4.36581	5.13839	4.26147	4.97569	4.46208	5.24176	ENSG00000047932	GOPC	golgi associated PDZ and coiled-coil motif containing [Source:HGNC Symbol;Acc:HGNC:17643]	6	protein_coding
ENSG00000048028	4.16208	5.80028	4.19863	5.79265	3.85518	5.3417	3.99182	5.37919	3.8721	5.4503	4.19172	5.65918	4.08374	5.62761	3.97271	5.52714	ENSG00000048028	USP28	ubiquitin specific peptidase 28 [Source:HGNC Symbol;Acc:HGNC:12625]	11	protein_coding
ENSG00000048052	-0.213361	1.89869	0.572224	1.5037	-2.45652	-1.94109	-3.57912	-1.83173	1.47732	2.45505	3.20011	4.05782	3.76449	4.20174	1.73874	2.51873	ENSG00000048052	HDAC9	histone deacetylase 9 [Source:HGNC Symbol;Acc:HGNC:14065]	7	protein_coding
ENSG00000048140	4.22235	5.00563	4.35085	5.01813	4.402	5.23524	4.4472	5.24314	4.20652	5.03368	4.21992	4.95919	4.24247	5.03946	4.29755	5.11625	ENSG00000048140	TSPAN17	tetraspanin 17 [Source:HGNC Symbol;Acc:HGNC:13594]	5	protein_coding
ENSG00000048162	6.69768	5.62268	6.74714	5.86544	6.44904	5.80098	6.37144	5.623	6.64915	5.93938	6.74355	5.92277	6.75017	5.77716	6.51465	5.73719	ENSG00000048162	NOP16	NOP16 nucleolar protein [Source:HGNC Symbol;Acc:HGNC:26934]	5	protein_coding
ENSG00000048342	1.80034	1.93777	1.74138	1.65373	1.9243	2.16367	2.04397	2.33089	1.46161	1.74313	1.37788	1.7668	1.38961	1.57837	1.35116	2.02014	ENSG00000048342	CC2D2A	coiled-coil and C2 domain containing 2A [Source:HGNC Symbol;Acc:HGNC:29253]	4	protein_coding
ENSG00000048392	3.28946	4.26611	3.35149	4.34344	3.59451	4.71492	3.62335	4.58074	3.39451	4.55153	3.30914	4.25006	3.16648	4.08087	3.41704	4.47352	ENSG00000048392	RRM2B	ribonucleotide reductase regulatory TP53 inducible subunit M2B [Source:HGNC Symbol;Acc:HGNC:17296]	8	protein_coding
ENSG00000048405	4.22031	5.22687	4.18567	5.22107	3.8536	5.0592	4.05957	4.83511	3.73089	4.99816	4.48475	5.36891	4.33229	5.35964	3.9819	4.96752	ENSG00000048405	ZNF800	zinc finger protein 800 [Source:HGNC Symbol;Acc:HGNC:27267]	7	protein_coding
ENSG00000048471	2.15623	3.0973	2.27062	3.30143	2.56874	3.4696	2.54721	3.32477	2.40604	3.72568	2.13832	3.49514	2.11185	3.45533	2.74055	3.72347	ENSG00000048471	SNX29	sorting nexin 29 [Source:HGNC Symbol;Acc:HGNC:30542]	16	protein_coding
ENSG00000048540	-0.505317	-4.06545	-0.367113	-3.54862	-0.321868	-3.52606	0.213433	-3.4167	0.0924391	-2.35901	-0.864374	-2.66425	-0.0420811	-5.13588	0.533121	-3.48332	ENSG00000048540	LMO3	LIM domain only 3 [Source:HGNC Symbol;Acc:HGNC:6643]	12	protein_coding
ENSG00000048544	5.14589	5.51171	5.27029	5.66017	5.42268	5.83268	5.41159	5.73189	5.47814	5.85994	5.2253	5.62093	5.17035	5.49257	5.47054	5.76568	ENSG00000048544	MRPS10	mitochondrial ribosomal protein S10 [Source:HGNC Symbol;Acc:HGNC:14502]	6	protein_coding
ENSG00000048649	5.60361	6.72955	5.73994	6.75527	5.41359	6.56457	5.58758	6.50311	5.41774	6.58057	5.77236	6.83929	5.81761	6.70974	5.4959	6.63054	ENSG00000048649	RSF1	remodeling and spacing factor 1 [Source:HGNC Symbol;Acc:HGNC:18118]	11	protein_coding
ENSG00000048707	3.60731	5.08684	3.81689	5.0671	4.01221	5.54066	4.09633	5.40898	3.91234	5.21315	3.25069	4.93318	3.44511	4.87115	4.00613	5.43581	ENSG00000048707	VPS13D	vacuolar protein sorting 13 homolog D [Source:HGNC Symbol;Acc:HGNC:23595]	1	protein_coding
ENSG00000048828	7.35994	8.27486	7.42042	8.48229	7.90467	8.8199	7.88675	8.73048	7.80948	8.75566	7.25967	8.34639	7.29198	8.17979	7.73773	8.69807	ENSG00000048828	FAM120A	family with sequence similarity 120 member A [Source:HGNC Symbol;Acc:HGNC:13247]	9	protein_coding
ENSG00000048991	4.75004	5.79896	4.97797	5.97761	5.32911	6.30062	5.17338	6.1478	5.21816	6.29842	4.95409	5.80974	4.6798	5.76121	5.2281	6.22137	ENSG00000048991	R3HDM1	R3H domain containing 1 [Source:HGNC Symbol;Acc:HGNC:9757]	2	protein_coding
ENSG00000049089	1.6928	0.9664	1.63712	1.01986	-1.09744	-1.34385	-0.960215	-1.04324	3.35828	2.38655	3.89847	2.84882	4.03106	2.80468	2.97961	2.48141	ENSG00000049089	COL9A2	collagen type IX alpha 2 chain [Source:HGNC Symbol;Acc:HGNC:2218]	1	protein_coding
ENSG00000049130	6.51238	7.23073	6.70163	7.0645	6.2991	7.14916	6.4275	7.29997	6.03807	6.98885	6.1575	6.62895	6.08893	6.64234	6.33346	7.116	ENSG00000049130	KITLG	KIT ligand [Source:HGNC Symbol;Acc:HGNC:6343]	12	protein_coding
ENSG00000049167	3.35221	3.721	3.19941	3.79856	3.39399	4.05021	3.47925	3.97796	3.4134	3.82219	3.14234	3.49898	2.99772	3.54946	3.30918	3.84782	ENSG00000049167	ERCC8	ERCC excision repair 8, CSA ubiquitin ligase complex subunit [Source:HGNC Symbol;Acc:HGNC:3439]	5	protein_coding
ENSG00000049192	3.66086	4.02731	3.58434	3.65995	3.53463	3.62603	3.85073	4.00116	2.32001	2.40975	2.32928	2.92785	2.62667	2.91397	2.22003	2.7279	ENSG00000049192	ADAMTS6	ADAM metallopeptidase with thrombospondin type 1 motif 6 [Source:HGNC Symbol;Acc:HGNC:222]	5	protein_coding
ENSG00000049239	3.24832	4.66296	3.20579	4.65239	4.21654	5.35174	4.08622	5.26949	3.721	4.77161	2.72598	4.19787	2.72703	4.37785	3.57119	4.94637	ENSG00000049239	H6PD	hexose-6-phosphate dehydrogenase/glucose 1-dehydrogenase [Source:HGNC Symbol;Acc:HGNC:4795]	1	protein_coding
ENSG00000049245	5.94536	6.55778	5.97399	6.64199	6.07842	6.75623	6.0655	6.74398	6.11513	6.79789	6.24275	6.79	6.2112	6.67991	6.05686	6.76967	ENSG00000049245	VAMP3	vesicle associated membrane protein 3 [Source:HGNC Symbol;Acc:HGNC:12644]	1	protein_coding
ENSG00000049246	3.2038	3.36108	3.15091	3.39851	2.58141	3.56477	2.65347	3.78684	2.62424	3.02182	2.87528	3.26508	2.85136	3.28051	2.61503	3.26531	ENSG00000049246	PER3	period circadian regulator 3 [Source:HGNC Symbol;Acc:HGNC:8847]	1	protein_coding
ENSG00000049283	5.18878	4.78585	5.30097	4.87574	5.22721	4.98508	5.22869	4.97523	4.55073	4.23182	4.92557	4.25348	4.89617	4.2297	4.64732	4.35129	ENSG00000049283	EPN3	epsin 3 [Source:HGNC Symbol;Acc:HGNC:18235]	17	protein_coding
ENSG00000049323	0.446703	2.01898	1.07524	1.45548	1.11268	2.20162	1.74795	2.38361	0.850015	1.78631	0.0582218	1.24244	0.455877	1.59657	1.01138	1.98487	ENSG00000049323	LTBP1	latent transforming growth factor beta binding protein 1 [Source:HGNC Symbol;Acc:HGNC:6714]	2	protein_coding
ENSG00000049449	7.93789	7.65274	7.94718	7.76842	7.30603	6.98068	7.24649	7.0767	7.78683	7.56888	7.9756	8.027	8.07436	7.90459	7.80144	7.609	ENSG00000049449	RCN1	reticulocalbin 1 [Source:HGNC Symbol;Acc:HGNC:9934]	11	protein_coding
ENSG00000049540	1.87475	0.763821	1.63712	0.696517	0.386243	-0.134161	0.483885	-0.081713	-0.0378173	-0.551955	1.53306	0.196925	1.29518	0.312584	0.153776	-1.06011	ENSG00000049540	ELN	elastin [Source:HGNC Symbol;Acc:HGNC:3327]	7	protein_coding
ENSG00000049541	5.21196	5.60723	5.28115	5.70641	5.27876	5.79986	5.22593	5.70719	5.48005	5.94377	5.56213	5.94466	5.32244	5.88765	5.56991	5.83881	ENSG00000049541	RFC2	replication factor C subunit 2 [Source:HGNC Symbol;Acc:HGNC:9970]	7	protein_coding
ENSG00000049618	5.04091	6.24904	5.01431	6.37956	5.14546	6.47059	5.09118	6.44451	5.15239	6.47674	4.99694	6.29115	4.95707	6.27351	5.06896	6.48219	ENSG00000049618	ARID1B	AT-rich interaction domain 1B [Source:HGNC Symbol;Acc:HGNC:18040]	6	protein_coding
ENSG00000049656	7.44261	7.69984	7.49328	7.89729	7.47788	8.00146	7.47082	7.89283	7.90871	8.24562	7.91684	8.0577	7.87937	7.95241	7.89874	8.17882	ENSG00000049656	CLPTM1L	CLPTM1 like [Source:HGNC Symbol;Acc:HGNC:24308]	5	protein_coding
ENSG00000049759	5.92447	6.38634	6.00515	6.46141	6.36161	6.74735	6.32493	6.75555	6.11955	6.51934	5.62454	6.13005	5.82313	6.21245	6.0969	6.58243	ENSG00000049759	NEDD4L	NEDD4 like E3 ubiquitin protein ligase [Source:HGNC Symbol;Acc:HGNC:7728]	18	protein_coding
ENSG00000049769	0.747249	1.18705	1.0357	1.12642	0.95574	1.26094	1.04601	1.54427	0.873765	1.29137	1.20383	1.05501	0.7105	1.26906	0.986704	1.0316	ENSG00000049769	PPP1R3F	protein phosphatase 1 regulatory subunit 3F [Source:HGNC Symbol;Acc:HGNC:14944]	X	protein_coding
ENSG00000049860	6.7575	6.99155	6.73722	7.07651	6.52506	6.93312	6.63348	6.97197	6.4644	6.68132	6.49655	6.77293	6.53694	6.64012	6.38648	6.70524	ENSG00000049860	HEXB	hexosaminidase subunit beta [Source:HGNC Symbol;Acc:HGNC:4879]	5	protein_coding
ENSG00000049883	3.19927	3.67692	3.38213	3.94677	3.03812	3.79101	3.01228	3.81125	3.10152	3.81004	3.27044	3.83136	3.16888	3.77202	2.93929	3.77063	ENSG00000049883	PTCD2	pentatricopeptide repeat domain 2 [Source:HGNC Symbol;Acc:HGNC:25734]	5	protein_coding
ENSG00000050130	2.89067	4.3614	3.04823	4.54894	3.07271	4.52798	2.97671	4.46872	3.12958	4.59164	3.30675	4.77117	3.03433	4.66448	3.00989	4.49126	ENSG00000050130	JKAMP	JNK1/MAPK8 associated membrane protein [Source:HGNC Symbol;Acc:HGNC:20184]	14	protein_coding
ENSG00000050327	4.53563	6.52142	4.89387	6.58432	4.65065	6.40658	4.71524	6.34643	4.6036	6.32133	5.02371	6.76208	4.91642	6.70773	4.5789	6.40393	ENSG00000050327	ARHGEF5	Rho guanine nucleotide exchange factor 5 [Source:HGNC Symbol;Acc:HGNC:13209]	7	protein_coding
ENSG00000050344	7.47938	7.66858	7.54423	7.77797	6.76654	6.951	6.62632	6.91799	7.9219	8.06747	8.56567	8.64531	8.69488	8.69061	7.91463	8.11511	ENSG00000050344	NFE2L3	NFE2 like bZIP transcription factor 3 [Source:HGNC Symbol;Acc:HGNC:7783]	7	protein_coding
ENSG00000050393	5.69926	5.4651	5.78622	5.54965	5.95011	5.80063	5.85401	5.72634	6.25999	5.94139	5.93315	5.67285	5.99615	5.58494	6.2296	5.93587	ENSG00000050393	MCUR1	mitochondrial calcium uniporter regulator 1 [Source:HGNC Symbol;Acc:HGNC:21097]	6	protein_coding
ENSG00000050405	6.97488	8.31551	7.09511	8.39046	7.16211	8.31832	7.14722	8.28772	6.96014	8.29939	7.06804	8.44206	7.05676	8.30244	6.92653	8.24371	ENSG00000050405	LIMA1	LIM domain and actin binding 1 [Source:HGNC Symbol;Acc:HGNC:24636]	12	protein_coding
ENSG00000050426	5.34591	5.39662	5.14943	5.41165	5.23705	5.25858	5.35376	5.25862	5.06667	5.0051	5.17577	5.45642	5.09162	5.34626	4.90626	5.0576	ENSG00000050426	LETMD1	LETM1 domain containing 1 [Source:HGNC Symbol;Acc:HGNC:24241]	12	protein_coding
ENSG00000050748	4.53499	5.29556	4.51526	5.39203	4.75251	5.6529	4.84174	5.67052	4.70439	5.56528	4.33691	5.23431	4.27378	5.13442	4.63036	5.54885	ENSG00000050748	MAPK9	mitogen-activated protein kinase 9 [Source:HGNC Symbol;Acc:HGNC:6886]	5	protein_coding
ENSG00000050820	7.35412	7.57834	7.27886	7.75033	6.92013	7.43567	6.89791	7.37883	7.34057	7.80704	7.8328	8.1353	7.69645	8.03431	7.33876	7.76315	ENSG00000050820	BCAR1	BCAR1 scaffold protein, Cas family member [Source:HGNC Symbol;Acc:HGNC:971]	16	protein_coding
ENSG00000051009	5.92486	5.90712	5.85217	5.99318	5.88043	6.1446	5.98829	6.01471	5.93946	6.1116	5.99305	6.26296	5.93974	6.18624	5.89392	6.03828	ENSG00000051009	FHIP1B	FHF complex subunit HOOK interacting protein 1B [Source:HGNC Symbol;Acc:HGNC:25378]	11	protein_coding
ENSG00000051108	5.64367	5.53685	5.64649	5.6978	5.51102	5.49269	5.5933	5.41763	5.70546	5.49056	5.53436	5.87361	5.49791	5.71092	5.85359	5.59568	ENSG00000051108	HERPUD1	homocysteine inducible ER protein with ubiquitin like domain 1 [Source:HGNC Symbol;Acc:HGNC:13744]	16	protein_coding
ENSG00000051128	1.74145	1.0872	1.82273	0.69931	2.15844	1.20815	1.90862	1.27428	2.05831	1.62125	2.11666	0.949056	1.94409	1.48128	2.44501	1.63845	ENSG00000051128	HOMER3	homer scaffold protein 3 [Source:HGNC Symbol;Acc:HGNC:17514]	19	protein_coding
ENSG00000051180	4.15783	4.98557	4.31295	5.10537	4.24453	5.04468	4.24197	4.91463	4.18964	5.05443	4.46239	5.11555	4.26935	4.98868	4.26151	4.91872	ENSG00000051180	RAD51	RAD51 recombinase [Source:HGNC Symbol;Acc:HGNC:9817]	15	protein_coding
ENSG00000051341	5.06921	6.12031	4.94844	5.97726	4.17157	5.10917	4.35751	5.15212	4.60058	5.2451	4.8941	5.8854	5.10844	5.86858	4.63911	5.42384	ENSG00000051341	POLQ	DNA polymerase theta [Source:HGNC Symbol;Acc:HGNC:9186]	3	protein_coding
ENSG00000051382	4.42077	5.55005	4.57388	5.69737	4.84369	5.99585	4.96391	5.86513	4.79328	5.89776	4.44295	5.68342	4.44069	5.52263	4.75179	5.89034	ENSG00000051382	PIK3CB	phosphatidylinositol-4,5-bisphosphate 3-kinase catalytic subunit beta [Source:HGNC Symbol;Acc:HGNC:8976]	3	protein_coding
ENSG00000051523	10.28	7.93027	10.0758	8.03186	10.2581	7.99596	10.2694	7.87138	10.3126	8.11147	10.2771	8.19975	10.3767	8.12646	10.2161	8.03886	ENSG00000051523	CYBA	cytochrome b-245 alpha chain [Source:HGNC Symbol;Acc:HGNC:2577]	16	protein_coding
ENSG00000051596	5.20231	5.42593	5.34413	5.51339	5.39266	5.56486	5.21085	5.46557	5.32171	5.5369	5.25034	5.36228	5.02036	5.27208	5.33303	5.36417	ENSG00000051596	THOC3	THO complex subunit 3 [Source:HGNC Symbol;Acc:HGNC:19072]	5	protein_coding
ENSG00000051620	7.88267	6.01879	7.78803	6.18686	8.36597	6.44958	8.10525	6.36093	8.23177	6.36105	7.65843	6.07834	7.74592	5.90966	8.09307	6.22294	ENSG00000051620	HEBP2	heme binding protein 2 [Source:HGNC Symbol;Acc:HGNC:15716]	6	protein_coding
ENSG00000051825	3.40337	5.34793	3.45352	5.37322	3.51083	5.36245	3.59509	5.39095	3.5594	5.39209	3.11802	5.12552	3.26781	5.04693	3.50044	5.44822	ENSG00000051825	MPHOSPH9	M-phase phosphoprotein 9 [Source:HGNC Symbol;Acc:HGNC:7215]	12	protein_coding
ENSG00000052126	4.43295	5.33528	4.56846	5.25796	4.59271	5.27035	4.66976	5.35299	4.42756	5.08285	4.28168	4.94468	4.15003	4.858	4.50022	5.14172	ENSG00000052126	PLEKHA5	pleckstrin homology domain containing A5 [Source:HGNC Symbol;Acc:HGNC:30036]	12	protein_coding
ENSG00000052344	7.06759	6.75028	6.91823	6.89102	6.61542	6.45573	6.64836	6.34066	6.40185	6.1671	7.27341	6.82196	6.95617	6.71235	6.45816	6.21854	ENSG00000052344	PRSS8	serine protease 8 [Source:HGNC Symbol;Acc:HGNC:9491]	16	protein_coding
ENSG00000052723	5.14044	5.34485	5.06938	5.39043	5.06397	5.28502	4.96612	5.27267	5.20202	5.42092	5.16263	5.50701	5.17982	5.38081	5.21646	5.46743	ENSG00000052723	SIKE1	suppressor of IKBKE 1 [Source:HGNC Symbol;Acc:HGNC:26119]	1	protein_coding
ENSG00000052749	5.85831	6.20289	5.97484	6.44252	5.73647	6.38583	5.75722	6.21439	5.93874	6.55708	6.04413	6.60621	6.0129	6.4679	6.051	6.50446	ENSG00000052749	RRP12	ribosomal RNA processing 12 homolog [Source:HGNC Symbol;Acc:HGNC:29100]	10	protein_coding
ENSG00000052795	4.84498	5.70675	4.88483	5.72391	4.543	5.36058	4.37424	5.40261	4.50926	5.44862	5.04144	5.9094	5.25681	5.86483	4.43779	5.39348	ENSG00000052795	FNIP2	folliculin interacting protein 2 [Source:HGNC Symbol;Acc:HGNC:29280]	4	protein_coding
ENSG00000052802	6.45771	6.21217	6.17729	6.3801	6.09765	5.94045	6.11212	5.83101	6.27742	6.01886	6.52396	6.46932	6.25583	6.15472	6.34746	5.96169	ENSG00000052802	MSMO1	methylsterol monooxygenase 1 [Source:HGNC Symbol;Acc:HGNC:10545]	4	protein_coding
ENSG00000052841	6.20842	6.37616	6.18802	6.42671	5.99523	6.36444	6.07372	6.29489	6.01156	6.19039	6.37375	6.64571	6.51216	6.55688	5.94614	6.21822	ENSG00000052841	TTC17	tetratricopeptide repeat domain 17 [Source:HGNC Symbol;Acc:HGNC:25596]	11	protein_coding
ENSG00000053254	2.85999	3.54733	2.70822	3.50753	3.45759	4.28265	3.55156	4.13079	3.5975	4.46292	2.99146	3.88379	2.96339	3.84011	3.6028	4.4661	ENSG00000053254	FOXN3	forkhead box N3 [Source:HGNC Symbol;Acc:HGNC:1928]	14	protein_coding
ENSG00000053371	5.19721	5.63999	5.17975	5.73176	5.74358	6.15087	5.72759	6.06664	5.40111	5.89943	5.05389	5.50809	4.68057	5.3377	5.46401	5.74468	ENSG00000053371	AKR7A2	aldo-keto reductase family 7 member A2 [Source:HGNC Symbol;Acc:HGNC:389]	1	protein_coding
ENSG00000053372	7.13084	6.55882	6.97792	6.75215	7.45161	6.84001	6.92058	6.73962	7.45222	6.9528	7.01402	6.7055	6.96675	6.58451	7.22153	6.82512	ENSG00000053372	MRTO4	MRT4 homolog, ribosome maturation factor [Source:HGNC Symbol;Acc:HGNC:18477]	1	protein_coding
ENSG00000053501	3.91119	2.52594	3.96917	2.9476	4.35475	3.0438	4.29212	3.11964	4.47583	3.09625	4.02591	3.07143	3.83064	2.866	4.29266	3.14338	ENSG00000053501	USE1	unconventional SNARE in the ER 1 [Source:HGNC Symbol;Acc:HGNC:30882]	19	protein_coding
ENSG00000053702	-0.586262	0.432183	-0.924678	0.458484	-0.0987131	0.209254	-0.890895	0.119328	-0.00476733	0.179883	-0.930508	0.0689211	-0.841296	-0.736348	-0.580623	0.333324	ENSG00000053702	NRIP2	nuclear receptor interacting protein 2 [Source:HGNC Symbol;Acc:HGNC:23078]	12	protein_coding
ENSG00000053747	4.34427	5.30119	4.47202	5.20171	3.75717	4.78018	4.11836	4.92032	5.78828	6.30246	5.89748	6.55134	6.12125	6.64288	5.93632	6.5073	ENSG00000053747	LAMA3	laminin subunit alpha 3 [Source:HGNC Symbol;Acc:HGNC:6483]	18	protein_coding
ENSG00000053770	4.57459	4.82634	4.67831	4.83076	4.44146	4.8745	4.49998	4.75823	4.55423	4.7991	4.64838	4.90307	4.42584	4.7805	4.51053	4.70964	ENSG00000053770	AP5M1	adaptor related protein complex 5 subunit mu 1 [Source:HGNC Symbol;Acc:HGNC:20192]	14	protein_coding
ENSG00000053900	4.10581	4.46426	4.15349	4.53353	4.2409	4.49247	4.14588	4.6092	4.13778	4.59366	4.14167	4.48598	4.04149	4.39355	4.15445	4.48718	ENSG00000053900	ANAPC4	anaphase promoting complex subunit 4 [Source:HGNC Symbol;Acc:HGNC:19990]	4	protein_coding
ENSG00000053918	5.69664	5.42209	5.75217	5.51231	5.57137	5.65096	5.86291	5.59375	5.83549	5.71849	5.7934	5.4799	5.75242	5.40165	5.79349	5.68134	ENSG00000053918	KCNQ1	potassium voltage-gated channel subfamily Q member 1 [Source:HGNC Symbol;Acc:HGNC:6294]	11	protein_coding
ENSG00000054116	6.25019	5.5976	6.27453	5.74746	6.20154	5.64483	6.08342	5.58714	6.39385	5.83532	6.40786	5.88356	6.35115	5.79904	6.37564	5.78963	ENSG00000054116	TRAPPC3	trafficking protein particle complex subunit 3 [Source:HGNC Symbol;Acc:HGNC:19942]	1	protein_coding
ENSG00000054118	6.54893	7.5715	6.64569	7.66686	6.60522	7.62735	6.64814	7.53545	6.56654	7.64264	6.61799	7.74852	6.4484	7.67409	6.6508	7.64485	ENSG00000054118	THRAP3	thyroid hormone receptor associated protein 3 [Source:HGNC Symbol;Acc:HGNC:22964]	1	protein_coding
ENSG00000054148	7.03719	5.26365	6.77137	5.39786	7.16172	5.44774	7.15947	5.51375	7.0947	5.44899	6.7767	5.14508	6.67797	5.15323	7.11196	5.39034	ENSG00000054148	PHPT1	phosphohistidine phosphatase 1 [Source:HGNC Symbol;Acc:HGNC:30033]	9	protein_coding
ENSG00000054179	5.43467	4.27122	5.2175	4.4323	5.32741	4.44814	5.27574	4.48087	4.889	3.95899	5.28295	3.95954	5.12018	3.88742	4.8704	3.9376	ENSG00000054179	ENTPD2	ectonucleoside triphosphate diphosphohydrolase 2 [Source:HGNC Symbol;Acc:HGNC:3364]	9	protein_coding
ENSG00000054219	4.78907	5.99862	4.71007	6.1751	4.87557	6.16446	4.80162	6.01792	4.82885	6.15806	4.93179	6.26143	4.92367	6.08642	4.7394	6.01285	ENSG00000054219	LY75	lymphocyte antigen 75 [Source:HGNC Symbol;Acc:HGNC:6729]	2	protein_coding
ENSG00000054267	5.01895	5.85957	5.03668	5.86104	4.70632	5.53088	4.77008	5.56214	4.77642	5.68056	5.09848	5.96133	5.17156	5.90441	4.77224	5.58122	ENSG00000054267	ARID4B	AT-rich interaction domain 4B [Source:HGNC Symbol;Acc:HGNC:15550]	1	protein_coding
ENSG00000054277	3.9847	3.33264	3.92578	3.62115	3.76654	3.6217	3.99177	3.70385	3.7965	3.30917	3.86941	3.08192	3.79517	3.26592	4.01769	3.46118	ENSG00000054277	OPN3	opsin 3 [Source:HGNC Symbol;Acc:HGNC:14007]	1	protein_coding
ENSG00000054282	2.8782	3.55451	2.9599	3.39164	2.89786	3.39271	2.96401	3.39607	3.01793	3.46954	2.8811	3.74017	2.97026	3.8174	2.95103	3.62217	ENSG00000054282	SDCCAG8	SHH signaling and ciliogenesis regulator SDCCAG8 [Source:HGNC Symbol;Acc:HGNC:10671]	1	protein_coding
ENSG00000054392	-0.169968	-0.104619	-0.300771	-0.0891861	-0.957712	-0.193072	-0.364112	0.323544	-0.258318	0.236366	-0.162279	-0.262153	-0.230014	0.198024	0.10972	0.588629	ENSG00000054392	HHAT	hedgehog acyltransferase [Source:HGNC Symbol;Acc:HGNC:18270]	1	protein_coding
[truncated: 13,576 more rows]
