# Supplementary material for: Pharmacological and genetic modulation of IL-32 expression in intestinal epithelial cells does not impact HIV-1 outgrowth in co-cultured CD4+ T-cells
Source: Front Immunol. 2026 May 26;17:1769388. doi: 10.3389/fimmu.2026.1769388 (PMC13247358; doi:10.3389/fimmu.2026.1769388)
Supplement: Supplementary file 4 [file Table2.xlsx]

## Sheet: stats_results
Supplemental File 2: Transcripts modulated by TNF in IL32KO IEC.
ensembl_gene_id	P.TNFa-Medium.IL32KO	Padj.TNFa-Medium.IL32KO	FC.TNFa-Medium.IL32KO	hgnc_symbol	description	chromosome_name	gene_biotype
ENSG00000243509	0.00105017	0.0132284	677.499	TNFRSF6B	TNF receptor superfamily member 6b [Source:HGNC Symbol;Acc:HGNC:11921]	20	protein_coding
ENSG00000213886	0.00338221	0.0305133	210.894	UBD	ubiquitin D [Source:HGNC Symbol;Acc:HGNC:18795]	6	protein_coding
ENSG00000237988	0.00114897	0.01403	185.603	OR2I1P	olfactory receptor family 2 subfamily I member 1 pseudogene [Source:HGNC Symbol;Acc:HGNC:8258]	6	protein_coding
ENSG00000227507	0.000838694	0.0112956	161.335	LTB	lymphotoxin beta [Source:HGNC Symbol;Acc:HGNC:6711]	6	protein_coding
ENSG00000232810	0.00146606	0.0168531	138.905	TNF	tumor necrosis factor [Source:HGNC Symbol;Acc:HGNC:11892]	6	protein_coding
ENSG00000125730	0.0019796	0.021106	95.6708	C3	complement C3 [Source:HGNC Symbol;Acc:HGNC:1318]	19	protein_coding
ENSG00000008517	4.76358e-06	0.000241218	52.493	IL32	interleukin 32 [Source:HGNC Symbol;Acc:HGNC:16830]	16	protein_coding
ENSG00000169245	1.99163e-05	0.000689651	51.3834	CXCL10	C-X-C motif chemokine ligand 10 [Source:HGNC Symbol;Acc:HGNC:10637]	4	protein_coding
ENSG00000272636	0.00633478	0.0474537	49.6696	DOC2B	double C2 domain beta [Source:HGNC Symbol;Acc:HGNC:2986]	17	protein_coding
ENSG00000048052	0.000847146	0.0113583	45.2769	HDAC9	histone deacetylase 9 [Source:HGNC Symbol;Acc:HGNC:14065]	7	protein_coding
ENSG00000104951	0.000154437	0.00311328	41.7925	IL4I1	interleukin 4 induced 1 [Source:HGNC Symbol;Acc:HGNC:19094]	19	protein_coding
ENSG00000169429	4.39239e-11	8.86509e-08	35.4723	CXCL8	C-X-C motif chemokine ligand 8 [Source:HGNC Symbol;Acc:HGNC:6025]	4	protein_coding
ENSG00000169896	2.58578e-11	6.08865e-08	35.1673	ITGAM	integrin subunit alpha M [Source:HGNC Symbol;Acc:HGNC:6149]	16	protein_coding
ENSG00000102962	0.000621123	0.008991	32.2886	CCL22	C-C motif chemokine ligand 22 [Source:HGNC Symbol;Acc:HGNC:10621]	16	protein_coding
ENSG00000169474	0.00682488	0.0498047	30.9441	SPRR1A	small proline rich protein 1A [Source:HGNC Symbol;Acc:HGNC:11259]	1	protein_coding
ENSG00000057149	0.00478146	0.0390026	28.9904	SERPINB3	serpin family B member 3 [Source:HGNC Symbol;Acc:HGNC:10569]	18	protein_coding
ENSG00000130477	0.00304141	0.0283811	27.2748	UNC13A	unc-13 homolog A [Source:HGNC Symbol;Acc:HGNC:23150]	19	protein_coding
ENSG00000124102	4.61916e-12	2.18051e-08	21.9201	PI3	peptidase inhibitor 3 [Source:HGNC Symbol;Acc:HGNC:8947]	20	protein_coding
ENSG00000184371	3.02932e-07	3.50805e-05	20.6169	CSF1	colony stimulating factor 1 [Source:HGNC Symbol;Acc:HGNC:2432]	1	protein_coding
ENSG00000162654	0.00075825	0.0104411	20.317	GBP4	guanylate binding protein 4 [Source:HGNC Symbol;Acc:HGNC:20480]	1	protein_coding
ENSG00000110944	0.00580458	0.0446006	19.8663	IL23A	interleukin 23 subunit alpha [Source:HGNC Symbol;Acc:HGNC:15488]	12	protein_coding
ENSG00000023445	2.2197e-10	2.61333e-07	18.8417	BIRC3	baculoviral IAP repeat containing 3 [Source:HGNC Symbol;Acc:HGNC:591]	11	protein_coding
ENSG00000163739	3.33975e-07	3.62349e-05	18.7495	CXCL1	C-X-C motif chemokine ligand 1 [Source:HGNC Symbol;Acc:HGNC:4602]	4	protein_coding
ENSG00000169248	9.83759e-08	1.52731e-05	18.5534	CXCL11	C-X-C motif chemokine ligand 11 [Source:HGNC Symbol;Acc:HGNC:10638]	4	protein_coding
ENSG00000147168	1.08021e-05	0.000440638	18.3381	IL2RG	interleukin 2 receptor subunit gamma [Source:HGNC Symbol;Acc:HGNC:6010]	X	protein_coding
ENSG00000169469	5.77277e-05	0.00153882	18.2097	SPRR1B	small proline rich protein 1B [Source:HGNC Symbol;Acc:HGNC:11260]	1	protein_coding
ENSG00000118503	8.98734e-10	7.46901e-07	16.126	TNFAIP3	TNF alpha induced protein 3 [Source:HGNC Symbol;Acc:HGNC:11896]	6	protein_coding
ENSG00000227619	7.51732e-05	0.00187641	14.5621		novel transcript	9	lncRNA
ENSG00000115009	3.29088e-05	0.00101073	14.3999	CCL20	C-C motif chemokine ligand 20 [Source:HGNC Symbol;Acc:HGNC:10619]	2	protein_coding
ENSG00000188015	4.25542e-06	0.000222669	14.1069	S100A3	S100 calcium binding protein A3 [Source:HGNC Symbol;Acc:HGNC:10493]	1	protein_coding
ENSG00000136872	0.00650406	0.0481348	13.9959	ALDOB	aldolase, fructose-bisphosphate B [Source:HGNC Symbol;Acc:HGNC:417]	9	protein_coding
ENSG00000177409	0.00105055	0.0132284	13.8362	SAMD9L	sterile alpha motif domain containing 9 like [Source:HGNC Symbol;Acc:HGNC:1349]	7	protein_coding
ENSG00000010030	0.000407651	0.00650767	13.6102	ETV7	ETS variant transcription factor 7 [Source:HGNC Symbol;Acc:HGNC:18160]	6	protein_coding
ENSG00000104237	5.40887e-05	0.00146112	13.4933	RP1	RP1 axonemal microtubule associated [Source:HGNC Symbol;Acc:HGNC:10263]	8	protein_coding
ENSG00000132530	0.00577727	0.0444803	13.2914	XAF1	XIAP associated factor 1 [Source:HGNC Symbol;Acc:HGNC:30932]	17	protein_coding
ENSG00000164400	0.000116515	0.00257206	11.6116	CSF2	colony stimulating factor 2 [Source:HGNC Symbol;Acc:HGNC:2434]	5	protein_coding
ENSG00000126583	0.00145083	0.0167325	11.5087	PRKCG	protein kinase C gamma [Source:HGNC Symbol;Acc:HGNC:9402]	19	protein_coding
ENSG00000138623	4.12628e-06	0.000220819	10.4519	SEMA7A	semaphorin 7A (JohnMiltonHagen blood group) [Source:HGNC Symbol;Acc:HGNC:10741]	15	protein_coding
ENSG00000142227	5.02395e-05	0.00138359	10.2195	EMP3	epithelial membrane protein 3 (MAM blood group) [Source:HGNC Symbol;Acc:HGNC:3335]	19	protein_coding
ENSG00000196136	2.20795e-05	0.000739192	9.90091	SERPINA3	serpin family A member 3 [Source:HGNC Symbol;Acc:HGNC:16]	14	protein_coding
ENSG00000163209	0.000133592	0.0027951	9.75931	SPRR3	small proline rich protein 3 [Source:HGNC Symbol;Acc:HGNC:11268]	1	protein_coding
ENSG00000049089	0.00282856	0.0269103	9.70849	COL9A2	collagen type IX alpha 2 chain [Source:HGNC Symbol;Acc:HGNC:2218]	1	protein_coding
ENSG00000124391	0.00274173	0.0263018	9.69027	IL17C	interleukin 17C [Source:HGNC Symbol;Acc:HGNC:5983]	16	protein_coding
ENSG00000163734	3.79754e-07	3.94497e-05	9.66971	CXCL3	C-X-C motif chemokine ligand 3 [Source:HGNC Symbol;Acc:HGNC:4604]	4	protein_coding
ENSG00000106560	0.00191687	0.020594	9.63579	GIMAP2	GTPase, IMAP family member 2 [Source:HGNC Symbol;Acc:HGNC:21789]	7	protein_coding
ENSG00000184557	0.00125595	0.0150501	9.32597	SOCS3	suppressor of cytokine signaling 3 [Source:HGNC Symbol;Acc:HGNC:19391]	17	protein_coding
ENSG00000144821	0.000142755	0.00293572	9.16506	MYH15	myosin heavy chain 15 [Source:HGNC Symbol;Acc:HGNC:31073]	3	protein_coding
ENSG00000183486	0.000287811	0.0050571	9.12754	MX2	MX dynamin like GTPase 2 [Source:HGNC Symbol;Acc:HGNC:7533]	21	protein_coding
ENSG00000006210	1.96343e-09	1.07623e-06	8.66771	CX3CL1	C-X3-C motif chemokine ligand 1 [Source:HGNC Symbol;Acc:HGNC:10647]	16	protein_coding
ENSG00000090339	2.20913e-09	1.07623e-06	8.62778	ICAM1	intercellular adhesion molecule 1 [Source:HGNC Symbol;Acc:HGNC:5344]	19	protein_coding
ENSG00000197406	0.000164945	0.00329144	8.53285	DIO3	iodothyronine deiodinase 3 [Source:HGNC Symbol;Acc:HGNC:2885]	14	protein_coding
ENSG00000137745	0.00679167	0.0496393	8.24919	MMP13	matrix metallopeptidase 13 [Source:HGNC Symbol;Acc:HGNC:7159]	11	protein_coding
ENSG00000134321	0.000962917	0.0124238	8.24424	RSAD2	radical S-adenosyl methionine domain containing 2 [Source:HGNC Symbol;Acc:HGNC:30908]	2	protein_coding
ENSG00000104856	8.77242e-12	3.09842e-08	8.07358	RELB	RELB proto-oncogene, NF-kB subunit [Source:HGNC Symbol;Acc:HGNC:9956]	19	protein_coding
ENSG00000111335	2.31929e-05	0.000772805	7.97731	OAS2	2'-5'-oligoadenylate synthetase 2 [Source:HGNC Symbol;Acc:HGNC:8087]	12	protein_coding
ENSG00000163121	0.00238988	0.0238785	7.68791	NEURL3	neuralized E3 ubiquitin protein ligase 3 [Source:HGNC Symbol;Acc:HGNC:25162]	2	protein_coding
ENSG00000019582	2.98868e-09	1.3195e-06	7.54502	CD74	CD74 molecule [Source:HGNC Symbol;Acc:HGNC:1697]	5	protein_coding
ENSG00000095637	0.000104878	0.00238219	7.5178	SORBS1	sorbin and SH3 domain containing 1 [Source:HGNC Symbol;Acc:HGNC:14565]	10	protein_coding
ENSG00000047457	0.000150146	0.00305218	7.38891	CP	ceruloplasmin [Source:HGNC Symbol;Acc:HGNC:2295]	3	protein_coding
ENSG00000243649	9.79266e-10	7.64164e-07	7.25601	CFB	complement factor B [Source:HGNC Symbol;Acc:HGNC:1037]	6	protein_coding
ENSG00000136514	0.00160758	0.0180971	6.91454	RTP4	receptor transporter protein 4 [Source:HGNC Symbol;Acc:HGNC:23992]	3	protein_coding
ENSG00000134326	0.0016172	0.0181764	6.85966	CMPK2	cytidine/uridine monophosphate kinase 2 [Source:HGNC Symbol;Acc:HGNC:27015]	2	protein_coding
ENSG00000081041	8.8014e-08	1.39715e-05	6.73268	CXCL2	C-X-C motif chemokine ligand 2 [Source:HGNC Symbol;Acc:HGNC:4603]	4	protein_coding
ENSG00000156587	0.000902533	0.0119391	6.69851	UBE2L6	ubiquitin conjugating enzyme E2 L6 [Source:HGNC Symbol;Acc:HGNC:12490]	11	protein_coding
ENSG00000058085	2.89775e-10	2.81681e-07	6.65175	LAMC2	laminin subunit gamma 2 [Source:HGNC Symbol;Acc:HGNC:6493]	1	protein_coding
ENSG00000146232	2.57244e-11	6.08865e-08	6.53711	NFKBIE	NFKB inhibitor epsilon [Source:HGNC Symbol;Acc:HGNC:7799]	6	protein_coding
ENSG00000160870	0.000434854	0.00680356	6.53023	CYP3A7	cytochrome P450 family 3 subfamily A member 7 [Source:HGNC Symbol;Acc:HGNC:2640]	7	protein_coding
ENSG00000117228	9.95813e-06	0.00041501	6.42989	GBP1	guanylate binding protein 1 [Source:HGNC Symbol;Acc:HGNC:4182]	1	protein_coding
ENSG00000185885	0.00598335	0.0455457	6.30359	IFITM1	interferon induced transmembrane protein 1 [Source:HGNC Symbol;Acc:HGNC:5412]	11	protein_coding
ENSG00000122861	7.67465e-05	0.00190558	6.25789	PLAU	plasminogen activator, urokinase [Source:HGNC Symbol;Acc:HGNC:9052]	10	protein_coding
ENSG00000031081	0.00640646	0.0477124	6.17817	ARHGAP31	Rho GTPase activating protein 31 [Source:HGNC Symbol;Acc:HGNC:29216]	3	protein_coding
ENSG00000240065	0.000155297	0.00312541	6.14198	PSMB9	proteasome 20S subunit beta 9 [Source:HGNC Symbol;Acc:HGNC:9546]	6	protein_coding
ENSG00000078081	0.00123542	0.0148672	6.1143	LAMP3	lysosomal associated membrane protein 3 [Source:HGNC Symbol;Acc:HGNC:14582]	3	protein_coding
ENSG00000108797	0.00134516	0.0157452	6.09007	CNTNAP1	contactin associated protein 1 [Source:HGNC Symbol;Acc:HGNC:8011]	17	protein_coding
ENSG00000154330	7.85329e-06	0.000346723	6.07642	PGM5	phosphoglucomutase 5 [Source:HGNC Symbol;Acc:HGNC:8908]	9	protein_coding
ENSG00000141497	0.00406726	0.0347204	6.0591	ZMYND15	zinc finger MYND-type containing 15 [Source:HGNC Symbol;Acc:HGNC:20997]	17	protein_coding
ENSG00000258504	0.0068637	0.0499847	6.03611		novel transcript	14	lncRNA
ENSG00000077150	4.63018e-12	2.18051e-08	5.92758	NFKB2	nuclear factor kappa B subunit 2 [Source:HGNC Symbol;Acc:HGNC:7795]	10	protein_coding
ENSG00000157601	4.42267e-05	0.00125469	5.81512	MX1	MX dynamin like GTPase 1 [Source:HGNC Symbol;Acc:HGNC:7532]	21	protein_coding
ENSG00000131016	2.39974e-06	0.000151355	5.76405	AKAP12	A-kinase anchoring protein 12 [Source:HGNC Symbol;Acc:HGNC:370]	6	protein_coding
ENSG00000240476	1.46191e-05	0.000544957	5.73951	LINC00973	long intergenic non-protein coding RNA 973 [Source:HGNC Symbol;Acc:HGNC:48868]	3	lncRNA
ENSG00000131435	0.000505154	0.00760855	5.4377	PDLIM4	PDZ and LIM domain 4 [Source:HGNC Symbol;Acc:HGNC:16501]	5	protein_coding
ENSG00000124875	0.000897397	0.0118823	5.42141	CXCL6	C-X-C motif chemokine ligand 6 [Source:HGNC Symbol;Acc:HGNC:10643]	4	protein_coding
ENSG00000136048	7.20819e-06	0.000323293	5.37421	DRAM1	DNA damage regulated autophagy modulator 1 [Source:HGNC Symbol;Acc:HGNC:25645]	12	protein_coding
ENSG00000168394	3.62275e-07	3.81957e-05	5.34375	TAP1	transporter 1, ATP binding cassette subfamily B member [Source:HGNC Symbol;Acc:HGNC:43]	6	protein_coding
ENSG00000100906	3.87715e-12	2.18051e-08	5.27459	NFKBIA	NFKB inhibitor alpha [Source:HGNC Symbol;Acc:HGNC:7797]	14	protein_coding
ENSG00000138131	8.42796e-09	2.70614e-06	5.26054	LOXL4	lysyl oxidase like 4 [Source:HGNC Symbol;Acc:HGNC:17171]	10	protein_coding
ENSG00000108622	0.00107761	0.0134491	5.14701	ICAM2	intercellular adhesion molecule 2 [Source:HGNC Symbol;Acc:HGNC:5345]	17	protein_coding
ENSG00000107201	5.15515e-07	4.88649e-05	5.00868	RIGI	RNA sensor RIG-I [Source:HGNC Symbol;Acc:HGNC:19102]	9	protein_coding
ENSG00000137673	1.35262e-07	1.92066e-05	4.99735	MMP7	matrix metallopeptidase 7 [Source:HGNC Symbol;Acc:HGNC:7174]	11	protein_coding
ENSG00000164647	2.86788e-10	2.81681e-07	4.98073	STEAP1	STEAP family member 1 [Source:HGNC Symbol;Acc:HGNC:11378]	7	protein_coding
ENSG00000112149	3.35983e-07	3.62349e-05	4.92847	CD83	CD83 molecule [Source:HGNC Symbol;Acc:HGNC:1703]	6	protein_coding
ENSG00000115267	1.22213e-08	3.38723e-06	4.82381	IFIH1	interferon induced with helicase C domain 1 [Source:HGNC Symbol;Acc:HGNC:18873]	2	protein_coding
ENSG00000162896	2.06301e-06	0.000136844	4.78835	PIGR	polymeric immunoglobulin receptor [Source:HGNC Symbol;Acc:HGNC:8968]	1	protein_coding
ENSG00000185745	1.58635e-05	0.000576144	4.71314	IFIT1	interferon induced protein with tetratricopeptide repeats 1 [Source:HGNC Symbol;Acc:HGNC:5407]	10	protein_coding
ENSG00000231290	0.00114855	0.01403	4.67299	APCDD1L-DT	APCDD1L divergent transcript [Source:HGNC Symbol;Acc:HGNC:27152]	20	lncRNA
ENSG00000196188	2.88281e-09	1.31382e-06	4.50447	CTSE	cathepsin E [Source:HGNC Symbol;Acc:HGNC:2530]	1	protein_coding
ENSG00000073756	9.69354e-09	2.97718e-06	4.41688	PTGS2	prostaglandin-endoperoxide synthase 2 [Source:HGNC Symbol;Acc:HGNC:9605]	1	protein_coding
ENSG00000137752	0.00108475	0.0135025	4.35474	CASP1	caspase 1 [Source:HGNC Symbol;Acc:HGNC:1499]	11	protein_coding
ENSG00000163131	3.80459e-09	1.48777e-06	4.34562	CTSS	cathepsin S [Source:HGNC Symbol;Acc:HGNC:2545]	1	protein_coding
ENSG00000170075	0.00288784	0.0273577	4.32765	GPR37L1	G protein-coupled receptor 37 like 1 [Source:HGNC Symbol;Acc:HGNC:14923]	1	protein_coding
ENSG00000025708	3.72637e-06	0.000205649	4.2992	TYMP	thymidine phosphorylase [Source:HGNC Symbol;Acc:HGNC:3148]	22	protein_coding
ENSG00000071575	1.11704e-05	0.0004509	4.23879	TRIB2	tribbles pseudokinase 2 [Source:HGNC Symbol;Acc:HGNC:30809]	2	protein_coding
ENSG00000223799	0.00613056	0.0463169	4.19896	IL10RB-DT	IL10RB divergent transcript [Source:HGNC Symbol;Acc:HGNC:44303]	21	lncRNA
ENSG00000170786	1.4028e-07	1.96226e-05	4.19431	SDR16C5	short chain dehydrogenase/reductase family 16C member 5 [Source:HGNC Symbol;Acc:HGNC:30311]	8	protein_coding
ENSG00000130707	1.63684e-08	4.28246e-06	4.05351	ASS1	argininosuccinate synthase 1 [Source:HGNC Symbol;Acc:HGNC:758]	9	protein_coding
ENSG00000168016	2.30609e-05	0.000770223	4.03478	TRANK1	tetratricopeptide repeat and ankyrin repeat containing 1 [Source:HGNC Symbol;Acc:HGNC:29011]	3	protein_coding
ENSG00000137965	3.61663e-05	0.00109179	4.031	IFI44	interferon induced protein 44 [Source:HGNC Symbol;Acc:HGNC:16938]	1	protein_coding
ENSG00000155918	1.04292e-07	1.58435e-05	3.96493	RAET1L	retinoic acid early transcript 1L [Source:HGNC Symbol;Acc:HGNC:16798]	6	protein_coding
ENSG00000189433	0.000396487	0.00640804	3.96292	GJB4	gap junction protein beta 4 [Source:HGNC Symbol;Acc:HGNC:4286]	1	protein_coding
ENSG00000134070	6.68847e-07	5.83301e-05	3.96184	IRAK2	interleukin 1 receptor associated kinase 2 [Source:HGNC Symbol;Acc:HGNC:6113]	3	protein_coding
ENSG00000135925	7.07587e-08	1.19009e-05	3.94822	WNT10A	Wnt family member 10A [Source:HGNC Symbol;Acc:HGNC:13829]	2	protein_coding
ENSG00000251138	0.00031183	0.00534653	3.9447	LINC02882	long intergenic non-protein coding RNA 2882 [Source:HGNC Symbol;Acc:HGNC:54802]	12	lncRNA
ENSG00000125872	0.000106563	0.00240776	3.92609	LRRN4	leucine rich repeat neuronal 4 [Source:HGNC Symbol;Acc:HGNC:16208]	20	protein_coding
ENSG00000111331	1.05826e-05	0.000435893	3.91923	OAS3	2'-5'-oligoadenylate synthetase 3 [Source:HGNC Symbol;Acc:HGNC:8088]	12	protein_coding
ENSG00000116663	0.00607745	0.0459894	3.89498	FBXO6	F-box protein 6 [Source:HGNC Symbol;Acc:HGNC:13585]	1	protein_coding
ENSG00000109790	1.41981e-07	1.96658e-05	3.89142	KLHL5	kelch like family member 5 [Source:HGNC Symbol;Acc:HGNC:6356]	4	protein_coding
ENSG00000197208	1.87871e-05	0.000665223	3.86176	SLC22A4	solute carrier family 22 member 4 [Source:HGNC Symbol;Acc:HGNC:10968]	5	protein_coding
ENSG00000268104	0.00133853	0.0157197	3.84226	SLC6A14	solute carrier family 6 member 14 [Source:HGNC Symbol;Acc:HGNC:11047]	X	protein_coding
ENSG00000285933	6.69239e-05	0.00170668	3.82718	NA	NA	NA	NA
ENSG00000169876	0.00630669	0.0472684	3.79648	MUC17	mucin 17, cell surface associated [Source:HGNC Symbol;Acc:HGNC:16800]	7	protein_coding
ENSG00000166750	3.89634e-09	1.48777e-06	3.74991	SLFN5	schlafen family member 5 [Source:HGNC Symbol;Acc:HGNC:28286]	17	protein_coding
ENSG00000140853	0.00230807	0.0233084	3.7208	NLRC5	NLR family CARD domain containing 5 [Source:HGNC Symbol;Acc:HGNC:29933]	16	protein_coding
ENSG00000158286	2.20851e-07	2.76123e-05	3.70904	RNF207	ring finger protein 207 [Source:HGNC Symbol;Acc:HGNC:32947]	1	protein_coding
ENSG00000163082	6.22893e-11	1.10003e-07	3.68334	SGPP2	sphingosine-1-phosphate phosphatase 2 [Source:HGNC Symbol;Acc:HGNC:19953]	2	protein_coding
ENSG00000128284	5.20626e-08	9.55247e-06	3.67543	APOL3	apolipoprotein L3 [Source:HGNC Symbol;Acc:HGNC:14868]	22	protein_coding
ENSG00000145911	3.11518e-06	0.000179638	3.67227	N4BP3	NEDD4 binding protein 3 [Source:HGNC Symbol;Acc:HGNC:29852]	5	protein_coding
ENSG00000271503	0.0055639	0.0433573	3.65538	CCL5	C-C motif chemokine ligand 5 [Source:HGNC Symbol;Acc:HGNC:10632]	17	protein_coding
ENSG00000102048	0.00115072	0.0140392	3.65285	ASB9	ankyrin repeat and SOCS box containing 9 [Source:HGNC Symbol;Acc:HGNC:17184]	X	protein_coding
ENSG00000204869	7.13496e-07	6.14651e-05	3.64946	IGFL4	IGF like family member 4 [Source:HGNC Symbol;Acc:HGNC:32931]	19	protein_coding
ENSG00000119917	1.50527e-05	0.000555582	3.60645	IFIT3	interferon induced protein with tetratricopeptide repeats 3 [Source:HGNC Symbol;Acc:HGNC:5411]	10	protein_coding
ENSG00000140511	0.00214484	0.0222158	3.53567	HAPLN3	hyaluronan and proteoglycan link protein 3 [Source:HGNC Symbol;Acc:HGNC:21446]	15	protein_coding
ENSG00000138642	8.96986e-05	0.00212271	3.4666	HERC6	HECT and RLD domain containing E3 ubiquitin protein ligase family member 6 [Source:HGNC Symbol;Acc:HGNC:26072]	4	protein_coding
ENSG00000185215	1.4688e-10	2.0415e-07	3.46094	TNFAIP2	TNF alpha induced protein 2 [Source:HGNC Symbol;Acc:HGNC:11895]	14	protein_coding
ENSG00000177989	0.00333839	0.0301758	3.44979	CIMAP1B	ciliary microtubule associated protein 1B [Source:HGNC Symbol;Acc:HGNC:34388]	22	protein_coding
ENSG00000134954	1.32465e-08	3.59898e-06	3.42996	ETS1	ETS proto-oncogene 1, transcription factor [Source:HGNC Symbol;Acc:HGNC:3488]	11	protein_coding
ENSG00000135480	1.23398e-06	9.49248e-05	3.41838	KRT7	keratin 7 [Source:HGNC Symbol;Acc:HGNC:6445]	12	protein_coding
ENSG00000137628	0.000211555	0.00397454	3.39103	DDX60	DExD/H-box helicase 60 [Source:HGNC Symbol;Acc:HGNC:25942]	4	protein_coding
ENSG00000087495	0.000586468	0.00857725	3.36382	PHACTR3	phosphatase and actin regulator 3 [Source:HGNC Symbol;Acc:HGNC:15833]	20	protein_coding
ENSG00000087494	0.000649865	0.0092834	3.36109	PTHLH	parathyroid hormone like hormone [Source:HGNC Symbol;Acc:HGNC:9607]	12	protein_coding
ENSG00000102760	4.69067e-06	0.000239241	3.34248	RGCC	regulator of cell cycle [Source:HGNC Symbol;Acc:HGNC:20369]	13	protein_coding
ENSG00000165935	0.00102574	0.0130204	3.32943	SMCO2	single-pass membrane protein with coiled-coil domains 2 [Source:HGNC Symbol;Acc:HGNC:34448]	12	protein_coding
ENSG00000188549	1.02768e-09	7.64164e-07	3.29739	CCDC9B	coiled-coil domain containing 9B [Source:HGNC Symbol;Acc:HGNC:33488]	15	protein_coding
ENSG00000169783	0.00430271	0.0362268	3.28271	LINGO1	leucine rich repeat and Ig domain containing 1 [Source:HGNC Symbol;Acc:HGNC:21205]	15	protein_coding
ENSG00000148344	0.00652919	0.0481992	3.28157	PTGES	prostaglandin E synthase [Source:HGNC Symbol;Acc:HGNC:9599]	9	protein_coding
ENSG00000186567	0.00314271	0.0289819	3.28113	CEACAM19	CEA cell adhesion molecule 19 [Source:HGNC Symbol;Acc:HGNC:31951]	19	protein_coding
ENSG00000188042	0.00106334	0.01333	3.27147	ARL4C	ADP ribosylation factor like GTPase 4C [Source:HGNC Symbol;Acc:HGNC:698]	2	protein_coding
ENSG00000135114	1.06206e-07	1.59625e-05	3.25663	OASL	2'-5'-oligoadenylate synthetase like [Source:HGNC Symbol;Acc:HGNC:8090]	12	protein_coding
ENSG00000102359	0.00098363	0.0126219	3.25542	SRPX2	sushi repeat containing protein X-linked 2 [Source:HGNC Symbol;Acc:HGNC:30668]	X	protein_coding
ENSG00000053747	1.73007e-08	4.36471e-06	3.25237	LAMA3	laminin subunit alpha 3 [Source:HGNC Symbol;Acc:HGNC:6483]	18	protein_coding
ENSG00000089127	3.24711e-06	0.000184415	3.21975	OAS1	2'-5'-oligoadenylate synthetase 1 [Source:HGNC Symbol;Acc:HGNC:8086]	12	protein_coding
ENSG00000099957	0.00268079	0.0259946	3.21936	P2RX6	purinergic receptor P2X 6 [Source:HGNC Symbol;Acc:HGNC:8538]	22	protein_coding
ENSG00000248323	4.33717e-05	0.00123789	3.2125	LUCAT1	lung cancer associated transcript 1 [Source:HGNC Symbol;Acc:HGNC:48498]	5	lncRNA
ENSG00000129451	1.534e-09	9.85109e-07	3.20595	KLK10	kallikrein related peptidase 10 [Source:HGNC Symbol;Acc:HGNC:6358]	19	protein_coding
ENSG00000261857	6.29948e-06	0.000289899	3.20334	MIA	MIA SH3 domain containing [Source:HGNC Symbol;Acc:HGNC:7076]	19	protein_coding
ENSG00000204642	8.63378e-05	0.00206014	3.18058	HLA-F	major histocompatibility complex, class I, F [Source:HGNC Symbol;Acc:HGNC:4963]	6	protein_coding
ENSG00000027697	1.53827e-10	2.0415e-07	3.17996	IFNGR1	interferon gamma receptor 1 [Source:HGNC Symbol;Acc:HGNC:5439]	6	protein_coding
ENSG00000167601	5.16251e-05	0.00140803	3.17605	AXL	AXL receptor tyrosine kinase [Source:HGNC Symbol;Acc:HGNC:905]	19	protein_coding
ENSG00000186891	0.00630496	0.0472684	3.14899	TNFRSF18	TNF receptor superfamily member 18 [Source:HGNC Symbol;Acc:HGNC:11914]	1	protein_coding
ENSG00000041982	9.32126e-06	0.000394284	3.14792	TNC	tenascin C [Source:HGNC Symbol;Acc:HGNC:5318]	9	protein_coding
ENSG00000124145	3.29081e-09	1.38594e-06	3.12735	SDC4	syndecan 4 [Source:HGNC Symbol;Acc:HGNC:10661]	20	protein_coding
ENSG00000161921	6.06233e-09	2.08899e-06	3.11697	CXCL16	C-X-C motif chemokine ligand 16 [Source:HGNC Symbol;Acc:HGNC:16642]	17	protein_coding
ENSG00000186648	2.55764e-05	0.000824983	3.1102	CARMIL3	capping protein regulator and myosin 1 linker 3 [Source:HGNC Symbol;Acc:HGNC:20272]	14	protein_coding
ENSG00000142089	0.00227803	0.0231373	3.10869	IFITM3	interferon induced transmembrane protein 3 [Source:HGNC Symbol;Acc:HGNC:5414]	11	protein_coding
ENSG00000154640	2.99067e-10	2.81681e-07	3.10352	BTG3	BTG anti-proliferation factor 3 [Source:HGNC Symbol;Acc:HGNC:1132]	21	protein_coding
ENSG00000290574	0.000920027	0.0120465	3.09891		novel transcript	6	lncRNA
ENSG00000112299	1.21251e-08	3.38723e-06	3.09161	VNN1	vanin 1 [Source:HGNC Symbol;Acc:HGNC:12705]	6	protein_coding
ENSG00000289056	9.11768e-05	0.00214334	3.07064		novel transcript, antisense to PARP8	5	lncRNA
ENSG00000232803	0.000176326	0.00346954	3.05845	SLCO4A1-AS1	SLCO4A1 antisense RNA 1 [Source:HGNC Symbol;Acc:HGNC:40537]	20	lncRNA
ENSG00000163491	0.00169441	0.0187901	3.04996	NEK10	NIMA related kinase 10 [Source:HGNC Symbol;Acc:HGNC:18592]	3	protein_coding
ENSG00000159110	2.13239e-09	1.07623e-06	3.04892	IFNAR2	interferon alpha and beta receptor subunit 2 [Source:HGNC Symbol;Acc:HGNC:5433]	21	protein_coding
ENSG00000204516	4.85909e-05	0.00134821	3.04565	MICB	MHC class I polypeptide-related sequence B [Source:HGNC Symbol;Acc:HGNC:7091]	6	protein_coding
ENSG00000185467	0.00020629	0.00390679	3.04458	KPNA7	karyopherin subunit alpha 7 [Source:HGNC Symbol;Acc:HGNC:21839]	7	protein_coding
ENSG00000105974	1.4738e-06	0.000106234	3.03435	CAV1	caveolin 1 [Source:HGNC Symbol;Acc:HGNC:1527]	7	protein_coding
ENSG00000162552	0.00219506	0.0225662	3.02405	WNT4	Wnt family member 4 [Source:HGNC Symbol;Acc:HGNC:12783]	1	protein_coding
ENSG00000228742	2.13235e-05	0.000720712	3.01768	LINC02577	long intergenic non-protein coding RNA 2577 [Source:HGNC Symbol;Acc:HGNC:53749]	7	lncRNA
ENSG00000169884	0.000238269	0.00433239	3.01188	WNT10B	Wnt family member 10B [Source:HGNC Symbol;Acc:HGNC:12775]	12	protein_coding
ENSG00000181381	6.98462e-06	0.000316146	3.00812	DDX60L	DExD/H-box 60 like [Source:HGNC Symbol;Acc:HGNC:26429]	4	protein_coding
ENSG00000169403	0.000118696	0.00259588	3.00766	PTAFR	platelet activating factor receptor [Source:HGNC Symbol;Acc:HGNC:9582]	1	protein_coding
ENSG00000184979	4.41644e-05	0.00125469	2.9991	USP18	ubiquitin specific peptidase 18 [Source:HGNC Symbol;Acc:HGNC:12616]	22	protein_coding
ENSG00000123240	3.30723e-08	6.87126e-06	2.99569	OPTN	optineurin [Source:HGNC Symbol;Acc:HGNC:17142]	10	protein_coding
ENSG00000235899	0.00316566	0.0291684	2.97707	LINC01564	long intergenic non-protein coding RNA 1564 [Source:HGNC Symbol;Acc:HGNC:51361]	6	lncRNA
ENSG00000107551	0.000593067	0.0086469	2.97026	RASSF4	Ras association domain family member 4 [Source:HGNC Symbol;Acc:HGNC:20793]	10	protein_coding
ENSG00000284969	0.00352874	0.031335	2.96185		novel protein	11	protein_coding
ENSG00000136542	2.15424e-05	0.000724645	2.95792	GALNT5	polypeptide N-acetylgalactosaminyltransferase 5 [Source:HGNC Symbol;Acc:HGNC:4127]	2	protein_coding
ENSG00000205413	4.73458e-06	0.000240612	2.94483	SAMD9	sterile alpha motif domain containing 9 [Source:HGNC Symbol;Acc:HGNC:1348]	7	protein_coding
ENSG00000100311	1.26385e-09	8.91946e-07	2.94256	PDGFB	platelet derived growth factor subunit B [Source:HGNC Symbol;Acc:HGNC:8800]	22	protein_coding
ENSG00000152778	5.12149e-05	0.00140004	2.94146	IFIT5	interferon induced protein with tetratricopeptide repeats 5 [Source:HGNC Symbol;Acc:HGNC:13328]	10	protein_coding
ENSG00000118849	4.94937e-06	0.000244281	2.93773	RARRES1	retinoic acid receptor responder 1 [Source:HGNC Symbol;Acc:HGNC:9867]	3	protein_coding
ENSG00000130584	5.68464e-07	5.2151e-05	2.93388	ZBTB46	zinc finger and BTB domain containing 46 [Source:HGNC Symbol;Acc:HGNC:16094]	20	protein_coding
ENSG00000108771	3.79302e-06	0.000208513	2.9175	DHX58	DExH-box helicase 58 [Source:HGNC Symbol;Acc:HGNC:29517]	17	protein_coding
ENSG00000263528	3.20176e-07	3.58918e-05	2.90927	IKBKE	inhibitor of nuclear factor kappa B kinase subunit epsilon [Source:HGNC Symbol;Acc:HGNC:14552]	1	protein_coding
ENSG00000070190	5.17608e-07	4.88649e-05	2.90771	DAPP1	dual adaptor of phosphotyrosine and 3-phosphoinositides 1 [Source:HGNC Symbol;Acc:HGNC:16500]	4	protein_coding
ENSG00000173193	3.85536e-06	0.000211118	2.89238	PARP14	poly(ADP-ribose) polymerase family member 14 [Source:HGNC Symbol;Acc:HGNC:29232]	3	protein_coding
ENSG00000196542	6.313e-05	0.00163952	2.88903	SPTSSB	serine palmitoyltransferase small subunit B [Source:HGNC Symbol;Acc:HGNC:24045]	3	protein_coding
ENSG00000272269	2.31743e-06	0.000148268	2.87871	NUP153-AS1	NUP153 antisense RNA 1 [Source:HGNC Symbol;Acc:HGNC:55217]	6	lncRNA
ENSG00000173175	0.00405473	0.0346344	2.86724	ADCY5	adenylate cyclase 5 [Source:HGNC Symbol;Acc:HGNC:236]	3	protein_coding
ENSG00000129048	3.0986e-05	0.000962131	2.86408	ACKR4	atypical chemokine receptor 4 [Source:HGNC Symbol;Acc:HGNC:1611]	3	protein_coding
ENSG00000213928	1.31285e-05	0.000506776	2.8468	IRF9	interferon regulatory factor 9 [Source:HGNC Symbol;Acc:HGNC:6131]	14	protein_coding
ENSG00000138496	4.28023e-05	0.00122498	2.83976	PARP9	poly(ADP-ribose) polymerase family member 9 [Source:HGNC Symbol;Acc:HGNC:24118]	3	protein_coding
ENSG00000287839	3.45748e-05	0.00105502	2.82314		novel protein	1	protein_coding
ENSG00000130589	6.99355e-06	0.000316146	2.82199	HELZ2	helicase with zinc finger 2 [Source:HGNC Symbol;Acc:HGNC:30021]	20	protein_coding
ENSG00000139278	2.37688e-05	0.000788276	2.82173	GLIPR1	GLI pathogenesis related 1 [Source:HGNC Symbol;Acc:HGNC:17001]	12	protein_coding
ENSG00000180263	2.03176e-09	1.07623e-06	2.81118	FGD6	FYVE, RhoGEF and PH domain containing 6 [Source:HGNC Symbol;Acc:HGNC:21740]	12	protein_coding
ENSG00000231925	1.74171e-06	0.000120033	2.78925	TAPBP	TAP binding protein [Source:HGNC Symbol;Acc:HGNC:11566]	6	protein_coding
ENSG00000287315	0.000322607	0.00549794	2.78541		novel transcript, antisense to OBSCN	1	lncRNA
ENSG00000177542	1.3258e-09	8.91946e-07	2.75764	SLC25A22	solute carrier family 25 member 22 [Source:HGNC Symbol;Acc:HGNC:19954]	11	protein_coding
ENSG00000006118	3.164e-08	6.87126e-06	2.74981	TMEM132A	transmembrane protein 132A [Source:HGNC Symbol;Acc:HGNC:31092]	11	protein_coding
ENSG00000100290	0.00019664	0.0037609	2.71164	BIK	BCL2 interacting killer [Source:HGNC Symbol;Acc:HGNC:1051]	22	protein_coding
ENSG00000160326	3.95156e-08	7.86305e-06	2.7095	SLC2A6	solute carrier family 2 member 6 [Source:HGNC Symbol;Acc:HGNC:11011]	9	protein_coding
ENSG00000076706	5.23119e-09	1.89503e-06	2.70352	MCAM	melanoma cell adhesion molecule [Source:HGNC Symbol;Acc:HGNC:6934]	11	protein_coding
ENSG00000172183	5.92529e-07	5.36619e-05	2.70172	ISG20	interferon stimulated exonuclease gene 20 [Source:HGNC Symbol;Acc:HGNC:6130]	15	protein_coding
ENSG00000177238	0.00010422	0.00237486	2.69782	TRIM72	tripartite motif containing 72 [Source:HGNC Symbol;Acc:HGNC:32671]	16	protein_coding
ENSG00000291067	2.37042e-05	0.000787983	2.6808		novel transcript	20	lncRNA
ENSG00000101347	0.000138134	0.00287417	2.67916	SAMHD1	SAM and HD domain containing deoxynucleoside triphosphate triphosphohydrolase 1 [Source:HGNC Symbol;Acc:HGNC:15925]	20	protein_coding
ENSG00000174307	9.56603e-09	2.97718e-06	2.67489	PHLDA3	pleckstrin homology like domain family A member 3 [Source:HGNC Symbol;Acc:HGNC:8934]	1	protein_coding
ENSG00000157214	3.92005e-08	7.86305e-06	2.66411	STEAP2	STEAP2 metalloreductase [Source:HGNC Symbol;Acc:HGNC:17885]	7	protein_coding
ENSG00000073737	0.00421293	0.0356622	2.65761	DHRS9	dehydrogenase/reductase 9 [Source:HGNC Symbol;Acc:HGNC:16888]	2	protein_coding
ENSG00000172602	1.85578e-06	0.00012605	2.63328	RND1	Rho family GTPase 1 [Source:HGNC Symbol;Acc:HGNC:18314]	12	protein_coding
ENSG00000136842	0.00479623	0.0390725	2.61353	TMOD1	tropomodulin 1 [Source:HGNC Symbol;Acc:HGNC:11871]	9	protein_coding
ENSG00000174130	0.00175191	0.0192991	2.6116	TLR6	toll like receptor 6 [Source:HGNC Symbol;Acc:HGNC:16711]	4	protein_coding
ENSG00000188487	0.00236474	0.0237112	2.61081	INSC	INSC spindle orientation adaptor protein [Source:HGNC Symbol;Acc:HGNC:33116]	11	protein_coding
ENSG00000138448	3.594e-07	3.81774e-05	2.60811	ITGAV	integrin subunit alpha V [Source:HGNC Symbol;Acc:HGNC:6150]	2	protein_coding
ENSG00000180861	0.0017526	0.0192991	2.60475	LINC01559	long intergenic non-protein coding RNA 1559 [Source:HGNC Symbol;Acc:HGNC:26598]	12	lncRNA
ENSG00000167680	8.24705e-05	0.0019917	2.59414	SEMA6B	semaphorin 6B [Source:HGNC Symbol;Acc:HGNC:10739]	19	protein_coding
ENSG00000143515	3.74834e-05	0.00112434	2.59278	ATP8B2	ATPase phospholipid transporting 8B2 [Source:HGNC Symbol;Acc:HGNC:13534]	1	protein_coding
ENSG00000214922	2.92276e-06	0.000171339	2.58495	HLA-F-AS1	HLA-F antisense RNA 1 [Source:HGNC Symbol;Acc:HGNC:26645]	6	lncRNA
ENSG00000291097	0.00332201	0.0300662	2.57785	HLA-L	major histocompatibility complex, class I, L (pseudogene) [Source:HGNC Symbol;Acc:HGNC:4970]	6	lncRNA
ENSG00000221926	1.82808e-08	4.53107e-06	2.57052	TRIM16	tripartite motif containing 16 [Source:HGNC Symbol;Acc:HGNC:17241]	17	protein_coding
ENSG00000069399	2.12251e-08	5.03843e-06	2.56349	BCL3	BCL3 transcription coactivator [Source:HGNC Symbol;Acc:HGNC:998]	19	protein_coding
ENSG00000169435	3.57061e-05	0.00108021	2.5596	RASSF6	Ras association domain family member 6 [Source:HGNC Symbol;Acc:HGNC:20796]	4	protein_coding
ENSG00000134470	1.49506e-07	2.03098e-05	2.55122	IL15RA	interleukin 15 receptor subunit alpha [Source:HGNC Symbol;Acc:HGNC:5978]	10	protein_coding
ENSG00000068079	1.66716e-08	4.28248e-06	2.54985	IFI35	interferon induced protein 35 [Source:HGNC Symbol;Acc:HGNC:5399]	17	protein_coding
ENSG00000241544	0.00103696	0.0131156	2.53437	LINC02029	long intergenic non-protein coding RNA 2029 [Source:HGNC Symbol;Acc:HGNC:52863]	3	lncRNA
ENSG00000154358	2.08078e-08	5.03843e-06	2.53133	OBSCN	obscurin, cytoskeletal calmodulin and titin-interacting RhoGEF [Source:HGNC Symbol;Acc:HGNC:15719]	1	protein_coding
ENSG00000196684	1.49561e-05	0.000554593	2.53025	HSH2D	hematopoietic SH2 domain containing [Source:HGNC Symbol;Acc:HGNC:24920]	19	protein_coding
ENSG00000164949	0.00101487	0.0129172	2.52159	GEM	GTP binding protein overexpressed in skeletal muscle [Source:HGNC Symbol;Acc:HGNC:4234]	8	protein_coding
ENSG00000084636	4.59198e-05	0.00128721	2.5191	COL16A1	collagen type XVI alpha 1 chain [Source:HGNC Symbol;Acc:HGNC:2193]	1	protein_coding
ENSG00000196352	6.86379e-09	2.30885e-06	2.50353	CD55	CD55 molecule (Cromer blood group) [Source:HGNC Symbol;Acc:HGNC:2665]	1	protein_coding
ENSG00000123843	9.29051e-06	0.000394163	2.4789	C4BPB	complement component 4 binding protein beta [Source:HGNC Symbol;Acc:HGNC:1328]	1	protein_coding
ENSG00000128422	2.86539e-06	0.000170093	2.4774	KRT17	keratin 17 [Source:HGNC Symbol;Acc:HGNC:6427]	17	protein_coding
ENSG00000161405	4.75312e-05	0.00132189	2.47375	IKZF3	IKAROS family zinc finger 3 [Source:HGNC Symbol;Acc:HGNC:13178]	17	protein_coding
ENSG00000065618	1.09689e-06	8.60941e-05	2.45539	COL17A1	collagen type XVII alpha 1 chain [Source:HGNC Symbol;Acc:HGNC:2194]	10	protein_coding
ENSG00000152766	1.2792e-07	1.8493e-05	2.44362	ANKRD22	ankyrin repeat domain 22 [Source:HGNC Symbol;Acc:HGNC:28321]	10	protein_coding
ENSG00000137857	0.000143629	0.0029494	2.42745	DUOX1	dual oxidase 1 [Source:HGNC Symbol;Acc:HGNC:3062]	15	protein_coding
ENSG00000170006	0.000513985	0.00770051	2.42695	TMEM154	transmembrane protein 154 [Source:HGNC Symbol;Acc:HGNC:26489]	4	protein_coding
ENSG00000204267	9.81924e-07	7.92721e-05	2.41848	TAP2	transporter 2, ATP binding cassette subfamily B member [Source:HGNC Symbol;Acc:HGNC:44]	6	protein_coding
ENSG00000143344	0.00563477	0.0436926	2.41295	RGL1	ral guanine nucleotide dissociation stimulator like 1 [Source:HGNC Symbol;Acc:HGNC:30281]	1	protein_coding
ENSG00000121858	0.000288865	0.0050571	2.39351	TNFSF10	TNF superfamily member 10 [Source:HGNC Symbol;Acc:HGNC:11925]	3	protein_coding
ENSG00000059378	2.06312e-06	0.000136844	2.38394	PARP12	poly(ADP-ribose) polymerase family member 12 [Source:HGNC Symbol;Acc:HGNC:21919]	7	protein_coding
ENSG00000166143	0.000196723	0.0037609	2.38102	PPP1R14D	protein phosphatase 1 regulatory inhibitor subunit 14D [Source:HGNC Symbol;Acc:HGNC:14953]	15	protein_coding
ENSG00000050344	2.50691e-09	1.18059e-06	2.36474	NFE2L3	NFE2 like bZIP transcription factor 3 [Source:HGNC Symbol;Acc:HGNC:7783]	7	protein_coding
ENSG00000136155	3.33996e-05	0.00102136	2.35434	SCEL	sciellin [Source:HGNC Symbol;Acc:HGNC:10573]	13	protein_coding
ENSG00000111252	1.00152e-07	1.53799e-05	2.35376	SH2B3	SH2B adaptor protein 3 [Source:HGNC Symbol;Acc:HGNC:29605]	12	protein_coding
ENSG00000156463	8.13745e-10	7.18537e-07	2.34939	SH3RF2	SH3 domain containing ring finger 2 [Source:HGNC Symbol;Acc:HGNC:26299]	5	protein_coding
ENSG00000119922	5.18809e-07	4.88649e-05	2.33594	IFIT2	interferon induced protein with tetratricopeptide repeats 2 [Source:HGNC Symbol;Acc:HGNC:5409]	10	protein_coding
ENSG00000134827	3.50438e-05	0.00106702	2.32898	TCN1	transcobalamin 1 [Source:HGNC Symbol;Acc:HGNC:11652]	11	protein_coding
ENSG00000139574	0.00661709	0.0486907	2.32648	NPFF	neuropeptide FF-amide peptide precursor [Source:HGNC Symbol;Acc:HGNC:7901]	12	protein_coding
ENSG00000157782	1.45186e-05	0.000542643	2.32619	CABP1	calcium binding protein 1 [Source:HGNC Symbol;Acc:HGNC:1384]	12	protein_coding
ENSG00000165507	3.20669e-07	3.58918e-05	2.31504	DEPP1	DEPP autophagy regulator 1 [Source:HGNC Symbol;Acc:HGNC:23355]	10	protein_coding
ENSG00000129667	1.76208e-09	1.07623e-06	2.31219	RHBDF2	rhomboid 5 homolog 2 [Source:HGNC Symbol;Acc:HGNC:20788]	17	protein_coding
ENSG00000185499	3.78693e-05	0.00113111	2.30872	MUC1	mucin 1, cell surface associated [Source:HGNC Symbol;Acc:HGNC:7508]	1	protein_coding
ENSG00000127946	1.8027e-05	0.000641524	2.30444	HIP1	huntingtin interacting protein 1 [Source:HGNC Symbol;Acc:HGNC:4913]	7	protein_coding
ENSG00000088836	7.98471e-05	0.00194749	2.30192	SLC4A11	solute carrier family 4 member 11 [Source:HGNC Symbol;Acc:HGNC:16438]	20	protein_coding
ENSG00000183044	0.00509638	0.0408404	2.29273	ABAT	4-aminobutyrate aminotransferase [Source:HGNC Symbol;Acc:HGNC:23]	16	protein_coding
ENSG00000135899	3.70299e-06	0.00020516	2.28819	SP110	SP110 nuclear body protein [Source:HGNC Symbol;Acc:HGNC:5401]	2	protein_coding
ENSG00000204264	5.47192e-05	0.00146972	2.2845	PSMB8	proteasome 20S subunit beta 8 [Source:HGNC Symbol;Acc:HGNC:9545]	6	protein_coding
ENSG00000285517	2.59169e-08	5.93663e-06	2.27904	LINC00941	long intergenic non-protein coding RNA 941 [Source:HGNC Symbol;Acc:HGNC:48635]	12	lncRNA
ENSG00000057019	2.50424e-07	2.9983e-05	2.27731	DCBLD2	discoidin, CUB and LCCL domain containing 2 [Source:HGNC Symbol;Acc:HGNC:24627]	3	protein_coding
ENSG00000105559	2.06077e-05	0.000706666	2.27591	PLEKHA4	pleckstrin homology domain containing A4 [Source:HGNC Symbol;Acc:HGNC:14339]	19	protein_coding
ENSG00000057252	2.12778e-05	0.000720712	2.27226	SOAT1	sterol O-acyltransferase 1 [Source:HGNC Symbol;Acc:HGNC:11177]	1	protein_coding
ENSG00000166949	3.55227e-09	1.4339e-06	2.26992	SMAD3	SMAD family member 3 [Source:HGNC Symbol;Acc:HGNC:6769]	15	protein_coding
ENSG00000185507	4.4322e-06	0.000230214	2.25873	IRF7	interferon regulatory factor 7 [Source:HGNC Symbol;Acc:HGNC:6122]	11	protein_coding
ENSG00000154263	5.31314e-05	0.00143801	2.25206	ABCA10	ATP binding cassette subfamily A member 10 [Source:HGNC Symbol;Acc:HGNC:30]	17	protein_coding
ENSG00000126561	1.06846e-06	8.4331e-05	2.25181	STAT5A	signal transducer and activator of transcription 5A [Source:HGNC Symbol;Acc:HGNC:11366]	17	protein_coding
ENSG00000115415	0.000628948	0.00905788	2.24716	STAT1	signal transducer and activator of transcription 1 [Source:HGNC Symbol;Acc:HGNC:11362]	2	protein_coding
ENSG00000160223	5.12761e-08	9.53196e-06	2.24303	ICOSLG	inducible T cell costimulator ligand [Source:HGNC Symbol;Acc:HGNC:17087]	21	protein_coding
ENSG00000187608	1.32081e-05	0.000508458	2.24301	ISG15	ISG15 ubiquitin like modifier [Source:HGNC Symbol;Acc:HGNC:4053]	1	protein_coding
ENSG00000187546	0.00260486	0.0255344	2.24105	AGMO	alkylglycerol monooxygenase [Source:HGNC Symbol;Acc:HGNC:33784]	7	protein_coding
ENSG00000125347	5.04034e-08	9.49465e-06	2.22754	IRF1	interferon regulatory factor 1 [Source:HGNC Symbol;Acc:HGNC:6116]	5	protein_coding
ENSG00000150907	4.98958e-06	0.000244281	2.22039	FOXO1	forkhead box O1 [Source:HGNC Symbol;Acc:HGNC:3819]	13	protein_coding
ENSG00000290917	0.000412355	0.00656054	2.21697	RAET1K	retinoic acid early transcript 1K (pseudogene) [Source:HGNC Symbol;Acc:HGNC:16797]	6	lncRNA
ENSG00000166401	7.34337e-07	6.24982e-05	2.21111	SERPINB8	serpin family B member 8 [Source:HGNC Symbol;Acc:HGNC:8952]	18	protein_coding
ENSG00000179630	4.49709e-07	4.4661e-05	2.20919	LACC1	laccase domain containing 1 [Source:HGNC Symbol;Acc:HGNC:26789]	13	protein_coding
ENSG00000145901	7.93414e-08	1.28843e-05	2.20225	TNIP1	TNFAIP3 interacting protein 1 [Source:HGNC Symbol;Acc:HGNC:16903]	5	protein_coding
ENSG00000134352	1.22274e-08	3.38723e-06	2.19467	IL6ST	interleukin 6 cytokine family signal transducer [Source:HGNC Symbol;Acc:HGNC:6021]	5	protein_coding
ENSG00000067066	1.62202e-06	0.000113445	2.18991	SP100	SP100 nuclear antigen [Source:HGNC Symbol;Acc:HGNC:11206]	2	protein_coding
ENSG00000171877	1.81506e-07	2.35258e-05	2.18826	FRMD5	FERM domain containing 5 [Source:HGNC Symbol;Acc:HGNC:28214]	15	protein_coding
ENSG00000149289	0.00313804	0.0289577	2.18675	ZC3H12C	zinc finger CCCH-type containing 12C [Source:HGNC Symbol;Acc:HGNC:29362]	11	protein_coding
ENSG00000170542	8.51019e-08	1.36627e-05	2.18196	SERPINB9	serpin family B member 9 [Source:HGNC Symbol;Acc:HGNC:8955]	6	protein_coding
ENSG00000173267	7.5931e-07	6.38543e-05	2.17454	SNCG	synuclein gamma [Source:HGNC Symbol;Acc:HGNC:11141]	10	protein_coding
ENSG00000151651	1.38806e-08	3.70008e-06	2.16664	ADAM8	ADAM metallopeptidase domain 8 [Source:HGNC Symbol;Acc:HGNC:215]	10	protein_coding
ENSG00000176463	0.000486243	0.00740472	2.16031	SLCO3A1	solute carrier organic anion transporter family member 3A1 [Source:HGNC Symbol;Acc:HGNC:10952]	15	protein_coding
ENSG00000188313	8.85839e-05	0.00209985	2.1598	PLSCR1	phospholipid scramblase 1 [Source:HGNC Symbol;Acc:HGNC:9092]	3	protein_coding
ENSG00000138772	9.25851e-07	7.56094e-05	2.15718	ANXA3	annexin A3 [Source:HGNC Symbol;Acc:HGNC:541]	4	protein_coding
ENSG00000255750	8.69199e-06	0.000375285	2.15008		novel transcript, antisense to SSPN	12	lncRNA
ENSG00000173269	1.35947e-07	1.92066e-05	2.14919	MMRN2	multimerin 2 [Source:HGNC Symbol;Acc:HGNC:19888]	10	protein_coding
ENSG00000287917	0.000246262	0.00444909	2.14565		novel transcript, antisense to POLA2	11	lncRNA
ENSG00000139192	2.04639e-06	0.000136844	2.14427	TAPBPL	TAP binding protein like [Source:HGNC Symbol;Acc:HGNC:30683]	12	protein_coding
ENSG00000136147	3.04243e-06	0.000176887	2.14417	PHF11	PHD finger protein 11 [Source:HGNC Symbol;Acc:HGNC:17024]	13	protein_coding
ENSG00000131323	5.8789e-06	0.000273214	2.13722	TRAF3	TNF receptor associated factor 3 [Source:HGNC Symbol;Acc:HGNC:12033]	14	protein_coding
ENSG00000089060	3.41722e-06	0.000192345	2.13641	SLC8B1	solute carrier family 8 member B1 [Source:HGNC Symbol;Acc:HGNC:26175]	12	protein_coding
ENSG00000168961	5.91584e-08	1.06991e-05	2.13181	LGALS9	galectin 9 [Source:HGNC Symbol;Acc:HGNC:6570]	17	protein_coding
ENSG00000144959	6.65464e-08	1.14021e-05	2.1311	NCEH1	neutral cholesterol ester hydrolase 1 [Source:HGNC Symbol;Acc:HGNC:29260]	3	protein_coding
ENSG00000164307	4.23775e-06	0.000222669	2.12573	ERAP1	endoplasmic reticulum aminopeptidase 1 [Source:HGNC Symbol;Acc:HGNC:18173]	5	protein_coding
ENSG00000090554	0.00140874	0.0163539	2.12087	FLT3LG	fms related receptor tyrosine kinase 3 ligand [Source:HGNC Symbol;Acc:HGNC:3766]	19	protein_coding
ENSG00000270136	0.00399928	0.0342851	2.10583	MICOS10-NBL1	MICOS10-NBL1 readthrough [Source:HGNC Symbol;Acc:HGNC:48338]	1	protein_coding
ENSG00000058668	1.81692e-06	0.000124007	2.10302	ATP2B4	ATPase plasma membrane Ca2+ transporting 4 [Source:HGNC Symbol;Acc:HGNC:817]	1	protein_coding
ENSG00000205436	0.00377065	0.0327423	2.10056	EXOC3L4	exocyst complex component 3 like 4 [Source:HGNC Symbol;Acc:HGNC:20120]	14	protein_coding
ENSG00000146072	1.14652e-08	3.3746e-06	2.10043	TNFRSF21	TNF receptor superfamily member 21 [Source:HGNC Symbol;Acc:HGNC:13469]	6	protein_coding
ENSG00000188910	4.44332e-08	8.71877e-06	2.08291	GJB3	gap junction protein beta 3 [Source:HGNC Symbol;Acc:HGNC:4285]	1	protein_coding
ENSG00000149798	1.98667e-05	0.000689625	2.08163	CDC42EP2	CDC42 effector protein 2 [Source:HGNC Symbol;Acc:HGNC:16263]	11	protein_coding
ENSG00000248727	5.07314e-05	0.00139172	2.08045	LINC01948	long intergenic non-protein coding RNA 1948 [Source:HGNC Symbol;Acc:HGNC:52772]	5	lncRNA
ENSG00000163347	3.22406e-08	6.87126e-06	2.08028	CLDN1	claudin 1 [Source:HGNC Symbol;Acc:HGNC:2032]	3	protein_coding
ENSG00000132003	2.9293e-05	0.000917684	2.07972	ZSWIM4	zinc finger SWIM-type containing 4 [Source:HGNC Symbol;Acc:HGNC:25704]	19	protein_coding
ENSG00000266401	0.00245494	0.0244249	2.07463		novel transcript, antisense to DLGAP1	18	lncRNA
ENSG00000110888	4.57623e-06	0.00023425	2.07119	CAPRIN2	caprin family member 2 [Source:HGNC Symbol;Acc:HGNC:21259]	12	protein_coding
ENSG00000196754	2.4363e-06	0.00015163	2.07015	S100A2	S100 calcium binding protein A2 [Source:HGNC Symbol;Acc:HGNC:10492]	1	protein_coding
ENSG00000174502	0.00260621	0.0255344	2.06096	SLC26A9	solute carrier family 26 member 9 [Source:HGNC Symbol;Acc:HGNC:14469]	1	protein_coding
ENSG00000291110	2.96418e-08	6.64729e-06	2.05929		tripartite motif containing 16 like (pseudogene) [Source:NCBI gene (formerly Entrezgene);Acc:147166]	17	lncRNA
ENSG00000137571	0.000133447	0.0027951	2.05317	SLCO5A1	solute carrier organic anion transporter family member 5A1 [Source:HGNC Symbol;Acc:HGNC:19046]	8	protein_coding
ENSG00000140464	7.59204e-08	1.24721e-05	2.05199	PML	PML nuclear body scaffold [Source:HGNC Symbol;Acc:HGNC:9113]	15	protein_coding
ENSG00000161011	3.27796e-08	6.87126e-06	2.04886	SQSTM1	sequestosome 1 [Source:HGNC Symbol;Acc:HGNC:11280]	5	protein_coding
ENSG00000178685	5.34121e-06	0.000257378	2.04707	PARP10	poly(ADP-ribose) polymerase family member 10 [Source:HGNC Symbol;Acc:HGNC:25895]	8	protein_coding
ENSG00000196776	3.68423e-08	7.5436e-06	2.04337	CD47	CD47 molecule [Source:HGNC Symbol;Acc:HGNC:1682]	3	protein_coding
ENSG00000188483	8.8871e-06	0.000381632	2.04291	IER5L	immediate early response 5 like [Source:HGNC Symbol;Acc:HGNC:23679]	9	protein_coding
ENSG00000143369	1.55029e-07	2.08595e-05	2.04164	ECM1	extracellular matrix protein 1 [Source:HGNC Symbol;Acc:HGNC:3153]	1	protein_coding
ENSG00000163840	3.16095e-07	3.58918e-05	2.0377	DTX3L	deltex E3 ubiquitin ligase 3L [Source:HGNC Symbol;Acc:HGNC:30323]	3	protein_coding
ENSG00000115919	1.89957e-05	0.000669256	2.03709	KYNU	kynureninase [Source:HGNC Symbol;Acc:HGNC:6469]	2	protein_coding
ENSG00000103490	4.80147e-06	0.000241406	2.01954	PYCARD	PYD and CARD domain containing [Source:HGNC Symbol;Acc:HGNC:16608]	16	protein_coding
ENSG00000179674	0.000123905	0.00266442	2.01432	ARL14	ADP ribosylation factor like GTPase 14 [Source:HGNC Symbol;Acc:HGNC:22974]	3	protein_coding
ENSG00000221963	6.56957e-07	5.80093e-05	2.00513	APOL6	apolipoprotein L6 [Source:HGNC Symbol;Acc:HGNC:14870]	22	protein_coding
ENSG00000130813	1.59396e-07	2.12447e-05	1.98873	SHFL	shiftless antiviral inhibitor of ribosomal frameshifting [Source:HGNC Symbol;Acc:HGNC:25649]	19	protein_coding
ENSG00000137699	5.01821e-05	0.00138359	1.98443	TRIM29	tripartite motif containing 29 [Source:HGNC Symbol;Acc:HGNC:17274]	11	protein_coding
ENSG00000182179	0.000272334	0.00483358	1.98322	UBA7	ubiquitin like modifier activating enzyme 7 [Source:HGNC Symbol;Acc:HGNC:12471]	3	protein_coding
ENSG00000179750	3.54298e-06	0.000197847	1.97726	APOBEC3B	apolipoprotein B mRNA editing enzyme catalytic subunit 3B [Source:HGNC Symbol;Acc:HGNC:17352]	22	protein_coding
ENSG00000134531	3.51482e-06	0.000197053	1.97648	EMP1	epithelial membrane protein 1 [Source:HGNC Symbol;Acc:HGNC:3333]	12	protein_coding
ENSG00000178078	2.60526e-08	5.93663e-06	1.97602	STAP2	signal transducing adaptor family member 2 [Source:HGNC Symbol;Acc:HGNC:30430]	19	protein_coding
ENSG00000134755	1.20793e-05	0.000476696	1.97393	DSC2	desmocollin 2 [Source:HGNC Symbol;Acc:HGNC:3036]	18	protein_coding
ENSG00000173821	0.000190264	0.00368225	1.9722	RNF213	ring finger protein 213 [Source:HGNC Symbol;Acc:HGNC:14539]	17	protein_coding
ENSG00000196924	1.05303e-05	0.000435893	1.96935	FLNA	filamin A [Source:HGNC Symbol;Acc:HGNC:3754]	X	protein_coding
ENSG00000151748	1.28488e-06	9.65576e-05	1.95211	SAV1	salvador family WW domain containing protein 1 [Source:HGNC Symbol;Acc:HGNC:17795]	14	protein_coding
ENSG00000115590	6.9983e-06	0.000316146	1.95196	IL1R2	interleukin 1 receptor type 2 [Source:HGNC Symbol;Acc:HGNC:5994]	2	protein_coding
ENSG00000105855	2.66072e-06	0.000160644	1.93795	ITGB8	integrin subunit beta 8 [Source:HGNC Symbol;Acc:HGNC:6163]	7	protein_coding
ENSG00000064932	3.2264e-07	3.58918e-05	1.93442	SBNO2	strawberry notch homolog 2 [Source:HGNC Symbol;Acc:HGNC:29158]	19	protein_coding
ENSG00000100342	8.98808e-06	0.000383636	1.92865	APOL1	apolipoprotein L1 [Source:HGNC Symbol;Acc:HGNC:618]	22	protein_coding
ENSG00000179869	0.00636005	0.0474719	1.92772	ABCA13	ATP binding cassette subfamily A member 13 [Source:HGNC Symbol;Acc:HGNC:14638]	7	protein_coding
ENSG00000139626	6.60973e-05	0.00168865	1.92493	ITGB7	integrin subunit beta 7 [Source:HGNC Symbol;Acc:HGNC:6162]	12	protein_coding
ENSG00000135374	0.00437391	0.0366642	1.91961	ELF5	E74 like ETS transcription factor 5 [Source:HGNC Symbol;Acc:HGNC:3320]	11	protein_coding
ENSG00000118322	0.000625309	0.0090331	1.91902	ATP10B	ATPase phospholipid transporting 10B (putative) [Source:HGNC Symbol;Acc:HGNC:13543]	5	protein_coding
ENSG00000185697	0.000905834	0.0119492	1.91865	MYBL1	MYB proto-oncogene like 1 [Source:HGNC Symbol;Acc:HGNC:7547]	8	protein_coding
ENSG00000011132	2.84774e-06	0.000169759	1.91818	APBA3	amyloid beta precursor protein binding family A member 3 [Source:HGNC Symbol;Acc:HGNC:580]	19	protein_coding
ENSG00000117013	7.90423e-05	0.00193873	1.91532	KCNQ4	potassium voltage-gated channel subfamily Q member 4 [Source:HGNC Symbol;Acc:HGNC:6298]	1	protein_coding
ENSG00000277075	0.00147278	0.0169166	1.90468	H2AC8	H2A clustered histone 8 [Source:HGNC Symbol;Acc:HGNC:4724]	6	protein_coding
ENSG00000101443	4.20803e-06	0.000222669	1.9034	WFDC2	WAP four-disulfide core domain 2 [Source:HGNC Symbol;Acc:HGNC:15939]	20	protein_coding
ENSG00000248673	0.004378	0.0366642	1.90332	LINC01331	long intergenic non-protein coding RNA 1331 [Source:HGNC Symbol;Acc:HGNC:50538]	5	lncRNA
ENSG00000196878	1.29031e-05	0.00050081	1.9023	LAMB3	laminin subunit beta 3 [Source:HGNC Symbol;Acc:HGNC:6490]	1	protein_coding
ENSG00000094755	2.22774e-06	0.00014571	1.90039	GABRP	gamma-aminobutyric acid type A receptor subunit pi [Source:HGNC Symbol;Acc:HGNC:4089]	5	protein_coding
ENSG00000125775	1.97912e-05	0.000688693	1.89269	SDCBP2	syndecan binding protein 2 [Source:HGNC Symbol;Acc:HGNC:15756]	20	protein_coding
ENSG00000109320	3.12583e-05	0.000968458	1.89025	NFKB1	nuclear factor kappa B subunit 1 [Source:HGNC Symbol;Acc:HGNC:7794]	4	protein_coding
ENSG00000225032	0.000174331	0.00343987	1.88633		novel transcript	9	lncRNA
ENSG00000266903	0.000894785	0.0118649	1.88565	CEACAM16-AS1	CEACAM16, CEACAM19 and PVR antisense RNA 1 [Source:HGNC Symbol;Acc:HGNC:55317]	19	lncRNA
ENSG00000029153	1.20752e-06	9.37351e-05	1.88428	BMAL2	basic helix-loop-helix ARNT like 2 [Source:HGNC Symbol;Acc:HGNC:18984]	12	protein_coding
ENSG00000084734	0.000571691	0.0083959	1.88313	GCKR	glucokinase regulator [Source:HGNC Symbol;Acc:HGNC:4196]	2	protein_coding
ENSG00000160050	0.000123705	0.00266419	1.87613	CCDC28B	coiled-coil domain containing 28B [Source:HGNC Symbol;Acc:HGNC:28163]	1	protein_coding
ENSG00000055332	0.000110879	0.00247083	1.87464	EIF2AK2	eukaryotic translation initiation factor 2 alpha kinase 2 [Source:HGNC Symbol;Acc:HGNC:9437]	2	protein_coding
ENSG00000150667	0.000797446	0.0108643	1.87111	FSIP1	fibrous sheath interacting protein 1 [Source:HGNC Symbol;Acc:HGNC:21674]	15	protein_coding
ENSG00000167767	7.4517e-07	6.30405e-05	1.86675	KRT80	keratin 80 [Source:HGNC Symbol;Acc:HGNC:27056]	12	protein_coding
ENSG00000169247	0.000708747	0.0099337	1.86583	SH3TC2	SH3 domain and tetratricopeptide repeats 2 [Source:HGNC Symbol;Acc:HGNC:29427]	5	protein_coding
ENSG00000135074	6.13496e-07	5.52068e-05	1.86449	ADAM19	ADAM metallopeptidase domain 19 [Source:HGNC Symbol;Acc:HGNC:197]	5	protein_coding
ENSG00000168917	0.00233423	0.0234824	1.86288	SLC35G2	solute carrier family 35 member G2 [Source:HGNC Symbol;Acc:HGNC:28480]	3	protein_coding
ENSG00000204525	0.000895246	0.0118649	1.85649	HLA-C	major histocompatibility complex, class I, C [Source:HGNC Symbol;Acc:HGNC:4933]	6	protein_coding
ENSG00000159128	1.41166e-05	0.000534691	1.85443	IFNGR2	interferon gamma receptor 2 [Source:HGNC Symbol;Acc:HGNC:5440]	21	protein_coding
ENSG00000111859	1.30034e-06	9.7202e-05	1.85434	NEDD9	neural precursor cell expressed, developmentally down-regulated 9 [Source:HGNC Symbol;Acc:HGNC:7733]	6	protein_coding
ENSG00000083799	2.50767e-05	0.000818207	1.85109	CYLD	CYLD lysine 63 deubiquitinase [Source:HGNC Symbol;Acc:HGNC:2584]	16	protein_coding
ENSG00000132911	2.62267e-06	0.000159026	1.84721	NMUR2	neuromedin U receptor 2 [Source:HGNC Symbol;Acc:HGNC:16454]	5	protein_coding
ENSG00000197457	9.22191e-05	0.00216424	1.83994	STMN3	stathmin 3 [Source:HGNC Symbol;Acc:HGNC:15926]	20	protein_coding
ENSG00000174564	0.00539285	0.0424221	1.83251	IL20RB	interleukin 20 receptor subunit beta [Source:HGNC Symbol;Acc:HGNC:6004]	3	protein_coding
ENSG00000155265	0.000596567	0.00868003	1.83094	GOLGA7B	golgin A7 family member B [Source:HGNC Symbol;Acc:HGNC:31668]	10	protein_coding
ENSG00000137767	5.17559e-07	4.88649e-05	1.82621	SQOR	sulfide quinone oxidoreductase [Source:HGNC Symbol;Acc:HGNC:20390]	15	protein_coding
ENSG00000251349	0.000918632	0.0120465	1.82602	MSANTD3-TMEFF1	MSANTD3-TMEFF1 readthrough [Source:HGNC Symbol;Acc:HGNC:38838]	9	protein_coding
ENSG00000175048	2.33592e-06	0.000148268	1.82537	ZDHHC14	zinc finger DHHC-type palmitoyltransferase 14 [Source:HGNC Symbol;Acc:HGNC:20341]	6	protein_coding
ENSG00000166920	0.0063536	0.0474719	1.82337	C15orf48	chromosome 15 open reading frame 48 [Source:HGNC Symbol;Acc:HGNC:29898]	15	protein_coding
ENSG00000123689	0.000436837	0.00682703	1.82324	G0S2	G0/G1 switch 2 [Source:HGNC Symbol;Acc:HGNC:30229]	1	protein_coding
ENSG00000132109	5.30401e-06	0.000256627	1.82011	TRIM21	tripartite motif containing 21 [Source:HGNC Symbol;Acc:HGNC:11312]	11	protein_coding
ENSG00000197321	7.7884e-06	0.000344936	1.81809	SVIL	supervillin [Source:HGNC Symbol;Acc:HGNC:11480]	10	protein_coding
ENSG00000073150	7.71007e-06	0.00034254	1.81683	PANX2	pannexin 2 [Source:HGNC Symbol;Acc:HGNC:8600]	22	protein_coding
ENSG00000111912	6.39636e-05	0.0016506	1.81323	NCOA7	nuclear receptor coactivator 7 [Source:HGNC Symbol;Acc:HGNC:21081]	6	protein_coding
ENSG00000242147	0.000326991	0.00555925	1.81147	LASTR	lncRNA associated with SART3 regulation of splicing [Source:HGNC Symbol;Acc:HGNC:54143]	10	lncRNA
ENSG00000204531	0.00298324	0.0280048	1.81013	POU5F1	POU class 5 homeobox 1 [Source:HGNC Symbol;Acc:HGNC:9221]	6	protein_coding
ENSG00000214226	8.01554e-05	0.00194911	1.80743	C17orf67	chromosome 17 open reading frame 67 [Source:HGNC Symbol;Acc:HGNC:27900]	17	protein_coding
ENSG00000073605	9.09674e-05	0.00214321	1.80734	GSDMB	gasdermin B [Source:HGNC Symbol;Acc:HGNC:23690]	17	protein_coding
ENSG00000085063	5.98263e-08	1.06991e-05	1.80691	CD59	CD59 molecule (CD59 blood group) [Source:HGNC Symbol;Acc:HGNC:1689]	11	protein_coding
ENSG00000163545	8.3551e-05	0.00201092	1.80102	NUAK2	NUAK family kinase 2 [Source:HGNC Symbol;Acc:HGNC:29558]	1	protein_coding
ENSG00000128342	4.78957e-06	0.000241406	1.79808	LIF	LIF interleukin 6 family cytokine [Source:HGNC Symbol;Acc:HGNC:6596]	22	protein_coding
ENSG00000101888	2.01212e-06	0.000136015	1.79799	NXT2	nuclear transport factor 2 like export factor 2 [Source:HGNC Symbol;Acc:HGNC:18151]	X	protein_coding
ENSG00000156273	1.08226e-05	0.000440638	1.79555	BACH1	BTB domain and CNC homolog 1 [Source:HGNC Symbol;Acc:HGNC:935]	21	protein_coding
ENSG00000135127	2.48188e-07	2.99692e-05	1.7914	BICDL1	BICD family like cargo adaptor 1 [Source:HGNC Symbol;Acc:HGNC:28095]	12	protein_coding
ENSG00000115414	0.000130416	0.0027707	1.78798	FN1	fibronectin 1 [Source:HGNC Symbol;Acc:HGNC:3778]	2	protein_coding
ENSG00000163874	3.89634e-05	0.00114682	1.78783	ZC3H12A	zinc finger CCCH-type containing 12A [Source:HGNC Symbol;Acc:HGNC:26259]	1	protein_coding
ENSG00000101096	3.78337e-05	0.00113111	1.78777	NFATC2	nuclear factor of activated T cells 2 [Source:HGNC Symbol;Acc:HGNC:7776]	20	protein_coding
ENSG00000139292	0.00339472	0.0305677	1.78682	LGR5	leucine rich repeat containing G protein-coupled receptor 5 [Source:HGNC Symbol;Acc:HGNC:4504]	12	protein_coding
ENSG00000158887	0.00329314	0.0298854	1.78584	MPZ	myelin protein zero [Source:HGNC Symbol;Acc:HGNC:7225]	1	protein_coding
ENSG00000137331	1.28278e-07	1.8493e-05	1.78484	IER3	immediate early response 3 [Source:HGNC Symbol;Acc:HGNC:5392]	6	protein_coding
ENSG00000178607	1.54379e-06	0.000110155	1.78472	ERN1	endoplasmic reticulum to nucleus signaling 1 [Source:HGNC Symbol;Acc:HGNC:3449]	17	protein_coding
ENSG00000137269	1.27001e-07	1.8493e-05	1.78444	LRRC1	leucine rich repeat containing 1 [Source:HGNC Symbol;Acc:HGNC:14307]	6	protein_coding
ENSG00000173264	1.2548e-06	9.58262e-05	1.78125	GPR137	G protein-coupled receptor 137 [Source:HGNC Symbol;Acc:HGNC:24300]	11	protein_coding
ENSG00000198959	1.33693e-05	0.000513266	1.77996	TGM2	transglutaminase 2 [Source:HGNC Symbol;Acc:HGNC:11778]	20	protein_coding
ENSG00000128268	0.000218043	0.00406936	1.77969	MGAT3	beta-1,4-mannosyl-glycoprotein 4-beta-N-acetylglucosaminyltransferase [Source:HGNC Symbol;Acc:HGNC:7046]	22	protein_coding
ENSG00000206503	2.3403e-06	0.000148268	1.77586	HLA-A	major histocompatibility complex, class I, A [Source:HGNC Symbol;Acc:HGNC:4931]	6	protein_coding
ENSG00000111424	6.4212e-05	0.00165244	1.77158	VDR	vitamin D receptor [Source:HGNC Symbol;Acc:HGNC:12679]	12	protein_coding
ENSG00000171903	0.00379023	0.0328765	1.77062	CYP4F11	cytochrome P450 family 4 subfamily F member 11 [Source:HGNC Symbol;Acc:HGNC:13265]	19	protein_coding
ENSG00000143067	0.00475554	0.0388584	1.76952	ZNF697	zinc finger protein 697 [Source:HGNC Symbol;Acc:HGNC:32034]	1	protein_coding
ENSG00000141682	4.29222e-07	4.36263e-05	1.76931	PMAIP1	phorbol-12-myristate-13-acetate-induced protein 1 [Source:HGNC Symbol;Acc:HGNC:9108]	18	protein_coding
ENSG00000172478	8.65221e-06	0.000374965	1.76721	MAB21L4	mab-21 like 4 [Source:HGNC Symbol;Acc:HGNC:26216]	2	protein_coding
ENSG00000183853	5.48755e-06	0.00025993	1.75745	KIRREL1	kirre like nephrin family adhesion molecule 1 [Source:HGNC Symbol;Acc:HGNC:15734]	1	protein_coding
ENSG00000139289	2.30397e-07	2.80607e-05	1.7569	PHLDA1	pleckstrin homology like domain family A member 1 [Source:HGNC Symbol;Acc:HGNC:8933]	12	protein_coding
ENSG00000101187	4.2553e-06	0.000222669	1.75188	SLCO4A1	solute carrier organic anion transporter family member 4A1 [Source:HGNC Symbol;Acc:HGNC:10953]	20	protein_coding
ENSG00000127666	6.66324e-08	1.14021e-05	1.75102	TICAM1	TIR domain containing adaptor molecule 1 [Source:HGNC Symbol;Acc:HGNC:18348]	19	protein_coding
ENSG00000137575	9.32981e-08	1.46457e-05	1.75046	SDCBP	syndecan binding protein [Source:HGNC Symbol;Acc:HGNC:10662]	8	protein_coding
ENSG00000100003	1.26483e-06	9.60724e-05	1.74636	SEC14L2	SEC14 like lipid binding 2 [Source:HGNC Symbol;Acc:HGNC:10699]	22	protein_coding
ENSG00000214049	0.00597438	0.045525	1.74595	UCA1	urothelial cancer associated 1 [Source:HGNC Symbol;Acc:HGNC:37126]	19	lncRNA
ENSG00000197506	4.25302e-06	0.000222669	1.74344	SLC28A3	solute carrier family 28 member 3 [Source:HGNC Symbol;Acc:HGNC:16484]	9	protein_coding
ENSG00000111266	3.10132e-06	0.000179571	1.73909	DUSP16	dual specificity phosphatase 16 [Source:HGNC Symbol;Acc:HGNC:17909]	12	protein_coding
ENSG00000137393	8.3852e-05	0.00201142	1.73793	RNF144B	ring finger protein 144B [Source:HGNC Symbol;Acc:HGNC:21578]	6	protein_coding
ENSG00000138271	0.000949249	0.0122699	1.73383	GPR87	G protein-coupled receptor 87 [Source:HGNC Symbol;Acc:HGNC:4538]	3	protein_coding
ENSG00000125148	7.88437e-05	0.00193722	1.73002	MT2A	metallothionein 2A [Source:HGNC Symbol;Acc:HGNC:7406]	16	protein_coding
ENSG00000120889	2.51659e-06	0.000154584	1.72794	TNFRSF10B	TNF receptor superfamily member 10b [Source:HGNC Symbol;Acc:HGNC:11905]	8	protein_coding
ENSG00000118707	2.07309e-05	0.000708296	1.72722	TGIF2	TGFB induced factor homeobox 2 [Source:HGNC Symbol;Acc:HGNC:15764]	20	protein_coding
ENSG00000258947	0.000127281	0.00272458	1.72705	TUBB3	tubulin beta 3 class III [Source:HGNC Symbol;Acc:HGNC:20772]	16	protein_coding
ENSG00000254166	3.34895e-07	3.62349e-05	1.72658	CASC19	cancer susceptibility 19 [Source:HGNC Symbol;Acc:HGNC:49476]	8	lncRNA
ENSG00000103187	1.63237e-06	0.000113607	1.72307	COTL1	coactosin like F-actin binding protein 1 [Source:HGNC Symbol;Acc:HGNC:18304]	16	protein_coding
ENSG00000100911	3.35935e-06	0.000189844	1.71571	PSME2	proteasome activator subunit 2 [Source:HGNC Symbol;Acc:HGNC:9569]	14	protein_coding
ENSG00000100625	5.30416e-05	0.00143801	1.7146	SIX4	SIX homeobox 4 [Source:HGNC Symbol;Acc:HGNC:10890]	14	protein_coding
ENSG00000184292	0.0064837	0.0480093	1.71287	TACSTD2	tumor associated calcium signal transducer 2 [Source:HGNC Symbol;Acc:HGNC:11530]	1	protein_coding
ENSG00000165046	0.00204221	0.0215799	1.71274	LETM2	leucine zipper and EF-hand containing transmembrane protein 2 [Source:HGNC Symbol;Acc:HGNC:14648]	8	protein_coding
ENSG00000146592	0.000227354	0.00419098	1.71201	CREB5	cAMP responsive element binding protein 5 [Source:HGNC Symbol;Acc:HGNC:16844]	7	protein_coding
ENSG00000169908	2.91959e-07	3.40892e-05	1.71199	TM4SF1	transmembrane 4 L six family member 1 [Source:HGNC Symbol;Acc:HGNC:11853]	3	protein_coding
ENSG00000142961	6.15622e-05	0.00161833	1.70848	MOB3C	MOB kinase activator 3C [Source:HGNC Symbol;Acc:HGNC:29800]	1	protein_coding
ENSG00000138166	2.66493e-05	0.000851813	1.70365	DUSP5	dual specificity phosphatase 5 [Source:HGNC Symbol;Acc:HGNC:3071]	10	protein_coding
ENSG00000075213	7.66377e-05	0.00190558	1.70246	SEMA3A	semaphorin 3A [Source:HGNC Symbol;Acc:HGNC:10723]	7	protein_coding
ENSG00000164430	4.00222e-06	0.000217181	1.70185	CGAS	cyclic GMP-AMP synthase [Source:HGNC Symbol;Acc:HGNC:21367]	6	protein_coding
ENSG00000213859	1.93102e-05	0.000675902	1.70109	KCTD11	potassium channel tetramerization domain containing 11 [Source:HGNC Symbol;Acc:HGNC:21302]	17	protein_coding
ENSG00000131669	4.90716e-07	4.78127e-05	1.70108	NINJ1	ninjurin 1 [Source:HGNC Symbol;Acc:HGNC:7824]	9	protein_coding
ENSG00000072682	4.1548e-06	0.000221506	1.6968	P4HA2	prolyl 4-hydroxylase subunit alpha 2 [Source:HGNC Symbol;Acc:HGNC:8547]	5	protein_coding
ENSG00000128335	7.69722e-05	0.00190783	1.69377	APOL2	apolipoprotein L2 [Source:HGNC Symbol;Acc:HGNC:619]	22	protein_coding
ENSG00000167550	0.00417665	0.0354188	1.69235	RHEBL1	RHEB like 1 [Source:HGNC Symbol;Acc:HGNC:21166]	12	protein_coding
ENSG00000165895	9.93477e-05	0.0022897	1.69134	ARHGAP42	Rho GTPase activating protein 42 [Source:HGNC Symbol;Acc:HGNC:26545]	11	protein_coding
ENSG00000140105	1.53536e-05	0.000561956	1.68968	WARS1	tryptophanyl-tRNA synthetase 1 [Source:HGNC Symbol;Acc:HGNC:12729]	14	protein_coding
ENSG00000158411	2.91768e-06	0.000171339	1.68925	MITD1	microtubule interacting and trafficking domain containing 1 [Source:HGNC Symbol;Acc:HGNC:25207]	2	protein_coding
ENSG00000175592	0.000128065	0.0027364	1.6874	FOSL1	FOS like 1, AP-1 transcription factor subunit [Source:HGNC Symbol;Acc:HGNC:13718]	11	protein_coding
ENSG00000105327	0.000106564	0.00240776	1.68585	BBC3	BCL2 binding component 3 [Source:HGNC Symbol;Acc:HGNC:17868]	19	protein_coding
ENSG00000100665	4.99712e-06	0.000244281	1.68572	SERPINA4	serpin family A member 4 [Source:HGNC Symbol;Acc:HGNC:8948]	14	protein_coding
ENSG00000140931	6.37846e-05	0.00165046	1.67673	CMTM3	CKLF like MARVEL transmembrane domain containing 3 [Source:HGNC Symbol;Acc:HGNC:19174]	16	protein_coding
ENSG00000205220	0.000117744	0.00257906	1.67667	PSMB10	proteasome 20S subunit beta 10 [Source:HGNC Symbol;Acc:HGNC:9538]	16	protein_coding
ENSG00000128641	1.07904e-05	0.000440638	1.67349	MYO1B	myosin IB [Source:HGNC Symbol;Acc:HGNC:7596]	2	protein_coding
ENSG00000136877	1.34916e-06	9.90749e-05	1.6731	FPGS	folylpolyglutamate synthase [Source:HGNC Symbol;Acc:HGNC:3824]	9	protein_coding
ENSG00000171431	2.94537e-06	0.000171951	1.67266	KRT20	keratin 20 [Source:HGNC Symbol;Acc:HGNC:20412]	17	protein_coding
ENSG00000117525	0.000210769	0.00396503	1.66702	F3	coagulation factor III, tissue factor [Source:HGNC Symbol;Acc:HGNC:3541]	1	protein_coding
ENSG00000172216	9.73608e-05	0.00226101	1.6656	CEBPB	CCAAT enhancer binding protein beta [Source:HGNC Symbol;Acc:HGNC:1834]	20	protein_coding
ENSG00000135750	3.3236e-07	3.62349e-05	1.6647	KCNK1	potassium two pore domain channel subfamily K member 1 [Source:HGNC Symbol;Acc:HGNC:6272]	1	protein_coding
ENSG00000139629	0.000687013	0.00969642	1.66368	GALNT6	polypeptide N-acetylgalactosaminyltransferase 6 [Source:HGNC Symbol;Acc:HGNC:4128]	12	protein_coding
ENSG00000008513	1.477e-05	0.000549133	1.66316	ST3GAL1	ST3 beta-galactoside alpha-2,3-sialyltransferase 1 [Source:HGNC Symbol;Acc:HGNC:10862]	8	protein_coding
ENSG00000120278	4.04248e-05	0.00117515	1.65989	PLEKHG1	pleckstrin homology and RhoGEF domain containing G1 [Source:HGNC Symbol;Acc:HGNC:20884]	6	protein_coding
ENSG00000101188	4.02757e-06	0.000217181	1.65533	NTSR1	neurotensin receptor 1 [Source:HGNC Symbol;Acc:HGNC:8039]	20	protein_coding
ENSG00000128487	7.00409e-06	0.000316146	1.65528	SPECC1	sperm antigen with calponin homology and coiled-coil domains 1 [Source:HGNC Symbol;Acc:HGNC:30615]	17	protein_coding
ENSG00000116871	1.32529e-06	9.80297e-05	1.65193	MAP7D1	MAP7 domain containing 1 [Source:HGNC Symbol;Acc:HGNC:25514]	1	protein_coding
ENSG00000104946	0.000175301	0.00345418	1.65016	TBC1D17	TBC1 domain family member 17 [Source:HGNC Symbol;Acc:HGNC:25699]	19	protein_coding
ENSG00000128965	0.00600363	0.0456508	1.64936	CHAC1	ChaC glutathione specific gamma-glutamylcyclotransferase 1 [Source:HGNC Symbol;Acc:HGNC:28680]	15	protein_coding
ENSG00000165474	2.90306e-06	0.000171339	1.64912	GJB2	gap junction protein beta 2 [Source:HGNC Symbol;Acc:HGNC:4284]	13	protein_coding
ENSG00000086300	0.00626098	0.0470006	1.64715	SNX10	sorting nexin 10 [Source:HGNC Symbol;Acc:HGNC:14974]	7	protein_coding
ENSG00000164308	4.47355e-07	4.4661e-05	1.64536	ERAP2	endoplasmic reticulum aminopeptidase 2 [Source:HGNC Symbol;Acc:HGNC:29499]	5	protein_coding
ENSG00000105971	3.87187e-05	0.00114439	1.64342	CAV2	caveolin 2 [Source:HGNC Symbol;Acc:HGNC:1528]	7	protein_coding
ENSG00000174808	6.89365e-05	0.00174678	1.64316	BTC	betacellulin [Source:HGNC Symbol;Acc:HGNC:1121]	4	protein_coding
ENSG00000149115	1.55197e-06	0.000110182	1.64186	TNKS1BP1	tankyrase 1 binding protein 1 [Source:HGNC Symbol;Acc:HGNC:19081]	11	protein_coding
ENSG00000146112	5.4154e-06	0.000258476	1.64005	PPP1R18	protein phosphatase 1 regulatory subunit 18 [Source:HGNC Symbol;Acc:HGNC:29413]	6	protein_coding
ENSG00000238164	3.1549e-05	0.000973198	1.63978	TNFRSF14-AS1	TNFRSF14 antisense RNA 1 [Source:HGNC Symbol;Acc:HGNC:26966]	1	lncRNA
ENSG00000074590	0.00529861	0.0419612	1.63846	NUAK1	NUAK family kinase 1 [Source:HGNC Symbol;Acc:HGNC:14311]	12	protein_coding
ENSG00000282851	0.000428074	0.00674953	1.63635	BISPR	BST2 interferon stimulated positive regulator [Source:HGNC Symbol;Acc:HGNC:51290]	19	lncRNA
ENSG00000289614	0.00116514	0.0141567	1.63389	NA	NA	NA	NA
ENSG00000224397	0.00191572	0.020594	1.63184	PELATON	plaque enriched lncRNA in atherosclerotic and inflammatory bowel macrophage regulation [Source:HGNC Symbol;Acc:HGNC:50328]	20	lncRNA
ENSG00000178719	5.50107e-06	0.00025993	1.6284	GRINA	glutamate ionotropic receptor NMDA type subunit associated protein 1 [Source:HGNC Symbol;Acc:HGNC:4589]	8	protein_coding
ENSG00000068323	8.55686e-06	0.000371973	1.62787	TFE3	transcription factor binding to IGHM enhancer 3 [Source:HGNC Symbol;Acc:HGNC:11752]	X	protein_coding
ENSG00000154127	0.000300342	0.00518099	1.62544	UBASH3B	ubiquitin associated and SH3 domain containing B [Source:HGNC Symbol;Acc:HGNC:29884]	11	protein_coding
ENSG00000149948	1.50778e-05	0.000555582	1.62398	HMGA2	high mobility group AT-hook 2 [Source:HGNC Symbol;Acc:HGNC:5009]	12	protein_coding
ENSG00000105976	0.000149692	0.00304733	1.62232	MET	MET proto-oncogene, receptor tyrosine kinase [Source:HGNC Symbol;Acc:HGNC:7029]	7	protein_coding
ENSG00000290927	0.000609633	0.00884281	1.62072		novel transcript	16	lncRNA
ENSG00000198814	0.000489474	0.00744379	1.62012	GK	glycerol kinase [Source:HGNC Symbol;Acc:HGNC:4289]	X	protein_coding
ENSG00000153292	0.00024884	0.00448992	1.61913	ADGRF1	adhesion G protein-coupled receptor F1 [Source:HGNC Symbol;Acc:HGNC:18990]	6	protein_coding
ENSG00000117707	0.000230288	0.00422533	1.61637	PROX1	prospero homeobox 1 [Source:HGNC Symbol;Acc:HGNC:9459]	1	protein_coding
ENSG00000169136	3.93643e-05	0.00115381	1.61517	ATF5	activating transcription factor 5 [Source:HGNC Symbol;Acc:HGNC:790]	19	protein_coding
ENSG00000060558	2.51433e-06	0.000154584	1.61458	GNA15	G protein subunit alpha 15 [Source:HGNC Symbol;Acc:HGNC:4383]	19	protein_coding
ENSG00000126458	0.000224211	0.00415702	1.61458	RRAS	RAS related [Source:HGNC Symbol;Acc:HGNC:10447]	19	protein_coding
ENSG00000144802	0.00545527	0.0426531	1.61371	NFKBIZ	NFKB inhibitor zeta [Source:HGNC Symbol;Acc:HGNC:29805]	3	protein_coding
ENSG00000130066	7.02608e-05	0.00177258	1.61036	SAT1	spermidine/spermine N1-acetyltransferase 1 [Source:HGNC Symbol;Acc:HGNC:10540]	X	protein_coding
ENSG00000276600	0.000113668	0.00251708	1.61029	RAB7B	RAB7B, member RAS oncogene family [Source:HGNC Symbol;Acc:HGNC:30513]	1	protein_coding
ENSG00000286078	0.00472232	0.0386931	1.6089		novel transcript	9	lncRNA
ENSG00000146278	0.00176487	0.0193588	1.60854	PNRC1	proline rich nuclear receptor coactivator 1 [Source:HGNC Symbol;Acc:HGNC:17278]	6	protein_coding
ENSG00000253276	8.09928e-05	0.00196272	1.60791	CCDC71L	coiled-coil domain containing 71 like [Source:HGNC Symbol;Acc:HGNC:26685]	7	protein_coding
ENSG00000235750	1.77817e-06	0.000121952	1.60602	KIAA0040	KIAA0040 [Source:HGNC Symbol;Acc:HGNC:28950]	1	protein_coding
ENSG00000156384	0.000208725	0.00394226	1.60399	SFR1	SWI5 dependent homologous recombination repair protein 1 [Source:HGNC Symbol;Acc:HGNC:29574]	10	protein_coding
ENSG00000128274	4.17999e-05	0.0012052	1.60324	A4GALT	alpha 1,4-galactosyltransferase (P1PK blood group) [Source:HGNC Symbol;Acc:HGNC:18149]	22	protein_coding
ENSG00000124762	0.000252694	0.00454785	1.60185	CDKN1A	cyclin dependent kinase inhibitor 1A [Source:HGNC Symbol;Acc:HGNC:1784]	6	protein_coding
ENSG00000132481	3.61849e-06	0.000201268	1.59957	TRIM47	tripartite motif containing 47 [Source:HGNC Symbol;Acc:HGNC:19020]	17	protein_coding
ENSG00000148444	1.29659e-05	0.000501869	1.59946	COMMD3	COMM domain containing 3 [Source:HGNC Symbol;Acc:HGNC:23332]	10	protein_coding
ENSG00000246228	0.000976142	0.0125372	1.59786	CASC8	cancer susceptibility 8 [Source:HGNC Symbol;Acc:HGNC:45129]	8	lncRNA
ENSG00000196923	1.06842e-05	0.000438799	1.59729	PDLIM7	PDZ and LIM domain 7 [Source:HGNC Symbol;Acc:HGNC:22958]	5	protein_coding
ENSG00000015475	1.0239e-06	8.21913e-05	1.59567	BID	BH3 interacting domain death agonist [Source:HGNC Symbol;Acc:HGNC:1050]	22	protein_coding
ENSG00000104140	0.00156376	0.0177594	1.59492	RHOV	ras homolog family member V [Source:HGNC Symbol;Acc:HGNC:18313]	15	protein_coding
ENSG00000123609	1.4672e-06	0.000106234	1.59435	NMI	N-myc and STAT interactor [Source:HGNC Symbol;Acc:HGNC:7854]	2	protein_coding
ENSG00000122515	1.18309e-06	9.23467e-05	1.59074	ZMIZ2	zinc finger MIZ-type containing 2 [Source:HGNC Symbol;Acc:HGNC:22229]	7	protein_coding
ENSG00000173546	0.000107326	0.00241834	1.59054	CSPG4	chondroitin sulfate proteoglycan 4 [Source:HGNC Symbol;Acc:HGNC:2466]	15	protein_coding
ENSG00000133321	0.000144308	0.00295904	1.59031	PLAAT4	phospholipase A and acyltransferase 4 [Source:HGNC Symbol;Acc:HGNC:9869]	11	protein_coding
ENSG00000164342	0.00320401	0.0293366	1.58686	TLR3	toll like receptor 3 [Source:HGNC Symbol;Acc:HGNC:11849]	4	protein_coding
ENSG00000082269	0.000170203	0.00336784	1.58657	FAM135A	family with sequence similarity 135 member A [Source:HGNC Symbol;Acc:HGNC:21084]	6	protein_coding
ENSG00000204054	3.25023e-06	0.000184415	1.58586	LINC00963	long intergenic non-protein coding RNA 963 [Source:HGNC Symbol;Acc:HGNC:48716]	9	lncRNA
ENSG00000002586	0.00096771	0.0124629	1.58247	CD99	CD99 molecule (Xg blood group) [Source:HGNC Symbol;Acc:HGNC:7082]	X	protein_coding
ENSG00000135046	1.89833e-05	0.000669256	1.58167	ANXA1	annexin A1 [Source:HGNC Symbol;Acc:HGNC:533]	9	protein_coding
ENSG00000181634	1.58305e-05	0.000576144	1.58146	TNFSF15	TNF superfamily member 15 [Source:HGNC Symbol;Acc:HGNC:11931]	9	protein_coding
ENSG00000204616	0.000167223	0.00332631	1.58095	TRIM31	tripartite motif containing 31 [Source:HGNC Symbol;Acc:HGNC:16289]	6	protein_coding
ENSG00000152784	0.00072771	0.0101192	1.57971	PRDM8	PR/SET domain 8 [Source:HGNC Symbol;Acc:HGNC:13993]	4	protein_coding
ENSG00000143669	0.000433243	0.00679341	1.57623	LYST	lysosomal trafficking regulator [Source:HGNC Symbol;Acc:HGNC:1968]	1	protein_coding
ENSG00000183742	5.0047e-05	0.00138359	1.57521	MACC1	MET transcriptional regulator MACC1 [Source:HGNC Symbol;Acc:HGNC:30215]	7	protein_coding
ENSG00000165591	0.000209	0.00394226	1.57477	FAAH2	fatty acid amide hydrolase 2 [Source:HGNC Symbol;Acc:HGNC:26440]	X	protein_coding
ENSG00000205809	0.00138376	0.0161036	1.57224	KLRC2	killer cell lectin like receptor C2 [Source:HGNC Symbol;Acc:HGNC:6375]	12	protein_coding
ENSG00000069535	0.000945384	0.0122423	1.56858	MAOB	monoamine oxidase B [Source:HGNC Symbol;Acc:HGNC:6834]	X	protein_coding
ENSG00000185303	0.00157092	0.0178264	1.56759	SFTPA2	surfactant protein A2 [Source:HGNC Symbol;Acc:HGNC:10799]	10	protein_coding
ENSG00000151778	0.00128871	0.0153489	1.56727	SERP2	stress associated endoplasmic reticulum protein family member 2 [Source:HGNC Symbol;Acc:HGNC:20607]	13	protein_coding
ENSG00000100077	0.00107953	0.0134494	1.56609	GRK3	G protein-coupled receptor kinase 3 [Source:HGNC Symbol;Acc:HGNC:290]	22	protein_coding
ENSG00000028116	2.9417e-05	0.000919475	1.56298	VRK2	VRK serine/threonine kinase 2 [Source:HGNC Symbol;Acc:HGNC:12719]	2	protein_coding
ENSG00000115828	4.37495e-06	0.000228078	1.56262	QPCT	glutaminyl-peptide cyclotransferase [Source:HGNC Symbol;Acc:HGNC:9753]	2	protein_coding
ENSG00000010404	1.1257e-05	0.000453101	1.56144	IDS	iduronate 2-sulfatase [Source:HGNC Symbol;Acc:HGNC:5389]	X	protein_coding
ENSG00000124357	2.07556e-05	0.000708296	1.55976	NAGK	N-acetylglucosamine kinase [Source:HGNC Symbol;Acc:HGNC:17174]	2	protein_coding
ENSG00000104825	5.24752e-05	0.00142846	1.55922	NFKBIB	NFKB inhibitor beta [Source:HGNC Symbol;Acc:HGNC:7798]	19	protein_coding
ENSG00000197930	7.10303e-06	0.000319591	1.55779	ERO1A	endoplasmic reticulum oxidoreductase 1 alpha [Source:HGNC Symbol;Acc:HGNC:13280]	14	protein_coding
ENSG00000066697	5.87038e-06	0.000273214	1.55722	MSANTD3	Myb/SANT DNA binding domain containing 3 [Source:HGNC Symbol;Acc:HGNC:23370]	9	protein_coding
ENSG00000095015	0.000295425	0.00512809	1.55621	MAP3K1	mitogen-activated protein kinase kinase kinase 1 [Source:HGNC Symbol;Acc:HGNC:6848]	5	protein_coding
ENSG00000084731	0.000133741	0.0027951	1.5562	KIF3C	kinesin family member 3C [Source:HGNC Symbol;Acc:HGNC:6321]	2	protein_coding
ENSG00000128886	8.05119e-05	0.00195442	1.55619	ELL3	elongation factor for RNA polymerase II 3 [Source:HGNC Symbol;Acc:HGNC:23113]	15	protein_coding
ENSG00000128567	0.00021875	0.00407352	1.55611	PODXL	podocalyxin like [Source:HGNC Symbol;Acc:HGNC:9171]	7	protein_coding
ENSG00000156500	0.00322803	0.0294906	1.55485	PABIR3	PABIR family member 3 [Source:HGNC Symbol;Acc:HGNC:25202]	X	protein_coding
ENSG00000102804	0.000360405	0.00600449	1.55429	TSC22D1	TSC22 domain family member 1 [Source:HGNC Symbol;Acc:HGNC:16826]	13	protein_coding
ENSG00000175505	0.000913306	0.0120141	1.55386	CLCF1	cardiotrophin like cytokine factor 1 [Source:HGNC Symbol;Acc:HGNC:17412]	11	protein_coding
ENSG00000176597	5.51645e-05	0.00147609	1.55139	B3GNT5	UDP-GlcNAc:betaGal beta-1,3-N-acetylglucosaminyltransferase 5 [Source:HGNC Symbol;Acc:HGNC:15684]	3	protein_coding
ENSG00000162407	0.00428494	0.0361419	1.54931	PLPP3	phospholipid phosphatase 3 [Source:HGNC Symbol;Acc:HGNC:9229]	1	protein_coding
ENSG00000019505	0.000313971	0.00537019	1.5466	SYT13	synaptotagmin 13 [Source:HGNC Symbol;Acc:HGNC:14962]	11	protein_coding
ENSG00000145685	0.000201338	0.00383873	1.54429	LHFPL2	LHFPL tetraspan subfamily member 2 [Source:HGNC Symbol;Acc:HGNC:6588]	5	protein_coding
ENSG00000039523	1.59436e-05	0.000577569	1.54287	RIPOR1	RHO family interacting cell polarization regulator 1 [Source:HGNC Symbol;Acc:HGNC:25836]	16	protein_coding
ENSG00000065534	0.000114123	0.00252321	1.54283	MYLK	myosin light chain kinase [Source:HGNC Symbol;Acc:HGNC:7590]	3	protein_coding
ENSG00000110218	5.79141e-05	0.00154089	1.54165	PANX1	pannexin 1 [Source:HGNC Symbol;Acc:HGNC:8599]	11	protein_coding
ENSG00000151882	0.00158697	0.0179366	1.54081	CCL28	C-C motif chemokine ligand 28 [Source:HGNC Symbol;Acc:HGNC:17700]	5	protein_coding
ENSG00000204540	0.00555857	0.0433573	1.53909	PSORS1C1	psoriasis susceptibility 1 candidate 1 [Source:HGNC Symbol;Acc:HGNC:17202]	6	protein_coding
ENSG00000196408	0.000733433	0.0101694	1.53872	NOXO1	NADPH oxidase organizer 1 [Source:HGNC Symbol;Acc:HGNC:19404]	16	protein_coding
ENSG00000256940	0.000644725	0.00924738	1.53853	PPP1R14B-AS1	PPP1R14B antisense RNA 1 [Source:HGNC Symbol;Acc:HGNC:54233]	11	lncRNA
ENSG00000056736	0.000338354	0.0057112	1.53348	IL17RB	interleukin 17 receptor B [Source:HGNC Symbol;Acc:HGNC:18015]	3	protein_coding
ENSG00000117519	0.00502859	0.0405502	1.53214	CNN3	calponin 3 [Source:HGNC Symbol;Acc:HGNC:2157]	1	protein_coding
ENSG00000290867	7.45083e-05	0.00186641	1.53156		long intergenic non-protein coding RNA 1145 [Source:NCBI gene (formerly Entrezgene);Acc:103091866]	1	lncRNA
ENSG00000135862	0.00066577	0.00946278	1.53091	LAMC1	laminin subunit gamma 1 [Source:HGNC Symbol;Acc:HGNC:6492]	1	protein_coding
ENSG00000124201	2.46667e-05	0.000811473	1.52811	ZNFX1	zinc finger NFX1-type containing 1 [Source:HGNC Symbol;Acc:HGNC:29271]	20	protein_coding
ENSG00000112378	2.2755e-06	0.000148149	1.52267	PERP	p53 apoptosis effector related to PMP22 [Source:HGNC Symbol;Acc:HGNC:17637]	6	protein_coding
ENSG00000215182	0.00104308	0.0131616	1.51983	MUC5AC	mucin 5AC, oligomeric mucus/gel-forming [Source:HGNC Symbol;Acc:HGNC:7515]	11	protein_coding
ENSG00000158747	4.49953e-06	0.000232005	1.51867	NBL1	NBL1, DAN family BMP antagonist [Source:HGNC Symbol;Acc:HGNC:7650]	1	protein_coding
ENSG00000105835	1.77421e-05	0.000634582	1.51738	NAMPT	nicotinamide phosphoribosyltransferase [Source:HGNC Symbol;Acc:HGNC:30092]	7	protein_coding
ENSG00000069020	0.00231957	0.0234078	1.51599	MAST4	microtubule associated serine/threonine kinase family member 4 [Source:HGNC Symbol;Acc:HGNC:19037]	5	protein_coding
ENSG00000135736	6.78491e-05	0.00172716	1.50975	CCDC102A	coiled-coil domain containing 102A [Source:HGNC Symbol;Acc:HGNC:28097]	16	protein_coding
ENSG00000151012	0.00302241	0.0282973	1.50935	SLC7A11	solute carrier family 7 member 11 [Source:HGNC Symbol;Acc:HGNC:11059]	4	protein_coding
ENSG00000164142	0.000392187	0.00636145	1.50921	FHIP1A	FHF complex subunit HOOK interacting protein 1A [Source:HGNC Symbol;Acc:HGNC:34237]	4	protein_coding
ENSG00000172432	0.000119405	0.00260734	1.5092	GTPBP2	GTP binding protein 2 [Source:HGNC Symbol;Acc:HGNC:4670]	6	protein_coding
ENSG00000258659	0.000464746	0.00717116	1.50741	TRIM34	tripartite motif containing 34 [Source:HGNC Symbol;Acc:HGNC:10063]	11	protein_coding
ENSG00000177469	2.6997e-05	0.000857109	1.50522	CAVIN1	caveolae associated protein 1 [Source:HGNC Symbol;Acc:HGNC:9688]	17	protein_coding
ENSG00000105397	1.08975e-05	0.000442414	1.5048	TYK2	tyrosine kinase 2 [Source:HGNC Symbol;Acc:HGNC:12440]	19	protein_coding
ENSG00000168310	1.13494e-05	0.000454231	1.50317	IRF2	interferon regulatory factor 2 [Source:HGNC Symbol;Acc:HGNC:6117]	4	protein_coding
ENSG00000116285	0.000307644	0.00528758	1.50281	ERRFI1	ERBB receptor feedback inhibitor 1 [Source:HGNC Symbol;Acc:HGNC:18185]	1	protein_coding
ENSG00000148841	0.000152189	0.00308482	1.49946	ITPRIP	inositol 1,4,5-trisphosphate receptor interacting protein [Source:HGNC Symbol;Acc:HGNC:29370]	10	protein_coding
ENSG00000105810	0.00194023	0.0207821	1.49683	CDK6	cyclin dependent kinase 6 [Source:HGNC Symbol;Acc:HGNC:1777]	7	protein_coding
ENSG00000164086	0.000384884	0.0062718	1.49671	DUSP7	dual specificity phosphatase 7 [Source:HGNC Symbol;Acc:HGNC:3073]	3	protein_coding
ENSG00000140961	0.00065726	0.00937009	1.49639	OSGIN1	oxidative stress induced growth inhibitor 1 [Source:HGNC Symbol;Acc:HGNC:30093]	16	protein_coding
ENSG00000197142	6.0408e-06	0.000279818	1.49615	ACSL5	acyl-CoA synthetase long chain family member 5 [Source:HGNC Symbol;Acc:HGNC:16526]	10	protein_coding
ENSG00000028203	0.000188866	0.00367028	1.49483	VEZT	vezatin, adherens junctions transmembrane protein [Source:HGNC Symbol;Acc:HGNC:18258]	12	protein_coding
ENSG00000132256	0.00103667	0.0131156	1.49481	TRIM5	tripartite motif containing 5 [Source:HGNC Symbol;Acc:HGNC:16276]	11	protein_coding
ENSG00000173210	0.000161513	0.00323209	1.49421	ABLIM3	actin binding LIM protein family member 3 [Source:HGNC Symbol;Acc:HGNC:29132]	5	protein_coding
ENSG00000258315	4.01693e-05	0.00117013	1.49406	C17orf49	chromosome 17 open reading frame 49 [Source:HGNC Symbol;Acc:HGNC:28737]	17	protein_coding
ENSG00000162783	0.000139938	0.00290316	1.49401	IER5	immediate early response 5 [Source:HGNC Symbol;Acc:HGNC:5393]	1	protein_coding
ENSG00000131979	1.26219e-05	0.000492603	1.49394	GCH1	GTP cyclohydrolase 1 [Source:HGNC Symbol;Acc:HGNC:4193]	14	protein_coding
ENSG00000054967	0.000675425	0.0095589	1.49334	RELT	RELT TNF receptor [Source:HGNC Symbol;Acc:HGNC:13764]	11	protein_coding
ENSG00000075223	0.000516097	0.00772396	1.49254	SEMA3C	semaphorin 3C [Source:HGNC Symbol;Acc:HGNC:10725]	7	protein_coding
ENSG00000124209	2.87812e-05	0.000905613	1.49014	RAB22A	RAB22A, member RAS oncogene family [Source:HGNC Symbol;Acc:HGNC:9764]	20	protein_coding
ENSG00000236682	2.55058e-05	0.000824589	1.48888	MAP3K2-DT	MAP3K2 divergent transcript [Source:HGNC Symbol;Acc:HGNC:54088]	2	lncRNA
ENSG00000026950	0.00242382	0.0241664	1.48743	BTN3A1	butyrophilin subfamily 3 member A1 [Source:HGNC Symbol;Acc:HGNC:1138]	6	protein_coding
ENSG00000289579	0.00561337	0.0436225	1.48282		novel transcript, sense intronic to PTRF	17	lncRNA
ENSG00000142910	0.000169496	0.00335853	1.48106	TINAGL1	tubulointerstitial nephritis antigen like 1 [Source:HGNC Symbol;Acc:HGNC:19168]	1	protein_coding
ENSG00000165757	0.00422484	0.0357291	1.48077	JCAD	junctional cadherin 5 associated [Source:HGNC Symbol;Acc:HGNC:29283]	10	protein_coding
ENSG00000152990	5.46504e-05	0.00146972	1.47962	ADGRA3	adhesion G protein-coupled receptor A3 [Source:HGNC Symbol;Acc:HGNC:13839]	4	protein_coding
ENSG00000153721	0.00508842	0.0407998	1.47772	CNKSR3	CNKSR family member 3 [Source:HGNC Symbol;Acc:HGNC:23034]	6	protein_coding
ENSG00000120539	2.83614e-05	0.000894397	1.47666	MASTL	microtubule associated serine/threonine kinase like [Source:HGNC Symbol;Acc:HGNC:19042]	10	protein_coding
ENSG00000109861	2.03942e-06	0.000136844	1.47614	CTSC	cathepsin C [Source:HGNC Symbol;Acc:HGNC:2528]	11	protein_coding
ENSG00000101000	2.44571e-05	0.000809202	1.47495	PROCR	protein C receptor [Source:HGNC Symbol;Acc:HGNC:9452]	20	protein_coding
ENSG00000240583	0.00110928	0.0136918	1.47455	AQP1	aquaporin 1 (Colton blood group) [Source:HGNC Symbol;Acc:HGNC:633]	7	protein_coding
ENSG00000135378	1.53193e-05	0.000561956	1.47433	PRRG4	proline rich and Gla domain 4 [Source:HGNC Symbol;Acc:HGNC:30799]	11	protein_coding
ENSG00000291237	0.000168165	0.00333684	1.47145	SOD2	superoxide dismutase 2 [Source:HGNC Symbol;Acc:HGNC:11180]	6	protein_coding
ENSG00000198399	0.000192602	0.00371226	1.47142	ITSN2	intersectin 2 [Source:HGNC Symbol;Acc:HGNC:6184]	2	protein_coding
ENSG00000151914	0.00407105	0.0347318	1.47091	DST	dystonin [Source:HGNC Symbol;Acc:HGNC:1090]	6	protein_coding
ENSG00000160710	0.00164741	0.0184134	1.46989	ADAR	adenosine deaminase RNA specific [Source:HGNC Symbol;Acc:HGNC:225]	1	protein_coding
ENSG00000100558	4.69338e-05	0.00130785	1.4682	PLEK2	pleckstrin 2 [Source:HGNC Symbol;Acc:HGNC:19238]	14	protein_coding
ENSG00000226067	8.02954e-06	0.000352302	1.46812	LINC00623	long intergenic non-protein coding RNA 623 [Source:HGNC Symbol;Acc:HGNC:44252]	1	lncRNA
ENSG00000204876	0.000320918	0.00547577	1.46731		novel transcript	7	lncRNA
ENSG00000277363	0.000362652	0.00600651	1.46521	SRCIN1	SRC kinase signaling inhibitor 1 [Source:HGNC Symbol;Acc:HGNC:29506]	17	protein_coding
ENSG00000163297	0.00035698	0.00596149	1.46472	ANTXR2	ANTXR cell adhesion molecule 2 [Source:HGNC Symbol;Acc:HGNC:21732]	4	protein_coding
ENSG00000204613	0.000275081	0.0048701	1.46251	TRIM10	tripartite motif containing 10 [Source:HGNC Symbol;Acc:HGNC:10072]	6	protein_coding
ENSG00000187583	0.0015392	0.017537	1.4624	PLEKHN1	pleckstrin homology domain containing N1 [Source:HGNC Symbol;Acc:HGNC:25284]	1	protein_coding
ENSG00000216490	0.000133332	0.0027951	1.46034	IFI30	IFI30 lysosomal thiol reductase [Source:HGNC Symbol;Acc:HGNC:5398]	19	protein_coding
ENSG00000145819	0.000128414	0.0027364	1.45908	ARHGAP26	Rho GTPase activating protein 26 [Source:HGNC Symbol;Acc:HGNC:17073]	5	protein_coding
ENSG00000135697	0.00680141	0.0496848	1.45868	BCO1	beta-carotene oxygenase 1 [Source:HGNC Symbol;Acc:HGNC:13815]	16	protein_coding
ENSG00000049449	3.52124e-05	0.00106756	1.45791	RCN1	reticulocalbin 1 [Source:HGNC Symbol;Acc:HGNC:9934]	11	protein_coding
ENSG00000101457	0.000140829	0.00291309	1.45777	DNTTIP1	deoxynucleotidyltransferase terminal interacting protein 1 [Source:HGNC Symbol;Acc:HGNC:16160]	20	protein_coding
ENSG00000106799	0.000107566	0.00241988	1.45571	TGFBR1	transforming growth factor beta receptor 1 [Source:HGNC Symbol;Acc:HGNC:11772]	9	protein_coding
ENSG00000136689	0.000204444	0.00387703	1.45494	IL1RN	interleukin 1 receptor antagonist [Source:HGNC Symbol;Acc:HGNC:6000]	2	protein_coding
ENSG00000162738	0.000839823	0.0113	1.4547	VANGL2	VANGL planar cell polarity protein 2 [Source:HGNC Symbol;Acc:HGNC:15511]	1	protein_coding
ENSG00000135919	0.000352254	0.00590349	1.45419	SERPINE2	serpin family E member 2 [Source:HGNC Symbol;Acc:HGNC:8951]	2	protein_coding
ENSG00000170175	0.000428588	0.00674953	1.45404	CHRNB1	cholinergic receptor nicotinic beta 1 subunit [Source:HGNC Symbol;Acc:HGNC:1961]	17	protein_coding
ENSG00000074657	0.000237207	0.00431864	1.45396	ZNF532	zinc finger protein 532 [Source:HGNC Symbol;Acc:HGNC:30940]	18	protein_coding
ENSG00000134107	0.000850466	0.011389	1.45283	BHLHE40	basic helix-loop-helix family member e40 [Source:HGNC Symbol;Acc:HGNC:1046]	3	protein_coding
ENSG00000020577	0.000931631	0.0121198	1.44981	SAMD4A	sterile alpha motif domain containing 4A [Source:HGNC Symbol;Acc:HGNC:23023]	14	protein_coding
ENSG00000104320	5.8566e-05	0.00155238	1.44962	NBN	nibrin [Source:HGNC Symbol;Acc:HGNC:7652]	8	protein_coding
ENSG00000071054	0.000241868	0.00438091	1.44917	MAP4K4	mitogen-activated protein kinase kinase kinase kinase 4 [Source:HGNC Symbol;Acc:HGNC:6866]	2	protein_coding
ENSG00000117226	0.000673005	0.00953683	1.44839	GBP3	guanylate binding protein 3 [Source:HGNC Symbol;Acc:HGNC:4184]	1	protein_coding
ENSG00000147065	4.08115e-05	0.00118102	1.44833	MSN	moesin [Source:HGNC Symbol;Acc:HGNC:7373]	X	protein_coding
ENSG00000135587	0.000152736	0.00309149	1.44781	SMPD2	sphingomyelin phosphodiesterase 2 [Source:HGNC Symbol;Acc:HGNC:11121]	6	protein_coding
ENSG00000148346	0.00144104	0.0166604	1.44749	LCN2	lipocalin 2 [Source:HGNC Symbol;Acc:HGNC:6526]	9	protein_coding
ENSG00000105185	0.0018253	0.0198674	1.44681	PDCD5	programmed cell death 5 [Source:HGNC Symbol;Acc:HGNC:8764]	19	protein_coding
ENSG00000153391	6.4024e-05	0.0016506	1.44674	INO80C	INO80 complex subunit C [Source:HGNC Symbol;Acc:HGNC:26994]	18	protein_coding
ENSG00000121060	0.000223347	0.00414644	1.44642	TRIM25	tripartite motif containing 25 [Source:HGNC Symbol;Acc:HGNC:12932]	17	protein_coding
ENSG00000040487	0.000493492	0.00748075	1.44592	SLC66A1	solute carrier family 66 member 1 [Source:HGNC Symbol;Acc:HGNC:26001]	1	protein_coding
ENSG00000085741	0.000857201	0.0114575	1.44547	WNT11	Wnt family member 11 [Source:HGNC Symbol;Acc:HGNC:12776]	11	protein_coding
ENSG00000174405	0.00127239	0.0151955	1.44452	LIG4	DNA ligase 4 [Source:HGNC Symbol;Acc:HGNC:6601]	13	protein_coding
ENSG00000157873	0.00038212	0.00624614	1.44394	TNFRSF14	TNF receptor superfamily member 14 [Source:HGNC Symbol;Acc:HGNC:11912]	1	protein_coding
ENSG00000129474	0.000299907	0.00517981	1.44324	AJUBA	ajuba LIM protein [Source:HGNC Symbol;Acc:HGNC:20250]	14	protein_coding
ENSG00000171621	0.000479073	0.00733299	1.44039	SPSB1	splA/ryanodine receptor domain and SOCS box containing 1 [Source:HGNC Symbol;Acc:HGNC:30628]	1	protein_coding
ENSG00000113448	0.00110964	0.0136918	1.44024	PDE4D	phosphodiesterase 4D [Source:HGNC Symbol;Acc:HGNC:8783]	5	protein_coding
ENSG00000183647	0.00644943	0.0479839	1.43993	ZNF530	zinc finger protein 530 [Source:HGNC Symbol;Acc:HGNC:29297]	19	protein_coding
ENSG00000100902	9.42667e-05	0.0022033	1.43905	PSMA6	proteasome 20S subunit alpha 6 [Source:HGNC Symbol;Acc:HGNC:9535]	14	protein_coding
ENSG00000137747	0.00267144	0.0259396	1.43716	TMPRSS13	transmembrane serine protease 13 [Source:HGNC Symbol;Acc:HGNC:29808]	11	protein_coding
ENSG00000138207	0.0051347	0.0410312	1.43671	RBP4	retinol binding protein 4 [Source:HGNC Symbol;Acc:HGNC:9922]	10	protein_coding
ENSG00000099377	0.000117387	0.00257906	1.43657	HSD3B7	hydroxy-delta-5-steroid dehydrogenase, 3 beta- and steroid delta-isomerase 7 [Source:HGNC Symbol;Acc:HGNC:18324]	16	protein_coding
ENSG00000092010	8.98487e-05	0.00212271	1.4365	PSME1	proteasome activator subunit 1 [Source:HGNC Symbol;Acc:HGNC:9568]	14	protein_coding
ENSG00000151883	0.000189931	0.00368087	1.43616	PARP8	poly(ADP-ribose) polymerase family member 8 [Source:HGNC Symbol;Acc:HGNC:26124]	5	protein_coding
ENSG00000077616	0.00367355	0.0321575	1.43583	NAALAD2	N-acetylated alpha-linked acidic dipeptidase 2 [Source:HGNC Symbol;Acc:HGNC:14526]	11	protein_coding
ENSG00000169504	0.000157168	0.00315856	1.43521	CLIC4	chloride intracellular channel 4 [Source:HGNC Symbol;Acc:HGNC:13518]	1	protein_coding
ENSG00000141458	2.68077e-05	0.000854943	1.4352	NPC1	NPC intracellular cholesterol transporter 1 [Source:HGNC Symbol;Acc:HGNC:7897]	18	protein_coding
ENSG00000095951	0.00352069	0.0312832	1.43193	HIVEP1	HIVEP zinc finger 1 [Source:HGNC Symbol;Acc:HGNC:4920]	6	protein_coding
ENSG00000103642	9.43515e-05	0.0022033	1.43188	LACTB	lactamase beta [Source:HGNC Symbol;Acc:HGNC:16468]	15	protein_coding
ENSG00000143753	3.51281e-05	0.00106729	1.42981	DEGS1	delta 4-desaturase, sphingolipid 1 [Source:HGNC Symbol;Acc:HGNC:13709]	1	protein_coding
ENSG00000162909	8.6471e-05	0.00206014	1.42923	CAPN2	calpain 2 [Source:HGNC Symbol;Acc:HGNC:1479]	1	protein_coding
ENSG00000141384	0.000302912	0.00521896	1.42761	TAF4B	TATA-box binding protein associated factor 4b [Source:HGNC Symbol;Acc:HGNC:11538]	18	protein_coding
ENSG00000112715	0.000527984	0.00786852	1.42709	VEGFA	vascular endothelial growth factor A [Source:HGNC Symbol;Acc:HGNC:12680]	6	protein_coding
ENSG00000135605	0.0067139	0.0492287	1.42614	TEC	tec protein tyrosine kinase [Source:HGNC Symbol;Acc:HGNC:11719]	4	protein_coding
ENSG00000006327	0.000703708	0.00989252	1.42231	TNFRSF12A	TNF receptor superfamily member 12A [Source:HGNC Symbol;Acc:HGNC:18152]	16	protein_coding
ENSG00000104689	0.00157572	0.0178523	1.42186	TNFRSF10A	TNF receptor superfamily member 10a [Source:HGNC Symbol;Acc:HGNC:11904]	8	protein_coding
ENSG00000130303	0.00461968	0.0381374	1.42149	BST2	bone marrow stromal cell antigen 2 [Source:HGNC Symbol;Acc:HGNC:1119]	19	protein_coding
ENSG00000196937	0.000366129	0.00603579	1.42141	FAM3C	FAM3 metabolism regulating signaling molecule C [Source:HGNC Symbol;Acc:HGNC:18664]	7	protein_coding
ENSG00000274020	0.000212982	0.00399073	1.42106	LINC01138	long intergenic non-protein coding RNA 1138 [Source:HGNC Symbol;Acc:HGNC:49454]	1	lncRNA
ENSG00000147883	0.00389697	0.033571	1.42063	CDKN2B	cyclin dependent kinase inhibitor 2B [Source:HGNC Symbol;Acc:HGNC:1788]	9	protein_coding
ENSG00000144827	0.000362407	0.00600651	1.4202	ABHD10	abhydrolase domain containing 10, depalmitoylase [Source:HGNC Symbol;Acc:HGNC:25656]	3	protein_coding
ENSG00000086730	0.00388689	0.0335222	1.41987	LAT2	linker for activation of T cells family member 2 [Source:HGNC Symbol;Acc:HGNC:12749]	7	protein_coding
ENSG00000138600	0.000123399	0.00266286	1.41878	SPPL2A	signal peptide peptidase like 2A [Source:HGNC Symbol;Acc:HGNC:30227]	15	protein_coding
ENSG00000116809	1.27907e-05	0.000497816	1.41866	ZBTB17	zinc finger and BTB domain containing 17 [Source:HGNC Symbol;Acc:HGNC:12936]	1	protein_coding
ENSG00000104312	3.85804e-05	0.00114269	1.41695	RIPK2	receptor interacting serine/threonine kinase 2 [Source:HGNC Symbol;Acc:HGNC:10020]	8	protein_coding
ENSG00000166348	0.00436923	0.0366559	1.41592	USP54	ubiquitin specific peptidase 54 [Source:HGNC Symbol;Acc:HGNC:23513]	10	protein_coding
ENSG00000142627	0.000185268	0.00361029	1.41568	EPHA2	EPH receptor A2 [Source:HGNC Symbol;Acc:HGNC:3386]	1	protein_coding
ENSG00000034510	0.00228594	0.023151	1.41473	TMSB10	thymosin beta 10 [Source:HGNC Symbol;Acc:HGNC:11879]	2	protein_coding
ENSG00000180535	0.00368149	0.0321575	1.4138	BHLHA15	basic helix-loop-helix family member a15 [Source:HGNC Symbol;Acc:HGNC:22265]	7	protein_coding
ENSG00000011422	4.08774e-05	0.00118102	1.41262	PLAUR	plasminogen activator, urokinase receptor [Source:HGNC Symbol;Acc:HGNC:9053]	19	protein_coding
ENSG00000186577	0.00271796	0.0261754	1.41248	SMIM29	small integral membrane protein 29 [Source:HGNC Symbol;Acc:HGNC:1340]	6	protein_coding
ENSG00000120694	0.00102232	0.0129887	1.41199	HSPH1	heat shock protein family H (Hsp110) member 1 [Source:HGNC Symbol;Acc:HGNC:16969]	13	protein_coding
ENSG00000204592	0.000664023	0.00944745	1.41155	HLA-E	major histocompatibility complex, class I, E [Source:HGNC Symbol;Acc:HGNC:4962]	6	protein_coding
ENSG00000185033	6.26477e-05	0.001633	1.41109	SEMA4B	semaphorin 4B [Source:HGNC Symbol;Acc:HGNC:10730]	15	protein_coding
ENSG00000166016	0.00167915	0.0186649	1.41078	ABTB2	ankyrin repeat and BTB domain containing 2 [Source:HGNC Symbol;Acc:HGNC:23842]	11	protein_coding
ENSG00000103496	2.65446e-05	0.000850391	1.41015	STX4	syntaxin 4 [Source:HGNC Symbol;Acc:HGNC:11439]	16	protein_coding
ENSG00000142166	0.000506414	0.00761793	1.40977	IFNAR1	interferon alpha and beta receptor subunit 1 [Source:HGNC Symbol;Acc:HGNC:5432]	21	protein_coding
ENSG00000182247	0.00015876	0.00318602	1.40971	UBE2E2	ubiquitin conjugating enzyme E2 E2 [Source:HGNC Symbol;Acc:HGNC:12478]	3	protein_coding
ENSG00000163755	0.00117294	0.0142121	1.40932	HPS3	HPS3 biogenesis of lysosomal organelles complex 2 subunit 1 [Source:HGNC Symbol;Acc:HGNC:15597]	3	protein_coding
ENSG00000259330	0.00654826	0.0482607	1.40927	INAFM2	InaF motif containing 2 [Source:HGNC Symbol;Acc:HGNC:35165]	15	protein_coding
ENSG00000119314	0.000781317	0.0106858	1.40678	PTBP3	polypyrimidine tract binding protein 3 [Source:HGNC Symbol;Acc:HGNC:10253]	9	protein_coding
ENSG00000127191	0.000202391	0.00384843	1.40571	TRAF2	TNF receptor associated factor 2 [Source:HGNC Symbol;Acc:HGNC:12032]	9	protein_coding
ENSG00000175197	0.00596907	0.0455106	1.40534	DDIT3	DNA damage inducible transcript 3 [Source:HGNC Symbol;Acc:HGNC:2726]	12	protein_coding
ENSG00000157827	0.00544873	0.0426531	1.40356	FMNL2	formin like 2 [Source:HGNC Symbol;Acc:HGNC:18267]	2	protein_coding
ENSG00000077232	0.000122237	0.00264465	1.40349	DNAJC10	DnaJ heat shock protein family (Hsp40) member C10 [Source:HGNC Symbol;Acc:HGNC:24637]	2	protein_coding
ENSG00000187024	0.000886988	0.0117998	1.40345	PTRH1	peptidyl-tRNA hydrolase 1 homolog [Source:HGNC Symbol;Acc:HGNC:27039]	9	protein_coding
ENSG00000086061	8.33527e-05	0.00200957	1.40205	DNAJA1	DnaJ heat shock protein family (Hsp40) member A1 [Source:HGNC Symbol;Acc:HGNC:5229]	9	protein_coding
ENSG00000137309	0.00286898	0.0272033	1.39908	HMGA1	high mobility group AT-hook 1 [Source:HGNC Symbol;Acc:HGNC:5010]	6	protein_coding
ENSG00000092758	9.98116e-05	0.00229664	1.39865	COL9A3	collagen type IX alpha 3 chain [Source:HGNC Symbol;Acc:HGNC:2219]	20	protein_coding
ENSG00000153234	0.0024651	0.0244915	1.39693	NR4A2	nuclear receptor subfamily 4 group A member 2 [Source:HGNC Symbol;Acc:HGNC:7981]	2	protein_coding
ENSG00000148154	0.00029546	0.00512809	1.39204	UGCG	UDP-glucose ceramide glucosyltransferase [Source:HGNC Symbol;Acc:HGNC:12524]	9	protein_coding
ENSG00000236699	0.00462681	0.0381374	1.39177	ARHGEF38	Rho guanine nucleotide exchange factor 38 [Source:HGNC Symbol;Acc:HGNC:25968]	4	protein_coding
ENSG00000189431	6.30185e-05	0.00163952	1.3917	RASSF10	Ras association domain family member 10 [Source:HGNC Symbol;Acc:HGNC:33984]	11	protein_coding
ENSG00000111087	0.00125775	0.0150589	1.39087	GLI1	GLI family zinc finger 1 [Source:HGNC Symbol;Acc:HGNC:4317]	12	protein_coding
ENSG00000087253	0.000924626	0.0120787	1.39051	LPCAT2	lysophosphatidylcholine acyltransferase 2 [Source:HGNC Symbol;Acc:HGNC:26032]	16	protein_coding
ENSG00000173852	0.000108375	0.00243422	1.39043	DPY19L1	dpy-19 like C-mannosyltransferase 1 [Source:HGNC Symbol;Acc:HGNC:22205]	7	protein_coding
ENSG00000113811	0.00367261	0.0321575	1.38948	SELENOK	selenoprotein K [Source:HGNC Symbol;Acc:HGNC:30394]	3	protein_coding
ENSG00000137478	0.000709781	0.00993593	1.38859	FCHSD2	FCH and double SH3 domains 2 [Source:HGNC Symbol;Acc:HGNC:29114]	11	protein_coding
ENSG00000274265	0.00281972	0.0268848	1.38837		novel transcript	1	lncRNA
ENSG00000214944	0.000355967	0.00595865	1.38775	ARHGEF28	Rho guanine nucleotide exchange factor 28 [Source:HGNC Symbol;Acc:HGNC:30322]	5	protein_coding
ENSG00000265479	0.000655788	0.00935856	1.38709	DTX2P1-UPK3BP1-PMS2P11	DTX2P1-UPK3BP1-PMS2P11 readthrough, transcribed pseudogene [Source:HGNC Symbol;Acc:HGNC:42360]	7	lncRNA
ENSG00000166173	0.0030958	0.0287324	1.3869	LARP6	La ribonucleoprotein 6, translational regulator [Source:HGNC Symbol;Acc:HGNC:24012]	15	protein_coding
ENSG00000152219	5.84396e-05	0.00155195	1.38554	ARL14EP	ADP ribosylation factor like GTPase 14 effector protein [Source:HGNC Symbol;Acc:HGNC:26798]	11	protein_coding
ENSG00000163681	0.00130781	0.0155095	1.38536	SLMAP	sarcolemma associated protein [Source:HGNC Symbol;Acc:HGNC:16643]	3	protein_coding
ENSG00000110330	0.00080405	0.0109437	1.38342	BIRC2	baculoviral IAP repeat containing 2 [Source:HGNC Symbol;Acc:HGNC:590]	11	protein_coding
ENSG00000104774	0.000333863	0.00564888	1.38287	MAN2B1	mannosidase alpha class 2B member 1 [Source:HGNC Symbol;Acc:HGNC:6826]	19	protein_coding
ENSG00000164136	0.00402735	0.0344422	1.38181	IL15	interleukin 15 [Source:HGNC Symbol;Acc:HGNC:5977]	4	protein_coding
ENSG00000176153	0.000499676	0.00754212	1.38021	GPX2	glutathione peroxidase 2 [Source:HGNC Symbol;Acc:HGNC:4554]	14	protein_coding
ENSG00000163191	0.00562623	0.04368	1.37986	S100A11	S100 calcium binding protein A11 [Source:HGNC Symbol;Acc:HGNC:10488]	1	protein_coding
ENSG00000164099	0.00652982	0.0481992	1.37902	PRSS12	serine protease 12 [Source:HGNC Symbol;Acc:HGNC:9477]	4	protein_coding
ENSG00000213719	0.000401717	0.00646408	1.37831	CLIC1	chloride intracellular channel 1 [Source:HGNC Symbol;Acc:HGNC:2062]	6	protein_coding
ENSG00000162366	0.00124102	0.0149164	1.37773	PDZK1IP1	PDZK1 interacting protein 1 [Source:HGNC Symbol;Acc:HGNC:16887]	1	protein_coding
ENSG00000181544	0.00151666	0.0173641	1.3764	FANCB	FA complementation group B [Source:HGNC Symbol;Acc:HGNC:3583]	X	protein_coding
ENSG00000258366	0.000464435	0.00717116	1.37402	RTEL1	regulator of telomere elongation helicase 1 [Source:HGNC Symbol;Acc:HGNC:15888]	20	protein_coding
ENSG00000124225	0.00171597	0.0189253	1.37392	PMEPA1	prostate transmembrane protein, androgen induced 1 [Source:HGNC Symbol;Acc:HGNC:14107]	20	protein_coding
ENSG00000083937	0.000331304	0.00561231	1.37349	CHMP2B	charged multivesicular body protein 2B [Source:HGNC Symbol;Acc:HGNC:24537]	3	protein_coding
ENSG00000197114	0.00046125	0.00715317	1.37179	ZGPAT	zinc finger CCCH-type and G-patch domain containing [Source:HGNC Symbol;Acc:HGNC:15948]	20	protein_coding
ENSG00000185101	0.000252156	0.00454395	1.37177	ANO9	anoctamin 9 [Source:HGNC Symbol;Acc:HGNC:20679]	11	protein_coding
ENSG00000185880	0.00232699	0.0234573	1.37122	TRIM69	tripartite motif containing 69 [Source:HGNC Symbol;Acc:HGNC:17857]	15	protein_coding
ENSG00000213024	5.12332e-05	0.00140004	1.37099	NUP62	nucleoporin 62 [Source:HGNC Symbol;Acc:HGNC:8066]	19	protein_coding
ENSG00000014914	0.00512929	0.0410312	1.36972	MTMR11	myotubularin related protein 11 [Source:HGNC Symbol;Acc:HGNC:24307]	1	protein_coding
ENSG00000162434	0.000763721	0.0105062	1.36933	JAK1	Janus kinase 1 [Source:HGNC Symbol;Acc:HGNC:6190]	1	protein_coding
ENSG00000167378	0.000453138	0.00705836	1.36848	IRGQ	immunity related GTPase Q [Source:HGNC Symbol;Acc:HGNC:24868]	19	protein_coding
ENSG00000168502	0.00448442	0.0373341	1.3677	MTCL1	microtubule crosslinking factor 1 [Source:HGNC Symbol;Acc:HGNC:29121]	18	protein_coding
ENSG00000105939	0.00637761	0.0475477	1.36744	ZC3HAV1	zinc finger CCCH-type containing, antiviral 1 [Source:HGNC Symbol;Acc:HGNC:23721]	7	protein_coding
ENSG00000182718	0.000637465	0.00916185	1.36453	ANXA2	annexin A2 [Source:HGNC Symbol;Acc:HGNC:537]	15	protein_coding
ENSG00000185022	0.00122105	0.0147192	1.36436	MAFF	MAF bZIP transcription factor F [Source:HGNC Symbol;Acc:HGNC:6780]	22	protein_coding
ENSG00000177337	0.00405248	0.0346344	1.36373	DLGAP1-AS1	DLGAP1 antisense RNA 1 [Source:HGNC Symbol;Acc:HGNC:31676]	18	lncRNA
ENSG00000116815	0.000181426	0.00355012	1.36333	CD58	CD58 molecule [Source:HGNC Symbol;Acc:HGNC:1688]	1	protein_coding
ENSG00000168610	0.000546204	0.00808886	1.36256	STAT3	signal transducer and activator of transcription 3 [Source:HGNC Symbol;Acc:HGNC:11364]	17	protein_coding
ENSG00000103335	0.000998281	0.0127498	1.36126	PIEZO1	piezo type mechanosensitive ion channel component 1 (Er blood group) [Source:HGNC Symbol;Acc:HGNC:28993]	16	protein_coding
ENSG00000155287	0.000742584	0.0102754	1.36064	SLC25A28	solute carrier family 25 member 28 [Source:HGNC Symbol;Acc:HGNC:23472]	10	protein_coding
ENSG00000156172	0.00221634	0.0226808	1.3605	CFAP418	cilia and flagella associated protein 418 [Source:HGNC Symbol;Acc:HGNC:27232]	8	protein_coding
ENSG00000131876	0.000592536	0.0086469	1.36032	SNRPA1	small nuclear ribonucleoprotein polypeptide A' [Source:HGNC Symbol;Acc:HGNC:11152]	15	protein_coding
ENSG00000175550	0.00142827	0.0165534	1.36015	DRAP1	DR1 associated protein 1 [Source:HGNC Symbol;Acc:HGNC:3019]	11	protein_coding
ENSG00000181467	4.58817e-05	0.00128721	1.35932	RAP2B	RAP2B, member of RAS oncogene family [Source:HGNC Symbol;Acc:HGNC:9862]	3	protein_coding
ENSG00000114446	0.000281246	0.0049606	1.35849	IFT57	intraflagellar transport 57 [Source:HGNC Symbol;Acc:HGNC:17367]	3	protein_coding
ENSG00000113583	0.00109038	0.0135368	1.35802	C5orf15	chromosome 5 open reading frame 15 [Source:HGNC Symbol;Acc:HGNC:20656]	5	protein_coding
ENSG00000101384	0.00537734	0.0423513	1.35767	JAG1	jagged canonical Notch ligand 1 [Source:HGNC Symbol;Acc:HGNC:6188]	20	protein_coding
ENSG00000152558	0.000293154	0.0051006	1.3567	TMEM123	transmembrane protein 123 [Source:HGNC Symbol;Acc:HGNC:30138]	11	protein_coding
ENSG00000158062	0.00113895	0.0139437	1.35668	UBXN11	UBX domain protein 11 [Source:HGNC Symbol;Acc:HGNC:30600]	1	protein_coding
ENSG00000145365	0.000371331	0.0061073	1.35576	TIFA	TRAF interacting protein with forkhead associated domain [Source:HGNC Symbol;Acc:HGNC:19075]	4	protein_coding
ENSG00000010438	0.000521947	0.00780325	1.35483	PRSS3	serine protease 3 [Source:HGNC Symbol;Acc:HGNC:9486]	9	protein_coding
ENSG00000100567	0.000413249	0.00656737	1.35362	PSMA3	proteasome 20S subunit alpha 3 [Source:HGNC Symbol;Acc:HGNC:9532]	14	protein_coding
ENSG00000197576	0.00196207	0.0209684	1.35244	HOXA4	homeobox A4 [Source:HGNC Symbol;Acc:HGNC:5105]	7	protein_coding
ENSG00000129484	7.82319e-05	0.00193227	1.35163	PARP2	poly(ADP-ribose) polymerase 2 [Source:HGNC Symbol;Acc:HGNC:272]	14	protein_coding
ENSG00000144580	2.80692e-05	0.000889151	1.35094	CNOT9	CCR4-NOT transcription complex subunit 9 [Source:HGNC Symbol;Acc:HGNC:10445]	2	protein_coding
ENSG00000198742	0.000726281	0.0101093	1.34963	SMURF1	SMAD specific E3 ubiquitin protein ligase 1 [Source:HGNC Symbol;Acc:HGNC:16807]	7	protein_coding
ENSG00000164379	9.34078e-05	0.0021885	1.34914	FOXQ1	forkhead box Q1 [Source:HGNC Symbol;Acc:HGNC:20951]	6	protein_coding
ENSG00000136802	0.000153907	0.00311072	1.34883	LRRC8A	leucine rich repeat containing 8 VRAC subunit A [Source:HGNC Symbol;Acc:HGNC:19027]	9	protein_coding
ENSG00000171236	0.000106686	0.00240776	1.3485	LRG1	leucine rich alpha-2-glycoprotein 1 [Source:HGNC Symbol;Acc:HGNC:29480]	19	protein_coding
ENSG00000213658	0.000123455	0.00266286	1.34638	LAT	linker for activation of T cells [Source:HGNC Symbol;Acc:HGNC:18874]	16	protein_coding
ENSG00000204580	0.000395233	0.00639617	1.34623	DDR1	discoidin domain receptor tyrosine kinase 1 [Source:HGNC Symbol;Acc:HGNC:2730]	6	protein_coding
ENSG00000089775	0.00038956	0.00633337	1.34516	ZBTB25	zinc finger and BTB domain containing 25 [Source:HGNC Symbol;Acc:HGNC:13112]	14	protein_coding
ENSG00000173559	0.00390293	0.0336019	1.34408	NABP1	nucleic acid binding protein 1 [Source:HGNC Symbol;Acc:HGNC:26232]	2	protein_coding
ENSG00000060491	0.000356415	0.00595909	1.34398	OGFR	opioid growth factor receptor [Source:HGNC Symbol;Acc:HGNC:15768]	20	protein_coding
ENSG00000100523	0.00182031	0.0198283	1.34365	DDHD1	DDHD domain containing 1 [Source:HGNC Symbol;Acc:HGNC:19714]	14	protein_coding
ENSG00000188643	8.57412e-05	0.00205314	1.34266	S100A16	S100 calcium binding protein A16 [Source:HGNC Symbol;Acc:HGNC:20441]	1	protein_coding
ENSG00000138279	1.69089e-05	0.000609412	1.34126	ANXA7	annexin A7 [Source:HGNC Symbol;Acc:HGNC:545]	10	protein_coding
ENSG00000126249	0.00322552	0.0294906	1.34049	PDCD2L	programmed cell death 2 like [Source:HGNC Symbol;Acc:HGNC:28194]	19	protein_coding
ENSG00000204610	0.000382426	0.00624614	1.34016	TRIM15	tripartite motif containing 15 [Source:HGNC Symbol;Acc:HGNC:16284]	6	protein_coding
ENSG00000187607	0.000771077	0.0105647	1.33856	ZNF286A	zinc finger protein 286A [Source:HGNC Symbol;Acc:HGNC:13501]	17	protein_coding
ENSG00000172936	0.0003951	0.00639617	1.33846	MYD88	MYD88 innate immune signal transduction adaptor [Source:HGNC Symbol;Acc:HGNC:7562]	3	protein_coding
ENSG00000254470	0.000903874	0.0119457	1.3373	AP5B1	adaptor related protein complex 5 subunit beta 1 [Source:HGNC Symbol;Acc:HGNC:25104]	11	protein_coding
ENSG00000100207	0.000408647	0.00650887	1.33689	TCF20	transcription factor 20 [Source:HGNC Symbol;Acc:HGNC:11631]	22	protein_coding
ENSG00000169991	0.00625542	0.0469838	1.33646	IFFO2	intermediate filament family orphan 2 [Source:HGNC Symbol;Acc:HGNC:27006]	1	protein_coding
ENSG00000179104	0.00580577	0.0446006	1.33635	TMTC2	transmembrane O-mannosyltransferase targeting cadherins 2 [Source:HGNC Symbol;Acc:HGNC:25440]	12	protein_coding
ENSG00000155090	0.00171241	0.0189253	1.3362	KLF10	KLF transcription factor 10 [Source:HGNC Symbol;Acc:HGNC:11810]	8	protein_coding
ENSG00000103404	0.00612151	0.0462732	1.33612	USP31	ubiquitin specific peptidase 31 [Source:HGNC Symbol;Acc:HGNC:20060]	16	protein_coding
ENSG00000078114	0.00296793	0.0279063	1.33598	NEBL	nebulette [Source:HGNC Symbol;Acc:HGNC:16932]	10	protein_coding
ENSG00000126067	0.00279678	0.026716	1.3358	PSMB2	proteasome 20S subunit beta 2 [Source:HGNC Symbol;Acc:HGNC:9539]	1	protein_coding
ENSG00000133466	0.000408206	0.00650887	1.33369	C1QTNF6	C1q and TNF related 6 [Source:HGNC Symbol;Acc:HGNC:14343]	22	protein_coding
ENSG00000120549	0.00195507	0.0209219	1.33335	KIAA1217	KIAA1217 [Source:HGNC Symbol;Acc:HGNC:25428]	10	protein_coding
ENSG00000134294	0.000128915	0.00274295	1.33308	SLC38A2	solute carrier family 38 member 2 [Source:HGNC Symbol;Acc:HGNC:13448]	12	protein_coding
ENSG00000184897	0.00395443	0.0339966	1.33283	H1-10	H1.10 linker histone [Source:HGNC Symbol;Acc:HGNC:4722]	3	protein_coding
ENSG00000161533	0.000373743	0.00613981	1.3321	ACOX1	acyl-CoA oxidase 1 [Source:HGNC Symbol;Acc:HGNC:119]	17	protein_coding
ENSG00000206075	0.00271103	0.0261443	1.33201	SERPINB5	serpin family B member 5 [Source:HGNC Symbol;Acc:HGNC:8949]	18	protein_coding
ENSG00000070778	0.00197838	0.021106	1.332	PTPN21	protein tyrosine phosphatase non-receptor type 21 [Source:HGNC Symbol;Acc:HGNC:9651]	14	protein_coding
ENSG00000101236	0.00221703	0.0226808	1.33174	RNF24	ring finger protein 24 [Source:HGNC Symbol;Acc:HGNC:13779]	20	protein_coding
ENSG00000023608	0.00134457	0.0157452	1.3316	SNAPC1	small nuclear RNA activating complex polypeptide 1 [Source:HGNC Symbol;Acc:HGNC:11134]	14	protein_coding
ENSG00000127838	0.00161394	0.0181543	1.33034	PNKD	PNKD metallo-beta-lactamase domain containing [Source:HGNC Symbol;Acc:HGNC:9153]	2	protein_coding
ENSG00000050820	0.00039874	0.00643081	1.33005	BCAR1	BCAR1 scaffold protein, Cas family member [Source:HGNC Symbol;Acc:HGNC:971]	16	protein_coding
ENSG00000170142	8.61459e-05	0.00205934	1.32977	UBE2E1	ubiquitin conjugating enzyme E2 E1 [Source:HGNC Symbol;Acc:HGNC:12477]	3	protein_coding
ENSG00000115963	0.00024126	0.00437551	1.32928	RND3	Rho family GTPase 3 [Source:HGNC Symbol;Acc:HGNC:671]	2	protein_coding
ENSG00000168785	0.000362158	0.00600651	1.32857	TSPAN5	tetraspanin 5 [Source:HGNC Symbol;Acc:HGNC:17753]	4	protein_coding
ENSG00000129084	0.00115574	0.0140782	1.32783	PSMA1	proteasome 20S subunit alpha 1 [Source:HGNC Symbol;Acc:HGNC:9530]	11	protein_coding
ENSG00000136026	0.000540574	0.0080223	1.32753	CKAP4	cytoskeleton associated protein 4 [Source:HGNC Symbol;Acc:HGNC:16991]	12	protein_coding
ENSG00000143702	0.00107941	0.0134494	1.32721	CEP170	centrosomal protein 170 [Source:HGNC Symbol;Acc:HGNC:28920]	1	protein_coding
ENSG00000196083	0.00450617	0.0374489	1.32695	IL1RAP	interleukin 1 receptor accessory protein [Source:HGNC Symbol;Acc:HGNC:5995]	3	protein_coding
ENSG00000000460	0.000600469	0.00871884	1.32605	FIRRM	FIGNL1 interacting regulator of recombination and mitosis [Source:HGNC Symbol;Acc:HGNC:25565]	1	protein_coding
ENSG00000076067	0.00622858	0.046857	1.32592	RBMS2	RNA binding motif single stranded interacting protein 2 [Source:HGNC Symbol;Acc:HGNC:9909]	12	protein_coding
ENSG00000137414	0.00207056	0.0217406	1.32512	FAM8A1	family with sequence similarity 8 member A1 [Source:HGNC Symbol;Acc:HGNC:16372]	6	protein_coding
ENSG00000018699	0.00132791	0.0156818	1.32475	TTC27	tetratricopeptide repeat domain 27 [Source:HGNC Symbol;Acc:HGNC:25986]	2	protein_coding
ENSG00000137648	6.45401e-05	0.00165786	1.32474	TMPRSS4	transmembrane serine protease 4 [Source:HGNC Symbol;Acc:HGNC:11878]	11	protein_coding
ENSG00000108960	0.000402242	0.00646447	1.32447	MMD	monocyte to macrophage differentiation associated [Source:HGNC Symbol;Acc:HGNC:7153]	17	protein_coding
ENSG00000137693	0.00507235	0.0407403	1.3216	YAP1	Yes1 associated transcriptional regulator [Source:HGNC Symbol;Acc:HGNC:16262]	11	protein_coding
ENSG00000108671	0.000362246	0.00600651	1.3212	PSMD11	proteasome 26S subunit, non-ATPase 11 [Source:HGNC Symbol;Acc:HGNC:9556]	17	protein_coding
ENSG00000124789	0.00595435	0.0454299	1.32035	NUP153	nucleoporin 153 [Source:HGNC Symbol;Acc:HGNC:8062]	6	protein_coding
ENSG00000100519	0.00203445	0.0215323	1.3195	PSMC6	proteasome 26S subunit, ATPase 6 [Source:HGNC Symbol;Acc:HGNC:9553]	14	protein_coding
ENSG00000159377	0.00462268	0.0381374	1.31926	PSMB4	proteasome 20S subunit beta 4 [Source:HGNC Symbol;Acc:HGNC:9541]	1	protein_coding
ENSG00000187231	0.00251044	0.0248721	1.31823	SESTD1	SEC14 and spectrin domain containing 1 [Source:HGNC Symbol;Acc:HGNC:18379]	2	protein_coding
ENSG00000095209	0.000830217	0.0112196	1.31779	TMEM38B	transmembrane protein 38B [Source:HGNC Symbol;Acc:HGNC:25535]	9	protein_coding
ENSG00000187838	0.000288548	0.0050571	1.31572	PLSCR3	phospholipid scramblase 3 [Source:HGNC Symbol;Acc:HGNC:16495]	17	protein_coding
ENSG00000116793	0.00605641	0.0459039	1.31479	PHTF1	putative homeodomain transcription factor 1 [Source:HGNC Symbol;Acc:HGNC:8939]	1	protein_coding
ENSG00000157191	0.000753648	0.0104082	1.31472	NECAP2	NECAP endocytosis associated 2 [Source:HGNC Symbol;Acc:HGNC:25528]	1	protein_coding
ENSG00000003402	0.00163905	0.018349	1.31156	CFLAR	CASP8 and FADD like apoptosis regulator [Source:HGNC Symbol;Acc:HGNC:1876]	2	protein_coding
ENSG00000166377	0.00616407	0.0464707	1.31064	ATP9B	ATPase phospholipid transporting 9B (putative) [Source:HGNC Symbol;Acc:HGNC:13541]	18	protein_coding
ENSG00000167703	0.00153512	0.0175118	1.31016	SLC43A2	solute carrier family 43 member 2 [Source:HGNC Symbol;Acc:HGNC:23087]	17	protein_coding
ENSG00000001084	0.00181971	0.0198283	1.30984	GCLC	glutamate-cysteine ligase catalytic subunit [Source:HGNC Symbol;Acc:HGNC:4311]	6	protein_coding
ENSG00000155363	0.000509602	0.00765107	1.30941	MOV10	Mov10 RNA helicase [Source:HGNC Symbol;Acc:HGNC:7200]	1	protein_coding
ENSG00000178764	0.00607535	0.0459894	1.30931	ZHX2	zinc fingers and homeoboxes 2 [Source:HGNC Symbol;Acc:HGNC:18513]	8	protein_coding
ENSG00000198604	0.00111948	0.013789	1.30914	BAZ1A	bromodomain adjacent to zinc finger domain 1A [Source:HGNC Symbol;Acc:HGNC:960]	14	protein_coding
ENSG00000205542	0.00309939	0.0287324	1.30836	TMSB4X	thymosin beta 4 X-linked [Source:HGNC Symbol;Acc:HGNC:11881]	X	protein_coding
ENSG00000113356	0.00203466	0.0215323	1.30834	POLR3G	RNA polymerase III subunit G [Source:HGNC Symbol;Acc:HGNC:30075]	5	protein_coding
ENSG00000164054	0.00538624	0.0423937	1.30794	SHISA5	shisa family member 5 [Source:HGNC Symbol;Acc:HGNC:30376]	3	protein_coding
ENSG00000110172	0.00029846	0.00516746	1.30698	CHORDC1	cysteine and histidine rich domain containing 1 [Source:HGNC Symbol;Acc:HGNC:14525]	11	protein_coding
ENSG00000074527	0.0026256	0.0256164	1.30648	NTN4	netrin 4 [Source:HGNC Symbol;Acc:HGNC:13658]	12	protein_coding
ENSG00000134324	0.00541813	0.0425478	1.30587	LPIN1	lipin 1 [Source:HGNC Symbol;Acc:HGNC:13345]	2	protein_coding
ENSG00000161057	0.00020186	0.00384349	1.3042	PSMC2	proteasome 26S subunit, ATPase 2 [Source:HGNC Symbol;Acc:HGNC:9548]	7	protein_coding
ENSG00000066651	0.00297274	0.0279248	1.30357	TRMT11	tRNA methyltransferase 11 homolog [Source:HGNC Symbol;Acc:HGNC:21080]	6	protein_coding
ENSG00000154920	0.00214169	0.0221994	1.30304	EME1	essential meiotic structure-specific endonuclease 1 [Source:HGNC Symbol;Acc:HGNC:24965]	17	protein_coding
ENSG00000112208	0.000281848	0.00496502	1.30132	BAG2	BAG cochaperone 2 [Source:HGNC Symbol;Acc:HGNC:938]	6	protein_coding
ENSG00000111700	0.00340839	0.0306322	1.30031	SLCO1B3	solute carrier organic anion transporter family member 1B3 [Source:HGNC Symbol;Acc:HGNC:10961]	12	protein_coding
ENSG00000133019	0.00602434	0.045759	-1.30009	CHRM3	cholinergic receptor muscarinic 3 [Source:HGNC Symbol;Acc:HGNC:1952]	1	protein_coding
ENSG00000164649	0.004974	0.0401558	-1.30015	CDCA7L	cell division cycle associated 7 like [Source:HGNC Symbol;Acc:HGNC:30777]	7	protein_coding
ENSG00000260027	0.00401786	0.0344026	-1.30103	HOXB7	homeobox B7 [Source:HGNC Symbol;Acc:HGNC:5118]	17	protein_coding
ENSG00000143198	0.00136043	0.015882	-1.3016	MGST3	microsomal glutathione S-transferase 3 [Source:HGNC Symbol;Acc:HGNC:7064]	1	protein_coding
ENSG00000135677	0.00472435	0.0386931	-1.30338	GNS	glucosamine (N-acetyl)-6-sulfatase [Source:HGNC Symbol;Acc:HGNC:4422]	12	protein_coding
ENSG00000162337	0.0047524	0.0388552	-1.30356	LRP5	LDL receptor related protein 5 [Source:HGNC Symbol;Acc:HGNC:6697]	11	protein_coding
ENSG00000169499	0.0014931	0.0171222	-1.30382	PLEKHA2	pleckstrin homology domain containing A2 [Source:HGNC Symbol;Acc:HGNC:14336]	8	protein_coding
ENSG00000135778	0.00307801	0.0286009	-1.30469	NTPCR	nucleoside-triphosphatase, cancer-related [Source:HGNC Symbol;Acc:HGNC:28204]	1	protein_coding
ENSG00000204385	0.00585249	0.0448638	-1.30484	SLC44A4	solute carrier family 44 member 4 [Source:HGNC Symbol;Acc:HGNC:13941]	6	protein_coding
ENSG00000151135	0.00375807	0.0326794	-1.30526	TMEM263	transmembrane protein 263 [Source:HGNC Symbol;Acc:HGNC:28281]	12	protein_coding
ENSG00000205593	0.00293308	0.0276626	-1.30575	DENND6B	DENN domain containing 6B [Source:HGNC Symbol;Acc:HGNC:32690]	22	protein_coding
ENSG00000134698	0.000971484	0.0124905	-1.30604	AGO4	argonaute RISC component 4 [Source:HGNC Symbol;Acc:HGNC:18424]	1	protein_coding
ENSG00000189077	0.000841351	0.0113098	-1.30647	TMEM120A	transmembrane protein 120A [Source:HGNC Symbol;Acc:HGNC:21697]	7	protein_coding
ENSG00000129158	0.00160674	0.0180971	-1.30652	SERGEF	secretion regulating guanine nucleotide exchange factor [Source:HGNC Symbol;Acc:HGNC:17499]	11	protein_coding
ENSG00000186918	0.0021895	0.0225461	-1.30713	ZNF395	zinc finger protein 395 [Source:HGNC Symbol;Acc:HGNC:18737]	8	protein_coding
ENSG00000196139	0.000830667	0.0112196	-1.30817	AKR1C3	aldo-keto reductase family 1 member C3 [Source:HGNC Symbol;Acc:HGNC:386]	10	protein_coding
ENSG00000213793	0.000218842	0.00407352	-1.30887	ZNF888	zinc finger protein 888 [Source:HGNC Symbol;Acc:HGNC:38695]	19	protein_coding
ENSG00000125967	0.00167002	0.0186249	-1.30898	NECAB3	N-terminal EF-hand calcium binding protein 3 [Source:HGNC Symbol;Acc:HGNC:15851]	20	protein_coding
ENSG00000176834	0.000405162	0.00648994	-1.31021	VSIG10	V-set and immunoglobulin domain containing 10 [Source:HGNC Symbol;Acc:HGNC:26078]	12	protein_coding
ENSG00000184939	0.00544767	0.0426531	-1.31074	ZFP90	ZFP90 zinc finger protein [Source:HGNC Symbol;Acc:HGNC:23329]	16	protein_coding
ENSG00000155066	0.00218737	0.0225406	-1.31089	PROM2	prominin 2 [Source:HGNC Symbol;Acc:HGNC:20685]	2	protein_coding
ENSG00000148218	0.00411265	0.03496	-1.31155	ALAD	aminolevulinate dehydratase [Source:HGNC Symbol;Acc:HGNC:395]	9	protein_coding
ENSG00000116171	0.000555107	0.00819494	-1.3116	SCP2	sterol carrier protein 2 [Source:HGNC Symbol;Acc:HGNC:10606]	1	protein_coding
ENSG00000187678	0.00623562	0.0468849	-1.31161	SPRY4	sprouty RTK signaling antagonist 4 [Source:HGNC Symbol;Acc:HGNC:15533]	5	protein_coding
ENSG00000117305	0.000267924	0.00477331	-1.31181	HMGCL	3-hydroxy-3-methylglutaryl-CoA lyase [Source:HGNC Symbol;Acc:HGNC:5005]	1	protein_coding
ENSG00000110628	0.00533876	0.0421828	-1.31212	SLC22A18	solute carrier family 22 member 18 [Source:HGNC Symbol;Acc:HGNC:10964]	11	protein_coding
ENSG00000142459	0.00515394	0.0411318	-1.31224	EVI5L	ecotropic viral integration site 5 like [Source:HGNC Symbol;Acc:HGNC:30464]	19	protein_coding
ENSG00000205213	0.00318899	0.0292732	-1.3126	LGR4	leucine rich repeat containing G protein-coupled receptor 4 [Source:HGNC Symbol;Acc:HGNC:13299]	11	protein_coding
ENSG00000005882	0.000228721	0.00420752	-1.31282	PDK2	pyruvate dehydrogenase kinase 2 [Source:HGNC Symbol;Acc:HGNC:8810]	17	protein_coding
ENSG00000105227	0.00594976	0.0454299	-1.31316	PRX	periaxin [Source:HGNC Symbol;Acc:HGNC:13797]	19	protein_coding
ENSG00000090013	0.00126486	0.0151184	-1.31436	BLVRB	biliverdin reductase B [Source:HGNC Symbol;Acc:HGNC:1063]	19	protein_coding
ENSG00000005469	0.000564436	0.00830661	-1.31579	CROT	carnitine O-octanoyltransferase [Source:HGNC Symbol;Acc:HGNC:2366]	7	protein_coding
ENSG00000272398	0.00225045	0.0229231	-1.31688	CD24	CD24 molecule [Source:HGNC Symbol;Acc:HGNC:1645]	6	protein_coding
ENSG00000110011	0.0054146	0.0425458	-1.31699	DNAJC4	DnaJ heat shock protein family (Hsp40) member C4 [Source:HGNC Symbol;Acc:HGNC:5271]	11	protein_coding
ENSG00000164904	0.000399412	0.00643432	-1.31703	ALDH7A1	aldehyde dehydrogenase 7 family member A1 [Source:HGNC Symbol;Acc:HGNC:877]	5	protein_coding
ENSG00000170439	0.00571367	0.0441107	-1.31758	TMT1B	thiol methyltransferase 1B [Source:HGNC Symbol;Acc:HGNC:28276]	12	protein_coding
ENSG00000111077	0.000342201	0.00576235	-1.31772	TNS2	tensin 2 [Source:HGNC Symbol;Acc:HGNC:19737]	12	protein_coding
ENSG00000084676	0.00340463	0.0306178	-1.31779	NCOA1	nuclear receptor coactivator 1 [Source:HGNC Symbol;Acc:HGNC:7668]	2	protein_coding
ENSG00000122642	0.00156318	0.0177594	-1.31836	FKBP9	FKBP prolyl isomerase 9 [Source:HGNC Symbol;Acc:HGNC:3725]	7	protein_coding
ENSG00000162694	0.000704863	0.00989891	-1.31949	EXTL2	exostosin like glycosyltransferase 2 [Source:HGNC Symbol;Acc:HGNC:3516]	1	protein_coding
ENSG00000167608	0.00375878	0.0326794	-1.31953	TMC4	transmembrane channel like 4 [Source:HGNC Symbol;Acc:HGNC:22998]	19	protein_coding
ENSG00000136943	0.00422842	0.0357291	-1.31971	CTSV	cathepsin V [Source:HGNC Symbol;Acc:HGNC:2538]	9	protein_coding
ENSG00000223478	0.00593156	0.0453715	-1.3204	ZDHHC12-DT	ZDHHC12 divergent transcript [Source:HGNC Symbol;Acc:HGNC:55873]	9	lncRNA
ENSG00000096872	0.00418097	0.0354342	-1.3218	IFT74	intraflagellar transport 74 [Source:HGNC Symbol;Acc:HGNC:21424]	9	protein_coding
ENSG00000226137	0.00047694	0.00731618	-1.32223	BAIAP2-DT	BAIAP2 divergent transcript [Source:HGNC Symbol;Acc:HGNC:44342]	17	lncRNA
ENSG00000162482	0.0037471	0.0326211	-1.32439	AKR7A3	aldo-keto reductase family 7 member A3 [Source:HGNC Symbol;Acc:HGNC:390]	1	protein_coding
ENSG00000162949	0.00351798	0.0312788	-1.32454	CAPN13	calpain 13 [Source:HGNC Symbol;Acc:HGNC:16663]	2	protein_coding
ENSG00000169738	0.00478519	0.0390105	-1.32457	DCXR	dicarbonyl and L-xylulose reductase [Source:HGNC Symbol;Acc:HGNC:18985]	17	protein_coding
ENSG00000274180	0.00306979	0.0286009	-1.32634	NATD1	N-acetyltransferase domain containing 1 [Source:HGNC Symbol;Acc:HGNC:30770]	17	protein_coding
ENSG00000123384	0.00237902	0.0238116	-1.32686	LRP1	LDL receptor related protein 1 [Source:HGNC Symbol;Acc:HGNC:6692]	12	protein_coding
ENSG00000138796	8.83564e-05	0.00209798	-1.32814	HADH	hydroxyacyl-CoA dehydrogenase [Source:HGNC Symbol;Acc:HGNC:4799]	4	protein_coding
ENSG00000196597	0.00171283	0.0189253	-1.32818	ZNF782	zinc finger protein 782 [Source:HGNC Symbol;Acc:HGNC:33110]	9	protein_coding
ENSG00000213853	0.000197697	0.00377442	-1.32898	EMP2	epithelial membrane protein 2 [Source:HGNC Symbol;Acc:HGNC:3334]	16	protein_coding
ENSG00000003249	0.0061533	0.0464142	-1.33066	DBNDD1	dysbindin domain containing 1 [Source:HGNC Symbol;Acc:HGNC:28455]	16	protein_coding
ENSG00000133678	0.00339421	0.0305677	-1.33113	TMEM254	transmembrane protein 254 [Source:HGNC Symbol;Acc:HGNC:25804]	10	protein_coding
ENSG00000182919	0.00177069	0.0194075	-1.33262	C11orf54	chromosome 11 open reading frame 54 [Source:HGNC Symbol;Acc:HGNC:30204]	11	protein_coding
ENSG00000138028	0.00265858	0.0258681	-1.33264	CGREF1	cell growth regulator with EF-hand domain 1 [Source:HGNC Symbol;Acc:HGNC:16962]	2	protein_coding
ENSG00000107902	0.00186458	0.0201706	-1.33273	LHPP	phospholysine phosphohistidine inorganic pyrophosphate phosphatase [Source:HGNC Symbol;Acc:HGNC:30042]	10	protein_coding
ENSG00000179163	0.00033093	0.00561231	-1.33579	FUCA1	alpha-L-fucosidase 1 [Source:HGNC Symbol;Acc:HGNC:4006]	1	protein_coding
ENSG00000135525	0.000782787	0.0106956	-1.33675	MAP7	microtubule associated protein 7 [Source:HGNC Symbol;Acc:HGNC:6869]	6	protein_coding
ENSG00000179889	0.00119316	0.01442	-1.3375	PDXDC1	pyridoxal dependent decarboxylase domain containing 1 [Source:HGNC Symbol;Acc:HGNC:28995]	16	protein_coding
ENSG00000107331	0.0047044	0.0385744	-1.33779	ABCA2	ATP binding cassette subfamily A member 2 [Source:HGNC Symbol;Acc:HGNC:32]	9	protein_coding
ENSG00000116679	0.000422137	0.00668605	-1.33855	IVNS1ABP	influenza virus NS1A binding protein [Source:HGNC Symbol;Acc:HGNC:16951]	1	protein_coding
ENSG00000175567	0.00666446	0.0489678	-1.33905	UCP2	uncoupling protein 2 [Source:HGNC Symbol;Acc:HGNC:12518]	11	protein_coding
ENSG00000144677	0.00160143	0.0180566	-1.33907	CTDSPL	CTD small phosphatase like [Source:HGNC Symbol;Acc:HGNC:16890]	3	protein_coding
ENSG00000074370	0.00113687	0.0139304	-1.33953	ATP2A3	ATPase sarcoplasmic/endoplasmic reticulum Ca2+ transporting 3 [Source:HGNC Symbol;Acc:HGNC:813]	17	protein_coding
ENSG00000185761	0.00262728	0.0256164	-1.34027	ADAMTSL5	ADAMTS like 5 [Source:HGNC Symbol;Acc:HGNC:27912]	19	protein_coding
ENSG00000164237	0.000203566	0.00386556	-1.3404	CMBL	carboxymethylenebutenolidase homolog [Source:HGNC Symbol;Acc:HGNC:25090]	5	protein_coding
ENSG00000176024	0.00436781	0.0366559	-1.3411	ZNF613	zinc finger protein 613 [Source:HGNC Symbol;Acc:HGNC:25827]	19	protein_coding
ENSG00000145743	0.00521158	0.0415046	-1.34144	FBXL17	F-box and leucine rich repeat protein 17 [Source:HGNC Symbol;Acc:HGNC:13615]	5	protein_coding
ENSG00000151413	0.00330767	0.0299718	-1.34173	NUBPL	NUBP iron-sulfur cluster assembly factor, mitochondrial [Source:HGNC Symbol;Acc:HGNC:20278]	14	protein_coding
ENSG00000198960	0.00259041	0.0254325	-1.34189	ARMCX6	armadillo repeat containing X-linked 6 [Source:HGNC Symbol;Acc:HGNC:26094]	X	protein_coding
ENSG00000047346	0.00591364	0.0452589	-1.34203	ATOSA	atos homolog A [Source:HGNC Symbol;Acc:HGNC:25609]	15	protein_coding
ENSG00000147180	0.00273026	0.0262581	-1.34264	ZNF711	zinc finger protein 711 [Source:HGNC Symbol;Acc:HGNC:13128]	X	protein_coding
ENSG00000107669	0.00149738	0.0171573	-1.34279	ATE1	arginyltransferase 1 [Source:HGNC Symbol;Acc:HGNC:782]	10	protein_coding
ENSG00000157353	0.00133574	0.0156999	-1.34371	FCSK	fucose kinase [Source:HGNC Symbol;Acc:HGNC:29500]	16	protein_coding
ENSG00000005187	0.000549076	0.00811438	-1.34469	ACSM3	acyl-CoA synthetase medium chain family member 3 [Source:HGNC Symbol;Acc:HGNC:10522]	16	protein_coding
ENSG00000164010	0.00395601	0.0339966	-1.34492	ERMAP	erythroblast membrane associated protein (Scianna blood group) [Source:HGNC Symbol;Acc:HGNC:15743]	1	protein_coding
ENSG00000152642	0.00569305	0.0439756	-1.34533	GPD1L	glycerol-3-phosphate dehydrogenase 1 like [Source:HGNC Symbol;Acc:HGNC:28956]	3	protein_coding
ENSG00000109654	0.00482483	0.0392657	-1.346	TRIM2	tripartite motif containing 2 [Source:HGNC Symbol;Acc:HGNC:15974]	4	protein_coding
ENSG00000164442	0.00482891	0.0392762	-1.34649	CITED2	Cbp/p300 interacting transactivator with Glu/Asp rich carboxy-terminal domain 2 [Source:HGNC Symbol;Acc:HGNC:1987]	6	protein_coding
ENSG00000103202	0.00553872	0.0432326	-1.34664	NME4	NME/NM23 nucleoside diphosphate kinase 4 [Source:HGNC Symbol;Acc:HGNC:7852]	16	protein_coding
ENSG00000143819	0.000267169	0.00477189	-1.34695	EPHX1	epoxide hydrolase 1 [Source:HGNC Symbol;Acc:HGNC:3401]	1	protein_coding
ENSG00000161798	0.00326119	0.0297252	-1.34785	AQP5	aquaporin 5 [Source:HGNC Symbol;Acc:HGNC:638]	12	protein_coding
ENSG00000198576	0.000792961	0.0108241	-1.34826	ARC	activity regulated cytoskeleton associated protein [Source:HGNC Symbol;Acc:HGNC:648]	8	protein_coding
ENSG00000113719	4.46397e-05	0.00126134	-1.34892	ERGIC1	endoplasmic reticulum-golgi intermediate compartment 1 [Source:HGNC Symbol;Acc:HGNC:29205]	5	protein_coding
ENSG00000235609	0.00111569	0.0137543	-1.34922	NA	NA	NA	NA
ENSG00000272189	0.00580067	0.0446006	-1.34966	MAP7-AS1	MAP7 antisense RNA 1 [Source:HGNC Symbol;Acc:HGNC:56045]	6	lncRNA
ENSG00000157388	0.000215122	0.00402017	-1.35019	CACNA1D	calcium voltage-gated channel subunit alpha1 D [Source:HGNC Symbol;Acc:HGNC:1391]	3	protein_coding
ENSG00000115457	0.000138582	0.00287924	-1.35056	IGFBP2	insulin like growth factor binding protein 2 [Source:HGNC Symbol;Acc:HGNC:5471]	2	protein_coding
ENSG00000166619	0.000131976	0.0027803	-1.3517	BLCAP	BLCAP apoptosis inducing factor [Source:HGNC Symbol;Acc:HGNC:1055]	20	protein_coding
ENSG00000120899	0.000351432	0.00589785	-1.35203	PTK2B	protein tyrosine kinase 2 beta [Source:HGNC Symbol;Acc:HGNC:9612]	8	protein_coding
ENSG00000108306	0.00448823	0.0373438	-1.35208	FBXL20	F-box and leucine rich repeat protein 20 [Source:HGNC Symbol;Acc:HGNC:24679]	17	protein_coding
ENSG00000213145	0.00455219	0.0377204	-1.35251	CRIP1	cysteine rich protein 1 [Source:HGNC Symbol;Acc:HGNC:2360]	14	protein_coding
ENSG00000225697	0.0030761	0.0286009	-1.35272	SLC26A6	solute carrier family 26 member 6 [Source:HGNC Symbol;Acc:HGNC:14472]	3	protein_coding
ENSG00000126005	0.00347105	0.0309906	-1.35297	MMP24OS	MMP24 opposite strand [Source:HGNC Symbol;Acc:HGNC:44421]	20	protein_coding
ENSG00000112992	0.00646153	0.0480008	-1.35333	NNT	nicotinamide nucleotide transhydrogenase [Source:HGNC Symbol;Acc:HGNC:7863]	5	protein_coding
ENSG00000131089	0.000230823	0.00422784	-1.35341	ARHGEF9	Cdc42 guanine nucleotide exchange factor 9 [Source:HGNC Symbol;Acc:HGNC:14561]	X	protein_coding
ENSG00000103460	0.000189662	0.00368069	-1.35383	TOX3	TOX high mobility group box family member 3 [Source:HGNC Symbol;Acc:HGNC:11972]	16	protein_coding
ENSG00000138380	0.00634806	0.0474719	-1.35384	CARF	calcium responsive transcription factor [Source:HGNC Symbol;Acc:HGNC:14435]	2	protein_coding
ENSG00000284691	0.00085719	0.0114575	-1.35401		novel zinc finger protein	7	protein_coding
ENSG00000113924	0.00258827	0.0254291	-1.35508	HGD	homogentisate 1,2-dioxygenase [Source:HGNC Symbol;Acc:HGNC:4892]	3	protein_coding
ENSG00000125798	0.00171487	0.0189253	-1.35602	FOXA2	forkhead box A2 [Source:HGNC Symbol;Acc:HGNC:5022]	20	protein_coding
ENSG00000137312	0.00142984	0.016558	-1.35623	FLOT1	flotillin 1 [Source:HGNC Symbol;Acc:HGNC:3757]	6	protein_coding
ENSG00000107281	0.00124162	0.0149164	-1.3569	NPDC1	neural proliferation, differentiation and control 1 [Source:HGNC Symbol;Acc:HGNC:7899]	9	protein_coding
ENSG00000063176	7.41813e-05	0.00186152	-1.35707	SPHK2	sphingosine kinase 2 [Source:HGNC Symbol;Acc:HGNC:18859]	19	protein_coding
ENSG00000223768	0.00452538	0.0375423	-1.35736	LINC00205	long intergenic non-protein coding RNA 205 [Source:HGNC Symbol;Acc:HGNC:16420]	21	lncRNA
ENSG00000123080	0.00368343	0.0321575	-1.35949	CDKN2C	cyclin dependent kinase inhibitor 2C [Source:HGNC Symbol;Acc:HGNC:1789]	1	protein_coding
ENSG00000242498	0.000264075	0.0047226	-1.35991	ARPIN	actin related protein 2/3 complex inhibitor [Source:HGNC Symbol;Acc:HGNC:28782]	15	protein_coding
ENSG00000007255	0.00137303	0.0160039	-1.36045	TRAPPC6A	trafficking protein particle complex subunit 6A [Source:HGNC Symbol;Acc:HGNC:23069]	19	protein_coding
ENSG00000166415	0.00410159	0.034908	-1.36152	WDR72	WD repeat domain 72 [Source:HGNC Symbol;Acc:HGNC:26790]	15	protein_coding
ENSG00000162878	0.00252225	0.0249366	-1.36152	PKDCC	protein kinase domain containing, cytoplasmic [Source:HGNC Symbol;Acc:HGNC:25123]	2	protein_coding
ENSG00000149150	0.00517363	0.0412256	-1.36235	SLC43A1	solute carrier family 43 member 1 [Source:HGNC Symbol;Acc:HGNC:9225]	11	protein_coding
ENSG00000171766	0.00178737	0.0195235	-1.36314	GATM	glycine amidinotransferase [Source:HGNC Symbol;Acc:HGNC:4175]	15	protein_coding
ENSG00000142765	0.00109946	0.0136256	-1.36356	SYTL1	synaptotagmin like 1 [Source:HGNC Symbol;Acc:HGNC:15584]	1	protein_coding
ENSG00000102893	0.00178818	0.0195235	-1.3642	PHKB	phosphorylase kinase regulatory subunit beta [Source:HGNC Symbol;Acc:HGNC:8927]	16	protein_coding
ENSG00000104763	0.000262759	0.00470502	-1.36474	ASAH1	N-acylsphingosine amidohydrolase 1 [Source:HGNC Symbol;Acc:HGNC:735]	8	protein_coding
ENSG00000225138	0.00107018	0.0133801	-1.36517	SLC9A3-AS1	SLC9A3 antisense RNA 1 [Source:HGNC Symbol;Acc:HGNC:40550]	5	lncRNA
ENSG00000143409	0.00167028	0.0186249	-1.36537	MINDY1	MINDY lysine 48 deubiquitinase 1 [Source:HGNC Symbol;Acc:HGNC:25648]	1	protein_coding
ENSG00000164403	0.000710312	0.00993593	-1.3666	SHROOM1	shroom family member 1 [Source:HGNC Symbol;Acc:HGNC:24084]	5	protein_coding
ENSG00000006756	0.000714901	0.00998036	-1.36776	ARSD	arylsulfatase D [Source:HGNC Symbol;Acc:HGNC:717]	X	protein_coding
ENSG00000064042	0.00476346	0.0388782	-1.36869	LIMCH1	LIM and calponin homology domains 1 [Source:HGNC Symbol;Acc:HGNC:29191]	4	protein_coding
ENSG00000125827	0.00200454	0.0212774	-1.36881	TMX4	thioredoxin related transmembrane protein 4 [Source:HGNC Symbol;Acc:HGNC:25237]	20	protein_coding
ENSG00000157399	0.00137406	0.0160039	-1.3706	ARSL	arylsulfatase L [Source:HGNC Symbol;Acc:HGNC:719]	X	protein_coding
ENSG00000114423	4.86683e-05	0.00134821	-1.37191	CBLB	Cbl proto-oncogene B [Source:HGNC Symbol;Acc:HGNC:1542]	3	protein_coding
ENSG00000144115	0.000255669	0.00459554	-1.37346	THNSL2	threonine synthase like 2 [Source:HGNC Symbol;Acc:HGNC:25602]	2	protein_coding
ENSG00000103811	9.10195e-05	0.00214321	-1.37449	CTSH	cathepsin H [Source:HGNC Symbol;Acc:HGNC:2535]	15	protein_coding
ENSG00000177694	0.00107008	0.0133801	-1.37575	NAALADL2	N-acetylated alpha-linked acidic dipeptidase like 2 [Source:HGNC Symbol;Acc:HGNC:23219]	3	protein_coding
ENSG00000144455	0.000613754	0.00889346	-1.37672	SUMF1	sulfatase modifying factor 1 [Source:HGNC Symbol;Acc:HGNC:20376]	3	protein_coding
ENSG00000272763	0.000358748	0.00598393	-1.37801	LINC03057	long intergenic non-protein coding RNA 3057 [Source:HGNC Symbol;Acc:HGNC:56359]	17	lncRNA
ENSG00000104450	0.000224552	0.00415789	-1.37812	SPAG1	sperm associated antigen 1 [Source:HGNC Symbol;Acc:HGNC:11212]	8	protein_coding
ENSG00000111319	5.58723e-05	0.00149218	-1.37855	SCNN1A	sodium channel epithelial 1 subunit alpha [Source:HGNC Symbol;Acc:HGNC:10599]	12	protein_coding
ENSG00000174306	0.00153575	0.0175118	-1.37861	ZHX3	zinc fingers and homeoboxes 3 [Source:HGNC Symbol;Acc:HGNC:15935]	20	protein_coding
ENSG00000164056	0.000531503	0.00789597	-1.37918	SPRY1	sprouty RTK signaling antagonist 1 [Source:HGNC Symbol;Acc:HGNC:11269]	4	protein_coding
ENSG00000074855	0.00491243	0.0397496	-1.38008	ANO8	anoctamin 8 [Source:HGNC Symbol;Acc:HGNC:29329]	19	protein_coding
ENSG00000135916	0.000582295	0.00852504	-1.38088	ITM2C	integral membrane protein 2C [Source:HGNC Symbol;Acc:HGNC:6175]	2	protein_coding
ENSG00000141179	0.0003515	0.00589785	-1.38111	PCTP	phosphatidylcholine transfer protein [Source:HGNC Symbol;Acc:HGNC:8752]	17	protein_coding
ENSG00000079435	0.00302767	0.0283277	-1.38144	LIPE	lipase E, hormone sensitive type [Source:HGNC Symbol;Acc:HGNC:6621]	19	protein_coding
ENSG00000143554	9.75022e-05	0.00226101	-1.38249	SLC27A3	solute carrier family 27 member 3 [Source:HGNC Symbol;Acc:HGNC:10997]	1	protein_coding
ENSG00000257588	0.00141435	0.0164056	-1.38272	AQP5-AS1	AQP5 and AQP2 antisense RNA 2 [Source:HGNC Symbol;Acc:HGNC:55474]	12	lncRNA
ENSG00000205133	0.000117458	0.00257906	-1.38281	TRIQK	triple QxxK/R motif containing [Source:HGNC Symbol;Acc:HGNC:27828]	8	protein_coding
ENSG00000196440	0.00402603	0.0344422	-1.3832	ARMCX4	armadillo repeat containing X-linked 4 [Source:HGNC Symbol;Acc:HGNC:28615]	X	protein_coding
ENSG00000280798	0.0026124	0.0255773	-1.38389	LINC00294	long intergenic non-protein coding RNA 294 [Source:HGNC Symbol;Acc:HGNC:27456]	11	lncRNA
ENSG00000129514	6.22431e-05	0.00162846	-1.38509	FOXA1	forkhead box A1 [Source:HGNC Symbol;Acc:HGNC:5021]	14	protein_coding
ENSG00000007952	0.000101213	0.00232134	-1.38563	NOX1	NADPH oxidase 1 [Source:HGNC Symbol;Acc:HGNC:7889]	X	protein_coding
ENSG00000288868	0.0029688	0.0279063	-1.38771		novel transcript, antisense to GOLGB1	3	lncRNA
ENSG00000117480	2.81499e-05	0.000889712	-1.38783	FAAH	fatty acid amide hydrolase [Source:HGNC Symbol;Acc:HGNC:3553]	1	protein_coding
ENSG00000108582	0.00112331	0.0138242	-1.38804	CPD	carboxypeptidase D [Source:HGNC Symbol;Acc:HGNC:2301]	17	protein_coding
ENSG00000122729	0.000434677	0.00680356	-1.38836	ACO1	aconitase 1 [Source:HGNC Symbol;Acc:HGNC:117]	9	protein_coding
ENSG00000054179	0.00531541	0.0420471	-1.38935	ENTPD2	ectonucleoside triphosphate diphosphohydrolase 2 [Source:HGNC Symbol;Acc:HGNC:3364]	9	protein_coding
ENSG00000064309	0.000876691	0.0116738	-1.3895	CDON	cell adhesion associated, oncogene regulated [Source:HGNC Symbol;Acc:HGNC:17104]	11	protein_coding
ENSG00000115884	0.000174144	0.00343987	-1.39035	SDC1	syndecan 1 [Source:HGNC Symbol;Acc:HGNC:10658]	2	protein_coding
ENSG00000141753	0.00353315	0.0313526	-1.3905	IGFBP4	insulin like growth factor binding protein 4 [Source:HGNC Symbol;Acc:HGNC:5473]	17	protein_coding
ENSG00000273329	0.00432182	0.0363567	-1.3909		novel transcript	7	lncRNA
ENSG00000183248	0.00259285	0.0254387	-1.39203	PRR36	proline rich 36 [Source:HGNC Symbol;Acc:HGNC:26172]	19	protein_coding
ENSG00000188993	0.00415217	0.0352748	-1.39208	LRRC66	leucine rich repeat containing 66 [Source:HGNC Symbol;Acc:HGNC:34299]	4	protein_coding
ENSG00000289047	0.00507748	0.0407583	-1.39254		novel transcript	6	lncRNA
ENSG00000135821	0.000134211	0.00280079	-1.39258	GLUL	glutamate-ammonia ligase [Source:HGNC Symbol;Acc:HGNC:4341]	1	protein_coding
ENSG00000149260	0.000290743	0.00507741	-1.39304	CAPN5	calpain 5 [Source:HGNC Symbol;Acc:HGNC:1482]	11	protein_coding
ENSG00000213901	0.00108671	0.013515	-1.39605	SLC23A3	solute carrier family 23 member 3 [Source:HGNC Symbol;Acc:HGNC:20601]	2	protein_coding
ENSG00000175772	0.00056913	0.00836698	-1.39821	LINC01106	long intergenic non-protein coding RNA 1106 [Source:HGNC Symbol;Acc:HGNC:26769]	2	lncRNA
ENSG00000198324	0.000821456	0.0111172	-1.39976	PHETA1	PH domain containing endocytic trafficking adaptor 1 [Source:HGNC Symbol;Acc:HGNC:26509]	12	protein_coding
ENSG00000243766	0.00311129	0.0287582	-1.40021	HOTTIP	HOXA distal transcript antisense RNA [Source:HGNC Symbol;Acc:HGNC:37461]	7	lncRNA
ENSG00000142687	0.000425246	0.00672774	-1.40046	KIAA0319L	KIAA0319 like [Source:HGNC Symbol;Acc:HGNC:30071]	1	protein_coding
ENSG00000243335	0.00104109	0.013156	-1.4012	KCTD7	potassium channel tetramerization domain containing 7 [Source:HGNC Symbol;Acc:HGNC:21957]	7	protein_coding
ENSG00000153395	0.000757884	0.0104411	-1.40134	LPCAT1	lysophosphatidylcholine acyltransferase 1 [Source:HGNC Symbol;Acc:HGNC:25718]	5	protein_coding
ENSG00000168237	0.000231253	0.00422784	-1.40196	GLYCTK	glycerate kinase [Source:HGNC Symbol;Acc:HGNC:24247]	3	protein_coding
ENSG00000149577	0.000117675	0.00257906	-1.40238	SIDT2	SID1 transmembrane family member 2 [Source:HGNC Symbol;Acc:HGNC:24272]	11	protein_coding
ENSG00000016082	0.00048638	0.00740472	-1.40275	ISL1	ISL LIM homeobox 1 [Source:HGNC Symbol;Acc:HGNC:6132]	5	protein_coding
ENSG00000187535	0.00206538	0.0217273	-1.40331	IFT140	intraflagellar transport 140 [Source:HGNC Symbol;Acc:HGNC:29077]	16	protein_coding
ENSG00000137642	0.00191829	0.020594	-1.40402	SORL1	sortilin related receptor 1 [Source:HGNC Symbol;Acc:HGNC:11185]	11	protein_coding
ENSG00000133243	0.000128245	0.0027364	-1.40486	BTBD2	BTB domain containing 2 [Source:HGNC Symbol;Acc:HGNC:15504]	19	protein_coding
ENSG00000105514	0.00256197	0.0252233	-1.40508	RAB3D	RAB3D, member RAS oncogene family [Source:HGNC Symbol;Acc:HGNC:9779]	19	protein_coding
ENSG00000189120	6.35975e-05	0.00164864	-1.40524	SP6	Sp6 transcription factor [Source:HGNC Symbol;Acc:HGNC:14530]	17	protein_coding
ENSG00000079257	0.000381918	0.00624614	-1.40535	LXN	latexin [Source:HGNC Symbol;Acc:HGNC:13347]	3	protein_coding
ENSG00000076770	7.99508e-05	0.00194749	-1.4062	MBNL3	muscleblind like splicing regulator 3 [Source:HGNC Symbol;Acc:HGNC:20564]	X	protein_coding
ENSG00000181019	4.08633e-05	0.00118102	-1.40639	NQO1	NAD(P)H quinone dehydrogenase 1 [Source:HGNC Symbol;Acc:HGNC:2874]	16	protein_coding
ENSG00000197121	0.00132996	0.0156818	-1.40654	PGAP1	post-GPI attachment to proteins inositol deacylase 1 [Source:HGNC Symbol;Acc:HGNC:25712]	2	protein_coding
ENSG00000119943	0.000837145	0.0112855	-1.40675	PYROXD2	pyridine nucleotide-disulphide oxidoreductase domain 2 [Source:HGNC Symbol;Acc:HGNC:23517]	10	protein_coding
ENSG00000150403	0.00266951	0.0259386	-1.40724	TMCO3	transmembrane and coiled-coil domains 3 [Source:HGNC Symbol;Acc:HGNC:20329]	13	protein_coding
ENSG00000259673	0.00246726	0.0244957	-1.40929	IQCH-AS1	IQCH antisense RNA 1 [Source:HGNC Symbol;Acc:HGNC:44104]	15	lncRNA
ENSG00000019102	0.000320296	0.00547176	-1.40952	VSIG2	V-set and immunoglobulin domain containing 2 [Source:HGNC Symbol;Acc:HGNC:17149]	11	protein_coding
ENSG00000076513	0.00222341	0.0226869	-1.40963	ANKRD13A	ankyrin repeat domain 13A [Source:HGNC Symbol;Acc:HGNC:21268]	12	protein_coding
ENSG00000131067	0.00636408	0.0474719	-1.41081	GGT7	gamma-glutamyltransferase 7 [Source:HGNC Symbol;Acc:HGNC:4259]	20	protein_coding
ENSG00000129007	0.000383795	0.00626126	-1.41112	CALML4	calmodulin like 4 [Source:HGNC Symbol;Acc:HGNC:18445]	15	protein_coding
ENSG00000119125	0.00171113	0.0189253	-1.41201	GDA	guanine deaminase [Source:HGNC Symbol;Acc:HGNC:4212]	9	protein_coding
ENSG00000006611	7.8819e-06	0.000346902	-1.41285	USH1C	USH1 protein network component harmonin [Source:HGNC Symbol;Acc:HGNC:12597]	11	protein_coding
ENSG00000182165	0.00214743	0.0222263	-1.41297	TP53TG1	TP53 target 1 [Source:HGNC Symbol;Acc:HGNC:17026]	7	lncRNA
ENSG00000196420	0.00229148	0.0231905	-1.41298	S100A5	S100 calcium binding protein A5 [Source:HGNC Symbol;Acc:HGNC:10495]	1	protein_coding
ENSG00000162545	2.02821e-05	0.000698892	-1.41468	CAMK2N1	calcium/calmodulin dependent protein kinase II inhibitor 1 [Source:HGNC Symbol;Acc:HGNC:24190]	1	protein_coding
ENSG00000226950	0.00436327	0.0366494	-1.4159	DANCR	differentiation antagonizing non-protein coding RNA [Source:HGNC Symbol;Acc:HGNC:28964]	4	lncRNA
ENSG00000135093	0.000214894	0.00402017	-1.41696	USP30	ubiquitin specific peptidase 30 [Source:HGNC Symbol;Acc:HGNC:20065]	12	protein_coding
ENSG00000145022	0.000130975	0.00277713	-1.41756	TCTA	T cell leukemia translocation altered [Source:HGNC Symbol;Acc:HGNC:11692]	3	protein_coding
ENSG00000136161	0.00328362	0.0298334	-1.41767	RCBTB2	RCC1 and BTB domain containing protein 2 [Source:HGNC Symbol;Acc:HGNC:1914]	13	protein_coding
ENSG00000189157	0.00382528	0.0331205	-1.41879	FAM47E	family with sequence similarity 47 member E [Source:HGNC Symbol;Acc:HGNC:34343]	4	protein_coding
ENSG00000175536	0.000325244	0.0055362	-1.41914	LIPT2	lipoyl(octanoyl) transferase 2 [Source:HGNC Symbol;Acc:HGNC:37216]	11	protein_coding
ENSG00000048342	0.00274225	0.0263018	-1.41948	CC2D2A	coiled-coil and C2 domain containing 2A [Source:HGNC Symbol;Acc:HGNC:29253]	4	protein_coding
ENSG00000106853	0.00440409	0.036839	-1.41951	PTGR1	prostaglandin reductase 1 [Source:HGNC Symbol;Acc:HGNC:18429]	9	protein_coding
ENSG00000287778	0.00256193	0.0252233	-1.42014		novel transcript, antisense to HS3ST1	4	lncRNA
ENSG00000157350	0.000142382	0.00293233	-1.42043	ST3GAL2	ST3 beta-galactoside alpha-2,3-sialyltransferase 2 [Source:HGNC Symbol;Acc:HGNC:10863]	16	protein_coding
ENSG00000095539	3.82859e-05	0.00113635	-1.42071	SEMA4G	semaphorin 4G [Source:HGNC Symbol;Acc:HGNC:10735]	10	protein_coding
ENSG00000001617	0.00207969	0.0217805	-1.42106	SEMA3F	semaphorin 3F [Source:HGNC Symbol;Acc:HGNC:10728]	3	protein_coding
ENSG00000123191	0.00103007	0.0130635	-1.42246	ATP7B	ATPase copper transporting beta [Source:HGNC Symbol;Acc:HGNC:870]	13	protein_coding
ENSG00000000971	0.00327395	0.0298223	-1.42317	CFH	complement factor H [Source:HGNC Symbol;Acc:HGNC:4883]	1	protein_coding
ENSG00000110315	0.000290542	0.00507741	-1.42322	RNF141	ring finger protein 141 [Source:HGNC Symbol;Acc:HGNC:21159]	11	protein_coding
ENSG00000185418	0.0034746	0.0309906	-1.42406	TARS3	threonyl-tRNA synthetase 3 [Source:HGNC Symbol;Acc:HGNC:24728]	15	protein_coding
ENSG00000249464	0.0037267	0.0324805	-1.42486	LINC01091	long intergenic non-protein coding RNA 1091 [Source:HGNC Symbol;Acc:HGNC:27721]	4	lncRNA
ENSG00000291096	0.00330945	0.0299718	-1.42589		novel transcript	3	lncRNA
ENSG00000105755	0.00588503	0.0450643	-1.42726	ETHE1	ETHE1 persulfide dioxygenase [Source:HGNC Symbol;Acc:HGNC:23287]	19	protein_coding
ENSG00000275410	3.32363e-05	0.00101857	-1.42789	HNF1B	HNF1 homeobox B [Source:HGNC Symbol;Acc:HGNC:11630]	17	protein_coding
ENSG00000164096	0.000292848	0.0051006	-1.42827	C4orf3	chromosome 4 open reading frame 3 [Source:HGNC Symbol;Acc:HGNC:19225]	4	protein_coding
ENSG00000177732	0.000145606	0.00297702	-1.42861	SOX12	SRY-box transcription factor 12 [Source:HGNC Symbol;Acc:HGNC:11198]	20	protein_coding
ENSG00000165810	0.00316707	0.0291684	-1.42868	BTNL9	butyrophilin like 9 [Source:HGNC Symbol;Acc:HGNC:24176]	5	protein_coding
ENSG00000185305	2.16273e-05	0.000725773	-1.43149	ARL15	ADP ribosylation factor like GTPase 15 [Source:HGNC Symbol;Acc:HGNC:25945]	5	protein_coding
ENSG00000105852	0.000426706	0.00673576	-1.43154	PON3	paraoxonase 3 [Source:HGNC Symbol;Acc:HGNC:9206]	7	protein_coding
ENSG00000151240	0.00340338	0.0306178	-1.43167	DIP2C	disco interacting protein 2 homolog C [Source:HGNC Symbol;Acc:HGNC:29150]	10	protein_coding
ENSG00000130701	0.00113649	0.0139304	-1.43176	RBBP8NL	RBBP8 N-terminal like [Source:HGNC Symbol;Acc:HGNC:16144]	20	protein_coding
ENSG00000198246	0.00145064	0.0167325	-1.43221	SLC29A3	solute carrier family 29 member 3 [Source:HGNC Symbol;Acc:HGNC:23096]	10	protein_coding
ENSG00000160325	0.00014967	0.00304733	-1.4324	CACFD1	calcium channel flower domain containing 1 [Source:HGNC Symbol;Acc:HGNC:1365]	9	protein_coding
ENSG00000179588	0.00559451	0.0435238	-1.43447	ZFPM1	zinc finger protein, FOG family member 1 [Source:HGNC Symbol;Acc:HGNC:19762]	16	protein_coding
ENSG00000087884	0.00586252	0.0449163	-1.43674	AAMDC	adipogenesis associated Mth938 domain containing [Source:HGNC Symbol;Acc:HGNC:30205]	11	protein_coding
ENSG00000137501	0.00274058	0.0263018	-1.43726	SYTL2	synaptotagmin like 2 [Source:HGNC Symbol;Acc:HGNC:15585]	11	protein_coding
ENSG00000180745	6.81945e-05	0.00173283	-1.43865	CLRN3	clarin 3 [Source:HGNC Symbol;Acc:HGNC:20795]	10	protein_coding
ENSG00000186318	0.00523188	0.0415304	-1.43913	BACE1	beta-secretase 1 [Source:HGNC Symbol;Acc:HGNC:933]	11	protein_coding
ENSG00000104870	7.84299e-05	0.00193378	-1.44498	FCGRT	Fc gamma receptor and transporter [Source:HGNC Symbol;Acc:HGNC:3621]	19	protein_coding
ENSG00000176894	0.000347942	0.00585205	-1.44578	PXMP2	peroxisomal membrane protein 2 [Source:HGNC Symbol;Acc:HGNC:9716]	12	protein_coding
ENSG00000164749	0.00544997	0.0426531	-1.44639	HNF4G	hepatocyte nuclear factor 4 gamma [Source:HGNC Symbol;Acc:HGNC:5026]	8	protein_coding
ENSG00000004399	9.88738e-06	0.000413281	-1.44686	PLXND1	plexin D1 [Source:HGNC Symbol;Acc:HGNC:9107]	3	protein_coding
ENSG00000245848	0.000102359	0.00234002	-1.44745	CEBPA	CCAAT enhancer binding protein alpha [Source:HGNC Symbol;Acc:HGNC:1833]	19	protein_coding
ENSG00000121578	3.88249e-05	0.00114513	-1.44775	B4GALT4	beta-1,4-galactosyltransferase 4 [Source:HGNC Symbol;Acc:HGNC:927]	3	protein_coding
ENSG00000260793	0.0051427	0.0410718	-1.4489	NA	NA	NA	NA
ENSG00000227946	0.00219141	0.0225494	-1.45027	INO80D-AS1	INO80D antisense RNA 1 [Source:HGNC Symbol;Acc:HGNC:55803]	2	lncRNA
ENSG00000182054	2.08448e-05	0.000709624	-1.4508	IDH2	isocitrate dehydrogenase (NADP(+)) 2 [Source:HGNC Symbol;Acc:HGNC:5383]	15	protein_coding
ENSG00000133056	0.000363222	0.0060089	-1.45134	PIK3C2B	phosphatidylinositol-4-phosphate 3-kinase catalytic subunit type 2 beta [Source:HGNC Symbol;Acc:HGNC:8972]	1	protein_coding
ENSG00000167748	0.0021318	0.0221783	-1.45436	KLK1	kallikrein 1 [Source:HGNC Symbol;Acc:HGNC:6357]	19	protein_coding
ENSG00000187239	0.00126276	0.015106	-1.45477	FNBP1	formin binding protein 1 [Source:HGNC Symbol;Acc:HGNC:17069]	9	protein_coding
ENSG00000145349	0.000102751	0.00234519	-1.4551	CAMK2D	calcium/calmodulin dependent protein kinase II delta [Source:HGNC Symbol;Acc:HGNC:1462]	4	protein_coding
ENSG00000116005	0.000364433	0.00602188	-1.45576	PCYOX1	prenylcysteine oxidase 1 [Source:HGNC Symbol;Acc:HGNC:20588]	2	protein_coding
ENSG00000285793	2.56355e-05	0.000825009	-1.4573		ANAPC1 pseudogene 2 [Source:NCBI gene (formerly Entrezgene);Acc:285074]	2	lncRNA
ENSG00000099617	0.0018442	0.0200245	-1.45778	EFNA2	ephrin A2 [Source:HGNC Symbol;Acc:HGNC:3222]	19	protein_coding
ENSG00000082438	0.000221815	0.00412343	-1.45845	COBLL1	cordon-bleu WH2 repeat protein like 1 [Source:HGNC Symbol;Acc:HGNC:23571]	2	protein_coding
ENSG00000167600	0.000122085	0.00264465	-1.45869	CYP2S1	cytochrome P450 family 2 subfamily S member 1 [Source:HGNC Symbol;Acc:HGNC:15654]	19	protein_coding
ENSG00000135324	5.03458e-05	0.00138382	-1.45924	MRAP2	melanocortin 2 receptor accessory protein 2 [Source:HGNC Symbol;Acc:HGNC:21232]	6	protein_coding
ENSG00000155850	0.00513454	0.0410312	-1.45993	SLC26A2	solute carrier family 26 member 2 [Source:HGNC Symbol;Acc:HGNC:10994]	5	protein_coding
ENSG00000198722	0.00177371	0.0194202	-1.46011	UNC13B	unc-13 homolog B [Source:HGNC Symbol;Acc:HGNC:12566]	9	protein_coding
ENSG00000266680	0.00289107	0.0273577	-1.46034		novel transcript, antisense to PTP4A1	6	lncRNA
ENSG00000198353	9.85903e-05	0.00227968	-1.46086	HOXC4	homeobox C4 [Source:HGNC Symbol;Acc:HGNC:5126]	12	protein_coding
ENSG00000163069	0.000132815	0.00279228	-1.46169	SGCB	sarcoglycan beta [Source:HGNC Symbol;Acc:HGNC:10806]	4	protein_coding
ENSG00000149243	0.000905656	0.0119492	-1.46412	KLHL35	kelch like family member 35 [Source:HGNC Symbol;Acc:HGNC:26597]	11	protein_coding
ENSG00000092621	0.00116537	0.0141567	-1.46436	PHGDH	phosphoglycerate dehydrogenase [Source:HGNC Symbol;Acc:HGNC:8923]	1	protein_coding
ENSG00000067836	2.54683e-05	0.000824589	-1.46439	ROGDI	rogdi atypical leucine zipper [Source:HGNC Symbol;Acc:HGNC:29478]	16	protein_coding
ENSG00000102796	0.0004982	0.00753594	-1.46457	DHRS12	dehydrogenase/reductase 12 [Source:HGNC Symbol;Acc:HGNC:25832]	13	protein_coding
ENSG00000109107	0.00157353	0.0178417	-1.46594	ALDOC	aldolase, fructose-bisphosphate C [Source:HGNC Symbol;Acc:HGNC:418]	17	protein_coding
ENSG00000134897	0.00198478	0.0211304	-1.46792	BIVM	basic, immunoglobulin-like variable motif containing [Source:HGNC Symbol;Acc:HGNC:16034]	13	protein_coding
ENSG00000144485	0.00307913	0.0286009	-1.46833	HES6	hes family bHLH transcription factor 6 [Source:HGNC Symbol;Acc:HGNC:18254]	2	protein_coding
ENSG00000176148	0.00155199	0.0176542	-1.47205	TCP11L1	t-complex 11 like 1 [Source:HGNC Symbol;Acc:HGNC:25655]	11	protein_coding
ENSG00000162076	0.00132177	0.0156398	-1.47381	FLYWCH2	FLYWCH family member 2 [Source:HGNC Symbol;Acc:HGNC:25178]	16	protein_coding
ENSG00000011105	2.15192e-05	0.000724645	-1.47409	TSPAN9	tetraspanin 9 [Source:HGNC Symbol;Acc:HGNC:21640]	12	protein_coding
ENSG00000072201	0.00491072	0.0397496	-1.47484	LNX1	ligand of numb-protein X 1 [Source:HGNC Symbol;Acc:HGNC:6657]	4	protein_coding
ENSG00000013288	3.08423e-05	0.000959781	-1.4756	MAN2B2	mannosidase alpha class 2B member 2 [Source:HGNC Symbol;Acc:HGNC:29623]	4	protein_coding
ENSG00000123427	0.00303626	0.0283518	-1.47569	EEF1AKMT3	EEF1A lysine methyltransferase 3 [Source:HGNC Symbol;Acc:HGNC:24936]	12	protein_coding
ENSG00000110013	0.00184541	0.0200245	-1.47724	SIAE	sialic acid acetylesterase [Source:HGNC Symbol;Acc:HGNC:18187]	11	protein_coding
ENSG00000174684	0.000274725	0.0048699	-1.47734	B4GAT1	beta-1,4-glucuronyltransferase 1 [Source:HGNC Symbol;Acc:HGNC:15685]	11	protein_coding
ENSG00000164039	0.00270883	0.026141	-1.47746	BDH2	3-hydroxybutyrate dehydrogenase 2 [Source:HGNC Symbol;Acc:HGNC:32389]	4	protein_coding
ENSG00000162976	2.06049e-05	0.000706666	-1.48308	SLC66A3	solute carrier family 66 member 3 [Source:HGNC Symbol;Acc:HGNC:28503]	2	protein_coding
ENSG00000162711	0.00106314	0.01333	-1.4832	NLRP3	NLR family pyrin domain containing 3 [Source:HGNC Symbol;Acc:HGNC:16400]	1	protein_coding
ENSG00000185189	0.000163967	0.00327656	-1.48384	NRBP2	nuclear receptor binding protein 2 [Source:HGNC Symbol;Acc:HGNC:19339]	8	protein_coding
ENSG00000140044	0.0030095	0.028218	-1.48389	JDP2	Jun dimerization protein 2 [Source:HGNC Symbol;Acc:HGNC:17546]	14	protein_coding
ENSG00000137171	4.20019e-05	0.00120622	-1.48648	KLC4	kinesin light chain 4 [Source:HGNC Symbol;Acc:HGNC:21624]	6	protein_coding
ENSG00000109501	0.000548691	0.00811438	-1.48671	WFS1	wolframin ER transmembrane glycoprotein [Source:HGNC Symbol;Acc:HGNC:12762]	4	protein_coding
ENSG00000142661	0.000131201	0.00277713	-1.48745	MYOM3	myomesin 3 [Source:HGNC Symbol;Acc:HGNC:26679]	1	protein_coding
ENSG00000141655	1.43057e-05	0.000538028	-1.48757	TNFRSF11A	TNF receptor superfamily member 11a [Source:HGNC Symbol;Acc:HGNC:11908]	18	protein_coding
ENSG00000108479	0.000193596	0.00372633	-1.48835	GALK1	galactokinase 1 [Source:HGNC Symbol;Acc:HGNC:4118]	17	protein_coding
ENSG00000103145	0.00580868	0.0446006	-1.48892	HCFC1R1	host cell factor C1 regulator 1 [Source:HGNC Symbol;Acc:HGNC:21198]	16	protein_coding
ENSG00000106351	7.1465e-05	0.00179975	-1.48939	AGFG2	ArfGAP with FG repeats 2 [Source:HGNC Symbol;Acc:HGNC:5177]	7	protein_coding
ENSG00000080546	0.000403114	0.00646447	-1.48991	SESN1	sestrin 1 [Source:HGNC Symbol;Acc:HGNC:21595]	6	protein_coding
ENSG00000160781	0.00167837	0.0186649	-1.49214	PAQR6	progestin and adipoQ receptor family member 6 [Source:HGNC Symbol;Acc:HGNC:30132]	1	protein_coding
ENSG00000105649	0.00092505	0.0120787	-1.49352	RAB3A	RAB3A, member RAS oncogene family [Source:HGNC Symbol;Acc:HGNC:9777]	19	protein_coding
ENSG00000163517	0.000413755	0.00656801	-1.49433	HDAC11	histone deacetylase 11 [Source:HGNC Symbol;Acc:HGNC:19086]	3	protein_coding
ENSG00000068078	7.4977e-05	0.00187482	-1.49446	FGFR3	fibroblast growth factor receptor 3 [Source:HGNC Symbol;Acc:HGNC:3690]	4	protein_coding
ENSG00000187240	0.00158885	0.0179435	-1.4945	DYNC2H1	dynein cytoplasmic 2 heavy chain 1 [Source:HGNC Symbol;Acc:HGNC:2962]	11	protein_coding
ENSG00000116704	0.00121919	0.0147094	-1.49481	SLC35D1	solute carrier family 35 member D1 [Source:HGNC Symbol;Acc:HGNC:20800]	1	protein_coding
ENSG00000140848	1.1949e-05	0.000472873	-1.49577	CPNE2	copine 2 [Source:HGNC Symbol;Acc:HGNC:2315]	16	protein_coding
ENSG00000204852	0.000125641	0.00269356	-1.49628	TCTN1	tectonic family member 1 [Source:HGNC Symbol;Acc:HGNC:26113]	12	protein_coding
ENSG00000171298	9.75334e-05	0.00226101	-1.49634	GAA	alpha glucosidase [Source:HGNC Symbol;Acc:HGNC:4065]	17	protein_coding
ENSG00000290758	0.00273711	0.0263018	-1.4983	POLR2J4	RNA polymerase II subunit J4 (pseudogene) [Source:HGNC Symbol;Acc:HGNC:28195]	7	lncRNA
ENSG00000255468	0.00183558	0.0199639	-1.4985	B4GAT1-DT	B4GAT1 divergent transcript [Source:HGNC Symbol;Acc:HGNC:56070]	11	lncRNA
ENSG00000102882	6.05609e-05	0.00159628	-1.49876	MAPK3	mitogen-activated protein kinase 3 [Source:HGNC Symbol;Acc:HGNC:6877]	16	protein_coding
ENSG00000111110	0.000121708	0.00264465	-1.49884	PPM1H	protein phosphatase, Mg2+/Mn2+ dependent 1H [Source:HGNC Symbol;Acc:HGNC:18583]	12	protein_coding
ENSG00000088899	0.000737441	0.0102143	-1.49993	LZTS3	leucine zipper tumor suppressor family member 3 [Source:HGNC Symbol;Acc:HGNC:30139]	20	protein_coding
ENSG00000165816	0.000510635	0.00765845	-1.50007	VWA2	von Willebrand factor A domain containing 2 [Source:HGNC Symbol;Acc:HGNC:24709]	10	protein_coding
ENSG00000170345	0.000472068	0.00727305	-1.50043	FOS	Fos proto-oncogene, AP-1 transcription factor subunit [Source:HGNC Symbol;Acc:HGNC:3796]	14	protein_coding
ENSG00000290877	0.00108967	0.0135368	-1.50302		Rho associated coiled-coil containing protein kinase 1 pseudogene 1 [Source:NCBI gene (formerly Entrezgene);Acc:727758]	18	lncRNA
ENSG00000141542	0.000179353	0.00352421	-1.504	RAB40B	RAB40B, member RAS oncogene family [Source:HGNC Symbol;Acc:HGNC:18284]	17	protein_coding
ENSG00000173918	0.0044837	0.0373341	-1.50552	C1QTNF1	C1q and TNF related 1 [Source:HGNC Symbol;Acc:HGNC:14324]	17	protein_coding
ENSG00000197747	0.000622739	0.00900518	-1.50674	S100A10	S100 calcium binding protein A10 [Source:HGNC Symbol;Acc:HGNC:10487]	1	protein_coding
ENSG00000161955	3.68807e-05	0.00111098	-1.50748	TNFSF13	TNF superfamily member 13 [Source:HGNC Symbol;Acc:HGNC:11928]	17	protein_coding
ENSG00000143153	4.87023e-06	0.000243133	-1.50755	ATP1B1	ATPase Na+/K+ transporting subunit beta 1 [Source:HGNC Symbol;Acc:HGNC:804]	1	protein_coding
ENSG00000138100	0.00353515	0.0313526	-1.50774	TRIM54	tripartite motif containing 54 [Source:HGNC Symbol;Acc:HGNC:16008]	2	protein_coding
ENSG00000106479	0.000131505	0.00277713	-1.50893	ZNF862	zinc finger protein 862 [Source:HGNC Symbol;Acc:HGNC:34519]	7	protein_coding
ENSG00000086696	7.92453e-05	0.00194034	-1.50978	HSD17B2	hydroxysteroid 17-beta dehydrogenase 2 [Source:HGNC Symbol;Acc:HGNC:5211]	16	protein_coding
ENSG00000070526	0.00215444	0.0222825	-1.50996	ST6GALNAC1	ST6 N-acetylgalactosaminide alpha-2,6-sialyltransferase 1 [Source:HGNC Symbol;Acc:HGNC:23614]	17	protein_coding
ENSG00000085831	5.92621e-05	0.00156496	-1.51037	TTC39A	tetratricopeptide repeat domain 39A [Source:HGNC Symbol;Acc:HGNC:18657]	1	protein_coding
ENSG00000198515	0.00221125	0.0226762	-1.51266	CNGA1	cyclic nucleotide gated channel subunit alpha 1 [Source:HGNC Symbol;Acc:HGNC:2148]	4	protein_coding
ENSG00000168056	0.000121836	0.00264465	-1.51318	LTBP3	latent transforming growth factor beta binding protein 3 [Source:HGNC Symbol;Acc:HGNC:6716]	11	protein_coding
ENSG00000272086	0.00242615	0.0241726	-1.51347	GOLPH3-DT	GOLPH3 divergent transcript [Source:HGNC Symbol;Acc:HGNC:55231]	5	lncRNA
ENSG00000049283	0.00019556	0.0037539	-1.51852	EPN3	epsin 3 [Source:HGNC Symbol;Acc:HGNC:18235]	17	protein_coding
ENSG00000138744	0.00115591	0.0140782	-1.51945	NAAA	N-acylethanolamine acid amidase [Source:HGNC Symbol;Acc:HGNC:736]	4	protein_coding
ENSG00000152465	0.000267521	0.00477214	-1.5214	NMT2	N-myristoyltransferase 2 [Source:HGNC Symbol;Acc:HGNC:7858]	10	protein_coding
ENSG00000114812	3.15214e-05	0.000973198	-1.52302	VIPR1	vasoactive intestinal peptide receptor 1 [Source:HGNC Symbol;Acc:HGNC:12694]	3	protein_coding
ENSG00000099330	0.000131488	0.00277713	-1.52332	OCEL1	occludin/ELL domain containing 1 [Source:HGNC Symbol;Acc:HGNC:26221]	19	protein_coding
ENSG00000290924	0.00667205	0.0489725	-1.52379		novel transcript	9	lncRNA
ENSG00000260804	0.00257291	0.0253134	-1.52493	LINC01963	long intergenic non-protein coding RNA 1963 [Source:HGNC Symbol;Acc:HGNC:25283]	2	lncRNA
ENSG00000148700	0.000257059	0.00461465	-1.525	ADD3	adducin 3 [Source:HGNC Symbol;Acc:HGNC:245]	10	protein_coding
ENSG00000107731	0.00286047	0.0271408	-1.52577	UNC5B	unc-5 netrin receptor B [Source:HGNC Symbol;Acc:HGNC:12568]	10	protein_coding
ENSG00000168952	2.33707e-06	0.000148268	-1.52736	STXBP6	syntaxin binding protein 6 [Source:HGNC Symbol;Acc:HGNC:19666]	14	protein_coding
ENSG00000267221	0.00128237	0.0152888	-1.52827	C17orf113	chromosome 17 open reading frame 113 [Source:HGNC Symbol;Acc:HGNC:53437]	17	protein_coding
ENSG00000182621	0.000229649	0.00421909	-1.52851	PLCB1	phospholipase C beta 1 [Source:HGNC Symbol;Acc:HGNC:15917]	20	protein_coding
ENSG00000136158	0.000112314	0.00249492	-1.52866	SPRY2	sprouty RTK signaling antagonist 2 [Source:HGNC Symbol;Acc:HGNC:11270]	13	protein_coding
ENSG00000001626	9.90972e-05	0.00228766	-1.52888	CFTR	CF transmembrane conductance regulator [Source:HGNC Symbol;Acc:HGNC:1884]	7	protein_coding
ENSG00000163590	0.00014047	0.00290992	-1.52915	PPM1L	protein phosphatase, Mg2+/Mn2+ dependent 1L [Source:HGNC Symbol;Acc:HGNC:16381]	3	protein_coding
ENSG00000265972	0.000693076	0.00977224	-1.53346	TXNIP	thioredoxin interacting protein [Source:HGNC Symbol;Acc:HGNC:16952]	1	protein_coding
ENSG00000255545	0.00646701	0.0480008	-1.53487	B3GAT1-DT	B3GAT1 divergent transcript [Source:HGNC Symbol;Acc:HGNC:27449]	11	lncRNA
ENSG00000162344	0.00190359	0.0204984	-1.53786	FGF19	fibroblast growth factor 19 [Source:HGNC Symbol;Acc:HGNC:3675]	11	protein_coding
ENSG00000109794	5.49451e-06	0.00025993	-1.54149	FAM149A	family with sequence similarity 149 member A [Source:HGNC Symbol;Acc:HGNC:24527]	4	protein_coding
ENSG00000007062	0.000109295	0.00244709	-1.54245	PROM1	prominin 1 [Source:HGNC Symbol;Acc:HGNC:9454]	4	protein_coding
ENSG00000004777	0.00350458	0.0312186	-1.54296	ARHGAP33	Rho GTPase activating protein 33 [Source:HGNC Symbol;Acc:HGNC:23085]	19	protein_coding
ENSG00000115255	0.00038228	0.00624614	-1.54333	REEP6	receptor accessory protein 6 [Source:HGNC Symbol;Acc:HGNC:30078]	19	protein_coding
ENSG00000072858	0.00458517	0.037927	-1.54437	SIDT1	SID1 transmembrane family member 1 [Source:HGNC Symbol;Acc:HGNC:25967]	3	protein_coding
ENSG00000076662	0.00469138	0.0385124	-1.54553	ICAM3	intercellular adhesion molecule 3 [Source:HGNC Symbol;Acc:HGNC:5346]	19	protein_coding
ENSG00000163683	0.000196457	0.0037609	-1.54561	SMIM14	small integral membrane protein 14 [Source:HGNC Symbol;Acc:HGNC:27321]	4	protein_coding
ENSG00000223572	0.00294676	0.027736	-1.54605	CKMT1A	creatine kinase, mitochondrial 1A [Source:HGNC Symbol;Acc:HGNC:31736]	15	protein_coding
ENSG00000184500	3.16689e-05	0.000974766	-1.55025	PROS1	protein S [Source:HGNC Symbol;Acc:HGNC:9456]	3	protein_coding
ENSG00000118804	3.0763e-05	0.000959424	-1.55149	STBD1	starch binding domain 1 [Source:HGNC Symbol;Acc:HGNC:24854]	4	protein_coding
ENSG00000135111	4.20058e-05	0.00120622	-1.5527	TBX3	T-box transcription factor 3 [Source:HGNC Symbol;Acc:HGNC:11602]	12	protein_coding
ENSG00000121691	2.52863e-05	0.000821252	-1.55548	CAT	catalase [Source:HGNC Symbol;Acc:HGNC:1516]	11	protein_coding
ENSG00000185100	0.00400466	0.0343104	-1.56097	ADSS1	adenylosuccinate synthase 1 [Source:HGNC Symbol;Acc:HGNC:20093]	14	protein_coding
ENSG00000205089	0.00162128	0.0182078	-1.56098	CCNI2	cyclin I family member 2 [Source:HGNC Symbol;Acc:HGNC:33869]	5	protein_coding
ENSG00000100292	0.000141372	0.00292003	-1.56211	HMOX1	heme oxygenase 1 [Source:HGNC Symbol;Acc:HGNC:5013]	22	protein_coding
ENSG00000128536	0.00124317	0.0149223	-1.5624	CDHR3	cadherin related family member 3 [Source:HGNC Symbol;Acc:HGNC:26308]	7	protein_coding
ENSG00000177943	0.00342274	0.0307025	-1.56624	MAMDC4	MAM domain containing 4 [Source:HGNC Symbol;Acc:HGNC:24083]	9	protein_coding
ENSG00000076864	4.99434e-06	0.000244281	-1.56677	RAP1GAP	RAP1 GTPase activating protein [Source:HGNC Symbol;Acc:HGNC:9858]	1	protein_coding
ENSG00000188959	0.000771714	0.0105647	-1.56719	C9orf152	chromosome 9 open reading frame 152 [Source:HGNC Symbol;Acc:HGNC:31455]	9	protein_coding
ENSG00000123933	7.25059e-05	0.00182271	-1.56771	MXD4	MAX dimerization protein 4 [Source:HGNC Symbol;Acc:HGNC:13906]	4	protein_coding
ENSG00000204335	0.00130856	0.0155095	-1.56777	SP5	Sp5 transcription factor [Source:HGNC Symbol;Acc:HGNC:14529]	2	protein_coding
ENSG00000181513	0.00042949	0.00674953	-1.56813	ACBD4	acyl-CoA binding domain containing 4 [Source:HGNC Symbol;Acc:HGNC:23337]	17	protein_coding
ENSG00000160862	0.000232505	0.00424174	-1.56937	AZGP1	alpha-2-glycoprotein 1, zinc-binding [Source:HGNC Symbol;Acc:HGNC:910]	7	protein_coding
ENSG00000254827	9.41888e-06	0.000396434	-1.57163	SLC22A18AS	SLC22A18 antisense RNA [Source:HGNC Symbol;Acc:HGNC:10965]	11	lncRNA
ENSG00000244187	8.95459e-06	0.000383365	-1.57408	TMEM141	transmembrane protein 141 [Source:HGNC Symbol;Acc:HGNC:28211]	9	protein_coding
ENSG00000174586	0.000998428	0.0127498	-1.57472	ZNF497	zinc finger protein 497 [Source:HGNC Symbol;Acc:HGNC:23714]	19	protein_coding
ENSG00000175745	5.4414e-05	0.0014671	-1.5752	NR2F1	nuclear receptor subfamily 2 group F member 1 [Source:HGNC Symbol;Acc:HGNC:7975]	5	protein_coding
ENSG00000182871	4.65214e-05	0.00130045	-1.57551	COL18A1	collagen type XVIII alpha 1 chain [Source:HGNC Symbol;Acc:HGNC:2195]	21	protein_coding
ENSG00000232434	1.36064e-05	0.000520142	-1.57678	AJM1	apical junction component 1 homolog [Source:HGNC Symbol;Acc:HGNC:37284]	9	protein_coding
ENSG00000077063	0.000181318	0.00355012	-1.57723	CTTNBP2	cortactin binding protein 2 [Source:HGNC Symbol;Acc:HGNC:15679]	7	protein_coding
ENSG00000160145	6.2375e-05	0.0016289	-1.57762	KALRN	kalirin RhoGEF kinase [Source:HGNC Symbol;Acc:HGNC:4814]	3	protein_coding
ENSG00000197763	0.00113144	0.0138978	-1.57823	TXNRD3	thioredoxin reductase 3 [Source:HGNC Symbol;Acc:HGNC:20667]	3	protein_coding
ENSG00000168661	3.80205e-05	0.00113323	-1.57877	ZNF30	zinc finger protein 30 [Source:HGNC Symbol;Acc:HGNC:13090]	19	protein_coding
ENSG00000150593	3.88251e-06	0.000211784	-1.58008	PDCD4	programmed cell death 4 [Source:HGNC Symbol;Acc:HGNC:8763]	10	protein_coding
ENSG00000100417	0.000576629	0.00845963	-1.58261	PMM1	phosphomannomutase 1 [Source:HGNC Symbol;Acc:HGNC:9114]	22	protein_coding
ENSG00000185436	0.000525805	0.00784432	-1.58487	IFNLR1	interferon lambda receptor 1 [Source:HGNC Symbol;Acc:HGNC:18584]	1	protein_coding
ENSG00000110881	0.000105389	0.00238995	-1.58533	ASIC1	acid sensing ion channel subunit 1 [Source:HGNC Symbol;Acc:HGNC:100]	12	protein_coding
ENSG00000243566	6.50818e-05	0.00166874	-1.58612	UPK3B	uroplakin 3B [Source:HGNC Symbol;Acc:HGNC:21444]	7	protein_coding
ENSG00000187624	0.00262112	0.0256164	-1.5874	LIAT1	ligand of ATE1 [Source:HGNC Symbol;Acc:HGNC:33800]	17	protein_coding
ENSG00000288675	0.00201712	0.0213788	-1.58937	PANO1	proapoptotic nucleolar protein 1 [Source:HGNC Symbol;Acc:HGNC:51237]	11	protein_coding
ENSG00000107957	5.51653e-05	0.00147609	-1.58962	SH3PXD2A	SH3 and PX domains 2A [Source:HGNC Symbol;Acc:HGNC:23664]	10	protein_coding
ENSG00000275718	3.90504e-05	0.00114699	-1.58967	CCL15	C-C motif chemokine ligand 15 [Source:HGNC Symbol;Acc:HGNC:10613]	17	protein_coding
ENSG00000145882	0.00039172	0.00636117	-1.59086	PCYOX1L	prenylcysteine oxidase 1 like [Source:HGNC Symbol;Acc:HGNC:28477]	5	protein_coding
ENSG00000198734	0.000227526	0.00419098	-1.59224	F5	coagulation factor V [Source:HGNC Symbol;Acc:HGNC:3542]	1	protein_coding
ENSG00000241388	0.00136134	0.015882	-1.59382	HNF1A-AS1	HNF1A antisense RNA 1 [Source:HGNC Symbol;Acc:HGNC:26785]	12	lncRNA
ENSG00000254876	0.00441914	0.0369429	-1.5965	SUGT1P4-STRA6LP	SUGT1P4-STRA6LP readthrough [Source:HGNC Symbol;Acc:HGNC:53834]	9	lncRNA
ENSG00000176945	8.81036e-05	0.0020955	-1.60036	MUC20	mucin 20, cell surface associated [Source:HGNC Symbol;Acc:HGNC:23282]	3	protein_coding
ENSG00000146802	9.61365e-06	0.000403032	-1.60135	TMEM168	transmembrane protein 168 [Source:HGNC Symbol;Acc:HGNC:25826]	7	protein_coding
ENSG00000107159	0.000647846	0.00927333	-1.60152	CA9	carbonic anhydrase 9 [Source:HGNC Symbol;Acc:HGNC:1383]	9	protein_coding
ENSG00000089820	0.00291187	0.0275176	-1.60188	ARHGAP4	Rho GTPase activating protein 4 [Source:HGNC Symbol;Acc:HGNC:674]	X	protein_coding
ENSG00000270885	0.0044034	0.036839	-1.6039	RASL10B	RAS like family 10 member B [Source:HGNC Symbol;Acc:HGNC:30295]	17	protein_coding
ENSG00000137266	7.52714e-06	0.00033653	-1.60423	SLC22A23	solute carrier family 22 member 23 [Source:HGNC Symbol;Acc:HGNC:21106]	6	protein_coding
ENSG00000113916	3.95828e-05	0.00115782	-1.60429	BCL6	BCL6 transcription repressor [Source:HGNC Symbol;Acc:HGNC:1001]	3	protein_coding
ENSG00000165272	0.00376447	0.0327087	-1.60492	AQP3	aquaporin 3 (Gill blood group) [Source:HGNC Symbol;Acc:HGNC:636]	9	protein_coding
ENSG00000120262	0.00647036	0.0480008	-1.60494	CCDC170	coiled-coil domain containing 170 [Source:HGNC Symbol;Acc:HGNC:21177]	6	protein_coding
ENSG00000116985	0.00497156	0.0401558	-1.60572	BMP8B	bone morphogenetic protein 8b [Source:HGNC Symbol;Acc:HGNC:1075]	1	protein_coding
ENSG00000088970	0.00152742	0.0174732	-1.60637	KIZ	kizuna centrosomal protein [Source:HGNC Symbol;Acc:HGNC:15865]	20	protein_coding
ENSG00000178401	0.000120777	0.00263323	-1.60786	DNAJC22	DnaJ heat shock protein family (Hsp40) member C22 [Source:HGNC Symbol;Acc:HGNC:25802]	12	protein_coding
ENSG00000133816	8.53482e-06	0.000371973	-1.6136	MICAL2	microtubule associated monooxygenase, calponin and LIM domain containing 2 [Source:HGNC Symbol;Acc:HGNC:24693]	11	protein_coding
ENSG00000237289	0.000505129	0.00760855	-1.61493	CKMT1B	creatine kinase, mitochondrial 1B [Source:HGNC Symbol;Acc:HGNC:1995]	15	protein_coding
ENSG00000146216	0.00049794	0.00753594	-1.61552	TTBK1	tau tubulin kinase 1 [Source:HGNC Symbol;Acc:HGNC:19140]	6	protein_coding
ENSG00000083123	0.000239195	0.00434363	-1.6162	BCKDHB	branched chain keto acid dehydrogenase E1 subunit beta [Source:HGNC Symbol;Acc:HGNC:987]	6	protein_coding
ENSG00000156049	0.000889735	0.0118252	-1.61655	GNA14	G protein subunit alpha 14 [Source:HGNC Symbol;Acc:HGNC:4382]	9	protein_coding
ENSG00000118596	0.00610998	0.0462108	-1.61737	SLC16A7	solute carrier family 16 member 7 [Source:HGNC Symbol;Acc:HGNC:10928]	12	protein_coding
ENSG00000120068	5.3002e-05	0.00143801	-1.6175	HOXB8	homeobox B8 [Source:HGNC Symbol;Acc:HGNC:5119]	17	protein_coding
ENSG00000182580	0.00213556	0.0221848	-1.61907	EPHB3	EPH receptor B3 [Source:HGNC Symbol;Acc:HGNC:3394]	3	protein_coding
ENSG00000188747	0.00338539	0.0305225	-1.62217	NOXA1	NADPH oxidase activator 1 [Source:HGNC Symbol;Acc:HGNC:10668]	9	protein_coding
ENSG00000253508	0.00559921	0.0435364	-1.6235		novel transcript	7	lncRNA
ENSG00000109323	4.44121e-05	0.00125742	-1.62451	MANBA	mannosidase beta [Source:HGNC Symbol;Acc:HGNC:6831]	4	protein_coding
ENSG00000197635	4.02005e-06	0.000217181	-1.62462	DPP4	dipeptidyl peptidase 4 [Source:HGNC Symbol;Acc:HGNC:3009]	2	protein_coding
ENSG00000254614	0.00379615	0.0329031	-1.62486	CAPN1-AS1	CAPN1 antisense RNA 1 [Source:HGNC Symbol;Acc:HGNC:56068]	11	lncRNA
ENSG00000175311	6.29072e-07	5.59234e-05	-1.62565	ANKS4B	ankyrin repeat and sterile alpha motif domain containing 4B [Source:HGNC Symbol;Acc:HGNC:26795]	16	protein_coding
ENSG00000149809	0.000485265	0.0074037	-1.62691	TM7SF2	transmembrane 7 superfamily member 2 [Source:HGNC Symbol;Acc:HGNC:11863]	11	protein_coding
ENSG00000213062	0.00652719	0.0481992	-1.62745		novel transcript	1	lncRNA
ENSG00000181754	0.00282318	0.0268954	-1.62948	AMIGO1	adhesion molecule with Ig like domain 1 [Source:HGNC Symbol;Acc:HGNC:20824]	1	protein_coding
ENSG00000169116	0.00036096	0.00600651	-1.6322	PARM1	prostate androgen-regulated mucin-like protein 1 [Source:HGNC Symbol;Acc:HGNC:24536]	4	protein_coding
ENSG00000153896	0.00125587	0.0150501	-1.63358	ZNF599	zinc finger protein 599 [Source:HGNC Symbol;Acc:HGNC:26408]	19	protein_coding
ENSG00000228544	4.37397e-05	0.00124588	-1.63546	CCDC183-AS1	CCDC183 antisense RNA 1 [Source:HGNC Symbol;Acc:HGNC:44105]	9	lncRNA
ENSG00000197496	0.00188742	0.0203742	-1.63577	SLC2A10	solute carrier family 2 member 10 [Source:HGNC Symbol;Acc:HGNC:13444]	20	protein_coding
ENSG00000120708	0.000582033	0.00852504	-1.63648	TGFBI	transforming growth factor beta induced [Source:HGNC Symbol;Acc:HGNC:11771]	5	protein_coding
ENSG00000187186	0.0046762	0.0384324	-1.63718		novel protein	9	protein_coding
ENSG00000163701	3.2416e-06	0.000184415	-1.64009	IL17RE	interleukin 17 receptor E [Source:HGNC Symbol;Acc:HGNC:18439]	3	protein_coding
ENSG00000152582	0.000141938	0.00292745	-1.64028	SPEF2	sperm flagellar 2 [Source:HGNC Symbol;Acc:HGNC:26293]	5	protein_coding
ENSG00000169562	5.55904e-06	0.000261794	-1.64043	GJB1	gap junction protein beta 1 [Source:HGNC Symbol;Acc:HGNC:4283]	X	protein_coding
ENSG00000116991	7.78183e-05	0.00192542	-1.64191	SIPA1L2	signal induced proliferation associated 1 like 2 [Source:HGNC Symbol;Acc:HGNC:23800]	1	protein_coding
ENSG00000149043	0.00178476	0.0195163	-1.64523	SYT8	synaptotagmin 8 [Source:HGNC Symbol;Acc:HGNC:19264]	11	protein_coding
ENSG00000143333	0.000491565	0.00746756	-1.64562	RGS16	regulator of G protein signaling 16 [Source:HGNC Symbol;Acc:HGNC:9997]	1	protein_coding
ENSG00000171747	1.51008e-05	0.000555582	-1.64572	LGALS4	galectin 4 [Source:HGNC Symbol;Acc:HGNC:6565]	19	protein_coding
ENSG00000175538	6.89909e-05	0.00174678	-1.64669	KCNE3	potassium voltage-gated channel subfamily E regulatory subunit 3 [Source:HGNC Symbol;Acc:HGNC:6243]	11	protein_coding
ENSG00000261659	0.00301668	0.0282624	-1.64872		novel transcript, antisense to FBXL16	16	lncRNA
ENSG00000205559	0.0024776	0.0245811	-1.65093	CHKB-DT	CHKB divergent transcript [Source:HGNC Symbol;Acc:HGNC:40146]	22	lncRNA
ENSG00000159388	0.000746855	0.0103244	-1.65237	BTG2	BTG anti-proliferation factor 2 [Source:HGNC Symbol;Acc:HGNC:1131]	1	protein_coding
ENSG00000285569	0.00488613	0.0396439	-1.65413		novel transcript	2	lncRNA
ENSG00000120885	0.00237204	0.0237675	-1.6555	CLU	clusterin [Source:HGNC Symbol;Acc:HGNC:2095]	8	protein_coding
ENSG00000269313	0.001893	0.0204155	-1.65657	MAGIX	MAGI family member, X-linked [Source:HGNC Symbol;Acc:HGNC:30006]	X	protein_coding
ENSG00000076641	0.000403104	0.00646447	-1.65869	PAG1	phosphoprotein membrane anchor with glycosphingolipid microdomains 1 [Source:HGNC Symbol;Acc:HGNC:30043]	8	protein_coding
ENSG00000168907	0.000299377	0.00517698	-1.65967	PLA2G4F	phospholipase A2 group IVF [Source:HGNC Symbol;Acc:HGNC:27396]	15	protein_coding
ENSG00000106565	0.00367639	0.0321575	-1.6604	TMEM176B	transmembrane protein 176B [Source:HGNC Symbol;Acc:HGNC:29596]	7	protein_coding
ENSG00000141527	0.000261349	0.0046857	-1.66079	CARD14	caspase recruitment domain family member 14 [Source:HGNC Symbol;Acc:HGNC:16446]	17	protein_coding
ENSG00000165140	6.09856e-06	0.00028157	-1.66177	FBP1	fructose-bisphosphatase 1 [Source:HGNC Symbol;Acc:HGNC:3606]	9	protein_coding
ENSG00000204991	4.05972e-06	0.000218082	-1.66259	SPIRE2	spire type actin nucleation factor 2 [Source:HGNC Symbol;Acc:HGNC:30623]	16	protein_coding
ENSG00000187097	1.23145e-05	0.000484624	-1.66278	ENTPD5	ectonucleoside triphosphate diphosphohydrolase 5 (inactive) [Source:HGNC Symbol;Acc:HGNC:3367]	14	protein_coding
ENSG00000137880	1.25544e-05	0.000491326	-1.66378	GCHFR	GTP cyclohydrolase I feedback regulator [Source:HGNC Symbol;Acc:HGNC:4194]	15	protein_coding
ENSG00000132437	2.4698e-05	0.000811473	-1.66484	DDC	dopa decarboxylase [Source:HGNC Symbol;Acc:HGNC:2719]	7	protein_coding
ENSG00000167107	1.36221e-05	0.000520142	-1.66575	ACSF2	acyl-CoA synthetase family member 2 [Source:HGNC Symbol;Acc:HGNC:26101]	17	protein_coding
ENSG00000122877	0.00167281	0.0186384	-1.66593	EGR2	early growth response 2 [Source:HGNC Symbol;Acc:HGNC:3239]	10	protein_coding
ENSG00000250742	0.000464876	0.00717116	-1.66785	LINC02381	long intergenic non-protein coding RNA 2381 [Source:HGNC Symbol;Acc:HGNC:53304]	12	lncRNA
ENSG00000143891	0.000167399	0.00332631	-1.66806	GALM	galactose mutarotase [Source:HGNC Symbol;Acc:HGNC:24063]	2	protein_coding
ENSG00000185668	0.00213968	0.0221948	-1.67156	POU3F1	POU class 3 homeobox 1 [Source:HGNC Symbol;Acc:HGNC:9214]	1	protein_coding
ENSG00000127831	2.32227e-06	0.000148268	-1.6757	VIL1	villin 1 [Source:HGNC Symbol;Acc:HGNC:12690]	2	protein_coding
ENSG00000162543	0.00184848	0.0200424	-1.678	UBXN10	UBX domain protein 10 [Source:HGNC Symbol;Acc:HGNC:26354]	1	protein_coding
ENSG00000184012	0.000134799	0.00280891	-1.67801	TMPRSS2	transmembrane serine protease 2 [Source:HGNC Symbol;Acc:HGNC:11876]	21	protein_coding
ENSG00000168939	0.00463851	0.0381819	-1.68091	SPRY3	sprouty RTK signaling antagonist 3 [Source:HGNC Symbol;Acc:HGNC:11271]	X	protein_coding
ENSG00000127955	2.52048e-05	0.000820493	-1.68297	GNAI1	G protein subunit alpha i1 [Source:HGNC Symbol;Acc:HGNC:4384]	7	protein_coding
ENSG00000164266	0.00132452	0.0156592	-1.68393	SPINK1	serine peptidase inhibitor Kazal type 1 [Source:HGNC Symbol;Acc:HGNC:11244]	5	protein_coding
ENSG00000186564	0.000815918	0.0110627	-1.68485	FOXD2	forkhead box D2 [Source:HGNC Symbol;Acc:HGNC:3803]	1	protein_coding
ENSG00000177707	0.000110752	0.00247083	-1.6866	NECTIN3	nectin cell adhesion molecule 3 [Source:HGNC Symbol;Acc:HGNC:17664]	3	protein_coding
ENSG00000167964	0.000453878	0.00706041	-1.68714	RAB26	RAB26, member RAS oncogene family [Source:HGNC Symbol;Acc:HGNC:14259]	16	protein_coding
ENSG00000198182	0.00453376	0.0375898	-1.69391	ZNF607	zinc finger protein 607 [Source:HGNC Symbol;Acc:HGNC:28192]	19	protein_coding
ENSG00000115425	9.45877e-07	7.68009e-05	-1.69432	PECR	peroxisomal trans-2-enoyl-CoA reductase [Source:HGNC Symbol;Acc:HGNC:18281]	2	protein_coding
ENSG00000124615	0.000911819	0.0120058	-1.6944	MOCS1	molybdenum cofactor synthesis 1 [Source:HGNC Symbol;Acc:HGNC:7190]	6	protein_coding
ENSG00000124098	1.10987e-05	0.000449292	-1.69445	FAM210B	family with sequence similarity 210 member B [Source:HGNC Symbol;Acc:HGNC:16102]	20	protein_coding
ENSG00000167183	1.76811e-07	2.31294e-05	-1.69447	PRR15L	proline rich 15 like [Source:HGNC Symbol;Acc:HGNC:28149]	17	protein_coding
ENSG00000124664	5.51104e-07	5.12237e-05	-1.69459	SPDEF	SAM pointed domain containing ETS transcription factor [Source:HGNC Symbol;Acc:HGNC:17257]	6	protein_coding
ENSG00000165879	0.000429343	0.00674953	-1.69648	FRAT1	FRAT regulator of WNT signaling pathway 1 [Source:HGNC Symbol;Acc:HGNC:3944]	10	protein_coding
ENSG00000231806	0.000946714	0.0122483	-1.69691	PCAT7	prostate cancer associated transcript 7 [Source:HGNC Symbol;Acc:HGNC:48824]	9	lncRNA
ENSG00000116574	0.00212319	0.0221049	-1.69715	RHOU	ras homolog family member U [Source:HGNC Symbol;Acc:HGNC:17794]	1	protein_coding
ENSG00000150594	0.000669316	0.00949408	-1.69748	ADRA2A	adrenoceptor alpha 2A [Source:HGNC Symbol;Acc:HGNC:281]	10	protein_coding
ENSG00000099219	2.16843e-06	0.000143157	-1.69754	ERMP1	endoplasmic reticulum metallopeptidase 1 [Source:HGNC Symbol;Acc:HGNC:23703]	9	protein_coding
ENSG00000095303	0.000146149	0.00298381	-1.70046	PTGS1	prostaglandin-endoperoxide synthase 1 [Source:HGNC Symbol;Acc:HGNC:9604]	9	protein_coding
ENSG00000233041	0.000729821	0.0101386	-1.70066	PHGR1	proline, histidine and glycine rich 1 [Source:HGNC Symbol;Acc:HGNC:37226]	15	protein_coding
ENSG00000055118	0.000831877	0.0112252	-1.70093	KCNH2	potassium voltage-gated channel subfamily H member 2 [Source:HGNC Symbol;Acc:HGNC:6251]	7	protein_coding
ENSG00000146054	0.00199814	0.0212413	-1.70283	TRIM7	tripartite motif containing 7 [Source:HGNC Symbol;Acc:HGNC:16278]	5	protein_coding
ENSG00000160094	0.000285106	0.00501616	-1.70341	ZNF362	zinc finger protein 362 [Source:HGNC Symbol;Acc:HGNC:18079]	1	protein_coding
ENSG00000007516	0.000270042	0.0047993	-1.7036	BAIAP3	BAI1 associated protein 3 [Source:HGNC Symbol;Acc:HGNC:948]	16	protein_coding
ENSG00000105808	1.43288e-05	0.000538028	-1.70516	RASA4	RAS p21 protein activator 4 [Source:HGNC Symbol;Acc:HGNC:23181]	7	protein_coding
ENSG00000135744	0.00236201	0.0237043	-1.70856	AGT	angiotensinogen [Source:HGNC Symbol;Acc:HGNC:333]	1	protein_coding
ENSG00000273066	0.000944792	0.0122423	-1.70884		novel transcript	9	lncRNA
ENSG00000127329	1.37503e-05	0.000522217	-1.71266	PTPRB	protein tyrosine phosphatase receptor type B [Source:HGNC Symbol;Acc:HGNC:9665]	12	protein_coding
ENSG00000221916	0.00351159	0.0312416	-1.71282	C19orf73	chromosome 19 open reading frame 73 [Source:HGNC Symbol;Acc:HGNC:25534]	19	protein_coding
ENSG00000090539	0.00042155	0.00668424	-1.71371	CHRD	chordin [Source:HGNC Symbol;Acc:HGNC:1949]	3	protein_coding
ENSG00000138413	2.77813e-06	0.000166311	-1.71953	IDH1	isocitrate dehydrogenase (NADP(+)) 1 [Source:HGNC Symbol;Acc:HGNC:5382]	2	protein_coding
ENSG00000248663	0.000365771	0.00603579	-1.72019	LINC00992	long intergenic non-protein coding RNA 992 [Source:HGNC Symbol;Acc:HGNC:48943]	5	lncRNA
ENSG00000102886	0.00143623	0.0166184	-1.72102	GDPD3	glycerophosphodiester phosphodiesterase domain containing 3 [Source:HGNC Symbol;Acc:HGNC:28638]	16	protein_coding
ENSG00000080493	0.000125315	0.00269066	-1.72182	SLC4A4	solute carrier family 4 member 4 [Source:HGNC Symbol;Acc:HGNC:11030]	4	protein_coding
ENSG00000170667	0.0017644	0.0193588	-1.72552	RASA4B	RAS p21 protein activator 4B [Source:HGNC Symbol;Acc:HGNC:35202]	7	protein_coding
ENSG00000142606	0.00614852	0.0464053	-1.7267	MMEL1	membrane metalloendopeptidase like 1 [Source:HGNC Symbol;Acc:HGNC:14668]	1	protein_coding
ENSG00000166002	1.23628e-06	9.49248e-05	-1.73098	SMCO4	single-pass membrane protein with coiled-coil domains 4 [Source:HGNC Symbol;Acc:HGNC:24810]	11	protein_coding
ENSG00000165376	0.0035793	0.0316448	-1.7321	CLDN2	claudin 2 [Source:HGNC Symbol;Acc:HGNC:2041]	X	protein_coding
ENSG00000109610	0.000276431	0.00488177	-1.73795	SOD3	superoxide dismutase 3 [Source:HGNC Symbol;Acc:HGNC:11181]	4	protein_coding
ENSG00000162415	0.0041565	0.0352903	-1.74036	ZSWIM5	zinc finger SWIM-type containing 5 [Source:HGNC Symbol;Acc:HGNC:29299]	1	protein_coding
ENSG00000138061	0.00011159	0.00248276	-1.74044	CYP1B1	cytochrome P450 family 1 subfamily B member 1 [Source:HGNC Symbol;Acc:HGNC:2597]	2	protein_coding
ENSG00000129757	0.00110257	0.0136522	-1.74076	CDKN1C	cyclin dependent kinase inhibitor 1C [Source:HGNC Symbol;Acc:HGNC:1786]	11	protein_coding
ENSG00000278376	0.00443582	0.0369925	-1.74182		novel transcript	11	lncRNA
ENSG00000149781	0.0068625	0.0499847	-1.74366	FERMT3	FERM domain containing kindlin 3 [Source:HGNC Symbol;Acc:HGNC:23151]	11	protein_coding
ENSG00000111885	0.000368993	0.00607592	-1.74491	MAN1A1	mannosidase alpha class 1A member 1 [Source:HGNC Symbol;Acc:HGNC:6821]	6	protein_coding
ENSG00000109265	0.00220777	0.0226681	-1.74568	CRACD	capping protein inhibiting regulator of actin dynamics [Source:HGNC Symbol;Acc:HGNC:29219]	4	protein_coding
ENSG00000162383	0.000492398	0.00747217	-1.74803	SLC1A7	solute carrier family 1 member 7 [Source:HGNC Symbol;Acc:HGNC:10945]	1	protein_coding
ENSG00000197766	0.000954198	0.0123226	-1.75021	CFD	complement factor D [Source:HGNC Symbol;Acc:HGNC:2771]	19	protein_coding
ENSG00000173890	5.32492e-07	4.98215e-05	-1.75031	GPR160	G protein-coupled receptor 160 [Source:HGNC Symbol;Acc:HGNC:23693]	3	protein_coding
ENSG00000159674	0.00537785	0.0423513	-1.75088	SPON2	spondin 2 [Source:HGNC Symbol;Acc:HGNC:11253]	4	protein_coding
ENSG00000197046	0.000425731	0.00672788	-1.75153	SIGLEC15	sialic acid binding Ig like lectin 15 [Source:HGNC Symbol;Acc:HGNC:27596]	18	protein_coding
ENSG00000139540	0.000207699	0.00392821	-1.75164	SLC39A5	solute carrier family 39 member 5 [Source:HGNC Symbol;Acc:HGNC:20502]	12	protein_coding
ENSG00000188641	9.62327e-05	0.00224352	-1.75196	DPYD	dihydropyrimidine dehydrogenase [Source:HGNC Symbol;Acc:HGNC:3012]	1	protein_coding
ENSG00000105516	0.00253287	0.0250098	-1.75336	DBP	D-box binding PAR bZIP transcription factor [Source:HGNC Symbol;Acc:HGNC:2697]	19	protein_coding
ENSG00000234028	0.000723222	0.0100766	-1.75889	EIF2AK3-DT	EIF2AK3 divergent transcript [Source:HGNC Symbol;Acc:HGNC:54066]	2	lncRNA
ENSG00000122863	0.00047963	0.00733356	-1.76172	CHST3	carbohydrate sulfotransferase 3 [Source:HGNC Symbol;Acc:HGNC:1971]	10	protein_coding
ENSG00000185630	0.000180506	0.00354192	-1.76258	PBX1	PBX homeobox 1 [Source:HGNC Symbol;Acc:HGNC:8632]	1	protein_coding
ENSG00000124253	0.00673028	0.0493181	-1.76612	PCK1	phosphoenolpyruvate carboxykinase 1 [Source:HGNC Symbol;Acc:HGNC:8724]	20	protein_coding
ENSG00000076555	0.000462297	0.00716154	-1.76631	ACACB	acetyl-CoA carboxylase beta [Source:HGNC Symbol;Acc:HGNC:85]	12	protein_coding
ENSG00000198816	0.000182276	0.00356182	-1.76929	ZNF358	zinc finger protein 358 [Source:HGNC Symbol;Acc:HGNC:16838]	19	protein_coding
ENSG00000186153	1.18952e-05	0.000472066	-1.77477	WWOX	WW domain containing oxidoreductase [Source:HGNC Symbol;Acc:HGNC:12799]	16	protein_coding
ENSG00000184343	0.00532751	0.0421192	-1.77558	SRPK3	SRSF protein kinase 3 [Source:HGNC Symbol;Acc:HGNC:11402]	X	protein_coding
ENSG00000198643	7.86158e-05	0.00193499	-1.77583	FAM3D	FAM3 metabolism regulating signaling molecule D [Source:HGNC Symbol;Acc:HGNC:18665]	3	protein_coding
ENSG00000090530	4.65761e-05	0.00130045	-1.78292	P3H2	prolyl 3-hydroxylase 2 [Source:HGNC Symbol;Acc:HGNC:19317]	3	protein_coding
ENSG00000181444	1.05812e-05	0.000435893	-1.78807	ZNF467	zinc finger protein 467 [Source:HGNC Symbol;Acc:HGNC:23154]	7	protein_coding
ENSG00000119711	6.62724e-07	5.81551e-05	-1.78989	ALDH6A1	aldehyde dehydrogenase 6 family member A1 [Source:HGNC Symbol;Acc:HGNC:7179]	14	protein_coding
ENSG00000172264	0.000996575	0.0127498	-1.79176	MACROD2	mono-ADP ribosylhydrolase 2 [Source:HGNC Symbol;Acc:HGNC:16126]	20	protein_coding
ENSG00000181035	5.89791e-05	0.00156041	-1.79514	SLC25A42	solute carrier family 25 member 42 [Source:HGNC Symbol;Acc:HGNC:28380]	19	protein_coding
ENSG00000187017	0.00133396	0.0156921	-1.79795	ESPN	espin [Source:HGNC Symbol;Acc:HGNC:13281]	1	protein_coding
ENSG00000078804	8.51467e-06	0.000371973	-1.79839	TP53INP2	tumor protein p53 inducible nuclear protein 2 [Source:HGNC Symbol;Acc:HGNC:16104]	20	protein_coding
ENSG00000139865	0.000815486	0.0110627	-1.79894	TTC6	tetratricopeptide repeat domain 6 [Source:HGNC Symbol;Acc:HGNC:19739]	14	protein_coding
ENSG00000251095	0.00552266	0.0431311	-1.79935		novel transcript	4	lncRNA
ENSG00000241399	0.000121952	0.00264465	-1.80458	CD302	CD302 molecule [Source:HGNC Symbol;Acc:HGNC:30843]	2	protein_coding
ENSG00000138759	0.000288398	0.0050571	-1.80727	FRAS1	Fraser extracellular matrix complex subunit 1 [Source:HGNC Symbol;Acc:HGNC:19185]	4	protein_coding
ENSG00000182379	0.000668107	0.00948645	-1.80877	NXPH4	neurexophilin 4 [Source:HGNC Symbol;Acc:HGNC:8078]	12	protein_coding
ENSG00000256235	5.62987e-07	5.19862e-05	-1.81059	SMIM3	small integral membrane protein 3 [Source:HGNC Symbol;Acc:HGNC:30248]	5	protein_coding
ENSG00000145431	1.15407e-05	0.00045938	-1.81524	PDGFC	platelet derived growth factor C [Source:HGNC Symbol;Acc:HGNC:8801]	4	protein_coding
ENSG00000204584	0.000210706	0.00396503	-1.82164		novel transcript, antisense to TAC4	17	lncRNA
ENSG00000123358	0.00216787	0.0223723	-1.82291	NR4A1	nuclear receptor subfamily 4 group A member 1 [Source:HGNC Symbol;Acc:HGNC:7980]	12	protein_coding
ENSG00000180884	1.69668e-06	0.000117503	-1.82463	ZNF792	zinc finger protein 792 [Source:HGNC Symbol;Acc:HGNC:24751]	19	protein_coding
ENSG00000110911	4.4519e-06	0.00023039	-1.82911	SLC11A2	solute carrier family 11 member 2 [Source:HGNC Symbol;Acc:HGNC:10908]	12	protein_coding
ENSG00000230606	0.00562695	0.04368	-1.83639	APPAT	atherosclerotic plaque pathogenesis associated transcript [Source:HGNC Symbol;Acc:HGNC:56009]	2	lncRNA
ENSG00000134138	4.60027e-08	8.9031e-06	-1.83694	MEIS2	Meis homeobox 2 [Source:HGNC Symbol;Acc:HGNC:7001]	15	protein_coding
ENSG00000132329	0.000331197	0.00561231	-1.83785	RAMP1	receptor activity modifying protein 1 [Source:HGNC Symbol;Acc:HGNC:9843]	2	protein_coding
ENSG00000107821	4.01269e-05	0.00117013	-1.84537	KAZALD1	Kazal type serine peptidase inhibitor domain 1 [Source:HGNC Symbol;Acc:HGNC:25460]	10	protein_coding
ENSG00000151090	1.70942e-05	0.000614522	-1.84543	THRB	thyroid hormone receptor beta [Source:HGNC Symbol;Acc:HGNC:11799]	3	protein_coding
ENSG00000165092	5.73822e-07	5.2303e-05	-1.8467	ALDH1A1	aldehyde dehydrogenase 1 family member A1 [Source:HGNC Symbol;Acc:HGNC:402]	9	protein_coding
ENSG00000153246	1.1543e-05	0.00045938	-1.84839	PLA2R1	phospholipase A2 receptor 1 [Source:HGNC Symbol;Acc:HGNC:9042]	2	protein_coding
ENSG00000167800	0.000942596	0.0122286	-1.84929	TBX10	T-box transcription factor 10 [Source:HGNC Symbol;Acc:HGNC:11593]	11	protein_coding
ENSG00000179299	1.91634e-05	0.000673484	-1.85191	NSUN7	NOP2/Sun RNA methyltransferase family member 7 [Source:HGNC Symbol;Acc:HGNC:25857]	4	protein_coding
ENSG00000196739	1.99674e-05	0.000689731	-1.85263	COL27A1	collagen type XXVII alpha 1 chain [Source:HGNC Symbol;Acc:HGNC:22986]	9	protein_coding
ENSG00000118777	7.97479e-05	0.00194749	-1.85582	ABCG2	ATP binding cassette subfamily G member 2 (JR blood group) [Source:HGNC Symbol;Acc:HGNC:74]	4	protein_coding
ENSG00000163072	3.72013e-05	0.00111825	-1.85701	NOSTRIN	nitric oxide synthase trafficking [Source:HGNC Symbol;Acc:HGNC:20203]	2	protein_coding
ENSG00000196391	1.41689e-05	0.000535235	-1.8572	ZNF774	zinc finger protein 774 [Source:HGNC Symbol;Acc:HGNC:33108]	15	protein_coding
ENSG00000138079	0.0056313	0.0436897	-1.85955	SLC3A1	solute carrier family 3 member 1 [Source:HGNC Symbol;Acc:HGNC:11025]	2	protein_coding
ENSG00000143013	2.42414e-06	0.000151541	-1.87434	LMO4	LIM domain only 4 [Source:HGNC Symbol;Acc:HGNC:6644]	1	protein_coding
ENSG00000183111	0.00208282	0.0217971	-1.87515	ARHGEF37	Rho guanine nucleotide exchange factor 37 [Source:HGNC Symbol;Acc:HGNC:34430]	5	protein_coding
ENSG00000121690	1.04121e-06	8.31089e-05	-1.87581	DEPDC7	DEP domain containing 7 [Source:HGNC Symbol;Acc:HGNC:29899]	11	protein_coding
ENSG00000088280	0.000113179	0.0025102	-1.87621	ASAP3	ArfGAP with SH3 domain, ankyrin repeat and PH domain 3 [Source:HGNC Symbol;Acc:HGNC:14987]	1	protein_coding
ENSG00000170381	0.000231322	0.00422784	-1.87949	SEMA3E	semaphorin 3E [Source:HGNC Symbol;Acc:HGNC:10727]	7	protein_coding
ENSG00000125510	0.00269252	0.0260369	-1.88166	OPRL1	opioid related nociceptin receptor 1 [Source:HGNC Symbol;Acc:HGNC:8155]	20	protein_coding
ENSG00000254231	0.00130095	0.0154453	-1.88279	WWP1-AS1	WWP1 antisense RNA 1 [Source:HGNC Symbol;Acc:HGNC:55520]	8	lncRNA
ENSG00000079308	5.01426e-06	0.000244281	-1.8837	TNS1	tensin 1 [Source:HGNC Symbol;Acc:HGNC:11973]	2	protein_coding
ENSG00000198074	6.21587e-05	0.00162846	-1.88375	AKR1B10	aldo-keto reductase family 1 member B10 [Source:HGNC Symbol;Acc:HGNC:382]	7	protein_coding
ENSG00000006047	0.000336272	0.00568283	-1.88422	YBX2	Y-box binding protein 2 [Source:HGNC Symbol;Acc:HGNC:17948]	17	protein_coding
ENSG00000167100	0.000270062	0.0047993	-1.88647	SAMD14	sterile alpha motif domain containing 14 [Source:HGNC Symbol;Acc:HGNC:27312]	17	protein_coding
ENSG00000166387	2.71881e-06	0.000163453	-1.88685	PPFIBP2	PPFIA binding protein 2 [Source:HGNC Symbol;Acc:HGNC:9250]	11	protein_coding
ENSG00000120896	3.81221e-05	0.00113387	-1.88988	SORBS3	sorbin and SH3 domain containing 3 [Source:HGNC Symbol;Acc:HGNC:30907]	8	protein_coding
ENSG00000151623	2.92947e-05	0.000917684	-1.89411	NR3C2	nuclear receptor subfamily 3 group C member 2 [Source:HGNC Symbol;Acc:HGNC:7979]	4	protein_coding
ENSG00000167363	0.00489779	0.0396975	-1.89443	FN3K	fructosamine 3 kinase [Source:HGNC Symbol;Acc:HGNC:24822]	17	protein_coding
ENSG00000171243	0.000448011	0.00699393	-1.89675	SOSTDC1	sclerostin domain containing 1 [Source:HGNC Symbol;Acc:HGNC:21748]	7	protein_coding
ENSG00000166165	1.04858e-06	8.32263e-05	-1.90678	CKB	creatine kinase B [Source:HGNC Symbol;Acc:HGNC:1991]	14	protein_coding
ENSG00000185561	0.00201085	0.0213283	-1.90857	TLCD2	TLC domain containing 2 [Source:HGNC Symbol;Acc:HGNC:33522]	17	protein_coding
ENSG00000114248	0.00038863	0.00632553	-1.91447	LRRC31	leucine rich repeat containing 31 [Source:HGNC Symbol;Acc:HGNC:26261]	3	protein_coding
ENSG00000183773	9.05234e-07	7.47903e-05	-1.91534	AIFM3	AIF family member 3 [Source:HGNC Symbol;Acc:HGNC:26398]	22	protein_coding
ENSG00000165475	2.27452e-07	2.79429e-05	-1.91609	CRYL1	crystallin lambda 1 [Source:HGNC Symbol;Acc:HGNC:18246]	13	protein_coding
ENSG00000163449	0.00398382	0.0341733	-1.91977	TMEM169	transmembrane protein 169 [Source:HGNC Symbol;Acc:HGNC:25130]	2	protein_coding
ENSG00000164684	0.000474158	0.00729728	-1.91993	ZNF704	zinc finger protein 704 [Source:HGNC Symbol;Acc:HGNC:32291]	8	protein_coding
ENSG00000172296	0.000909615	0.0119879	-1.92669	SPTLC3	serine palmitoyltransferase long chain base subunit 3 [Source:HGNC Symbol;Acc:HGNC:16253]	20	protein_coding
ENSG00000069702	0.000154474	0.00311328	-1.94021	TGFBR3	transforming growth factor beta receptor 3 [Source:HGNC Symbol;Acc:HGNC:11774]	1	protein_coding
ENSG00000143412	1.59143e-06	0.000112047	-1.95651	ANXA9	annexin A9 [Source:HGNC Symbol;Acc:HGNC:547]	1	protein_coding
ENSG00000245498	0.000592784	0.0086469	-1.95687	MSANTD2-AS1	MSANTD2 antisense RNA 1 [Source:HGNC Symbol;Acc:HGNC:55601]	11	lncRNA
ENSG00000223806	0.00146523	0.0168531	-1.9597	LINC00114	long intergenic non-protein coding RNA 114 [Source:HGNC Symbol;Acc:HGNC:1265]	21	lncRNA
ENSG00000106069	0.000195308	0.0037539	-1.96349	CHN2	chimerin 2 [Source:HGNC Symbol;Acc:HGNC:1944]	7	protein_coding
ENSG00000198944	0.000702168	0.00988071	-1.97631	SOWAHA	sosondowah ankyrin repeat domain family member A [Source:HGNC Symbol;Acc:HGNC:27033]	5	protein_coding
ENSG00000130270	0.00197107	0.0210485	-1.98164	ATP8B3	ATPase phospholipid transporting 8B3 [Source:HGNC Symbol;Acc:HGNC:13535]	19	protein_coding
ENSG00000138449	4.95757e-06	0.000244281	-1.98514	SLC40A1	solute carrier family 40 member 1 [Source:HGNC Symbol;Acc:HGNC:10909]	2	protein_coding
ENSG00000170482	8.18917e-05	0.00198111	-1.98748	SLC23A1	solute carrier family 23 member 1 [Source:HGNC Symbol;Acc:HGNC:10974]	5	protein_coding
ENSG00000115594	0.00167019	0.0186249	-1.99102	IL1R1	interleukin 1 receptor type 1 [Source:HGNC Symbol;Acc:HGNC:5993]	2	protein_coding
ENSG00000143416	1.86717e-05	0.000662799	-1.99245	SELENBP1	selenium binding protein 1 [Source:HGNC Symbol;Acc:HGNC:10719]	1	protein_coding
ENSG00000175764	0.00104339	0.0131616	-1.99626	TTLL11	tubulin tyrosine ligase like 11 [Source:HGNC Symbol;Acc:HGNC:18113]	9	protein_coding
ENSG00000072195	0.000478268	0.00732859	-1.99922	SPEG	striated muscle enriched protein kinase [Source:HGNC Symbol;Acc:HGNC:16901]	2	protein_coding
ENSG00000249348	0.00175534	0.0193143	-1.99976	UGDH-AS1	UGDH antisense RNA 1 [Source:HGNC Symbol;Acc:HGNC:40601]	4	lncRNA
ENSG00000165795	9.42821e-06	0.000396434	-2.00573	NDRG2	NDRG family member 2 [Source:HGNC Symbol;Acc:HGNC:14460]	14	protein_coding
ENSG00000197619	2.45473e-05	0.00081029	-2.01365	ZNF615	zinc finger protein 615 [Source:HGNC Symbol;Acc:HGNC:24740]	19	protein_coding
ENSG00000189058	0.00515641	0.0411318	-2.01943	APOD	apolipoprotein D [Source:HGNC Symbol;Acc:HGNC:612]	3	protein_coding
ENSG00000009950	0.00343448	0.0307579	-2.02223	MLXIPL	MLX interacting protein like [Source:HGNC Symbol;Acc:HGNC:12744]	7	protein_coding
ENSG00000113763	0.00300994	0.028218	-2.02289	UNC5A	unc-5 netrin receptor A [Source:HGNC Symbol;Acc:HGNC:12567]	5	protein_coding
ENSG00000157657	0.000457892	0.00710889	-2.0308	ZNF618	zinc finger protein 618 [Source:HGNC Symbol;Acc:HGNC:29416]	9	protein_coding
ENSG00000271109	0.000100901	0.00231793	-2.03479	NA	NA	NA	NA
ENSG00000103485	2.9176e-07	3.40892e-05	-2.03944	QPRT	quinolinate phosphoribosyltransferase [Source:HGNC Symbol;Acc:HGNC:9755]	16	protein_coding
ENSG00000110934	0.00208927	0.0218323	-2.04098	BIN2	bridging integrator 2 [Source:HGNC Symbol;Acc:HGNC:1053]	12	protein_coding
ENSG00000204950	0.00117272	0.0142121	-2.04538	LRRC10B	leucine rich repeat containing 10B [Source:HGNC Symbol;Acc:HGNC:37215]	11	protein_coding
ENSG00000203876	0.00558439	0.043493	-2.05017	ADD3-AS1	ADD3 antisense RNA 1 [Source:HGNC Symbol;Acc:HGNC:48682]	10	lncRNA
ENSG00000162981	8.86057e-07	7.40723e-05	-2.05286	LRATD1	LRAT domain containing 1 [Source:HGNC Symbol;Acc:HGNC:20743]	2	protein_coding
ENSG00000106538	0.0001519	0.00308339	-2.05812	RARRES2	retinoic acid receptor responder 2 [Source:HGNC Symbol;Acc:HGNC:9868]	7	protein_coding
ENSG00000145569	2.41935e-06	0.000151541	-2.06234	OTULINL	OTU deubiquitinase with linear linkage specificity like [Source:HGNC Symbol;Acc:HGNC:25629]	5	protein_coding
ENSG00000225614	0.000406948	0.00650537	-2.06368	ZNF469	zinc finger protein 469 [Source:HGNC Symbol;Acc:HGNC:23216]	16	protein_coding
ENSG00000105519	1.05162e-05	0.000435893	-2.07045	CAPS	calcyphosine [Source:HGNC Symbol;Acc:HGNC:1487]	19	protein_coding
ENSG00000185483	4.28326e-05	0.00122498	-2.07863	ROR1	receptor tyrosine kinase like orphan receptor 1 [Source:HGNC Symbol;Acc:HGNC:10256]	1	protein_coding
ENSG00000015413	2.6943e-05	0.000857109	-2.08593	DPEP1	dipeptidase 1 [Source:HGNC Symbol;Acc:HGNC:3002]	16	protein_coding
ENSG00000261801	0.00307613	0.0286009	-2.09066	LOXL1-AS1	LOXL1 antisense RNA 1 [Source:HGNC Symbol;Acc:HGNC:44169]	15	lncRNA
ENSG00000183734	4.56905e-05	0.00128589	-2.0956	ASCL2	achaete-scute family bHLH transcription factor 2 [Source:HGNC Symbol;Acc:HGNC:739]	11	protein_coding
ENSG00000155792	6.29376e-07	5.59234e-05	-2.10218	DEPTOR	DEP domain containing MTOR interacting protein [Source:HGNC Symbol;Acc:HGNC:22953]	8	protein_coding
ENSG00000167741	2.08949e-05	0.000709624	-2.10397	GGT6	gamma-glutamyltransferase 6 [Source:HGNC Symbol;Acc:HGNC:26891]	17	protein_coding
ENSG00000244300	5.49483e-09	1.94077e-06	-2.10466	GATA2-AS1	GATA2 antisense RNA 1 [Source:HGNC Symbol;Acc:HGNC:51108]	3	lncRNA
ENSG00000076716	4.92287e-06	0.000244281	-2.10671	GPC4	glypican 4 [Source:HGNC Symbol;Acc:HGNC:4452]	X	protein_coding
ENSG00000124191	0.000396874	0.00640804	-2.11389	TOX2	TOX high mobility group box family member 2 [Source:HGNC Symbol;Acc:HGNC:16095]	20	protein_coding
ENSG00000185477	0.000635119	0.00913743	-2.1146	GPRIN3	GPRIN family member 3 [Source:HGNC Symbol;Acc:HGNC:27733]	4	protein_coding
ENSG00000106541	2.28871e-06	0.000148268	-2.12426	AGR2	anterior gradient 2, protein disulphide isomerase family member [Source:HGNC Symbol;Acc:HGNC:328]	7	protein_coding
ENSG00000082014	0.000226863	0.0041897	-2.12832	SMARCD3	SWI/SNF related, matrix associated, actin dependent regulator of chromatin, subfamily d, member 3 [Source:HGNC Symbol;Acc:HGNC:11108]	7	protein_coding
ENSG00000135472	0.000484608	0.00740166	-2.13056	FAIM2	Fas apoptotic inhibitory molecule 2 [Source:HGNC Symbol;Acc:HGNC:17067]	12	protein_coding
ENSG00000095739	0.000190954	0.00369056	-2.13292	BAMBI	BMP and activin membrane bound inhibitor [Source:HGNC Symbol;Acc:HGNC:30251]	10	protein_coding
ENSG00000134398	3.02009e-08	6.66686e-06	-2.13401	ERN2	endoplasmic reticulum to nucleus signaling 2 [Source:HGNC Symbol;Acc:HGNC:16942]	16	protein_coding
ENSG00000118507	1.45197e-07	1.9916e-05	-2.13492	AKAP7	A-kinase anchoring protein 7 [Source:HGNC Symbol;Acc:HGNC:377]	6	protein_coding
ENSG00000196074	0.00347904	0.0310107	-2.14633	SYCP2	synaptonemal complex protein 2 [Source:HGNC Symbol;Acc:HGNC:11490]	20	protein_coding
ENSG00000225329	0.000713768	0.00997439	-2.15009	NA	NA	NA	NA
ENSG00000187720	3.57216e-07	3.81774e-05	-2.15464	THSD4	thrombospondin type 1 domain containing 4 [Source:HGNC Symbol;Acc:HGNC:25835]	15	protein_coding
ENSG00000288930	0.000926674	0.0120887	-2.15575		novel transcript	5	lncRNA
ENSG00000145020	0.000160695	0.00322029	-2.16513	AMT	aminomethyltransferase [Source:HGNC Symbol;Acc:HGNC:473]	3	protein_coding
ENSG00000131771	2.69542e-07	3.20007e-05	-2.19335	PPP1R1B	protein phosphatase 1 regulatory inhibitor subunit 1B [Source:HGNC Symbol;Acc:HGNC:9287]	17	protein_coding
ENSG00000241186	0.00118306	0.0143225	-2.19569	CRIPTO	cripto, EGF-CFC family member [Source:HGNC Symbol;Acc:HGNC:11701]	3	protein_coding
ENSG00000171234	0.000814446	0.0110627	-2.20319	UGT2B7	UDP glucuronosyltransferase family 2 member B7 [Source:HGNC Symbol;Acc:HGNC:12554]	4	protein_coding
ENSG00000287024	0.00269748	0.026067	-2.20504		novel transcript	X	lncRNA
ENSG00000222033	1.79319e-05	0.000639753	-2.20627	LINC01124	long intergenic non-protein coding RNA 1124 [Source:HGNC Symbol;Acc:HGNC:49270]	2	lncRNA
ENSG00000204219	2.54738e-06	0.000155126	-2.21011	TCEA3	transcription elongation factor A3 [Source:HGNC Symbol;Acc:HGNC:11615]	1	protein_coding
ENSG00000116741	1.53077e-06	0.00010978	-2.22236	RGS2	regulator of G protein signaling 2 [Source:HGNC Symbol;Acc:HGNC:9998]	1	protein_coding
ENSG00000151834	0.00148282	0.0170181	-2.22448	GABRA2	gamma-aminobutyric acid type A receptor subunit alpha2 [Source:HGNC Symbol;Acc:HGNC:4076]	4	protein_coding
ENSG00000030419	0.000275425	0.0048701	-2.23759	IKZF2	IKAROS family zinc finger 2 [Source:HGNC Symbol;Acc:HGNC:13177]	2	protein_coding
ENSG00000064787	6.34385e-08	1.12032e-05	-2.24895	BCAS1	brain enriched myelin associated protein 1 [Source:HGNC Symbol;Acc:HGNC:974]	20	protein_coding
ENSG00000290943	0.00361535	0.0318638	-2.2706	ABCC6P2	ATP binding cassette subfamily C member 6 pseudogene 2 [Source:HGNC Symbol;Acc:HGNC:33353]	16	lncRNA
ENSG00000169994	3.95846e-07	4.08213e-05	-2.27805	MYO7B	myosin VIIB [Source:HGNC Symbol;Acc:HGNC:7607]	2	protein_coding
ENSG00000106025	4.60276e-07	4.51582e-05	-2.29455	TSPAN12	tetraspanin 12 [Source:HGNC Symbol;Acc:HGNC:21641]	7	protein_coding
ENSG00000164638	8.91617e-07	7.40986e-05	-2.29986	SLC29A4	solute carrier family 29 member 4 [Source:HGNC Symbol;Acc:HGNC:23097]	7	protein_coding
ENSG00000143167	0.00523421	0.0415304	-2.30048	GPA33	glycoprotein A33 [Source:HGNC Symbol;Acc:HGNC:4445]	1	protein_coding
ENSG00000118523	6.77811e-07	5.87491e-05	-2.30258	CCN2	cellular communication network factor 2 [Source:HGNC Symbol;Acc:HGNC:2500]	6	protein_coding
ENSG00000095932	0.000407046	0.00650537	-2.30738	SMIM24	small integral membrane protein 24 [Source:HGNC Symbol;Acc:HGNC:37244]	19	protein_coding
ENSG00000168350	5.70912e-06	0.000267081	-2.32261	DEGS2	delta 4-desaturase, sphingolipid 2 [Source:HGNC Symbol;Acc:HGNC:20113]	14	protein_coding
ENSG00000063180	0.00228331	0.0231477	-2.32509	CA11	carbonic anhydrase 11 [Source:HGNC Symbol;Acc:HGNC:1370]	19	protein_coding
ENSG00000213213	1.47103e-06	0.000106234	-2.32795	CCDC183	coiled-coil domain containing 183 [Source:HGNC Symbol;Acc:HGNC:28236]	9	protein_coding
ENSG00000167653	2.47835e-05	0.000812394	-2.33473	PSCA	prostate stem cell antigen [Source:HGNC Symbol;Acc:HGNC:9500]	8	protein_coding
ENSG00000110195	6.16268e-05	0.00161833	-2.33671	FOLR1	folate receptor alpha [Source:HGNC Symbol;Acc:HGNC:3791]	11	protein_coding
ENSG00000113790	9.07893e-06	0.000386347	-2.34001	EHHADH	enoyl-CoA hydratase and 3-hydroxyacyl CoA dehydrogenase [Source:HGNC Symbol;Acc:HGNC:3247]	3	protein_coding
ENSG00000260285	0.00190763	0.0205263	-2.34081	TRMT61A-DT	TRMT61A divergent transcript [Source:HGNC Symbol;Acc:HGNC:56082]	14	lncRNA
ENSG00000198682	7.30885e-07	6.24982e-05	-2.34576	PAPSS2	3'-phosphoadenosine 5'-phosphosulfate synthase 2 [Source:HGNC Symbol;Acc:HGNC:8604]	10	protein_coding
ENSG00000235142	0.000296921	0.00514712	-2.34666	LINC02532	long intergenic non-protein coding RNA 2532 [Source:HGNC Symbol;Acc:HGNC:53549]	6	lncRNA
ENSG00000170458	7.66523e-05	0.00190558	-2.35223	CD14	CD14 molecule [Source:HGNC Symbol;Acc:HGNC:1628]	5	protein_coding
ENSG00000183087	0.000999013	0.0127498	-2.35274	GAS6	growth arrest specific 6 [Source:HGNC Symbol;Acc:HGNC:4168]	13	protein_coding
ENSG00000136883	2.53659e-06	0.000155126	-2.35463	KIF12	kinesin family member 12 [Source:HGNC Symbol;Acc:HGNC:21495]	9	protein_coding
ENSG00000165548	1.77133e-05	0.000634582	-2.3588	TMEM63C	transmembrane protein 63C [Source:HGNC Symbol;Acc:HGNC:23787]	14	protein_coding
ENSG00000135773	0.000626194	0.00903664	-2.36405	CAPN9	calpain 9 [Source:HGNC Symbol;Acc:HGNC:1486]	1	protein_coding
ENSG00000211445	3.99374e-07	4.08867e-05	-2.37041	GPX3	glutathione peroxidase 3 [Source:HGNC Symbol;Acc:HGNC:4555]	5	protein_coding
ENSG00000165556	0.00635951	0.0474719	-2.37138	CDX2	caudal type homeobox 2 [Source:HGNC Symbol;Acc:HGNC:1806]	13	protein_coding
ENSG00000123453	0.0035775	0.0316448	-2.37263	SARDH	sarcosine dehydrogenase [Source:HGNC Symbol;Acc:HGNC:10536]	9	protein_coding
ENSG00000104953	0.00229876	0.0232309	-2.37753	TLE6	TLE family member 6, subcortical maternal complex member [Source:HGNC Symbol;Acc:HGNC:30788]	19	protein_coding
ENSG00000119227	6.72596e-06	0.000307522	-2.39444	PIGZ	phosphatidylinositol glycan anchor biosynthesis class Z [Source:HGNC Symbol;Acc:HGNC:30596]	3	protein_coding
ENSG00000121440	0.00303537	0.0283518	-2.39557	PDZRN3	PDZ domain containing ring finger 3 [Source:HGNC Symbol;Acc:HGNC:17704]	3	protein_coding
ENSG00000145703	5.14321e-07	4.88649e-05	-2.41808	IQGAP2	IQ motif containing GTPase activating protein 2 [Source:HGNC Symbol;Acc:HGNC:6111]	5	protein_coding
ENSG00000172367	5.66868e-06	0.00026607	-2.44263	NHERF4	NHERF family PDZ scaffold protein 4 [Source:HGNC Symbol;Acc:HGNC:19891]	11	protein_coding
ENSG00000290920	2.18925e-06	0.000143859	-2.44727		novel transcript	22	lncRNA
ENSG00000146192	0.000987208	0.0126563	-2.45133	FGD2	FYVE, RhoGEF and PH domain containing 2 [Source:HGNC Symbol;Acc:HGNC:3664]	6	protein_coding
ENSG00000173467	1.93279e-05	0.000675902	-2.45983	AGR3	anterior gradient 3, protein disulphide isomerase family member [Source:HGNC Symbol;Acc:HGNC:24167]	7	protein_coding
ENSG00000075651	1.83522e-07	2.35709e-05	-2.51366	PLD1	phospholipase D1 [Source:HGNC Symbol;Acc:HGNC:9067]	3	protein_coding
ENSG00000113494	0.00072034	0.0100464	-2.52186	PRLR	prolactin receptor [Source:HGNC Symbol;Acc:HGNC:9446]	5	protein_coding
ENSG00000189221	2.45706e-06	0.000152251	-2.5296	MAOA	monoamine oxidase A [Source:HGNC Symbol;Acc:HGNC:6833]	X	protein_coding
ENSG00000185432	0.000132048	0.0027803	-2.60473	TMT1A	thiol methyltransferase 1A [Source:HGNC Symbol;Acc:HGNC:24550]	12	protein_coding
ENSG00000184564	2.13011e-07	2.68698e-05	-2.62803	SLITRK6	SLIT and NTRK like family member 6 [Source:HGNC Symbol;Acc:HGNC:23503]	13	protein_coding
ENSG00000187416	0.00311648	0.0287775	-2.63064	LHFPL3	LHFPL tetraspan subfamily member 3 [Source:HGNC Symbol;Acc:HGNC:6589]	7	protein_coding
ENSG00000105523	1.28012e-06	9.65576e-05	-2.63616	FAM83E	family with sequence similarity 83 member E [Source:HGNC Symbol;Acc:HGNC:25972]	19	protein_coding
ENSG00000079112	0.00145547	0.0167723	-2.64043	CDH17	cadherin 17 [Source:HGNC Symbol;Acc:HGNC:1756]	8	protein_coding
ENSG00000146039	0.00219624	0.0225662	-2.64055	SLC17A4	solute carrier family 17 member 4 [Source:HGNC Symbol;Acc:HGNC:10932]	6	protein_coding
ENSG00000157613	1.76235e-07	2.31294e-05	-2.65942	CREB3L1	cAMP responsive element binding protein 3 like 1 [Source:HGNC Symbol;Acc:HGNC:18856]	11	protein_coding
ENSG00000049192	1.09946e-07	1.63507e-05	-2.7347	ADAMTS6	ADAM metallopeptidase with thrombospondin type 1 motif 6 [Source:HGNC Symbol;Acc:HGNC:222]	5	protein_coding
ENSG00000185633	9.7623e-05	0.00226101	-2.7445	NDUFA4L2	NDUFA4 mitochondrial complex associated like 2 [Source:HGNC Symbol;Acc:HGNC:29836]	12	protein_coding
ENSG00000289697	0.000232683	0.00424174	-2.75133		novel protein	1	protein_coding
ENSG00000100079	1.68523e-05	0.000608923	-2.75481	LGALS2	galectin 2 [Source:HGNC Symbol;Acc:HGNC:6562]	22	protein_coding
ENSG00000159784	1.59411e-06	0.000112047	-2.758	FAM131B	family with sequence similarity 131 member B [Source:HGNC Symbol;Acc:HGNC:22202]	7	protein_coding
ENSG00000163827	0.000937408	0.0121725	-2.77189	LRRC2	leucine rich repeat containing 2 [Source:HGNC Symbol;Acc:HGNC:14676]	3	protein_coding
ENSG00000181104	6.6986e-08	1.14021e-05	-2.78924	F2R	coagulation factor II thrombin receptor [Source:HGNC Symbol;Acc:HGNC:3537]	5	protein_coding
ENSG00000139329	0.00132878	0.0156818	-2.79947	LUM	lumican [Source:HGNC Symbol;Acc:HGNC:6724]	12	protein_coding
ENSG00000152580	4.53364e-06	0.000232914	-2.80698	IGSF10	immunoglobulin superfamily member 10 [Source:HGNC Symbol;Acc:HGNC:26384]	3	protein_coding
ENSG00000167244	7.63385e-06	0.000340224	-2.83332	IGF2	insulin like growth factor 2 [Source:HGNC Symbol;Acc:HGNC:5466]	11	protein_coding
ENSG00000147257	5.41139e-06	0.000258476	-2.84226	GPC3	glypican 3 [Source:HGNC Symbol;Acc:HGNC:4451]	X	protein_coding
ENSG00000091262	1.13332e-05	0.000454231	-2.86084	ABCC6	ATP binding cassette subfamily C member 6 [Source:HGNC Symbol;Acc:HGNC:57]	16	protein_coding
ENSG00000289755	0.000506855	0.00761793	-2.8621		novel transcript	16	lncRNA
ENSG00000188958	0.00135468	0.0158304	-2.87341	UTS2B	urotensin 2B [Source:HGNC Symbol;Acc:HGNC:30894]	3	protein_coding
ENSG00000125255	0.00320157	0.0293332	-2.88366	SLC10A2	solute carrier family 10 member 2 [Source:HGNC Symbol;Acc:HGNC:10906]	13	protein_coding
ENSG00000132561	0.000313409	0.00536708	-2.89657	MATN2	matrilin 2 [Source:HGNC Symbol;Acc:HGNC:6908]	8	protein_coding
ENSG00000144908	0.00049958	0.00754212	-2.94889	ALDH1L1	aldehyde dehydrogenase 1 family member L1 [Source:HGNC Symbol;Acc:HGNC:3978]	3	protein_coding
ENSG00000171388	0.00597741	0.045525	-2.95079	APLN	apelin [Source:HGNC Symbol;Acc:HGNC:16665]	X	protein_coding
ENSG00000104537	1.97509e-05	0.000688693	-2.97068	ANXA13	annexin A13 [Source:HGNC Symbol;Acc:HGNC:536]	8	protein_coding
ENSG00000151490	4.82593e-06	0.000241776	-2.97739	PTPRO	protein tyrosine phosphatase receptor type O [Source:HGNC Symbol;Acc:HGNC:9678]	12	protein_coding
ENSG00000009765	0.00118915	0.0143838	-2.97973	IYD	iodotyrosine deiodinase [Source:HGNC Symbol;Acc:HGNC:21071]	6	protein_coding
ENSG00000101898	0.00383412	0.0331509	-2.98974	MCTS2	MCTS family member 2 [Source:HGNC Symbol;Acc:HGNC:49760]	20	protein_coding
ENSG00000116039	2.49991e-05	0.000817562	-3.00002	ATP6V1B1	ATPase H+ transporting V1 subunit B1 [Source:HGNC Symbol;Acc:HGNC:853]	2	protein_coding
ENSG00000163501	3.1318e-07	3.58918e-05	-3.01212	IHH	Indian hedgehog signaling molecule [Source:HGNC Symbol;Acc:HGNC:5956]	2	protein_coding
ENSG00000214290	1.12216e-08	3.37315e-06	-3.01689	POU2AF3	POU class 2 homeobox associating factor 3 [Source:HGNC Symbol;Acc:HGNC:26978]	11	protein_coding
ENSG00000121316	3.65302e-07	3.82296e-05	-3.06181	PLBD1	phospholipase B domain containing 1 [Source:HGNC Symbol;Acc:HGNC:26215]	12	protein_coding
ENSG00000163884	0.000102265	0.00234002	-3.067	KLF15	KLF transcription factor 15 [Source:HGNC Symbol;Acc:HGNC:14536]	3	protein_coding
ENSG00000259772	6.56228e-05	0.00167956	-3.12809	LINC03034	long intergenic non-protein coding RNA 3034 [Source:HGNC Symbol;Acc:HGNC:54360]	15	lncRNA
ENSG00000117834	6.3539e-06	0.000291454	-3.13104	SLC5A9	solute carrier family 5 member 9 [Source:HGNC Symbol;Acc:HGNC:22146]	1	protein_coding
ENSG00000127528	1.31364e-06	9.76797e-05	-3.16767	KLF2	KLF transcription factor 2 [Source:HGNC Symbol;Acc:HGNC:6347]	19	protein_coding
ENSG00000186226	1.5421e-05	0.000562965	-3.17175	LCE1E	late cornified envelope 1E [Source:HGNC Symbol;Acc:HGNC:29466]	1	protein_coding
ENSG00000150750	4.53384e-05	0.00127852	-3.17253	POU2AF2	POU class 2 homeobox associating factor 2 [Source:HGNC Symbol;Acc:HGNC:30527]	11	protein_coding
ENSG00000179348	2.18571e-09	1.07623e-06	-3.20078	GATA2	GATA binding protein 2 [Source:HGNC Symbol;Acc:HGNC:4171]	3	protein_coding
ENSG00000176697	7.58852e-08	1.24721e-05	-3.22008	BDNF	brain derived neurotrophic factor [Source:HGNC Symbol;Acc:HGNC:1033]	11	protein_coding
ENSG00000198829	8.71274e-06	0.000375285	-3.23982	SUCNR1	succinate receptor 1 [Source:HGNC Symbol;Acc:HGNC:4542]	3	protein_coding
ENSG00000102678	7.27286e-09	2.38956e-06	-3.24475	FGF9	fibroblast growth factor 9 [Source:HGNC Symbol;Acc:HGNC:3687]	13	protein_coding
ENSG00000073067	0.00030451	0.00524009	-3.29091	CYP2W1	cytochrome P450 family 2 subfamily W member 1 [Source:HGNC Symbol;Acc:HGNC:20243]	7	protein_coding
ENSG00000204740	7.00286e-05	0.00176988	-3.347	MALRD1	MAM and LDL receptor class A domain containing 1 [Source:HGNC Symbol;Acc:HGNC:24331]	10	protein_coding
ENSG00000291057	0.00343066	0.0307541	-3.36598	ABCC6P1	ATP binding cassette subfamily C member 6 pseudogene 1 [Source:HGNC Symbol;Acc:HGNC:33352]	16	lncRNA
ENSG00000131781	0.000931093	0.0121198	-3.41028	FMO5	flavin containing dimethylaniline monoxygenase 5 [Source:HGNC Symbol;Acc:HGNC:3773]	1	protein_coding
ENSG00000170099	0.00237981	0.0238116	-3.42841	SERPINA6	serpin family A member 6 [Source:HGNC Symbol;Acc:HGNC:1540]	14	protein_coding
ENSG00000275395	1.25454e-05	0.000491326	-3.53978	FCGBP	Fc gamma binding protein [Source:HGNC Symbol;Acc:HGNC:13572]	19	protein_coding
ENSG00000184730	0.00113102	0.0138978	-3.54101	APOBR	apolipoprotein B receptor [Source:HGNC Symbol;Acc:HGNC:24087]	16	protein_coding
ENSG00000204128	4.94404e-09	1.83814e-06	-3.56088	C2orf72	chromosome 2 open reading frame 72 [Source:HGNC Symbol;Acc:HGNC:27418]	2	protein_coding
ENSG00000166866	0.00213633	0.0221848	-3.56658	MYO1A	myosin IA [Source:HGNC Symbol;Acc:HGNC:7595]	12	protein_coding
ENSG00000128917	0.000226118	0.00418141	-3.66783	DLL4	delta like canonical Notch ligand 4 [Source:HGNC Symbol;Acc:HGNC:2910]	15	protein_coding
ENSG00000229155	0.000914364	0.0120169	-3.67471	LINC02038	long intergenic non-protein coding RNA 2038 [Source:HGNC Symbol;Acc:HGNC:52878]	3	lncRNA
ENSG00000130005	0.00103388	0.0131002	-3.71905	GAMT	guanidinoacetate N-methyltransferase [Source:HGNC Symbol;Acc:HGNC:4136]	19	protein_coding
ENSG00000110777	5.18085e-06	0.00025153	-3.72365	POU2AF1	POU class 2 homeobox associating factor 1 [Source:HGNC Symbol;Acc:HGNC:9211]	11	protein_coding
ENSG00000117983	8.38568e-05	0.00201142	-3.72971	MUC5B	mucin 5B, oligomeric mucus/gel-forming [Source:HGNC Symbol;Acc:HGNC:7516]	11	protein_coding
ENSG00000180785	1.35344e-06	9.90749e-05	-3.76859	OR51E1	olfactory receptor family 51 subfamily E member 1 [Source:HGNC Symbol;Acc:HGNC:15194]	11	protein_coding
ENSG00000169507	2.02192e-09	1.07623e-06	-3.87853	SLC38A11	solute carrier family 38 member 11 [Source:HGNC Symbol;Acc:HGNC:26836]	2	protein_coding
ENSG00000129038	1.95819e-07	2.49238e-05	-3.89772	LOXL1	lysyl oxidase like 1 [Source:HGNC Symbol;Acc:HGNC:6665]	15	protein_coding
ENSG00000006747	0.000104733	0.00238219	-3.92953	SCIN	scinderin [Source:HGNC Symbol;Acc:HGNC:21695]	7	protein_coding
ENSG00000162989	4.4198e-07	4.46021e-05	-3.99501	KCNJ3	potassium inwardly rectifying channel subfamily J member 3 [Source:HGNC Symbol;Acc:HGNC:6264]	2	protein_coding
ENSG00000126562	9.21496e-07	7.56094e-05	-4.01953	WNK4	WNK lysine deficient protein kinase 4 [Source:HGNC Symbol;Acc:HGNC:14544]	17	protein_coding
ENSG00000185008	0.0010631	0.01333	-4.03245	ROBO2	roundabout guidance receptor 2 [Source:HGNC Symbol;Acc:HGNC:10250]	3	protein_coding
ENSG00000163586	1.43571e-05	0.000538028	-4.11032	FABP1	fatty acid binding protein 1 [Source:HGNC Symbol;Acc:HGNC:3555]	2	protein_coding
ENSG00000250159	1.36788e-05	0.0005209	-4.19876	PKD2L2-DT	PKD2L2 divergent transcript [Source:HGNC Symbol;Acc:HGNC:55557]	5	lncRNA
ENSG00000133710	0.00131678	0.0155939	-4.38374	SPINK5	serine peptidase inhibitor Kazal type 5 [Source:HGNC Symbol;Acc:HGNC:15464]	5	protein_coding
ENSG00000134240	5.35596e-06	0.000257378	-4.39851	HMGCS2	3-hydroxy-3-methylglutaryl-CoA synthase 2 [Source:HGNC Symbol;Acc:HGNC:5008]	1	protein_coding
ENSG00000174827	2.13976e-08	5.03843e-06	-4.52739	PDZK1	PDZ domain containing 1 [Source:HGNC Symbol;Acc:HGNC:8821]	1	protein_coding
ENSG00000162009	0.000108797	0.00243982	-4.69265	SSTR5	somatostatin receptor 5 [Source:HGNC Symbol;Acc:HGNC:11334]	16	protein_coding
ENSG00000196167	3.33537e-09	1.38594e-06	-4.69768	COLCA1	colorectal cancer associated 1 [Source:HGNC Symbol;Acc:HGNC:33789]	11	lncRNA
ENSG00000005421	0.00129467	0.0153904	-4.85423	PON1	paraoxonase 1 [Source:HGNC Symbol;Acc:HGNC:9204]	7	protein_coding
ENSG00000091972	4.91616e-08	9.38588e-06	-5.2657	CD200	CD200 molecule [Source:HGNC Symbol;Acc:HGNC:7203]	3	protein_coding
ENSG00000134193	4.52047e-07	4.4661e-05	-5.30867	REG4	regenerating family member 4 [Source:HGNC Symbol;Acc:HGNC:22977]	1	protein_coding
ENSG00000075340	0.00221177	0.0226762	-5.46003	ADD2	adducin 2 [Source:HGNC Symbol;Acc:HGNC:244]	2	protein_coding
ENSG00000172238	0.00408285	0.0347904	-5.64346	ATOH1	atonal bHLH transcription factor 1 [Source:HGNC Symbol;Acc:HGNC:797]	4	protein_coding
ENSG00000122035	2.22989e-07	2.7635e-05	-6.05141	RASL11A	RAS like family 11 member A [Source:HGNC Symbol;Acc:HGNC:23802]	13	protein_coding
ENSG00000166509	1.5895e-10	2.0415e-07	-6.56326	CLEC3A	C-type lectin domain family 3 member A [Source:HGNC Symbol;Acc:HGNC:2052]	16	protein_coding
ENSG00000259974	2.61429e-05	0.000839424	-6.73789	LINC00261	long intergenic non-protein coding RNA 261 [Source:HGNC Symbol;Acc:HGNC:16189]	20	lncRNA
ENSG00000135220	0.000167107	0.00332631	-6.89532	UGT2A3	UDP glucuronosyltransferase family 2 member A3 [Source:HGNC Symbol;Acc:HGNC:28528]	4	protein_coding
ENSG00000162975	0.000449159	0.0070041	-7.09593	KCNF1	potassium voltage-gated channel modifier subfamily F member 1 [Source:HGNC Symbol;Acc:HGNC:6246]	2	protein_coding
ENSG00000261713	0.000145183	0.00297268	-7.23773	SSTR5-AS1	SSTR5 antisense RNA 1 [Source:HGNC Symbol;Acc:HGNC:26502]	16	lncRNA
ENSG00000081138	0.000117537	0.00257906	-9.23493	CDH7	cadherin 7 [Source:HGNC Symbol;Acc:HGNC:1766]	18	protein_coding
ENSG00000285542	0.00594068	0.0454163	-9.86266		novel protein, PPM1B-SLC3A1 readthrough	2	protein_coding
ENSG00000107954	0.00251966	0.0249284	-11.6619	NEURL1	neuralized E3 ubiquitin protein ligase 1 [Source:HGNC Symbol;Acc:HGNC:7761]	10	protein_coding
ENSG00000172955	3.17725e-06	0.000182472	-14.1441	ADH6	alcohol dehydrogenase 6 (class V) [Source:HGNC Symbol;Acc:HGNC:255]	4	protein_coding
ENSG00000141469	0.00443429	0.0369925	-14.6266	SLC14A1	solute carrier family 14 member 1 (Kidd blood group) [Source:HGNC Symbol;Acc:HGNC:10918]	18	protein_coding

## Sheet: expression_matrix
ensembl_gene_id	IFNb_CTL (15)	IFNb_CTL (31)	IFNb_IL32 (19)	IFNb_IL32 (35)	Medium_CTL (13)	Medium_CTL (29)	Medium_IL32 (17)	Medium_IL32 (33)	TNFa_CTL (14)	TNFa_CTL (30)	TNFa_IFNb_CTL (16)	TNFa_IFNb_CTL (32)	TNFa_IFNb_IL32 (20)	TNFa_IFNb_IL32 (36)	TNFa_IL32 (18)	TNFa_IL32 (34)	ensembl_gene_id	hgnc_symbol	description	chromosome_name	gene_biotype
ENSG00000000003	4.5185	4.04829	4.49353	4.1675	4.71471	4.52212	4.89371	4.64694	4.77399	4.35053	4.49455	3.99124	4.58761	4.10332	4.94985	4.54659	ENSG00000000003	TSPAN6	tetraspanin 6 [Source:HGNC Symbol;Acc:HGNC:11858]	X	protein_coding
ENSG00000000419	5.2494	6.09371	5.32449	6.2318	5.38386	6.24495	5.21029	6.24249	5.43872	6.34511	5.4513	6.12148	4.99899	6.03805	5.39085	6.1784	ENSG00000000419	DPM1	dolichyl-phosphate mannosyltransferase subunit 1, catalytic [Source:HGNC Symbol;Acc:HGNC:3005]	20	protein_coding
ENSG00000000457	3.76882	3.9294	3.92367	3.90493	3.86487	3.84446	3.95008	3.86825	3.65746	3.72794	3.71964	3.73429	3.84494	3.78582	3.66739	3.81508	ENSG00000000457	SCYL3	SCY1 like pseudokinase 3 [Source:HGNC Symbol;Acc:HGNC:19285]	1	protein_coding
ENSG00000000460	3.68671	4.47945	3.7937	4.44414	3.81328	4.34679	3.5662	4.30165	3.87956	4.67901	3.92063	4.54819	3.81316	4.55363	3.96346	4.72547	ENSG00000000460	FIRRM	FIGNL1 interacting regulator of recombination and mitosis [Source:HGNC Symbol;Acc:HGNC:25565]	1	protein_coding
ENSG00000000971	5.10443	6.38535	5.13629	6.32557	4.02554	4.95777	3.69935	4.95319	3.24183	4.28735	4.78386	6.23726	4.76671	6.17677	3.10344	4.53391	ENSG00000000971	CFH	complement factor H [Source:HGNC Symbol;Acc:HGNC:4883]	1	protein_coding
ENSG00000001036	6.4257	6.59942	6.39073	6.74617	6.39832	6.64481	6.38394	6.54151	6.50956	6.69535	6.40113	6.7053	6.40259	6.61515	6.44565	6.58819	ENSG00000001036	FUCA2	alpha-L-fucosidase 2 [Source:HGNC Symbol;Acc:HGNC:4008]	6	protein_coding
ENSG00000001084	5.33981	6.56298	5.59824	6.70696	4.97447	6.23715	5.10165	6.22612	5.41697	6.5553	5.70761	6.90115	5.56447	6.76586	5.53651	6.5706	ENSG00000001084	GCLC	glutamate-cysteine ligase catalytic subunit [Source:HGNC Symbol;Acc:HGNC:4311]	6	protein_coding
ENSG00000001167	4.99605	5.29491	5.04319	5.41373	5.26097	5.5168	5.26771	5.47562	5.28887	5.63334	5.30285	5.62488	5.33255	5.48037	5.28428	5.61399	ENSG00000001167	NFYA	nuclear transcription factor Y subunit alpha [Source:HGNC Symbol;Acc:HGNC:7804]	6	protein_coding
ENSG00000001460	2.99705	3.03265	3.03305	2.82646	3.03255	3.00841	3.02503	2.95847	3.12452	2.99548	3.2155	3.02178	3.07635	2.6949	3.24444	2.72468	ENSG00000001460	STPG1	sperm tail PG-rich repeat containing 1 [Source:HGNC Symbol;Acc:HGNC:28070]	1	protein_coding
ENSG00000001461	4.85633	5.59045	4.93645	5.65395	5.14307	5.97669	5.23053	5.97228	5.08108	5.88995	4.67732	5.32898	4.71127	5.27951	5.0854	5.86436	ENSG00000001461	NIPAL3	NIPA like domain containing 3 [Source:HGNC Symbol;Acc:HGNC:25233]	1	protein_coding
ENSG00000001497	6.86345	6.45741	6.89382	6.64289	6.68692	6.52599	6.62946	6.39022	6.96882	6.73455	6.87155	6.61486	6.83392	6.53758	7.00416	6.65076	ENSG00000001497	LAS1L	LAS1 like ribosome biogenesis factor [Source:HGNC Symbol;Acc:HGNC:25726]	X	protein_coding
ENSG00000001561	3.18053	4.43155	3.05163	4.50222	3.27613	4.33622	3.26637	4.3106	3.15465	4.22921	3.38355	4.48984	3.39719	4.36861	3.00388	4.16512	ENSG00000001561	ENPP4	ectonucleotide pyrophosphatase/phosphodiesterase 4 [Source:HGNC Symbol;Acc:HGNC:3359]	6	protein_coding
ENSG00000001617	4.95565	4.7787	4.82015	4.82997	4.59499	4.36175	4.51966	4.486	3.99517	3.83596	4.77387	4.20023	4.73225	4.21653	4.1381	3.8541	ENSG00000001617	SEMA3F	semaphorin 3F [Source:HGNC Symbol;Acc:HGNC:10728]	3	protein_coding
ENSG00000001626	6.4284	7.62636	6.38132	7.60511	6.70806	7.85003	6.84279	7.87787	6.24248	7.2553	5.93739	7.0366	5.98705	6.84367	6.20129	7.29573	ENSG00000001626	CFTR	CF transmembrane conductance regulator [Source:HGNC Symbol;Acc:HGNC:1884]	7	protein_coding
ENSG00000001629	5.82953	7.18728	5.83383	7.18427	5.48412	6.7928	5.5125	6.78834	5.55399	6.88645	5.91365	7.23105	5.88287	7.16218	5.68416	6.92574	ENSG00000001629	ANKIB1	ankyrin repeat and IBR domain containing 1 [Source:HGNC Symbol;Acc:HGNC:22215]	7	protein_coding
ENSG00000001630	7.04613	7.37031	7.09314	7.55235	6.90613	7.40686	6.94265	7.3627	6.99804	7.26948	7.11299	7.50702	7.21865	7.2161	7.07407	7.29191	ENSG00000001630	CYP51A1	cytochrome P450 family 51 subfamily A member 1 [Source:HGNC Symbol;Acc:HGNC:2649]	7	protein_coding
ENSG00000001631	4.03281	5.04542	4.12217	4.94812	4.01436	4.89969	4.03313	4.94381	4.04567	4.85293	3.99158	5.05615	4.12987	4.87157	4.08096	4.92535	ENSG00000001631	KRIT1	KRIT1 ankyrin repeat containing [Source:HGNC Symbol;Acc:HGNC:1573]	7	protein_coding
ENSG00000002016	2.16473	2.40099	2.19216	2.30256	1.92742	2.29117	1.92186	2.21626	2.02062	2.17834	1.9561	2.39853	2.45002	2.14025	2.16727	2.16415	ENSG00000002016	RAD52	RAD52 homolog, DNA repair protein [Source:HGNC Symbol;Acc:HGNC:9824]	12	protein_coding
ENSG00000002330	5.28335	4.62964	5.15879	4.65415	5.32663	4.56298	5.26549	4.63734	5.36391	4.7497	5.54801	4.81328	5.388	4.68115	5.52522	4.7366	ENSG00000002330	BAD	BCL2 associated agonist of cell death [Source:HGNC Symbol;Acc:HGNC:936]	11	protein_coding
ENSG00000002549	6.00573	8.47527	6.25778	8.64561	4.44671	6.60273	4.68431	6.53366	4.72043	7.2275	6.72831	9.0234	6.69009	8.92378	4.68768	7.29079	ENSG00000002549	LAP3	leucine aminopeptidase 3 [Source:HGNC Symbol;Acc:HGNC:18449]	4	protein_coding
ENSG00000002586	1.75603	1.43554	1.54091	1.8343	1.9358	1.92071	1.66337	1.50325	2.37224	2.48156	2.97191	2.63517	2.55203	2.33715	2.39081	2.11524	ENSG00000002586	CD99	CD99 molecule (Xg blood group) [Source:HGNC Symbol;Acc:HGNC:7082]	X	protein_coding
ENSG00000002587	5.53411	5.12825	5.58013	5.31191	5.46416	5.24901	5.68467	5.11646	4.95044	5.02396	5.31123	5.37832	5.28124	5.31636	5.16695	4.94333	ENSG00000002587	HS3ST1	heparan sulfate-glucosamine 3-sulfotransferase 1 [Source:HGNC Symbol;Acc:HGNC:5194]	4	protein_coding
ENSG00000002726	5.77991	5.34606	5.77256	5.45266	5.72706	5.36245	5.88411	5.33363	5.65452	5.09864	5.90263	5.3051	5.81988	5.2257	5.65236	5.19456	ENSG00000002726	AOC1	amine oxidase copper containing 1 [Source:HGNC Symbol;Acc:HGNC:80]	7	protein_coding
ENSG00000002822	5.45276	4.85121	5.34945	4.87467	5.40902	4.71615	5.15804	4.71036	5.31272	4.73678	5.45234	4.68527	5.4675	4.66226	5.34296	4.72335	ENSG00000002822	MAD1L1	mitotic arrest deficient 1 like 1 [Source:HGNC Symbol;Acc:HGNC:6762]	7	protein_coding
ENSG00000002834	8.5165	9.05031	8.63228	9.09349	9.11091	9.58477	9.11766	9.52826	9.03205	9.39368	8.61364	8.97954	8.43643	8.97099	9.10973	9.4505	ENSG00000002834	LASP1	LIM and SH3 protein 1 [Source:HGNC Symbol;Acc:HGNC:6513]	17	protein_coding
ENSG00000002919	4.30733	4.84273	4.33528	4.89169	4.17411	4.52964	4.29915	4.60517	4.24671	4.67345	4.50885	4.86936	4.4622	4.88788	4.14766	4.68067	ENSG00000002919	SNX11	sorting nexin 11 [Source:HGNC Symbol;Acc:HGNC:14975]	17	protein_coding
ENSG00000003056	5.9175	6.67147	6.05733	6.83469	5.96322	6.72522	6.02299	6.69437	5.9356	6.76682	6.06728	6.84807	6.20093	6.69599	6.00431	6.76566	ENSG00000003056	M6PR	mannose-6-phosphate receptor, cation dependent [Source:HGNC Symbol;Acc:HGNC:6752]	12	protein_coding
ENSG00000003147	4.71068	4.61252	4.71585	4.69178	5.27056	5.10658	5.23328	5.09218	5.15747	4.99816	4.67095	4.7374	4.61873	4.68628	5.16766	5.01399	ENSG00000003147	ICA1	islet cell autoantigen 1 [Source:HGNC Symbol;Acc:HGNC:5343]	7	protein_coding
ENSG00000003249	4.46101	3.39281	4.45532	3.61125	4.70861	3.92135	4.55237	3.89123	4.08529	3.31095	4.39203	3.19728	4.16826	3.21727	4.19718	3.42029	ENSG00000003249	DBNDD1	dysbindin domain containing 1 [Source:HGNC Symbol;Acc:HGNC:28455]	16	protein_coding
ENSG00000003393	3.95228	4.69848	3.86081	4.83626	3.56412	4.52881	3.49909	4.60718	3.83848	4.62868	3.88205	4.92892	3.8663	4.85706	3.75359	4.76072	ENSG00000003393	ALS2	alsin Rho guanine nucleotide exchange factor ALS2 [Source:HGNC Symbol;Acc:HGNC:443]	2	protein_coding
ENSG00000003400	3.62062	3.75928	3.48665	3.85381	3.05472	3.05775	3.08723	2.9003	3.26006	3.09327	4.06704	4.42574	4.06852	4.26429	3.23932	3.22842	ENSG00000003400	CASP10	caspase 10 [Source:HGNC Symbol;Acc:HGNC:1500]	2	protein_coding
ENSG00000003402	4.9352	5.66543	4.70612	5.71152	4.59814	5.3593	4.64189	5.34935	4.96731	5.7897	5.21371	6.17328	5.26637	6.17508	4.9782	5.79534	ENSG00000003402	CFLAR	CASP8 and FADD like apoptosis regulator [Source:HGNC Symbol;Acc:HGNC:1876]	2	protein_coding
ENSG00000003436	6.78248	6.7607	6.78489	6.84686	6.99638	6.74006	6.97871	6.75536	6.81621	6.52558	6.67974	6.71971	6.72775	6.57447	6.71857	6.55095	ENSG00000003436	TFPI	tissue factor pathway inhibitor [Source:HGNC Symbol;Acc:HGNC:11760]	2	protein_coding
ENSG00000003509	3.9815	4.14365	4.15425	4.22904	4.1898	4.15687	4.07139	4.15479	4.23171	4.20266	4.01197	4.11637	4.23007	4.02012	4.11694	4.18216	ENSG00000003509	NDUFAF7	NADH:ubiquinone oxidoreductase complex assembly factor 7 [Source:HGNC Symbol;Acc:HGNC:28816]	2	protein_coding
ENSG00000003756	4.30242	4.73021	4.29628	4.70408	4.18215	4.74163	4.59123	4.76596	4.25829	4.69541	4.08837	4.86347	4.27571	4.80481	4.35809	4.6516	ENSG00000003756	RBM5	RNA binding motif protein 5 [Source:HGNC Symbol;Acc:HGNC:9902]	3	protein_coding
ENSG00000003989	2.3438	3.27058	2.16894	3.3506	2.85439	4.06179	2.90584	4.11752	1.88938	3.76937	1.61257	2.82455	1.38802	2.70333	2.23035	3.83943	ENSG00000003989	SLC7A2	solute carrier family 7 member 2 [Source:HGNC Symbol;Acc:HGNC:11060]	8	protein_coding
ENSG00000004059	7.93845	6.6083	7.83205	6.64707	7.9819	6.79143	7.89215	6.75959	7.89614	6.6482	7.77488	6.48536	7.67183	6.47045	7.88613	6.60288	ENSG00000004059	ARF5	ADP ribosylation factor 5 [Source:HGNC Symbol;Acc:HGNC:658]	7	protein_coding
ENSG00000004139	1.8995	2.96345	2.24992	2.9664	2.06868	3.23605	2.4649	3.36777	2.11165	3.01748	1.8842	2.67101	1.90475	2.69415	1.96499	3.11286	ENSG00000004139	SARM1	sterile alpha and TIR motif containing 1 [Source:HGNC Symbol;Acc:HGNC:17074]	17	protein_coding
ENSG00000004142	6.90011	6.94918	7.0209	7.07376	6.98962	7.07625	6.92327	7.08965	7.00369	7.12726	6.88268	6.92977	6.81916	6.82394	7.03362	7.09624	ENSG00000004142	POLDIP2	DNA polymerase delta interacting protein 2 [Source:HGNC Symbol;Acc:HGNC:23781]	17	protein_coding
ENSG00000004399	6.14325	6.4405	6.10327	6.40598	6.49045	6.77465	6.57008	6.90226	5.94558	6.19341	5.45243	5.57484	5.4196	5.68563	6.01866	6.38914	ENSG00000004399	PLXND1	plexin D1 [Source:HGNC Symbol;Acc:HGNC:9107]	3	protein_coding
ENSG00000004455	8.09546	8.2048	8.11893	8.31039	7.91118	8.19648	7.91837	8.13444	8.09645	8.31098	8.22913	8.30319	8.11173	8.14537	8.08019	8.20711	ENSG00000004455	AK2	adenylate kinase 2 [Source:HGNC Symbol;Acc:HGNC:362]	1	protein_coding
ENSG00000004468	-3.33989	-2.48049	-4.45458	-2.61573	-2.58776	-2.09721	-2.68604	-2.23227	-3.11961	-2.35901	-0.999726	0.52086	-0.966975	0.377193	-3.73158	-2.69483	ENSG00000004468	CD38	CD38 molecule [Source:HGNC Symbol;Acc:HGNC:1667]	4	protein_coding
ENSG00000004478	7.53221	8.1666	7.63198	8.4301	7.57542	8.29583	7.62013	8.14639	7.71344	8.41598	7.71556	8.28337	7.50388	8.16804	7.74802	8.3139	ENSG00000004478	FKBP4	FKBP prolyl isomerase 4 [Source:HGNC Symbol;Acc:HGNC:3720]	12	protein_coding
ENSG00000004487	6.4529	7.16122	6.48545	7.32224	6.49907	7.27789	6.5251	7.30619	6.77793	7.50214	6.48858	7.22224	6.39706	7.18144	6.82652	7.53254	ENSG00000004487	KDM1A	lysine demethylase 1A [Source:HGNC Symbol;Acc:HGNC:29079]	1	protein_coding
ENSG00000004534	4.71152	5.55843	4.80445	5.59273	4.70792	5.52651	4.8333	5.47177	4.70381	5.63127	4.65583	5.67835	4.85204	5.65136	4.82269	5.70987	ENSG00000004534	RBM6	RNA binding motif protein 6 [Source:HGNC Symbol;Acc:HGNC:9903]	3	protein_coding
ENSG00000004660	3.28752	3.66539	3.45592	3.7139	2.94622	3.47481	3.11933	3.42422	3.01105	3.33538	3.27535	3.29327	3.48578	3.32219	3.01587	3.3848	ENSG00000004660	CAMKK1	calcium/calmodulin dependent protein kinase kinase 1 [Source:HGNC Symbol;Acc:HGNC:1469]	17	protein_coding
ENSG00000004700	2.94155	5.33214	3.15493	5.26913	3.3152	5.48167	3.51997	5.50473	3.52075	5.78791	3.43867	5.6021	3.61706	5.48966	3.71467	5.7913	ENSG00000004700	RECQL	RecQ like helicase [Source:HGNC Symbol;Acc:HGNC:9948]	12	protein_coding
ENSG00000004766	3.69939	4.85043	3.81876	4.96959	3.80702	4.93432	3.82666	4.88584	3.85385	4.88354	3.81857	4.93531	3.68219	4.86741	3.75223	5.02699	ENSG00000004766	VPS50	VPS50 subunit of EARP/GARPII complex [Source:HGNC Symbol;Acc:HGNC:25956]	7	protein_coding
ENSG00000004777	3.62127	3.25002	3.50774	2.94469	3.63187	3.36503	3.73376	3.53644	3.10921	2.69674	2.95371	1.9796	2.88305	1.82219	3.24188	2.77664	ENSG00000004777	ARHGAP33	Rho GTPase activating protein 33 [Source:HGNC Symbol;Acc:HGNC:23085]	19	protein_coding
ENSG00000004779	6.2012	6.52099	6.22262	6.66272	6.26592	6.73667	6.17266	6.62359	6.14671	6.65355	6.09865	6.56491	5.74567	6.45829	6.0677	6.51347	ENSG00000004779	NDUFAB1	NADH:ubiquinone oxidoreductase subunit AB1 [Source:HGNC Symbol;Acc:HGNC:7694]	16	protein_coding
ENSG00000004799	1.78939	2.22259	1.90649	2.27504	1.76475	2.00952	1.69567	2.32599	1.78407	1.34143	1.35956	1.67475	1.72216	1.767	1.46918	1.52077	ENSG00000004799	PDK4	pyruvate dehydrogenase kinase 4 [Source:HGNC Symbol;Acc:HGNC:8812]	7	protein_coding
ENSG00000004864	5.12527	6.12984	5.24413	6.24683	5.22419	6.37817	5.31872	6.32829	5.12356	6.2705	5.09017	6.13063	5.18688	6.04838	5.18761	6.2808	ENSG00000004864	SLC25A13	solute carrier family 25 member 13 [Source:HGNC Symbol;Acc:HGNC:10983]	7	protein_coding
ENSG00000004866	4.59628	4.73205	4.64278	4.78709	4.6503	4.84178	4.59198	4.79574	4.89312	4.97595	4.89602	5.01653	4.79495	4.88201	4.86859	4.9047	ENSG00000004866	ST7	suppression of tumorigenicity 7 [Source:HGNC Symbol;Acc:HGNC:11351]	7	protein_coding
ENSG00000004897	5.29987	6.08484	5.33169	6.11461	5.25623	6.04044	5.21668	6.10419	5.37304	6.29001	5.46373	6.0393	5.50452	6.02168	5.32881	6.36516	ENSG00000004897	CDC27	cell division cycle 27 [Source:HGNC Symbol;Acc:HGNC:1728]	17	protein_coding
ENSG00000004961	3.60886	4.17364	3.58215	4.29858	3.51677	4.08582	3.49769	4.00116	3.57062	4.46006	3.89847	4.50901	3.56021	4.35931	3.62499	4.43066	ENSG00000004961	HCCS	holocytochrome c synthase [Source:HGNC Symbol;Acc:HGNC:4837]	X	protein_coding
ENSG00000004975	4.41455	4.84187	4.51179	4.80773	4.40848	4.8406	4.46605	4.81779	4.28013	4.71687	4.34042	4.5787	4.39057	4.67523	4.43109	4.75465	ENSG00000004975	DVL2	dishevelled segment polarity protein 2 [Source:HGNC Symbol;Acc:HGNC:3086]	17	protein_coding
ENSG00000005001	5.18706	3.78094	5.06702	3.75765	5.28759	3.77139	5.22316	3.63266	4.86869	3.47608	5.12177	4.07078	5.45319	3.88186	5.02071	3.7092	ENSG00000005001	PRSS22	serine protease 22 [Source:HGNC Symbol;Acc:HGNC:14368]	16	protein_coding
ENSG00000005007	6.34298	7.00821	6.33088	7.20041	6.22983	6.90094	6.12651	6.71925	6.09422	6.83264	6.45013	7.12155	6.37969	7.022	6.16206	6.79671	ENSG00000005007	UPF1	UPF1 RNA helicase and ATPase [Source:HGNC Symbol;Acc:HGNC:9962]	19	protein_coding
ENSG00000005020	3.81459	5.41231	3.8094	5.4501	4.26012	6.27098	4.33547	6.15712	4.02675	6.04391	3.65919	5.44153	3.62759	5.27174	4.21938	6.05284	ENSG00000005020	SKAP2	src kinase associated phosphoprotein 2 [Source:HGNC Symbol;Acc:HGNC:15687]	7	protein_coding
ENSG00000005022	7.64909	8.72082	7.84764	8.84525	8.24417	9.00516	8.31767	8.951	8.07549	8.99628	7.7369	8.7351	7.40102	8.61323	8.09207	8.8994	ENSG00000005022	SLC25A5	solute carrier family 25 member 5 [Source:HGNC Symbol;Acc:HGNC:10991]	X	protein_coding
ENSG00000005059	1.27317	1.81719	1.59418	1.36264	0.670972	0.480864	0.870908	1.2988	0.910136	0.892212	2.20139	1.96302	2.41033	2.31533	1.24315	1.01725	ENSG00000005059	MCUB	mitochondrial calcium uniporter dominant negative subunit beta [Source:HGNC Symbol;Acc:HGNC:26076]	4	protein_coding
ENSG00000005073	6.25649	6.00926	6.17744	6.14931	6.23736	6.06661	6.13094	5.99509	6.0199	5.68966	6.01836	5.71653	5.97655	5.61252	5.99186	5.77894	ENSG00000005073	HOXA11	homeobox A11 [Source:HGNC Symbol;Acc:HGNC:5101]	7	protein_coding
ENSG00000005075	7.23589	5.13706	7.26234	5.2678	7.70731	5.90519	7.64292	5.85001	7.79526	5.75694	7.1591	5.33164	7.24363	5.22812	7.83646	5.7205	ENSG00000005075	POLR2J	RNA polymerase II subunit J [Source:HGNC Symbol;Acc:HGNC:9197]	7	protein_coding
ENSG00000005100	4.84367	5.73937	4.81651	5.79588	4.55081	5.63905	4.58147	5.62596	4.55706	5.8579	4.81899	5.80238	5.01296	5.7265	4.62749	5.82853	ENSG00000005100	DHX33	DEAH-box helicase 33 [Source:HGNC Symbol;Acc:HGNC:16718]	17	protein_coding
ENSG00000005156	5.57541	6.27697	5.63837	6.362	5.78372	6.37468	5.81388	6.37061	5.80868	6.39308	5.50337	6.17499	5.5922	6.11871	5.83898	6.41806	ENSG00000005156	LIG3	DNA ligase 3 [Source:HGNC Symbol;Acc:HGNC:6600]	17	protein_coding
ENSG00000005175	5.32236	5.73244	5.38683	5.7991	5.028	5.66851	5.04554	5.60087	5.0453	5.69792	5.45782	5.83046	5.28562	5.746	5.24919	5.65832	ENSG00000005175	RPAP3	RNA polymerase II associated protein 3 [Source:HGNC Symbol;Acc:HGNC:26151]	12	protein_coding
ENSG00000005187	5.44127	5.22193	5.47607	5.35912	5.47034	5.25166	5.4228	5.25925	5.11192	4.76764	5.34994	4.95494	5.26804	4.81183	4.9882	4.8393	ENSG00000005187	ACSM3	acyl-CoA synthetase medium chain family member 3 [Source:HGNC Symbol;Acc:HGNC:10522]	16	protein_coding
ENSG00000005189	1.9651	3.04711	1.8047	3.03276	2.39713	3.50057	2.25377	3.49774	2.41851	3.19824	1.79405	2.63731	1.74158	2.53839	2.10692	3.10573	ENSG00000005189	REXO5	RNA exonuclease 5 [Source:HGNC Symbol;Acc:HGNC:24661]	16	protein_coding
ENSG00000005194	4.54071	5.3284	4.67934	5.43515	4.65609	5.46066	4.67354	5.3391	4.73878	5.60602	4.83731	5.57438	4.60266	5.36231	4.71182	5.50097	ENSG00000005194	CIAPIN1	cytokine induced apoptosis inhibitor 1 [Source:HGNC Symbol;Acc:HGNC:28050]	16	protein_coding
ENSG00000005206	5.9233	5.54215	5.71159	5.46185	5.89394	5.38522	5.86293	5.36734	5.59989	5.21052	5.62772	5.3062	5.70565	5.20509	5.4414	5.2168	ENSG00000005206	SPPL2B	signal peptide peptidase like 2B [Source:HGNC Symbol;Acc:HGNC:30627]	19	protein_coding
ENSG00000005238	3.81459	3.85256	3.8428	3.97993	4.28143	3.99449	4.04711	3.97796	4.03352	3.94635	4.02446	4.31139	4.22542	4.23844	3.94633	3.95131	ENSG00000005238	ATOSB	atos homolog B [Source:HGNC Symbol;Acc:HGNC:25666]	9	protein_coding
ENSG00000005243	0.59242	0.160619	-0.176591	-0.779231	0.93281	0.030893	0.508338	-0.368334	-0.960413	-0.774051	0.0582218	-1.12583	0.0434369	-0.887949	-0.835418	-1.01202	ENSG00000005243	COPZ2	COPI coat complex subunit zeta 2 [Source:HGNC Symbol;Acc:HGNC:19356]	17	protein_coding
ENSG00000005302	2.85256	3.40216	2.78383	3.42762	3.03812	3.59289	2.98639	3.5322	2.93495	3.54474	2.81605	3.39773	2.87432	3.49226	3.04832	3.57983	ENSG00000005302	MSL3	MSL complex subunit 3 [Source:HGNC Symbol;Acc:HGNC:7370]	X	protein_coding
ENSG00000005339	5.49152	6.55176	5.42837	6.65094	5.51253	6.66044	5.48504	6.64927	5.36232	6.65719	5.50963	6.69194	5.66533	6.71079	5.40256	6.74692	ENSG00000005339	CREBBP	CREB binding protein [Source:HGNC Symbol;Acc:HGNC:2348]	16	protein_coding
ENSG00000005379	-0.376315	-0.243447	-1.10408	-0.704269	-0.350723	0.122233	-0.55359	-0.107945	0.286381	-0.615789	-1.57291	-0.681529	-0.846685	-0.277896	-0.00668908	-0.533362	ENSG00000005379	TSPOAP1	TSPO associated protein 1 [Source:HGNC Symbol;Acc:HGNC:16831]	17	protein_coding
ENSG00000005421	0.237032	-1.14488	-0.00831985	-0.266582	0.794708	0.395557	0.646943	0.323544	-1.29858	-2.23872	-2.07248	-2.10237	-1.94622	-3.91348	-2.04353	-2.18787	ENSG00000005421	PON1	paraoxonase 1 [Source:HGNC Symbol;Acc:HGNC:9204]	7	protein_coding
ENSG00000005436	3.64228	3.79751	3.83665	3.89794	3.42484	3.94539	3.50833	3.88364	3.66232	3.98162	3.77744	4.02939	3.77443	3.96256	3.63855	4.15076	ENSG00000005436	GCFC2	GC-rich sequence DNA-binding factor 2 [Source:HGNC Symbol;Acc:HGNC:1317]	2	protein_coding
ENSG00000005448	4.55128	4.20468	4.56502	4.22617	4.77523	4.35141	4.8715	4.45086	4.50537	4.10398	4.41328	3.73378	4.18483	3.64658	4.50205	4.10778	ENSG00000005448	WDR54	WD repeat domain 54 [Source:HGNC Symbol;Acc:HGNC:25770]	2	protein_coding
ENSG00000005469	3.20957	3.21598	3.12285	3.17559	3.31109	3.23805	3.075	3.21531	2.8454	2.78098	2.80932	2.74595	2.73988	2.51995	2.79024	2.71367	ENSG00000005469	CROT	carnitine O-octanoyltransferase [Source:HGNC Symbol;Acc:HGNC:2366]	7	protein_coding
ENSG00000005483	5.95142	6.92699	5.91847	6.99652	5.81616	6.73969	5.87003	6.72585	5.76108	6.68714	5.88723	6.79621	5.96438	6.80599	5.87093	6.76713	ENSG00000005483	KMT2E	lysine methyltransferase 2E (inactive) [Source:HGNC Symbol;Acc:HGNC:18541]	7	protein_coding
ENSG00000005486	5.3964	5.15683	5.41054	5.11962	5.38761	5.22909	5.50492	5.19567	5.40107	5.1311	5.58005	5.24636	5.31815	5.26393	5.48678	5.15692	ENSG00000005486	RHBDD2	rhomboid domain containing 2 [Source:HGNC Symbol;Acc:HGNC:23082]	7	protein_coding
ENSG00000005700	5.46643	6.1386	5.50343	6.23229	5.58288	6.2913	5.58903	6.21051	5.51587	6.27682	5.36334	6.27393	5.38216	6.17265	5.49646	6.30176	ENSG00000005700	IBTK	inhibitor of Bruton tyrosine kinase [Source:HGNC Symbol;Acc:HGNC:17853]	6	protein_coding
ENSG00000005801	5.87822	5.12684	5.89084	5.07473	5.56032	5.04058	5.64251	5.05128	5.80623	5.06905	5.76105	5.11804	5.95947	5.02525	5.77643	5.03489	ENSG00000005801	ZNF195	zinc finger protein 195 [Source:HGNC Symbol;Acc:HGNC:12986]	11	protein_coding
ENSG00000005810	4.0694	6.91014	4.27308	6.94039	3.819	6.63755	4.04745	6.5004	4.03735	6.80654	4.25252	7.25846	4.7495	7.28991	3.94308	6.8657	ENSG00000005810	MYCBP2	MYC binding protein 2 [Source:HGNC Symbol;Acc:HGNC:23386]	13	protein_coding
ENSG00000005812	3.90943	5.40238	3.96456	5.44057	3.82692	5.4929	3.94997	5.41117	3.89807	5.61301	4.23515	5.46579	4.11678	5.36748	3.99684	5.51532	ENSG00000005812	FBXL3	F-box and leucine rich repeat protein 3 [Source:HGNC Symbol;Acc:HGNC:13599]	13	protein_coding
ENSG00000005882	4.18131	4.72757	4.19528	4.65477	4.63541	4.99867	4.67705	4.98004	4.11406	4.53331	4.25898	4.59777	4.1662	4.55804	4.24165	4.63004	ENSG00000005882	PDK2	pyruvate dehydrogenase kinase 2 [Source:HGNC Symbol;Acc:HGNC:8810]	17	protein_coding
ENSG00000005884	7.72693	8.2302	7.77459	8.22216	7.59293	8.01165	7.71132	8.10985	7.78166	8.06429	8.05956	8.30186	8.08355	8.34974	7.91083	8.23494	ENSG00000005884	ITGA3	integrin subunit alpha 3 [Source:HGNC Symbol;Acc:HGNC:6139]	17	protein_coding
ENSG00000005889	4.91088	5.50142	4.88572	5.48955	4.47268	5.29437	4.48466	5.28784	4.58314	5.34414	4.94029	5.6081	5.06565	5.49682	4.71274	5.34063	ENSG00000005889	ZFX	zinc finger protein X-linked [Source:HGNC Symbol;Acc:HGNC:12869]	X	protein_coding
ENSG00000005893	5.40712	6.47588	5.39629	6.49089	5.48563	6.46291	5.58272	6.48084	5.55238	6.30121	5.4099	6.31124	5.37947	6.2881	5.38932	6.34978	ENSG00000005893	LAMP2	lysosomal associated membrane protein 2 [Source:HGNC Symbol;Acc:HGNC:6501]	X	protein_coding
ENSG00000006007	5.96005	6.63345	6.00438	6.81076	6.37076	7.15823	6.39971	7.09351	6.22898	6.97801	5.99452	6.56818	5.93076	6.44833	6.28204	6.9607	ENSG00000006007	GDE1	glycerophosphodiester phosphodiesterase 1 [Source:HGNC Symbol;Acc:HGNC:29644]	16	protein_coding
ENSG00000006015	4.66071	4.13352	4.54828	4.07609	4.56924	4.01489	4.48157	4.02851	4.43958	4.23702	4.70033	4.35653	4.76252	4.27846	4.49031	4.07892	ENSG00000006015	REX1BD	required for excision 1-B domain containing [Source:HGNC Symbol;Acc:HGNC:26098]	19	protein_coding
ENSG00000006016	0.543344	-1.1463	0.870832	-1.44995	-0.355587	-0.85572	0.465167	-0.793339	0.273452	-0.231048	-0.176853	-1.60944	0.648829	-0.882924	-0.164231	-1.35673	ENSG00000006016	CRLF1	cytokine receptor like factor 1 [Source:HGNC Symbol;Acc:HGNC:2364]	19	protein_coding
ENSG00000006025	4.09807	4.24808	4.01221	4.10374	3.70905	4.2314	3.87914	4.31308	3.56689	3.83081	3.7161	3.97341	3.93642	3.97873	3.69934	3.93913	ENSG00000006025	OSBPL7	oxysterol binding protein like 7 [Source:HGNC Symbol;Acc:HGNC:16387]	17	protein_coding
ENSG00000006047	4.36839	2.6488	3.96749	2.62676	4.25773	3.14746	4.10638	3.10544	3.31223	1.81439	3.14502	1.53215	3.04214	1.69279	3.16054	2.20953	ENSG00000006047	YBX2	Y-box binding protein 2 [Source:HGNC Symbol;Acc:HGNC:17948]	17	protein_coding
ENSG00000006062	3.16855	3.7274	3.1541	3.83295	2.77012	3.20744	2.94379	3.08903	2.76104	3.35016	3.21318	3.99314	3.29761	4.03151	2.96013	3.45919	ENSG00000006062	MAP3K14	mitogen-activated protein kinase kinase kinase 14 [Source:HGNC Symbol;Acc:HGNC:6853]	17	protein_coding
ENSG00000006118	5.86866	5.73147	5.84075	5.60815	4.90282	4.45514	4.83204	4.54541	6.01072	6.06163	7.08766	6.86395	7.13541	7.06752	6.09832	6.19762	ENSG00000006118	TMEM132A	transmembrane protein 132A [Source:HGNC Symbol;Acc:HGNC:31092]	11	protein_coding
ENSG00000006125	7.20062	8.79089	7.33895	8.86628	7.93958	9.20508	7.93721	9.25104	7.87978	9.20499	7.02818	8.5894	7.12332	8.58512	7.91293	9.33746	ENSG00000006125	AP2B1	adaptor related protein complex 2 subunit beta 1 [Source:HGNC Symbol;Acc:HGNC:563]	17	protein_coding
ENSG00000006194	5.27608	5.35298	5.18914	5.49095	4.92721	5.21902	4.90963	5.11281	4.87274	5.26716	5.32516	5.45367	5.37439	5.45966	4.89516	5.22492	ENSG00000006194	ZNF263	zinc finger protein 263 [Source:HGNC Symbol;Acc:HGNC:13056]	16	protein_coding
ENSG00000006210	3.44059	3.75016	3.4366	3.57973	0.219593	0.438841	1.11337	0.97562	3.94432	3.75133	6.45877	6.4429	6.60453	6.65596	4.12433	4.1374	ENSG00000006210	CX3CL1	C-X3-C motif chemokine ligand 1 [Source:HGNC Symbol;Acc:HGNC:10647]	16	protein_coding
ENSG00000006282	4.55105	3.79164	4.61154	3.69672	4.74575	3.86956	4.67489	3.94325	4.2193	3.56967	4.23004	3.68406	4.47411	3.72521	4.27716	3.66919	ENSG00000006282	SPATA20	spermatogenesis associated 20 [Source:HGNC Symbol;Acc:HGNC:26125]	17	protein_coding
ENSG00000006327	8.26488	6.79375	8.14743	6.94187	8.03608	6.86783	8.00604	6.76581	8.45797	7.37606	8.70063	7.54026	8.73107	7.4551	8.53641	7.25054	ENSG00000006327	TNFRSF12A	TNF receptor superfamily member 12A [Source:HGNC Symbol;Acc:HGNC:18152]	16	protein_coding
ENSG00000006432	3.59872	4.65809	3.70227	4.74892	3.71082	4.83993	3.62335	4.73351	3.90203	4.76893	3.50315	4.46748	3.77233	4.54419	3.89534	4.81755	ENSG00000006432	MAP3K9	mitogen-activated protein kinase kinase kinase 9 [Source:HGNC Symbol;Acc:HGNC:6861]	14	protein_coding
ENSG00000006451	6.36043	6.26882	6.45936	6.4492	6.43606	6.50535	6.28572	6.43916	6.57004	6.50961	6.64685	6.51862	6.65995	6.36181	6.57131	6.38718	ENSG00000006451	RALA	RAS like proto-oncogene A [Source:HGNC Symbol;Acc:HGNC:9839]	7	protein_coding
ENSG00000006453	6.52055	6.84324	6.49381	6.83484	6.58474	6.82513	6.58549	6.8096	6.53272	6.88869	6.62589	7.22561	6.67763	7.09903	6.64111	6.92199	ENSG00000006453	BAIAP2L1	BAR/IMD domain containing adaptor protein 2 like 1 [Source:HGNC Symbol;Acc:HGNC:21649]	7	protein_coding
ENSG00000006459	2.3363	3.00218	2.23752	3.18301	2.94622	3.48	2.84474	3.27489	2.38924	3.31832	2.21164	3.26423	2.09191	3.24927	2.71871	3.13806	ENSG00000006459	KDM7A	lysine demethylase 7A [Source:HGNC Symbol;Acc:HGNC:22224]	7	protein_coding
ENSG00000006468	1.25704	2.2331	1.1835	2.1493	1.57834	2.59209	1.7984	2.64939	1.62813	2.95505	1.50833	2.45716	1.10937	2.42127	1.33211	2.89803	ENSG00000006468	ETV1	ETS variant transcription factor 1 [Source:HGNC Symbol;Acc:HGNC:3490]	7	protein_coding
ENSG00000006530	5.54528	5.30457	5.35239	5.36207	5.34479	5.20065	5.24986	5.18246	5.35353	5.31703	5.46721	5.41487	5.40238	5.26811	5.28058	5.26696	ENSG00000006530	AGK	acylglycerol kinase [Source:HGNC Symbol;Acc:HGNC:21869]	7	protein_coding
ENSG00000006534	6.37774	6.07611	6.29245	6.06793	6.41586	6.15626	6.23671	6.16946	6.16472	5.89201	6.49724	5.86731	6.41608	5.79363	6.10359	5.91075	ENSG00000006534	ALDH3B1	aldehyde dehydrogenase 3 family member B1 [Source:HGNC Symbol;Acc:HGNC:410]	11	protein_coding
ENSG00000006555	4.36386	4.71169	4.57499	4.84877	4.36699	4.80383	4.43768	4.66835	4.52184	4.76623	4.73176	4.84392	4.74743	4.87022	4.53675	4.78219	ENSG00000006555	TTC22	tetratricopeptide repeat domain 22 [Source:HGNC Symbol;Acc:HGNC:26067]	1	protein_coding
ENSG00000006576	3.72404	4.66878	3.87903	4.69456	3.8409	4.84865	3.83148	4.913	4.01036	4.97424	3.82526	4.54288	3.65327	4.39355	4.10483	4.928	ENSG00000006576	PHTF2	putative homeodomain transcription factor 2 [Source:HGNC Symbol;Acc:HGNC:13411]	7	protein_coding
ENSG00000006607	5.16266	6.49624	5.12193	6.59347	5.40654	6.71261	5.38295	6.63252	5.39112	6.70212	5.00643	6.47998	5.05	6.39457	5.21828	6.69039	ENSG00000006607	FARP2	FERM, ARH/RhoGEF and pleckstrin domain protein 2 [Source:HGNC Symbol;Acc:HGNC:16460]	2	protein_coding
ENSG00000006611	6.53734	6.38944	6.51682	6.44432	6.93421	6.72797	6.8112	6.64117	6.45719	6.28406	6.36028	6.29616	6.28548	6.07419	6.28785	6.16659	ENSG00000006611	USH1C	USH1 protein network component harmonin [Source:HGNC Symbol;Acc:HGNC:12597]	11	protein_coding
ENSG00000006625	7.64002	6.89298	7.66167	7.05572	7.97372	7.25974	7.7536	7.16356	7.78539	7.11406	7.58743	6.95278	7.41912	6.85546	7.80267	6.99188	ENSG00000006625	GGCT	gamma-glutamylcyclotransferase [Source:HGNC Symbol;Acc:HGNC:21705]	7	protein_coding
ENSG00000006634	5.7371	6.21084	5.72608	6.25501	5.37058	5.90433	5.44918	5.93304	5.45065	6.09453	5.90479	6.06768	5.72762	5.95842	5.70929	6.15795	ENSG00000006634	DBF4	DBF4-CDC7 kinase regulatory subunit [Source:HGNC Symbol;Acc:HGNC:17364]	7	protein_coding
ENSG00000006652	5.01591	5.16262	5.05327	5.25341	4.71998	5.09825	4.83007	5.0235	5.08257	5.35616	5.09198	5.52951	5.09082	5.56509	5.19999	5.39197	ENSG00000006652	IFRD1	interferon related developmental regulator 1 [Source:HGNC Symbol;Acc:HGNC:5456]	7	protein_coding
ENSG00000006695	4.09279	4.01564	4.22932	4.25692	3.8948	4.05378	3.97933	4.02392	3.91449	4.00472	4.15489	4.22198	4.27776	4.22779	3.99276	4.04314	ENSG00000006695	COX10	cytochrome c oxidase assembly factor heme A:farnesyltransferase COX10 [Source:HGNC Symbol;Acc:HGNC:2260]	17	protein_coding
ENSG00000006704	5.31618	5.42955	5.41938	5.41953	5.1327	5.43817	5.20635	5.38214	5.41775	5.41806	5.52615	5.39232	5.46054	5.31224	5.34434	5.45412	ENSG00000006704	GTF2IRD1	GTF2I repeat domain containing 1 [Source:HGNC Symbol;Acc:HGNC:4661]	7	protein_coding
ENSG00000006712	6.21636	6.44022	6.27555	6.58359	6.4671	6.56069	6.37786	6.44029	6.41605	6.6079	6.45634	6.59717	6.17054	6.50512	6.38577	6.55946	ENSG00000006712	PAF1	PAF1 homolog, Paf1/RNA polymerase II complex component [Source:HGNC Symbol;Acc:HGNC:25459]	19	protein_coding
ENSG00000006715	3.85322	5.22358	3.96923	5.18578	4.54302	5.69404	4.4822	5.67245	4.65702	5.71338	3.76913	5.304	3.93375	5.19317	4.47954	5.72901	ENSG00000006715	VPS41	VPS41 subunit of HOPS complex [Source:HGNC Symbol;Acc:HGNC:12713]	7	protein_coding
ENSG00000006744	5.8362	6.27424	6.00424	6.36767	5.78334	6.26674	5.91587	6.19617	5.91032	6.39049	6.03442	6.40989	6.082	6.48052	5.99236	6.37762	ENSG00000006744	ELAC2	elaC ribonuclease Z 2 [Source:HGNC Symbol;Acc:HGNC:14198]	17	protein_coding
ENSG00000006747	-0.426272	1.06316	-0.193106	1.10817	0.569182	1.76668	0.944456	1.65595	-1.0492	-0.406842	0.470605	1.85893	0.146938	1.38188	-1.26195	0.00649269	ENSG00000006747	SCIN	scinderin [Source:HGNC Symbol;Acc:HGNC:21695]	7	protein_coding
ENSG00000006756	4.29306	5.1212	4.43721	5.05501	5.09707	5.70378	5.30046	5.70813	4.85117	5.28892	4.3716	5.01657	4.28699	4.87022	4.71154	5.39348	ENSG00000006756	ARSD	arylsulfatase D [Source:HGNC Symbol;Acc:HGNC:717]	X	protein_coding
ENSG00000006757	2.35127	1.79608	2.5114	1.85923	2.58905	2.4347	2.56481	2.62571	2.66175	2.29982	2.50625	1.74756	2.04603	1.64985	2.71136	2.34034	ENSG00000006757	PNPLA4	patatin like phospholipase domain containing 4 [Source:HGNC Symbol;Acc:HGNC:24887]	X	protein_coding
ENSG00000006831	6.36066	7.17832	6.41317	7.30405	6.29444	7.22298	6.22524	7.14927	6.34132	7.26804	6.53625	7.3027	6.4792	7.16304	6.41633	7.26266	ENSG00000006831	ADIPOR2	adiponectin receptor 2 [Source:HGNC Symbol;Acc:HGNC:24041]	12	protein_coding
ENSG00000007047	5.15116	4.62555	5.11187	4.55181	5.06261	4.68228	5.18385	4.75004	4.95542	4.4656	5.26152	4.61453	5.17746	4.64275	5.05014	4.5536	ENSG00000007047	MARK4	microtubule affinity regulating kinase 4 [Source:HGNC Symbol;Acc:HGNC:13538]	19	protein_coding
ENSG00000007062	5.8668	7.09451	5.75806	7.15395	5.96445	7.16683	6.09557	7.14927	5.4691	6.591	5.48712	6.6757	5.47308	6.53433	5.35676	6.64045	ENSG00000007062	PROM1	prominin 1 [Source:HGNC Symbol;Acc:HGNC:9454]	4	protein_coding
ENSG00000007080	6.65418	5.37364	6.55343	5.56441	6.69995	5.64906	6.68045	5.46289	6.74736	5.83403	6.5095	5.69769	6.36549	5.53035	6.79579	5.67724	ENSG00000007080	CCDC124	coiled-coil domain containing 124 [Source:HGNC Symbol;Acc:HGNC:25171]	19	protein_coding
ENSG00000007168	5.48793	6.94383	5.61877	6.92046	5.4704	7.00376	5.74056	7.00298	5.55156	7.07902	5.6854	6.9437	5.71062	6.89927	5.65658	7.08427	ENSG00000007168	PAFAH1B1	platelet activating factor acetylhydrolase 1b regulatory subunit 1 [Source:HGNC Symbol;Acc:HGNC:8574]	17	protein_coding
ENSG00000007202	6.86113	8.17027	6.87767	8.2914	7.38224	8.72227	7.41221	8.67633	7.31463	8.7136	6.74297	8.15729	6.76217	8.05086	7.40859	8.70795	ENSG00000007202	BLTP2	bridge-like lipid transfer protein family member 2 [Source:HGNC Symbol;Acc:HGNC:28960]	17	protein_coding
ENSG00000007255	4.8297	3.8058	4.72881	3.74098	5.27583	4.11836	5.12873	4.16073	4.68129	3.83767	4.6198	3.79908	4.45148	3.63341	4.58784	3.81297	ENSG00000007255	TRAPPC6A	trafficking protein particle complex subunit 6A [Source:HGNC Symbol;Acc:HGNC:23069]	19	protein_coding
ENSG00000007306	1.28069	2.22786	1.90649	2.03907	0.75463	0.767859	1.23557	1.60365	1.65649	1.72845	1.70978	2.65252	2.38598	2.35865	2.02033	1.70471	ENSG00000007306	CEACAM7	CEA cell adhesion molecule 7 [Source:HGNC Symbol;Acc:HGNC:1819]	19	protein_coding
ENSG00000007341	3.68895	3.64889	3.89866	3.7878	3.65704	3.66905	3.57332	3.48252	3.85509	3.61818	3.77942	3.66239	3.72106	3.66627	3.68602	3.42759	ENSG00000007341	ST7L	suppression of tumorigenicity 7 like [Source:HGNC Symbol;Acc:HGNC:18441]	1	protein_coding
ENSG00000007376	6.29588	5.79009	6.16949	5.94305	6.1529	5.89423	6.15679	5.83403	6.13918	5.96975	6.30331	5.87545	6.41171	5.82726	6.09829	5.78665	ENSG00000007376	RPUSD1	RNA pseudouridine synthase domain containing 1 [Source:HGNC Symbol;Acc:HGNC:14173]	16	protein_coding
ENSG00000007384	7.21553	6.58932	7.06378	6.60724	7.1078	6.40047	7.15207	6.35344	7.22978	6.57468	7.46781	6.92098	7.45862	6.81431	7.24991	6.57995	ENSG00000007384	RHBDF1	rhomboid 5 homolog 1 [Source:HGNC Symbol;Acc:HGNC:20561]	16	protein_coding
ENSG00000007392	5.23426	3.6615	5.11186	3.53014	5.33195	3.99086	5.22039	3.79187	5.42908	4.02957	4.83979	3.79284	5.15362	3.6112	5.29909	3.95736	ENSG00000007392	LUC7L	LUC7 like [Source:HGNC Symbol;Acc:HGNC:6723]	16	protein_coding
ENSG00000007402	0.579765	-0.990161	0.6072	-1.58178	0.957862	-0.922714	0.361676	-1.32154	0.0287805	-1.52502	0.229408	-1.42604	0.589832	-2.81395	0.533121	-1.49176	ENSG00000007402	CACNA2D2	calcium voltage-gated channel auxiliary subunit alpha2delta 2 [Source:HGNC Symbol;Acc:HGNC:1400]	3	protein_coding
ENSG00000007516	2.63868	2.12375	2.32803	2.10556	2.66006	2.39603	2.84191	2.62933	1.97043	1.89776	2.58804	2.69031	2.64957	2.72449	1.84801	2.0755	ENSG00000007516	BAIAP3	BAI1 associated protein 3 [Source:HGNC Symbol;Acc:HGNC:948]	16	protein_coding
ENSG00000007520	5.4964	5.42446	5.55372	5.64883	5.69985	5.7934	5.60227	5.55985	5.60082	5.86022	5.63716	5.68927	5.41927	5.61646	5.60619	5.72867	ENSG00000007520	TSR3	TSR3 ribosome maturation factor [Source:HGNC Symbol;Acc:HGNC:14175]	16	protein_coding
ENSG00000007541	5.56658	5.24291	5.41863	5.34813	5.62841	5.38735	5.54159	5.34092	5.27084	5.17846	5.44864	4.94059	5.29875	4.94227	5.33692	5.15745	ENSG00000007541	PIGQ	phosphatidylinositol glycan anchor biosynthesis class Q [Source:HGNC Symbol;Acc:HGNC:14135]	16	protein_coding
ENSG00000007545	3.97872	5.18873	3.83796	5.21173	3.77417	5.03129	3.67816	4.99486	3.75607	5.3457	3.95334	5.40303	4.16574	5.25518	3.77887	5.24194	ENSG00000007545	CRAMP1	cramped chromatin regulator homolog 1 [Source:HGNC Symbol;Acc:HGNC:14122]	16	protein_coding
ENSG00000007866	5.5867	5.58175	5.52273	5.59905	5.35336	5.47782	5.41321	5.53829	5.43114	5.38769	5.72171	5.60276	5.49532	5.53861	5.51766	5.43744	ENSG00000007866	TEAD3	TEA domain transcription factor 3 [Source:HGNC Symbol;Acc:HGNC:11716]	6	protein_coding
ENSG00000007923	5.87823	6.54394	6.00924	6.67942	5.9878	6.57448	5.91962	6.48478	5.8432	6.56949	5.9159	6.61344	5.89536	6.49121	5.82967	6.57094	ENSG00000007923	DNAJC11	DnaJ heat shock protein family (Hsp40) member C11 [Source:HGNC Symbol;Acc:HGNC:25570]	1	protein_coding
ENSG00000007944	3.36147	4.24808	2.90473	4.16	2.603	3.68714	2.66064	3.81649	2.70312	3.56761	3.25565	3.99939	2.92026	4.14257	2.52266	3.60511	ENSG00000007944	MYLIP	myosin regulatory light chain interacting protein [Source:HGNC Symbol;Acc:HGNC:21155]	6	protein_coding
ENSG00000007952	5.43643	5.63573	5.3761	5.66769	5.13138	5.3022	5.08672	5.13125	4.54762	4.88354	5.13596	5.49105	5.04894	5.26393	4.49135	4.78559	ENSG00000007952	NOX1	NADPH oxidase 1 [Source:HGNC Symbol;Acc:HGNC:7889]	X	protein_coding
ENSG00000007968	1.85388	2.2744	2.02117	2.32063	2.45666	2.92455	2.10938	2.77672	2.05302	2.68157	1.62796	2.57461	1.67607	2.52946	1.92822	2.47299	ENSG00000007968	E2F2	E2F transcription factor 2 [Source:HGNC Symbol;Acc:HGNC:3114]	1	protein_coding
ENSG00000008018	8.00451	7.34599	7.9154	7.54095	8.08563	7.43612	7.90159	7.34281	8.27109	7.68282	8.08621	7.68432	7.81272	7.5064	8.15923	7.55616	ENSG00000008018	PSMB1	proteasome 20S subunit beta 1 [Source:HGNC Symbol;Acc:HGNC:9537]	6	protein_coding
ENSG00000008083	3.39075	3.77376	3.32021	3.83509	3.65019	4.08355	3.66201	4.1033	3.56689	3.94794	3.2606	3.88228	3.46849	3.99426	3.56915	4.06357	ENSG00000008083	JARID2	jumonji and AT-rich interaction domain containing 2 [Source:HGNC Symbol;Acc:HGNC:6196]	6	protein_coding
ENSG00000008086	1.47776	3.34999	1.80746	3.03498	2.06176	3.41473	2.40469	3.58433	1.87745	3.1632	1.63565	3.59538	1.7859	3.70228	1.77447	3.47615	ENSG00000008086	CDKL5	cyclin dependent kinase like 5 [Source:HGNC Symbol;Acc:HGNC:11411]	X	protein_coding
ENSG00000008128	5.59357	4.76151	5.65939	4.82299	5.33683	4.64858	5.29395	4.63962	5.51718	4.77573	5.59269	5.07045	5.83883	4.936	5.59507	4.75715	ENSG00000008128	CDK11A	cyclin dependent kinase 11A [Source:HGNC Symbol;Acc:HGNC:1730]	1	protein_coding
ENSG00000008130	6.27813	6.62542	6.24257	6.80943	6.01339	6.48442	5.96915	6.45044	5.94917	6.55114	6.35855	6.86257	6.43835	6.8182	5.89108	6.55073	ENSG00000008130	NADK	NAD kinase [Source:HGNC Symbol;Acc:HGNC:29831]	1	protein_coding
ENSG00000008256	1.3716	2.20668	0.902976	2.04994	1.17474	2.2553	1.51439	2.64939	0.837684	2.22333	0.99435	1.77315	1.1485	1.85281	1.38851	2.14206	ENSG00000008256	CYTH3	cytohesin 3 [Source:HGNC Symbol;Acc:HGNC:9504]	7	protein_coding
ENSG00000008277	2.31737	3.51629	2.27062	3.51845	2.8353	3.94656	2.39816	3.8645	2.41851	3.64197	1.97342	2.96719	2.0666	2.93916	2.49296	3.76547	ENSG00000008277	ADAM22	ADAM metallopeptidase domain 22 [Source:HGNC Symbol;Acc:HGNC:201]	7	protein_coding
ENSG00000008282	6.5355	7.58925	6.56821	7.63519	6.68559	7.80137	6.74939	7.75169	6.82202	7.78182	6.67444	7.65666	6.58148	7.59862	6.80229	7.79655	ENSG00000008282	SYPL1	synaptophysin like 1 [Source:HGNC Symbol;Acc:HGNC:11507]	7	protein_coding
ENSG00000008283	5.81611	6.08339	5.74684	6.16797	5.96629	6.2918	5.98012	6.21679	5.95809	6.31909	5.99565	6.22028	5.79544	6.16923	5.98324	6.36971	ENSG00000008283	CYB561	cytochrome b561 [Source:HGNC Symbol;Acc:HGNC:2571]	17	protein_coding
ENSG00000008294	4.34091	5.76042	4.41581	5.89489	4.52424	6.24327	4.64074	6.13282	4.65869	6.31234	4.58574	6.18407	4.52404	6.07053	4.70073	6.31065	ENSG00000008294	SPAG9	sperm associated antigen 9 [Source:HGNC Symbol;Acc:HGNC:14524]	17	protein_coding
ENSG00000008300	4.63395	5.21764	4.74067	5.12156	4.32313	4.74181	4.35583	4.70272	4.45277	4.81483	4.61691	5.22333	4.9114	5.29004	4.43779	5.02483	ENSG00000008300	CELSR3	cadherin EGF LAG seven-pass G-type receptor 3 [Source:HGNC Symbol;Acc:HGNC:3230]	3	protein_coding
ENSG00000008323	4.69169	4.98634	4.58947	5.14645	4.63246	5.06733	4.55273	4.91952	4.64461	5.19724	5.01685	5.34404	4.63489	5.24097	4.61862	5.03059	ENSG00000008323	PLEKHG6	pleckstrin homology and RhoGEF domain containing G6 [Source:HGNC Symbol;Acc:HGNC:25562]	12	protein_coding
ENSG00000008324	4.49595	3.5461	4.54659	3.56611	4.62208	3.53706	4.33034	3.58794	4.60876	3.67827	4.54578	3.68335	4.47765	3.59318	4.60876	3.67184	ENSG00000008324	SS18L2	SS18 like 2 [Source:HGNC Symbol;Acc:HGNC:15593]	3	protein_coding
ENSG00000008382	3.5169	2.91658	3.39194	3.00174	4.18163	3.50046	4.13595	3.44011	3.81338	3.36888	3.39698	2.73601	3.31559	2.80405	3.84069	3.23832	ENSG00000008382	MPND	MPN domain containing [Source:HGNC Symbol;Acc:HGNC:25934]	19	protein_coding
ENSG00000008394	7.65073	7.38819	7.59752	7.55282	7.33581	7.32863	7.29619	7.26334	7.51768	7.46525	7.53644	7.53735	7.19238	7.39834	7.52377	7.42213	ENSG00000008394	MGST1	microsomal glutathione S-transferase 1 [Source:HGNC Symbol;Acc:HGNC:7061]	12	protein_coding
ENSG00000008405	3.40696	3.9766	3.13189	4.08669	2.91018	4.01727	2.90584	4.06272	3.26467	4.31526	3.40381	4.24892	3.56925	4.14567	3.18463	4.14802	ENSG00000008405	CRY1	cryptochrome circadian regulator 1 [Source:HGNC Symbol;Acc:HGNC:2384]	12	protein_coding
ENSG00000008441	5.7813	6.00582	5.75756	6.13486	6.21033	6.3733	6.16979	6.34289	6.22217	6.45992	6.12126	6.30387	6.06676	6.16885	6.03936	6.52218	ENSG00000008441	NFIX	nuclear factor I X [Source:HGNC Symbol;Acc:HGNC:7788]	19	protein_coding
ENSG00000008513	8.63655	9.28069	8.50607	9.41439	8.10922	8.90329	8.12472	8.8897	8.81115	9.71846	9.29529	9.9115	9.17757	9.78449	8.80868	9.66869	ENSG00000008513	ST3GAL1	ST3 beta-galactoside alpha-2,3-sialyltransferase 1 [Source:HGNC Symbol;Acc:HGNC:10862]	8	protein_coding
ENSG00000008517	4.2802	1.80315	3.57333	2.70103	1.77814	-0.260711	1.40143	-0.572348	8.37847	6.52376	8.86067	7.22587	7.7798	5.80248	7.31441	5.3533	ENSG00000008517	IL32	interleukin 32 [Source:HGNC Symbol;Acc:HGNC:16830]	16	protein_coding
ENSG00000008710	4.61764	5.56853	4.33677	5.58184	4.0923	5.37006	4.20667	5.25024	4.16137	5.27805	4.2484	5.42226	4.42828	5.54801	4.15676	5.16195	ENSG00000008710	PKD1	polycystin 1, transient receptor potential channel interacting [Source:HGNC Symbol;Acc:HGNC:9008]	16	protein_coding
ENSG00000008838	5.57917	6.2424	5.57417	6.28557	5.49641	6.23101	5.58579	6.11415	5.4656	6.17998	5.68171	6.19684	5.58872	6.08792	5.52345	6.17408	ENSG00000008838	MED24	mediator complex subunit 24 [Source:HGNC Symbol;Acc:HGNC:22963]	17	protein_coding
ENSG00000008853	3.48803	3.24311	3.56812	3.43681	3.23507	3.26977	2.87844	3.2643	2.93244	2.7888	3.22943	3.05194	3.2268	2.94103	2.65564	2.73346	ENSG00000008853	RHOBTB2	Rho related BTB domain containing 2 [Source:HGNC Symbol;Acc:HGNC:18756]	8	protein_coding
ENSG00000008869	3.33536	4.24159	3.52867	4.04112	3.59829	4.62486	3.69966	4.71773	3.45024	4.35404	3.15036	3.98441	3.44708	4.08893	3.67119	4.54257	ENSG00000008869	HEATR5B	HEAT repeat containing 5B [Source:HGNC Symbol;Acc:HGNC:29273]	2	protein_coding
ENSG00000008952	7.68161	7.00841	7.62777	7.0395	7.71564	7.06604	7.55119	7.11654	7.58936	6.94348	7.59744	6.95195	7.67673	6.81577	7.44203	6.93616	ENSG00000008952	SEC62	SEC62 homolog, preprotein translocation factor [Source:HGNC Symbol;Acc:HGNC:11846]	3	protein_coding
ENSG00000008988	9.57276	7.87994	9.60712	8.10655	10.4495	8.71623	10.2699	8.58749	10.337	8.65655	9.4968	8.25202	9.54582	8.25039	10.3323	8.58102	ENSG00000008988	RPS20	ribosomal protein S20 [Source:HGNC Symbol;Acc:HGNC:10405]	8	protein_coding
ENSG00000009307	7.34865	8.26086	7.45569	8.43285	8.33114	9.18513	8.35262	9.08661	8.1629	9.07908	7.37082	8.47027	7.36387	8.35527	8.18018	9.03155	ENSG00000009307	CSDE1	cold shock domain containing E1 [Source:HGNC Symbol;Acc:HGNC:29905]	1	protein_coding
ENSG00000009335	6.33076	7.65705	6.43188	7.82489	6.35202	7.96784	6.46077	7.92502	6.42097	8.0542	6.37631	7.87569	6.35847	7.73699	6.5141	7.98766	ENSG00000009335	UBE3C	ubiquitin protein ligase E3C [Source:HGNC Symbol;Acc:HGNC:16803]	7	protein_coding
ENSG00000009413	3.13132	5.20029	3.34854	5.24915	2.87706	5.13016	3.02546	4.92341	2.86594	4.96711	2.85102	5.12757	3.24231	5.0155	2.78617	5.15139	ENSG00000009413	REV3L	REV3 like, DNA directed polymerase zeta catalytic subunit [Source:HGNC Symbol;Acc:HGNC:9968]	6	protein_coding
ENSG00000009765	0.666167	0.792532	0.423244	0.71305	1.22451	2.07043	1.01451	1.79276	-0.180988	0.802986	0.0361825	-0.342323	-0.536341	-0.612315	-0.792944	0.351868	ENSG00000009765	IYD	iodotyrosine deiodinase [Source:HGNC Symbol;Acc:HGNC:21071]	6	protein_coding
ENSG00000009780	2.92189	3.21333	2.96665	3.12252	2.73588	2.65462	2.58794	2.86702	2.41437	2.68538	2.77862	3.1541	2.88015	3.04569	2.467	2.64409	ENSG00000009780	FAM76A	family with sequence similarity 76 member A [Source:HGNC Symbol;Acc:HGNC:28530]	1	protein_coding
ENSG00000009830	3.14875	3.77915	2.97001	3.90109	3.09004	4.13051	3.35667	3.9764	3.17685	4.0489	2.69707	3.75801	3.07552	3.70857	3.12225	4.08308	ENSG00000009830	POMT2	protein O-mannosyltransferase 2 [Source:HGNC Symbol;Acc:HGNC:19743]	14	protein_coding
ENSG00000009844	5.90026	5.92506	5.92848	6.13677	6.01374	6.23127	5.93742	6.08369	6.07761	6.29407	6.03478	6.14877	5.84168	5.98198	6.11129	6.19119	ENSG00000009844	VTA1	vesicle trafficking 1 [Source:HGNC Symbol;Acc:HGNC:20954]	6	protein_coding
ENSG00000009950	1.0059	-0.186303	1.08769	-0.321549	0.979925	-0.959708	1.20602	0.0186889	0.173177	-1.26787	-0.0115975	-0.681529	0.21913	-0.93948	0.131931	-0.965473	ENSG00000009950	MLXIPL	MLX interacting protein like [Source:HGNC Symbol;Acc:HGNC:12744]	7	protein_coding
ENSG00000009954	7.12601	7.89894	7.15063	8.03048	7.01082	7.97651	7.00999	7.88454	7.13502	7.98976	7.16172	8.01745	7.14691	7.94721	7.13544	8.00912	ENSG00000009954	BAZ1B	bromodomain adjacent to zinc finger domain 1B [Source:HGNC Symbol;Acc:HGNC:961]	7	protein_coding
ENSG00000010017	4.957	5.80741	5.06662	5.83704	4.96039	5.87155	5.15779	5.89982	5.13009	6.02763	5.11449	6.04782	5.11616	5.92299	5.24085	6.038	ENSG00000010017	RANBP9	RAN binding protein 9 [Source:HGNC Symbol;Acc:HGNC:13727]	6	protein_coding
ENSG00000010030	4.96358	5.34606	4.91655	5.32259	-2.33622	-0.656639	-2.13855	-0.306273	2.0689	2.81265	5.96113	5.98286	5.86683	6.00857	2.22003	3.31581	ENSG00000010030	ETV7	ETS variant transcription factor 7 [Source:HGNC Symbol;Acc:HGNC:18160]	6	protein_coding
ENSG00000010072	4.26021	4.36679	4.47064	4.56589	4.18931	4.5422	4.23412	4.47823	4.25565	4.52635	4.25788	4.39971	4.22922	4.3062	4.23123	4.46649	ENSG00000010072	SPRTN	SprT-like N-terminal domain [Source:HGNC Symbol;Acc:HGNC:25356]	1	protein_coding
ENSG00000010165	4.32639	5.86887	4.4201	5.93685	4.44776	5.88774	4.37756	5.82453	4.3327	5.85994	4.43859	5.91372	4.38649	5.88209	4.31948	5.87123	ENSG00000010165	METTL13	methyltransferase 13, eEF1A N-terminus and K55 [Source:HGNC Symbol;Acc:HGNC:24248]	1	protein_coding
ENSG00000010219	3.26456	1.85464	3.47004	1.87394	3.15838	1.69385	3.36015	1.88349	3.07999	1.77129	3.17342	1.53275	3.12285	1.45122	3.25397	1.71669	ENSG00000010219	DYRK4	dual specificity tyrosine phosphorylation regulated kinase 4 [Source:HGNC Symbol;Acc:HGNC:3095]	12	protein_coding
ENSG00000010244	7.50701	8.03162	7.59943	8.05732	7.61677	8.16907	7.63088	8.15553	7.67486	8.2185	7.70964	8.03879	7.49773	7.9306	7.71625	8.16973	ENSG00000010244	ZNF207	zinc finger protein 207 [Source:HGNC Symbol;Acc:HGNC:12998]	17	protein_coding
ENSG00000010256	6.9788	6.53805	6.97953	6.56548	7.29058	6.76192	7.30035	6.73985	7.10913	6.65574	6.83782	6.48996	6.82036	6.45424	7.12614	6.65844	ENSG00000010256	UQCRC1	ubiquinol-cytochrome c reductase core protein 1 [Source:HGNC Symbol;Acc:HGNC:12585]	3	protein_coding
ENSG00000010270	4.36101	4.7285	4.40154	4.72793	4.44776	4.89601	4.43927	4.85561	4.50634	4.96252	4.48475	4.8907	4.30008	4.89341	4.57068	4.99057	ENSG00000010270	STARD3NL	STARD3 N-terminal like [Source:HGNC Symbol;Acc:HGNC:19169]	7	protein_coding
ENSG00000010278	5.62802	6.30165	5.78598	6.26268	5.97357	6.49791	6.05257	6.5685	6.15822	6.72233	6.05982	6.63332	5.57218	6.63272	6.18314	6.72757	ENSG00000010278	CD9	CD9 molecule [Source:HGNC Symbol;Acc:HGNC:1709]	12	protein_coding
ENSG00000010292	6.30581	7.89045	6.44299	7.89424	6.64658	8.0973	6.73958	8.08398	6.7212	8.25521	6.46699	7.52564	6.21718	7.48282	6.73665	8.30827	ENSG00000010292	NCAPD2	non-SMC condensin I complex subunit D2 [Source:HGNC Symbol;Acc:HGNC:24305]	12	protein_coding
ENSG00000010310	1.20856	0.734527	0.998283	0.554193	0.671019	0.438842	0.690422	0.472608	0.520461	0.128907	0.0807865	0.256314	0.6324	-0.492021	0.614862	-0.148337	ENSG00000010310	GIPR	gastric inhibitory polypeptide receptor [Source:HGNC Symbol;Acc:HGNC:4271]	19	protein_coding
ENSG00000010318	-0.617375	0.0220142	-0.893861	0.0899828	-0.537136	0.350934	-0.455742	0.323544	-0.426589	0.664319	-1.25804	0.12334	-1.24383	-0.181681	-0.835418	0.557093	ENSG00000010318	PHF7	PHD finger protein 7 [Source:HGNC Symbol;Acc:HGNC:18458]	3	protein_coding
ENSG00000010322	4.96845	5.06199	4.96707	5.14898	4.96865	4.91082	4.8762	4.97601	4.67437	4.72614	4.75385	4.98953	4.93398	4.95291	4.68393	4.76418	ENSG00000010322	NISCH	nischarin [Source:HGNC Symbol;Acc:HGNC:18006]	3	protein_coding
ENSG00000010361	1.69777	-1.94155	1.88139	-3.03324	1.02333	-1.90611	1.31248	-2.6388	1.71053	-2.19483	1.70173	-2.56615	2.92413	-1.85298	1.91522	-2.76763	ENSG00000010361	FUZ	fuzzy planar cell polarity protein [Source:HGNC Symbol;Acc:HGNC:26219]	19	protein_coding
ENSG00000010404	4.6329	5.72008	4.7253	5.67306	5.16954	6.02511	5.15521	6.14956	5.74922	6.70887	5.20684	6.15152	5.19054	6.20612	5.79233	6.79849	ENSG00000010404	IDS	iduronate 2-sulfatase [Source:HGNC Symbol;Acc:HGNC:5389]	X	protein_coding
ENSG00000010438	5.84867	4.80447	5.76676	4.96293	5.62929	4.81853	5.66368	4.74038	6.00668	5.28788	5.94617	5.09127	5.80732	4.94937	6.04192	5.23864	ENSG00000010438	PRSS3	serine protease 3 [Source:HGNC Symbol;Acc:HGNC:9486]	9	protein_coding
ENSG00000010539	3.82401	3.6942	3.77136	3.86309	3.51478	3.6276	3.62894	3.35629	3.46645	3.74041	3.9314	3.96788	3.84113	3.83279	3.60105	3.70201	ENSG00000010539	ZNF200	zinc finger protein 200 [Source:HGNC Symbol;Acc:HGNC:12993]	16	protein_coding
ENSG00000010610	0.284598	0.326869	0.902976	-0.18787	0.656545	0.208133	0.851925	-0.107945	0.457314	-0.999932	0.646966	-0.613625	0.290818	-0.698472	-0.0560168	-0.713934	ENSG00000010610	CD4	CD4 molecule [Source:HGNC Symbol;Acc:HGNC:1678]	12	protein_coding
ENSG00000010626	1.40785	1.44461	1.59266	1.38856	2.18902	1.30098	1.91273	1.68183	1.73172	1.46172	1.81437	1.54625	1.66259	1.70864	1.96577	1.62278	ENSG00000010626	LRRC23	leucine rich repeat containing 23 [Source:HGNC Symbol;Acc:HGNC:19138]	12	protein_coding
ENSG00000010704	3.85719	4.39924	3.43173	4.35005	3.73678	3.87351	3.42572	3.95597	3.7459	4.01603	3.11534	3.96511	3.26784	3.90761	3.50485	4.04664	ENSG00000010704	HFE	homeostatic iron regulator [Source:HGNC Symbol;Acc:HGNC:4886]	6	protein_coding
ENSG00000010803	4.92783	4.95412	4.99784	5.01049	4.87127	4.93997	4.90867	5.06527	4.69757	4.6906	4.56688	4.52976	4.72497	4.56164	4.66787	4.89367	ENSG00000010803	SCMH1	Scm polycomb group protein homolog 1 [Source:HGNC Symbol;Acc:HGNC:19003]	1	protein_coding
ENSG00000010810	4.13314	4.03934	4.23542	3.98418	3.89106	3.86163	4.10437	3.96701	4.1799	4.06067	3.82359	3.37702	4.05055	3.56341	4.39827	4.0438	ENSG00000010810	FYN	FYN proto-oncogene, Src family tyrosine kinase [Source:HGNC Symbol;Acc:HGNC:4037]	6	protein_coding
ENSG00000010818	4.145	4.83412	4.08691	4.88411	3.94696	5.04934	4.00261	4.94285	4.0603	5.05222	4.22372	5.28745	4.34393	5.30928	4.10622	5.11828	ENSG00000010818	HIVEP2	HIVEP zinc finger 2 [Source:HGNC Symbol;Acc:HGNC:4921]	6	protein_coding
ENSG00000011007	6.36278	6.82123	6.45122	7.01387	6.37484	7.02004	6.28091	6.92936	6.42359	7.10029	6.52776	7.16526	6.59838	6.99658	6.36734	7.06104	ENSG00000011007	ELOA	elongin A [Source:HGNC Symbol;Acc:HGNC:11620]	1	protein_coding
ENSG00000011009	6.95097	6.35647	6.91535	6.451	7.26108	6.6803	7.14088	6.51793	7.17064	6.68787	7.14125	6.72366	7.10759	6.62747	7.09063	6.61196	ENSG00000011009	LYPLA2	lysophospholipase 2 [Source:HGNC Symbol;Acc:HGNC:6738]	1	protein_coding
ENSG00000011021	3.3127	3.43667	3.16031	3.43178	2.90883	3.32426	3.22025	3.25538	3.13615	3.37834	3.17892	3.6132	3.25123	3.53773	3.32973	3.57728	ENSG00000011021	CLCN6	chloride voltage-gated channel 6 [Source:HGNC Symbol;Acc:HGNC:2024]	1	protein_coding
ENSG00000011028	1.5702	1.00371	1.08768	0.856137	0.979923	0.745049	0.354987	0.670766	0.268119	0.172707	0.982426	0.691624	1.02778	0.592043	0.566099	0.458127	ENSG00000011028	MRC2	mannose receptor C-type 2 [Source:HGNC Symbol;Acc:HGNC:16875]	17	protein_coding
ENSG00000011052	1.54558	2.82278	1.91768	2.74028	2.26827	3.18942	1.92016	3.01268	2.06282	2.58753	1.63999	2.42017	0.611219	2.15622	2.16823	2.70511	ENSG00000011052	NME1-NME2	NME1-NME2 readthrough [Source:HGNC Symbol;Acc:HGNC:33531]	17	protein_coding
ENSG00000011105	3.39617	4.02277	3.32547	4.03018	3.71079	4.5027	3.7847	4.48855	3.18173	3.89468	2.97793	3.66538	2.93991	3.70438	3.14698	4.01072	ENSG00000011105	TSPAN9	tetraspanin 9 [Source:HGNC Symbol;Acc:HGNC:21640]	12	protein_coding
ENSG00000011114	4.22235	4.76065	4.22561	4.88031	4.63325	5.38982	4.64212	5.34757	4.52761	5.30879	4.16031	4.81264	4.30117	4.69859	4.63621	5.35903	ENSG00000011114	BTBD7	BTB domain containing 7 [Source:HGNC Symbol;Acc:HGNC:18269]	14	protein_coding
ENSG00000011132	3.35035	3.00831	3.30431	2.88828	2.90845	2.76077	3.11142	2.56058	3.82915	3.73705	3.90481	3.76217	3.97774	3.73551	3.79111	3.73409	ENSG00000011132	APBA3	amyloid beta precursor protein binding family A member 3 [Source:HGNC Symbol;Acc:HGNC:580]	19	protein_coding
ENSG00000011143	3.44276	3.04457	3.57163	2.86583	3.57738	2.8893	3.74923	3.0472	3.23949	2.85743	3.29903	2.84762	3.29191	2.73598	3.39156	2.72099	ENSG00000011143	MKS1	MKS transition zone complex subunit 1 [Source:HGNC Symbol;Acc:HGNC:7121]	17	protein_coding
ENSG00000011198	3.24807	3.2	3.39217	3.26924	3.56778	3.42369	3.28418	3.23631	3.50585	3.45616	3.16097	3.45222	3.30712	3.27775	3.5047	3.38928	ENSG00000011198	ABHD5	abhydrolase domain containing 5, lysophosphatidic acid acyltransferase [Source:HGNC Symbol;Acc:HGNC:21396]	3	protein_coding
ENSG00000011243	6.29291	5.10655	6.19769	5.22451	5.81152	4.93306	5.86146	4.79505	5.94698	5.02005	6.38508	5.28282	6.57376	5.23573	5.98689	4.93895	ENSG00000011243	AKAP8L	A-kinase anchoring protein 8 like [Source:HGNC Symbol;Acc:HGNC:29857]	19	protein_coding
ENSG00000011258	3.95718	4.45867	3.81315	4.39975	4.0079	4.7675	4.03243	4.80467	3.9035	4.62472	3.61547	4.30043	3.6396	4.29248	3.99304	4.59883	ENSG00000011258	MBTD1	mbt domain containing 1 [Source:HGNC Symbol;Acc:HGNC:19866]	17	protein_coding
ENSG00000011260	4.77037	5.90095	4.95524	5.9974	5.1255	6.00428	5.10788	5.91279	4.97596	6.10842	5.04359	5.98936	4.8519	5.92008	5.15615	6.10727	ENSG00000011260	UTP18	UTP18 small subunit processome component [Source:HGNC Symbol;Acc:HGNC:24274]	17	protein_coding
ENSG00000011275	5.21757	5.66288	5.19406	5.68445	4.72339	5.33306	4.79654	5.38282	4.87709	5.44495	5.32636	5.81539	5.4386	5.80242	4.92197	5.47083	ENSG00000011275	RNF216	ring finger protein 216 [Source:HGNC Symbol;Acc:HGNC:21698]	7	protein_coding
ENSG00000011295	3.60711	4.40382	3.63993	4.50751	3.60843	4.71713	3.92899	4.71628	3.72444	4.70572	3.5179	4.39442	3.55072	4.37312	3.71873	4.65541	ENSG00000011295	TTC19	tetratricopeptide repeat domain 19 [Source:HGNC Symbol;Acc:HGNC:26006]	17	protein_coding
ENSG00000011304	8.63009	8.80725	8.64645	8.91799	8.88239	9.07209	8.88517	8.94248	8.82249	9.08256	8.71348	8.96543	8.56973	8.91304	8.85215	9.0495	ENSG00000011304	PTBP1	polypyrimidine tract binding protein 1 [Source:HGNC Symbol;Acc:HGNC:9583]	19	protein_coding
ENSG00000011347	4.52099	4.24029	4.46488	4.24047	4.94585	4.96178	4.83087	4.8073	5.09988	5.02844	4.7048	4.31466	4.68978	4.17776	5.09814	5.03988	ENSG00000011347	SYT7	synaptotagmin 7 [Source:HGNC Symbol;Acc:HGNC:11514]	11	protein_coding
ENSG00000011376	4.05757	5.35029	4.23821	5.47803	3.74869	5.03531	4.01547	5.09218	3.6326	5.06397	4.16691	5.31166	4.18011	5.27316	3.83743	5.03632	ENSG00000011376	LARS2	leucyl-tRNA synthetase 2, mitochondrial [Source:HGNC Symbol;Acc:HGNC:17095]	3	protein_coding
ENSG00000011405	5.41523	7.09397	5.30598	7.06618	5.52697	7.32118	5.57099	7.34704	5.52065	7.34603	5.24791	7.02583	5.32244	6.90818	5.61099	7.32411	ENSG00000011405	PIK3C2A	phosphatidylinositol-4-phosphate 3-kinase catalytic subunit type 2 alpha [Source:HGNC Symbol;Acc:HGNC:8971]	11	protein_coding
ENSG00000011422	6.32248	5.97641	6.25607	6.1172	5.79361	5.70258	5.84924	5.66036	6.24219	6.09988	6.99796	6.69131	6.88531	6.7489	6.38952	6.11676	ENSG00000011422	PLAUR	plasminogen activator, urokinase receptor [Source:HGNC Symbol;Acc:HGNC:9053]	19	protein_coding
ENSG00000011426	6.09737	7.67536	6.12455	7.60993	6.0215	7.47616	6.15873	7.65434	6.35328	7.97672	6.4975	7.5099	6.30021	7.4621	6.48799	8.03027	ENSG00000011426	ANLN	anillin, actin binding protein [Source:HGNC Symbol;Acc:HGNC:14082]	7	protein_coding
ENSG00000011451	5.64405	5.55739	5.63898	5.73068	5.50298	5.62779	5.42306	5.49755	5.49387	5.61153	5.6771	5.70061	5.59803	5.61204	5.53182	5.65507	ENSG00000011451	WIZ	WIZ zinc finger [Source:HGNC Symbol;Acc:HGNC:30917]	19	protein_coding
ENSG00000011454	5.13632	6.19655	5.05648	6.27726	5.03505	6.17723	5.15547	6.11914	5.0142	6.01221	5.07906	6.2209	5.08948	6.19829	5.03345	6.05225	ENSG00000011454	RABGAP1	RAB GTPase activating protein 1 [Source:HGNC Symbol;Acc:HGNC:17155]	9	protein_coding
ENSG00000011478	5.05731	4.52541	4.76902	4.68413	4.97958	4.80866	4.5728	4.66835	4.90536	4.36832	4.17741	4.25688	4.30232	4.09054	4.61671	4.39431	ENSG00000011478	QPCTL	glutaminyl-peptide cyclotransferase like [Source:HGNC Symbol;Acc:HGNC:25952]	19	protein_coding
ENSG00000011485	6.80638	7.13966	6.75183	7.28391	6.85914	7.11638	6.6945	7.06446	6.90949	7.29663	6.87452	7.28849	6.8756	7.27219	6.87215	7.17221	ENSG00000011485	PPP5C	protein phosphatase 5 catalytic subunit [Source:HGNC Symbol;Acc:HGNC:9322]	19	protein_coding
ENSG00000011523	2.2771	2.73665	2.3661	2.62686	2.6121	3.10568	2.7722	3.3323	2.65681	2.74142	2.07962	2.26323	2.40539	2.37463	2.39603	2.86955	ENSG00000011523	CEP68	centrosomal protein 68 [Source:HGNC Symbol;Acc:HGNC:29076]	2	protein_coding
ENSG00000011566	3.6351	4.85979	3.67368	4.83312	3.36311	4.73095	3.59794	4.74821	3.45832	4.71687	3.56039	4.88997	3.79409	4.89065	3.47245	4.74419	ENSG00000011566	MAP4K3	mitogen-activated protein kinase kinase kinase kinase 3 [Source:HGNC Symbol;Acc:HGNC:6865]	2	protein_coding
ENSG00000011638	3.28214	3.85086	3.59541	4.02881	3.89567	4.08128	4.03032	4.03451	3.74421	4.04594	3.84368	4.24434	3.66005	4.16714	3.79459	4.21523	ENSG00000011638	LDAF1	lipid droplet assembly factor 1 [Source:HGNC Symbol;Acc:HGNC:30136]	16	protein_coding
ENSG00000012048	4.19572	6.27106	4.31584	6.20186	4.11471	6.04774	4.24924	5.98825	4.17752	6.19508	4.29053	6.18049	4.41487	6.24224	4.35927	6.20079	ENSG00000012048	BRCA1	BRCA1 DNA repair associated [Source:HGNC Symbol;Acc:HGNC:1100]	17	protein_coding
ENSG00000012061	5.71963	5.41777	5.8095	5.3871	6.13621	5.63857	6.12046	5.6758	6.12926	5.70484	6.01256	5.60262	5.80844	5.43707	6.26038	5.71756	ENSG00000012061	ERCC1	ERCC excision repair 1, endonuclease non-catalytic subunit [Source:HGNC Symbol;Acc:HGNC:3433]	19	protein_coding
ENSG00000012171	5.88556	5.07081	5.73503	4.91639	5.98336	5.14174	6.03216	5.18895	6.00503	5.14844	5.68589	5.07175	6.15407	5.21911	6.09444	5.18169	ENSG00000012171	SEMA3B	semaphorin 3B [Source:HGNC Symbol;Acc:HGNC:10724]	3	protein_coding
ENSG00000012174	2.55573	4.40199	2.67677	4.46665	2.362	4.31763	2.64419	4.41586	2.40452	4.27517	2.55134	4.32853	2.96479	4.30998	2.34879	4.38444	ENSG00000012174	MBTPS2	membrane bound transcription factor peptidase, site 2 [Source:HGNC Symbol;Acc:HGNC:15455]	X	protein_coding
ENSG00000012211	5.05416	4.59488	5.09743	4.77674	4.62948	4.46294	4.71708	4.38047	4.92611	4.79794	5.5037	4.93788	5.36268	4.88172	5.04714	4.76399	ENSG00000012211	PRICKLE3	prickle planar cell polarity protein 3 [Source:HGNC Symbol;Acc:HGNC:6645]	X	protein_coding
ENSG00000012232	2.76584	3.87623	2.9599	3.84915	2.8422	3.85551	3.06679	3.9764	3.11433	3.99471	3.02228	3.67899	3.18306	3.62457	3.28213	4.19616	ENSG00000012232	EXTL3	exostosin like glycosyltransferase 3 [Source:HGNC Symbol;Acc:HGNC:3518]	8	protein_coding
ENSG00000012779	3.695	4.43951	3.71234	4.08932	3.30879	3.74001	3.4289	3.96858	3.26236	3.73305	3.94221	4.30263	3.87505	4.49166	3.43723	3.99756	ENSG00000012779	ALOX5	arachidonate 5-lipoxygenase [Source:HGNC Symbol;Acc:HGNC:435]	10	protein_coding
ENSG00000012822	4.61702	5.17193	4.44327	4.85265	4.65609	4.95061	4.78031	5.11575	4.78608	4.92115	4.94106	5.40925	4.93047	5.51727	4.76959	5.15297	ENSG00000012822	CALCOCO1	calcium binding and coiled-coil domain 1 [Source:HGNC Symbol;Acc:HGNC:29306]	12	protein_coding
ENSG00000012963	4.76967	5.15667	4.82292	5.25874	4.87674	5.43916	4.82478	5.3101	4.95185	5.32808	4.64271	5.14607	4.54334	5.11038	4.92373	5.37301	ENSG00000012963	UBR7	ubiquitin protein ligase E3 component n-recognin 7 [Source:HGNC Symbol;Acc:HGNC:20344]	14	protein_coding
ENSG00000012983	4.1353	4.75519	3.96749	4.84798	3.91246	4.84597	4.08616	4.91381	3.77804	4.96487	3.97718	4.82798	4.12233	4.69332	4.04467	4.87623	ENSG00000012983	MAP4K5	mitogen-activated protein kinase kinase kinase kinase 5 [Source:HGNC Symbol;Acc:HGNC:6867]	14	protein_coding
ENSG00000013275	7.66643	7.26635	7.68849	7.47142	7.77986	7.22466	7.66516	7.20477	8.03609	7.58904	7.89256	7.70949	7.80144	7.69127	8.00796	7.56176	ENSG00000013275	PSMC4	proteasome 26S subunit, ATPase 4 [Source:HGNC Symbol;Acc:HGNC:9551]	19	protein_coding
ENSG00000013288	5.51082	6.18671	5.52357	6.28183	5.61635	6.37934	5.78824	6.41461	5.15249	5.6937	5.20236	5.77177	5.24952	5.77876	5.19423	5.88677	ENSG00000013288	MAN2B2	mannosidase alpha class 2B member 2 [Source:HGNC Symbol;Acc:HGNC:29623]	4	protein_coding
ENSG00000013306	8.2461	7.52601	8.3066	7.64339	8.26321	7.63454	8.32803	7.62104	8.30585	7.716	8.1704	7.51619	8.14755	7.43311	8.34579	7.70341	ENSG00000013306	SLC25A39	solute carrier family 25 member 39 [Source:HGNC Symbol;Acc:HGNC:24279]	17	protein_coding
ENSG00000013364	7.36082	7.01271	7.31035	7.09984	7.14599	6.815	7.17334	6.72177	7.52687	7.11084	7.89601	7.60909	7.67074	7.53122	7.46038	7.07337	ENSG00000013364	MVP	major vault protein [Source:HGNC Symbol;Acc:HGNC:7531]	16	protein_coding
ENSG00000013374	6.30774	7.33443	6.27038	7.3703	5.59031	6.34393	5.57722	6.27567	5.80135	6.60885	6.93895	8.06984	6.88074	7.99324	5.71795	6.66629	ENSG00000013374	NUB1	negative regulator of ubiquitin like proteins 1 [Source:HGNC Symbol;Acc:HGNC:17623]	7	protein_coding
ENSG00000013375	5.09977	5.37936	5.16466	5.58621	5.14433	5.68339	4.98102	5.58457	5.0303	5.68774	5.12773	5.74198	5.09433	5.53462	5.05906	5.62421	ENSG00000013375	PGM3	phosphoglucomutase 3 [Source:HGNC Symbol;Acc:HGNC:8907]	6	protein_coding
ENSG00000013392	2.16896	2.29962	1.89949	2.19897	1.89338	2.19768	1.84714	2.00345	1.91308	2.29982	2.12772	2.59628	2.07408	2.42127	2.11251	2.26914	ENSG00000013392	RWDD2A	RWD domain containing 2A [Source:HGNC Symbol;Acc:HGNC:21385]	6	protein_coding
ENSG00000013441	5.24081	4.47094	5.2182	4.43334	5.28172	4.34763	5.2506	4.29817	5.21637	4.43653	4.99917	4.46944	5.28726	4.38703	5.26183	4.28546	ENSG00000013441	CLK1	CDC like kinase 1 [Source:HGNC Symbol;Acc:HGNC:2068]	2	protein_coding
ENSG00000013503	3.40516	4.78049	3.6778	4.85884	3.50071	4.81823	3.57207	4.78074	3.55564	4.79557	3.64413	4.74797	3.48196	4.61845	3.54247	4.85612	ENSG00000013503	POLR3B	RNA polymerase III subunit B [Source:HGNC Symbol;Acc:HGNC:30348]	12	protein_coding
ENSG00000013523	2.47803	4.21402	2.70551	4.25369	2.7435	4.30647	2.54424	4.27413	2.62438	4.26505	2.47788	4.16822	2.41704	4.05643	2.46602	4.24482	ENSG00000013523	ANGEL1	angel homolog 1 [Source:HGNC Symbol;Acc:HGNC:19961]	14	protein_coding
ENSG00000013561	3.92126	4.10519	3.98259	4.17124	4.27081	4.35988	4.06164	4.30689	3.96573	4.24864	4.12143	4.18363	4.09129	4.13947	4.08468	4.18331	ENSG00000013561	RNF14	ring finger protein 14 [Source:HGNC Symbol;Acc:HGNC:10058]	5	protein_coding
ENSG00000013563	5.18074	5.3747	5.10619	5.5923	5.42317	5.75951	5.41675	5.64671	5.30126	5.75609	5.35356	5.77053	5.02704	5.56106	5.36284	5.56481	ENSG00000013563	DNASE1L1	deoxyribonuclease 1 like 1 [Source:HGNC Symbol;Acc:HGNC:2957]	X	protein_coding
ENSG00000013573	6.06198	6.20851	5.98773	6.16859	5.82989	5.99916	5.76929	5.99327	6.05548	6.22186	5.99565	6.31328	6.2028	6.29126	6.11164	6.23607	ENSG00000013573	DDX11	DEAD/H-box helicase 11 [Source:HGNC Symbol;Acc:HGNC:2736]	12	protein_coding
ENSG00000013583	2.27482	2.62105	2.72931	2.5637	2.74614	2.71161	2.82541	3.1669	2.66873	2.98006	2.76824	2.73622	2.77468	2.62567	3.0454	3.20063	ENSG00000013583	HEBP1	heme binding protein 1 [Source:HGNC Symbol;Acc:HGNC:17176]	12	protein_coding
ENSG00000013588	8.56525	8.52858	8.6296	8.59908	8.71545	8.59306	8.87176	8.59036	8.77065	8.612	8.87818	8.79511	8.86746	8.81096	8.90078	8.71443	ENSG00000013588	GPRC5A	G protein-coupled receptor class C group 5 member A [Source:HGNC Symbol;Acc:HGNC:9836]	12	protein_coding
ENSG00000013725	0.404295	0.991383	0.985047	0.740144	0.656545	0.834201	0.152679	0.607687	-0.617111	-0.0122103	0.209088	0.731334	0.273224	0.312584	-0.393712	0.237157	ENSG00000013725	CD6	CD6 molecule [Source:HGNC Symbol;Acc:HGNC:1691]	11	protein_coding
ENSG00000013810	7.73679	7.50664	7.81285	7.55604	7.634	7.36567	7.677	7.43114	7.79442	7.60319	7.92776	7.41187	7.76473	7.39185	7.81783	7.63815	ENSG00000013810	TACC3	transforming acidic coiled-coil containing protein 3 [Source:HGNC Symbol;Acc:HGNC:11524]	4	protein_coding
ENSG00000014123	4.72871	4.80034	4.57278	4.86424	4.66242	4.86527	4.61704	4.79762	4.64283	4.9284	4.54881	4.98338	4.72984	4.83902	4.64394	4.93874	ENSG00000014123	UFL1	UFM1 specific ligase 1 [Source:HGNC Symbol;Acc:HGNC:23039]	6	protein_coding
ENSG00000014138	5.55056	5.82318	5.61911	5.83686	5.41832	5.57411	5.34241	5.36617	5.49816	5.42867	5.76716	5.88271	5.71049	5.97086	5.49388	5.37139	ENSG00000014138	POLA2	DNA polymerase alpha 2, accessory subunit [Source:HGNC Symbol;Acc:HGNC:30073]	11	protein_coding
ENSG00000014164	5.81712	4.63845	5.68267	4.67889	5.58764	4.59568	5.60964	4.49619	5.5587	4.49409	5.93353	4.76958	6.00014	4.7432	5.69445	4.55958	ENSG00000014164	ZC3H3	zinc finger CCCH-type containing 3 [Source:HGNC Symbol;Acc:HGNC:28972]	8	protein_coding
ENSG00000014216	8.002	8.43733	8.01079	8.59473	8.2472	8.73825	8.25959	8.65605	8.07186	8.44897	8.13493	8.27991	7.86935	8.14701	8.12108	8.38932	ENSG00000014216	CAPN1	calpain 1 [Source:HGNC Symbol;Acc:HGNC:1476]	11	protein_coding
ENSG00000014257	0.389841	1.69325	0.674707	1.40558	1.27259	1.42096	1.09734	1.63562	0.610123	0.617271	-0.0356451	0.622911	0.486738	0.355976	0.566099	0.541063	ENSG00000014257	ACP3	acid phosphatase 3 [Source:HGNC Symbol;Acc:HGNC:125]	3	protein_coding
ENSG00000014641	6.3558	6.42655	6.46533	6.42547	6.37282	6.72334	6.45764	6.71071	6.45189	6.45817	6.30958	6.16524	5.931	6.08818	6.43011	6.5369	ENSG00000014641	MDH1	malate dehydrogenase 1 [Source:HGNC Symbol;Acc:HGNC:6970]	2	protein_coding
ENSG00000014824	5.02498	5.97601	5.22018	6.05787	5.44697	6.53204	5.4996	6.53286	5.37412	6.33224	5.01535	5.92339	4.95073	5.81711	5.34973	6.30888	ENSG00000014824	SLC30A9	solute carrier family 30 member 9 [Source:HGNC Symbol;Acc:HGNC:1329]	4	protein_coding
ENSG00000014914	4.38939	4.70132	4.26857	4.63896	4.00363	3.99328	3.92527	4.0817	4.44365	4.45894	4.71924	5.22159	4.71851	5.18643	4.46098	4.45439	ENSG00000014914	MTMR11	myotubularin related protein 11 [Source:HGNC Symbol;Acc:HGNC:24307]	1	protein_coding
ENSG00000014919	4.76941	5.57042	4.86374	5.62484	5.05396	5.83314	5.17156	5.80409	4.99729	5.82964	4.57213	5.43238	4.57053	5.31739	5.03991	5.82805	ENSG00000014919	COX15	cytochrome c oxidase assembly homolog COX15 [Source:HGNC Symbol;Acc:HGNC:2263]	10	protein_coding
ENSG00000015133	5.61296	6.11996	5.53155	6.30979	5.0944	5.86775	5.09482	5.75891	4.91638	5.63632	5.4924	6.20479	5.60114	6.1063	4.87205	5.66805	ENSG00000015133	CCDC88C	coiled-coil domain containing 88C [Source:HGNC Symbol;Acc:HGNC:19967]	14	protein_coding
ENSG00000015153	3.69793	3.3281	3.78096	3.28542	3.60582	3.47654	3.58075	3.4058	3.59463	3.48265	3.73398	3.41409	3.72459	3.37588	3.64896	3.5033	ENSG00000015153	YAF2	YY1 associated factor 2 [Source:HGNC Symbol;Acc:HGNC:17363]	12	protein_coding
ENSG00000015171	4.87507	5.58741	4.86238	5.72178	5.3257	6.17431	5.4002	6.10347	5.11145	6.00495	4.84721	5.57983	4.67646	5.44689	5.21256	5.92742	ENSG00000015171	ZMYND11	zinc finger MYND-type containing 11 [Source:HGNC Symbol;Acc:HGNC:16966]	10	protein_coding
ENSG00000015413	3.2699	3.5566	2.88705	3.97566	3.67545	4.24467	3.32605	3.69468	2.66873	3.2659	2.92285	3.55906	2.42235	3.1073	1.99634	2.90117	ENSG00000015413	DPEP1	dipeptidase 1 [Source:HGNC Symbol;Acc:HGNC:3002]	16	protein_coding
ENSG00000015475	5.62339	5.81348	5.67445	5.7483	5.57715	5.67607	5.53127	5.64277	6.26395	6.40816	6.2712	6.35507	6.03253	6.35012	6.17748	6.34482	ENSG00000015475	BID	BH3 interacting domain death agonist [Source:HGNC Symbol;Acc:HGNC:1050]	22	protein_coding
ENSG00000015479	6.87808	8.21746	6.95243	8.23854	7.18484	8.29884	7.26502	8.26888	7.05051	8.33991	6.86513	8.23866	6.7441	8.19654	7.09504	8.26415	ENSG00000015479	MATR3	matrin 3 [Source:HGNC Symbol;Acc:HGNC:6912]	5	protein_coding
ENSG00000015532	4.9001	4.97777	4.95779	4.95593	4.69367	4.56995	4.68967	4.62621	4.55611	4.53052	4.92557	4.80955	4.96239	4.82461	4.56559	4.65762	ENSG00000015532	XYLT2	xylosyltransferase 2 [Source:HGNC Symbol;Acc:HGNC:15517]	17	protein_coding
ENSG00000015568	3.18216	4.60473	3.51202	4.28105	1.69958	3.83376	3.7939	4.23604	3.52055	4.75607	3.22333	4.1636	3.42337	4.41015	3.22678	4.45215	ENSG00000015568	RGPD5	RANBP2 like and GRIP domain containing 5 [Source:HGNC Symbol;Acc:HGNC:32418]	2	protein_coding
ENSG00000015676	5.47239	6.09316	5.32317	6.10911	5.52051	6.17558	5.46488	6.10776	5.45958	6.06634	5.33427	6.02575	5.46632	5.94472	5.47543	6.15479	ENSG00000015676	NUDCD3	NudC domain containing 3 [Source:HGNC Symbol;Acc:HGNC:22208]	7	protein_coding
ENSG00000016082	3.54844	3.39983	3.23332	3.4888	3.59641	3.72988	3.5865	3.60869	3.09114	3.0904	3.0568	3.074	2.98113	2.95688	3.22391	2.99536	ENSG00000016082	ISL1	ISL LIM homeobox 1 [Source:HGNC Symbol;Acc:HGNC:6132]	5	protein_coding
ENSG00000016391	4.62566	5.5802	4.75108	5.73055	4.54478	5.65604	4.56573	5.55069	4.75931	5.78092	4.99069	5.87848	5.136	5.8432	4.77089	5.78467	ENSG00000016391	CHDH	choline dehydrogenase [Source:HGNC Symbol;Acc:HGNC:24288]	3	protein_coding
ENSG00000016402	3.2034	3.65174	3.17915	3.65284	2.96683	3.34999	2.86382	3.37772	2.63706	3.39239	3.2606	3.39979	2.89172	3.22899	2.48866	3.3803	ENSG00000016402	IL20RA	interleukin 20 receptor subunit alpha [Source:HGNC Symbol;Acc:HGNC:6003]	6	protein_coding
ENSG00000016602	-3.33989	-0.333645	-2.38419	-0.213633	-1.8508	-0.543499	-2.68604	-1.59073	-1.98211	-0.473184	-1.31575	1.43924	-2.03111	0.958641	-2.65358	-0.467019	ENSG00000016602	CLCA4	chloride channel accessory 4 [Source:HGNC Symbol;Acc:HGNC:2018]	1	protein_coding
ENSG00000016864	4.33206	4.34587	4.23543	4.46226	4.25535	4.64674	4.3592	4.65205	4.28583	4.55682	4.11599	4.29957	4.20004	4.26453	4.29388	4.53671	ENSG00000016864	GLT8D1	glycosyltransferase 8 domain containing 1 [Source:HGNC Symbol;Acc:HGNC:24870]	3	protein_coding
ENSG00000017260	6.09693	6.64519	6.05468	6.7457	6.36652	6.9712	6.35639	6.90263	6.50255	7.01797	6.1011	6.83358	6.17507	6.65719	6.51722	6.98451	ENSG00000017260	ATP2C1	ATPase secretory pathway Ca2+ transporting 1 [Source:HGNC Symbol;Acc:HGNC:13211]	3	protein_coding
ENSG00000017483	5.86484	6.06989	5.65943	6.35814	5.37279	5.96132	5.0857	5.70295	5.64482	6.26192	6.1216	6.66528	5.73687	6.45487	5.36791	6.09084	ENSG00000017483	SLC38A5	solute carrier family 38 member 5 [Source:HGNC Symbol;Acc:HGNC:18070]	X	protein_coding
ENSG00000017797	6.14003	7.01127	6.24778	7.08496	6.4953	7.32395	6.486	7.28145	6.44964	7.25562	6.22957	7.00472	6.16156	6.9386	6.42899	7.24065	ENSG00000017797	RALBP1	ralA binding protein 1 [Source:HGNC Symbol;Acc:HGNC:9841]	18	protein_coding
ENSG00000018189	4.21316	4.30897	4.11148	4.43438	4.21898	4.32569	4.17112	4.47757	4.24554	4.32505	3.8468	4.2512	4.08374	4.26144	4.20244	4.41974	ENSG00000018189	RUFY3	RUN and FYVE domain containing 3 [Source:HGNC Symbol;Acc:HGNC:30285]	4	protein_coding
ENSG00000018408	0.049596	-1.14488	-0.436242	-0.779118	0.119294	-0.997607	0.0568986	-0.536279	0.535991	0.355873	-0.300672	-0.288343	0.591445	-0.244974	-0.214259	-0.0723878	ENSG00000018408	WWTR1	WW domain containing transcription regulator 1 [Source:HGNC Symbol;Acc:HGNC:24042]	3	protein_coding
ENSG00000018510	5.31044	6.12737	5.41733	6.2973	5.70795	6.65089	5.68465	6.58676	5.75548	6.70953	5.28538	6.24621	5.17391	6.12578	5.76631	6.62032	ENSG00000018510	AGPS	alkylglycerone phosphate synthase [Source:HGNC Symbol;Acc:HGNC:327]	2	protein_coding
ENSG00000018610	3.70821	4.21239	3.78034	4.3697	4.14515	4.49256	3.85705	4.44072	4.03981	4.5331	3.39279	4.34378	3.52333	4.24855	3.97053	4.50071	ENSG00000018610	STEEP1	STING1 ER exit protein 1 [Source:HGNC Symbol;Acc:HGNC:26239]	X	protein_coding
ENSG00000018699	4.00538	4.7912	4.10995	4.99863	3.87245	4.91784	3.97656	4.91137	4.19327	5.23149	4.24009	5.1869	4.32271	5.09974	4.4389	5.26274	ENSG00000018699	TTC27	tetratricopeptide repeat domain 27 [Source:HGNC Symbol;Acc:HGNC:25986]	2	protein_coding
ENSG00000019102	6.65569	5.74214	6.52742	5.79062	6.8376	5.92309	6.68045	5.91035	6.20817	5.6215	6.39301	5.77573	6.32417	5.5333	6.15496	5.44392	ENSG00000019102	VSIG2	V-set and immunoglobulin domain containing 2 [Source:HGNC Symbol;Acc:HGNC:17149]	11	protein_coding
ENSG00000019144	6.43329	6.65939	6.48584	6.51613	6.65605	6.85491	6.69525	6.94519	6.5739	6.76814	6.33913	6.50627	6.49487	6.52426	6.62654	6.87173	ENSG00000019144	PHLDB1	pleckstrin homology like domain family B member 1 [Source:HGNC Symbol;Acc:HGNC:23697]	11	protein_coding
ENSG00000019186	-0.871744	0.888748	-1.35024	0.0472331	-1.04934	0.600054	-0.277955	0.436754	-0.722721	1.01829	-0.216217	1.12831	-0.567709	0.958641	-0.27215	1.23217	ENSG00000019186	CYP24A1	cytochrome P450 family 24 subfamily A member 1 [Source:HGNC Symbol;Acc:HGNC:2602]	20	protein_coding
ENSG00000019485	1.43621	2.24354	1.33724	1.97209	1.05884	1.78753	1.64143	2.08097	1.18782	1.7792	1.66573	1.93495	1.71566	2.10253	1.1153	1.78176	ENSG00000019485	PRDM11	PR/SET domain 11 [Source:HGNC Symbol;Acc:HGNC:13996]	11	protein_coding
ENSG00000019505	3.64881	4.98012	3.87189	5.04622	3.64654	5.10527	3.88148	5.17134	4.29599	5.79932	4.40213	5.58526	4.36692	5.41134	4.51265	5.80103	ENSG00000019505	SYT13	synaptotagmin 13 [Source:HGNC Symbol;Acc:HGNC:14962]	11	protein_coding
ENSG00000019582	4.15996	3.5566	3.96412	3.15308	2.55715	1.87417	2.5294	2.05165	5.69908	4.76173	8.39425	7.2814	8.24583	7.17369	5.50921	4.92954	ENSG00000019582	CD74	CD74 molecule [Source:HGNC Symbol;Acc:HGNC:1697]	5	protein_coding
ENSG00000019995	3.55836	5.17974	3.59308	5.30939	3.67485	5.32258	3.88458	5.27666	3.38436	5.27089	3.92539	5.26212	3.75674	5.1977	3.79685	5.27971	ENSG00000019995	ZRANB1	zinc finger RANBP2-type containing 1 [Source:HGNC Symbol;Acc:HGNC:18224]	10	protein_coding
ENSG00000020129	5.26423	5.58884	5.19756	5.74722	5.24122	5.8913	5.1366	5.63933	5.26613	5.77039	5.40578	5.87194	5.35104	5.78671	5.21711	5.68862	ENSG00000020129	NCDN	neurochondrin [Source:HGNC Symbol;Acc:HGNC:17597]	1	protein_coding
ENSG00000020256	3.76096	4.70226	3.73042	4.89621	3.86309	4.85732	3.8912	4.75096	3.85387	4.88602	3.82863	4.92821	3.68076	4.80908	3.83989	4.84065	ENSG00000020256	ZFP64	ZFP64 zinc finger protein [Source:HGNC Symbol;Acc:HGNC:15940]	20	protein_coding
ENSG00000020426	3.53683	3.59989	3.6297	3.70348	3.73845	3.71235	3.77711	3.6267	3.83992	3.81164	3.69067	3.73522	3.4447	3.66178	3.80838	3.73409	ENSG00000020426	MNAT1	MNAT1 component of CDK activating kinase [Source:HGNC Symbol;Acc:HGNC:7181]	14	protein_coding
ENSG00000020577	2.34493	3.23361	2.37615	3.50239	2.45623	3.63469	2.56935	3.60304	2.94962	4.05111	2.49854	3.40361	2.70823	3.40951	3.10332	4.16506	ENSG00000020577	SAMD4A	sterile alpha motif domain containing 4A [Source:HGNC Symbol;Acc:HGNC:23023]	14	protein_coding
ENSG00000020922	5.36129	5.87224	5.31725	5.8278	5.41149	5.90681	5.34781	5.86597	5.48555	5.8926	5.31608	5.72048	5.27186	5.57865	5.46789	5.82316	ENSG00000020922	MRE11	MRE11 homolog, double strand break repair nuclease [Source:HGNC Symbol;Acc:HGNC:7230]	11	protein_coding
ENSG00000021300	4.23047	4.12367	4.28081	3.88904	4.4921	4.079	4.44086	4.29317	4.36098	4.03852	4.61305	4.06561	4.43279	4.11442	4.31948	4.16773	ENSG00000021300	PLEKHB1	pleckstrin homology domain containing B1 [Source:HGNC Symbol;Acc:HGNC:19079]	11	protein_coding
ENSG00000021355	7.51712	7.71116	7.47194	7.81467	8.25667	8.07497	8.17308	8.09824	7.88681	7.88762	7.50293	7.79484	7.25758	7.65657	7.8472	7.88156	ENSG00000021355	SERPINB1	serpin family B member 1 [Source:HGNC Symbol;Acc:HGNC:3311]	6	protein_coding
ENSG00000021488	-1.01796	-1.66335	-1.22192	-1.6505	-1.14719	-1.03667	-0.894626	-1.26142	-0.13168	0.412046	0.520748	0.309754	-0.30732	-0.213045	-0.597726	-0.0723878	ENSG00000021488	SLC7A9	solute carrier family 7 member 9 [Source:HGNC Symbol;Acc:HGNC:11067]	19	protein_coding
ENSG00000021574	3.69062	4.4864	3.69838	4.53836	3.90791	5.09177	3.84834	5.12633	3.8494	5.0456	3.41062	4.38689	3.61979	4.39095	3.91169	4.97946	ENSG00000021574	SPAST	spastin [Source:HGNC Symbol;Acc:HGNC:11233]	2	protein_coding
ENSG00000021762	6.12676	6.07355	6.077	6.26035	5.62841	6.10456	5.65072	6.0459	5.61938	5.97132	6.19414	6.31071	6.15677	6.23354	5.53442	5.9477	ENSG00000021762	OSBPL5	oxysterol binding protein like 5 [Source:HGNC Symbol;Acc:HGNC:16392]	11	protein_coding
ENSG00000021776	6.39222	6.80723	6.34386	6.95114	6.45468	7.05217	6.4283	6.91676	6.57562	7.04363	6.35364	6.88053	6.23241	6.80676	6.5698	7.03855	ENSG00000021776	AQR	aquarius intron-binding spliceosomal factor [Source:HGNC Symbol;Acc:HGNC:29513]	15	protein_coding
ENSG00000022277	6.66128	6.60982	6.6816	6.8025	6.8753	6.9182	6.77507	6.85021	6.97114	6.98371	6.83131	6.80409	6.62275	6.73267	6.90645	6.9141	ENSG00000022277	RTF2	replication termination factor 2 [Source:HGNC Symbol;Acc:HGNC:15890]	20	protein_coding
ENSG00000022567	6.18865	6.74294	6.15767	6.80382	5.93636	6.80648	6.04997	6.73823	5.92168	6.64696	6.04083	6.71274	6.03662	6.70974	5.97328	6.72646	ENSG00000022567	SLC45A4	solute carrier family 45 member 4 [Source:HGNC Symbol;Acc:HGNC:29196]	8	protein_coding
ENSG00000022840	7.08323	6.98333	7.08119	7.17345	7.41244	7.47901	7.33959	7.40002	7.33633	7.34631	7.03053	6.99016	6.98173	6.90244	7.33234	7.28277	ENSG00000022840	RNF10	ring finger protein 10 [Source:HGNC Symbol;Acc:HGNC:10055]	12	protein_coding
ENSG00000022976	2.53474	2.36304	2.4294	1.97771	2.13032	1.84599	2.09566	1.83615	1.77824	1.80058	2.1856	1.86496	2.45624	1.8177	1.99433	2.05254	ENSG00000022976	ZNF839	zinc finger protein 839 [Source:HGNC Symbol;Acc:HGNC:20345]	14	protein_coding
ENSG00000023041	5.77869	5.66259	5.87956	5.77184	5.79013	5.82123	5.74627	5.81875	5.86922	5.8434	5.80008	5.75119	5.80062	5.69078	5.97946	5.79402	ENSG00000023041	ZDHHC6	zinc finger DHHC-type palmitoyltransferase 6 [Source:HGNC Symbol;Acc:HGNC:19160]	10	protein_coding
ENSG00000023171	7.31253	7.98726	7.18449	8.14894	6.87897	7.83711	6.7836	7.68139	6.77369	7.72758	7.16913	7.96202	7.07623	7.83213	6.65368	7.61238	ENSG00000023171	GRAMD1B	GRAM domain containing 1B [Source:HGNC Symbol;Acc:HGNC:29214]	11	protein_coding
ENSG00000023191	7.69925	7.45818	7.63957	7.62409	7.44756	7.48006	7.47082	7.37956	7.55981	7.50214	7.76916	7.54282	7.51386	7.49613	7.52364	7.44869	ENSG00000023191	RNH1	ribonuclease/angiogenin inhibitor 1 [Source:HGNC Symbol;Acc:HGNC:10074]	11	protein_coding
ENSG00000023228	6.50383	6.82623	6.44827	6.99819	6.71661	7.31444	6.627	7.21952	6.64782	7.19259	6.2035	6.74665	6.22885	6.61776	6.59697	7.15124	ENSG00000023228	NDUFS1	NADH:ubiquinone oxidoreductase core subunit S1 [Source:HGNC Symbol;Acc:HGNC:7707]	2	protein_coding
ENSG00000023287	4.84035	5.56261	4.87947	5.5893	5.19391	5.85449	5.12181	5.82799	5.28496	5.87544	4.71204	5.50734	4.72418	5.48159	5.34434	5.92124	ENSG00000023287	RB1CC1	RB1 inducible coiled-coil 1 [Source:HGNC Symbol;Acc:HGNC:15574]	8	protein_coding
ENSG00000023318	6.84109	6.23654	6.8614	6.35977	6.67131	6.12458	6.72351	6.10847	6.8771	6.1596	7.06963	6.46122	7.08602	6.30413	6.88343	6.17473	ENSG00000023318	ERP44	endoplasmic reticulum protein 44 [Source:HGNC Symbol;Acc:HGNC:18311]	9	protein_coding
ENSG00000023330	4.46531	5.31548	4.79762	5.40479	4.46855	5.354	4.66812	5.29348	4.77075	5.6578	5.37702	5.82014	4.94721	5.80835	4.78631	5.79977	ENSG00000023330	ALAS1	5'-aminolevulinate synthase 1 [Source:HGNC Symbol;Acc:HGNC:396]	3	protein_coding
ENSG00000023445	5.06638	6.74179	5.07251	6.80642	2.04888	3.94654	1.97546	3.99192	6.6279	7.91706	7.92984	9.0928	7.93571	9.03691	6.60814	7.89324	ENSG00000023445	BIRC3	baculoviral IAP repeat containing 3 [Source:HGNC Symbol;Acc:HGNC:591]	11	protein_coding
ENSG00000023516	4.61626	6.67108	4.54261	6.69963	4.46029	6.74783	4.52866	6.72297	4.65606	6.87804	4.54983	6.64636	4.45637	6.5417	4.70536	6.91959	ENSG00000023516	AKAP11	A-kinase anchoring protein 11 [Source:HGNC Symbol;Acc:HGNC:369]	13	protein_coding
ENSG00000023572	5.62466	4.24057	5.70367	4.3254	5.64757	4.52429	5.35315	4.43512	5.67144	4.46704	5.54978	4.39002	5.69044	4.28707	5.59032	4.33996	ENSG00000023572	GLRX2	glutaredoxin 2 [Source:HGNC Symbol;Acc:HGNC:16065]	1	protein_coding
ENSG00000023608	1.99401	2.12177	1.81969	2.34396	1.88104	2.22908	1.72726	1.9399	2.06361	2.33368	1.96738	2.25885	1.68937	1.88875	2.08434	2.42114	ENSG00000023608	SNAPC1	small nuclear RNA activating complex polypeptide 1 [Source:HGNC Symbol;Acc:HGNC:11134]	14	protein_coding
ENSG00000023697	4.55533	4.88083	4.72484	4.8511	4.90447	5.07529	4.90296	5.13545	4.88302	5.09076	4.86922	4.88338	4.55522	4.6763	5.09037	5.03489	ENSG00000023697	DERA	deoxyribose-phosphate aldolase [Source:HGNC Symbol;Acc:HGNC:24269]	12	protein_coding
ENSG00000023734	7.24062	7.44567	7.36903	7.71918	7.5284	7.9357	7.50635	7.80889	7.66169	7.92915	7.2748	7.63697	7.13128	7.44195	7.6388	7.79116	ENSG00000023734	STRAP	serine/threonine kinase receptor associated protein [Source:HGNC Symbol;Acc:HGNC:30796]	12	protein_coding
ENSG00000023839	-1.18069	-0.186303	-0.626757	0.17186	-1.0028	-0.381005	-1.74262	-0.81004	-0.487343	0.768477	-0.391304	1.09825	-0.536315	0.627889	-0.672688	-0.0723878	ENSG00000023839	ABCC2	ATP binding cassette subfamily C member 2 [Source:HGNC Symbol;Acc:HGNC:53]	10	protein_coding
ENSG00000023892	2.47945	1.59887	2.48794	1.03087	2.03394	1.09092	1.95782	1.11822	1.62816	0.430308	2.10571	0.96024	2.24417	1.29597	1.77445	0.921434	ENSG00000023892	DEF6	DEF6 guanine nucleotide exchange factor [Source:HGNC Symbol;Acc:HGNC:2760]	6	protein_coding
ENSG00000023909	4.64694	5.52728	4.69493	5.79991	4.5893	5.68098	4.72684	5.49701	4.71204	5.77281	4.66807	5.76021	4.31736	5.51248	4.87881	5.58985	ENSG00000023909	GCLM	glutamate-cysteine ligase modifier subunit [Source:HGNC Symbol;Acc:HGNC:4312]	1	protein_coding
ENSG00000024048	4.60925	5.34546	4.67522	5.38185	4.49515	5.24238	4.51061	5.1452	4.6761	5.29889	4.76433	5.568	4.86297	5.62595	4.58382	5.29356	ENSG00000024048	UBR2	ubiquitin protein ligase E3 component n-recognin 2 [Source:HGNC Symbol;Acc:HGNC:21289]	6	protein_coding
ENSG00000024422	5.36862	5.12543	5.55021	4.83548	6.18906	5.42792	6.35098	5.55615	5.87344	5.33025	5.51016	4.9909	5.52464	5.2568	6.15699	5.65041	ENSG00000024422	EHD2	EH domain containing 2 [Source:HGNC Symbol;Acc:HGNC:3243]	19	protein_coding
ENSG00000024526	4.1945	5.81878	4.28069	5.74757	4.10535	5.8804	4.29555	6.02859	4.34574	6.18321	4.10218	4.91789	4.12341	4.92519	4.35525	6.19015	ENSG00000024526	DEPDC1	DEP domain containing 1 [Source:HGNC Symbol;Acc:HGNC:22949]	1	protein_coding
ENSG00000024862	3.70523	3.57738	3.69619	3.57973	4.09473	3.62603	3.87209	3.74134	3.85232	3.56554	3.62508	3.40798	3.4896	3.29736	3.63474	3.4115	ENSG00000024862	CCDC28A	coiled-coil domain containing 28A [Source:HGNC Symbol;Acc:HGNC:21098]	6	protein_coding
ENSG00000025156	3.67133	3.55031	3.6424	3.55896	3.53661	3.45034	3.43529	3.44467	3.57805	3.70145	3.47999	3.6551	3.71484	3.64001	3.51951	3.67104	ENSG00000025156	HSF2	heat shock transcription factor 2 [Source:HGNC Symbol;Acc:HGNC:5225]	6	protein_coding
ENSG00000025293	5.06241	5.92263	5.07564	6.02967	5.06943	6.18885	5.10388	6.04664	5.13997	6.23624	5.17058	5.96771	5.23824	5.92864	5.14868	6.25677	ENSG00000025293	PHF20	PHD finger protein 20 [Source:HGNC Symbol;Acc:HGNC:16098]	20	protein_coding
ENSG00000025434	5.41877	5.27726	5.32777	5.311	5.46675	5.42029	5.39447	5.31647	5.13997	5.16216	5.02193	5.23259	5.20787	5.10452	5.03697	5.22028	ENSG00000025434	NR1H3	nuclear receptor subfamily 1 group H member 3 [Source:HGNC Symbol;Acc:HGNC:7966]	11	protein_coding
ENSG00000025708	5.80261	5.4851	5.63738	5.36629	2.36179	1.51417	2.35347	1.56254	3.93092	3.83223	7.30186	6.88183	7.54661	7.06125	3.78648	4.22955	ENSG00000025708	TYMP	thymidine phosphorylase [Source:HGNC Symbol;Acc:HGNC:3148]	22	protein_coding
ENSG00000025770	6.04073	5.63369	6.04755	5.61406	5.91663	5.45747	5.89425	5.49109	6.1128	5.71439	6.18046	5.67096	6.0656	5.64266	6.11203	5.63903	ENSG00000025770	NCAPH2	non-SMC condensin II complex subunit H2 [Source:HGNC Symbol;Acc:HGNC:25071]	22	protein_coding
ENSG00000025772	6.22273	6.59136	6.24326	6.74109	6.09991	6.73251	6.15728	6.65878	6.34432	6.9638	6.54692	6.8425	6.18556	6.76436	6.40555	6.93769	ENSG00000025772	TOMM34	translocase of outer mitochondrial membrane 34 [Source:HGNC Symbol;Acc:HGNC:15746]	20	protein_coding
ENSG00000025796	5.40458	6.0466	5.31308	6.27356	5.5238	6.36881	5.4662	6.26522	5.5619	6.44823	5.40399	6.36166	5.43118	6.19736	5.64256	6.41078	ENSG00000025796	SEC63	SEC63 homolog, protein translocation regulator [Source:HGNC Symbol;Acc:HGNC:21082]	6	protein_coding
ENSG00000025800	5.37307	6.41995	5.53795	6.52085	5.73565	6.74503	5.6169	6.66941	5.83525	6.75633	5.36177	6.3926	5.31097	6.3792	5.80609	6.7412	ENSG00000025800	KPNA6	karyopherin subunit alpha 6 [Source:HGNC Symbol;Acc:HGNC:6399]	1	protein_coding
ENSG00000026036	3.10522	2.13901	2.68175	2.08276	2.65836	2.08242	2.93925	1.96779	3.5766	2.56533	2.50443	2.5819	3.03724	2.0585	3.28859	2.56583	ENSG00000026036	RTEL1-TNFRSF6B	RTEL1-TNFRSF6B readthrough (NMD candidate) [Source:HGNC Symbol;Acc:HGNC:44095]	20	protein_coding
ENSG00000026103	2.95656	3.91528	2.98782	3.9643	1.90007	2.986	1.93838	3.08503	2.4219	3.37175	3.60679	4.14247	3.3486	4.15172	2.30234	3.46026	ENSG00000026103	FAS	Fas cell surface death receptor [Source:HGNC Symbol;Acc:HGNC:11920]	10	protein_coding
ENSG00000026297	8.0189	7.11418	7.81153	7.24014	7.94161	7.15063	7.89475	7.14054	7.77008	7.10353	8.19729	7.33329	7.95844	7.14199	7.70095	7.0068	ENSG00000026297	RNASET2	ribonuclease T2 [Source:HGNC Symbol;Acc:HGNC:21686]	6	protein_coding
ENSG00000026508	8.38363	9.05939	8.42106	9.17456	8.86558	9.29549	8.91226	9.26719	8.63497	9.13925	8.22368	9.01893	8.08669	8.82645	8.42438	9.10064	ENSG00000026508	CD44	CD44 molecule (IN blood group) [Source:HGNC Symbol;Acc:HGNC:1681]	11	protein_coding
ENSG00000026652	0.845973	0.545049	1.05004	0.286571	0.699401	-0.107554	0.908141	0.30378	1.12832	0.430308	1.28386	0.971337	1.86994	0.886491	1.54558	0.736728	ENSG00000026652	AGPAT4	1-acylglycerol-3-phosphate O-acyltransferase 4 [Source:HGNC Symbol;Acc:HGNC:20885]	6	protein_coding
ENSG00000026950	3.96956	5.03576	3.98155	4.95946	1.67856	2.60198	2.1709	2.8875	2.80216	3.47094	4.58278	5.47687	4.85267	5.56576	2.49894	3.70886	ENSG00000026950	BTN3A1	butyrophilin subfamily 3 member A1 [Source:HGNC Symbol;Acc:HGNC:1138]	6	protein_coding
ENSG00000027001	3.53881	4.97621	3.93355	5.11135	4.09349	5.36413	4.07842	5.25553	3.68694	5.12625	3.44584	4.84324	3.22947	4.73089	3.78061	5.07408	ENSG00000027001	MIPEP	mitochondrial intermediate peptidase [Source:HGNC Symbol;Acc:HGNC:7104]	13	protein_coding
ENSG00000027075	2.44467	3.98131	2.60936	4.06943	2.61425	4.11725	2.80087	4.08604	2.27499	4.0489	2.55134	3.92181	2.6232	3.99083	2.40911	4.08169	ENSG00000027075	PRKCH	protein kinase C eta [Source:HGNC Symbol;Acc:HGNC:9403]	14	protein_coding
ENSG00000027697	6.64053	6.80613	6.56181	6.88098	6.17995	6.2881	6.11411	6.22896	7.90206	7.88742	8.12952	8.27634	8.16957	8.2252	7.83315	7.84805	ENSG00000027697	IFNGR1	interferon gamma receptor 1 [Source:HGNC Symbol;Acc:HGNC:5439]	6	protein_coding
ENSG00000027847	4.49004	4.25841	4.33006	4.40928	4.28378	4.1961	4.29036	4.14138	4.06955	3.98393	4.41882	4.18004	4.33123	4.15644	4.12847	4.00342	ENSG00000027847	B4GALT7	beta-1,4-galactosyltransferase 7 [Source:HGNC Symbol;Acc:HGNC:930]	5	protein_coding
ENSG00000027869	2.77697	1.89207	2.63076	2.05535	1.94176	1.98052	2.07704	1.92153	2.01516	1.66817	2.72953	1.69498	2.43427	1.6843	2.09567	1.96113	ENSG00000027869	SH2D2A	SH2 domain containing 2A [Source:HGNC Symbol;Acc:HGNC:10821]	1	protein_coding
ENSG00000028116	3.79456	4.68928	4.05285	4.60985	3.67548	4.43134	3.78334	4.55546	4.31948	4.99614	4.81491	5.36848	4.58642	5.38376	4.51469	5.1187	ENSG00000028116	VRK2	VRK serine/threonine kinase 2 [Source:HGNC Symbol;Acc:HGNC:12719]	2	protein_coding
ENSG00000028137	-0.58844	0.493519	0.363047	0.491797	-2.89262	-2.97857	-2.686	-2.12124	-1.47191	-0.732828	1.96738	1.62643	1.98249	2.0307	-2.04353	-0.434958	ENSG00000028137	TNFRSF1B	TNF receptor superfamily member 1B [Source:HGNC Symbol;Acc:HGNC:11917]	1	protein_coding
ENSG00000028203	4.54397	5.79763	4.70479	5.76736	4.22632	5.48453	4.57135	5.51485	4.88227	6.11901	5.19334	6.32835	5.17213	6.26838	5.12329	6.1225	ENSG00000028203	VEZT	vezatin, adherens junctions transmembrane protein [Source:HGNC Symbol;Acc:HGNC:18258]	12	protein_coding
ENSG00000028277	0.315459	0.458113	0.785738	0.459556	0.551302	0.030893	0.556035	0.0186889	0.787279	0.336593	1.20396	0.949056	1.65581	0.972647	0.846686	0.832035	ENSG00000028277	POU2F2	POU class 2 homeobox 2 [Source:HGNC Symbol;Acc:HGNC:9213]	19	protein_coding
ENSG00000028310	6.06614	5.82525	5.9383	5.9499	5.92887	5.91945	5.95705	5.78261	6.05659	6.04682	5.96919	5.87337	6.14977	5.71321	6.09003	5.9319	ENSG00000028310	BRD9	bromodomain containing 9 [Source:HGNC Symbol;Acc:HGNC:25818]	5	protein_coding
ENSG00000028528	6.23993	6.51562	6.28706	6.51857	6.18382	6.53433	6.18409	6.53207	6.19009	6.54539	6.21531	6.47152	6.18026	6.3813	6.23184	6.42289	ENSG00000028528	SNX1	sorting nexin 1 [Source:HGNC Symbol;Acc:HGNC:11172]	15	protein_coding
ENSG00000028839	4.35089	4.15796	4.26234	4.26569	4.01572	4.23922	3.9532	4.0974	4.3241	4.32719	4.68297	4.38591	4.38365	4.19671	4.33108	4.25872	ENSG00000028839	TBPL1	TATA-box binding protein like 1 [Source:HGNC Symbol;Acc:HGNC:11589]	6	protein_coding
ENSG00000029153	4.93095	6.14453	5.09656	6.12718	5.28818	6.19503	5.07143	6.1478	5.99641	7.10585	5.55612	6.70322	5.63552	6.60151	6.04157	7.00607	ENSG00000029153	BMAL2	basic helix-loop-helix ARNT like 2 [Source:HGNC Symbol;Acc:HGNC:18984]	12	protein_coding
ENSG00000029363	6.97669	7.75114	7.0115	7.90872	6.58823	7.97796	6.57443	7.86022	6.69342	7.95619	6.95895	7.92093	7.00872	7.76178	6.66942	7.92322	ENSG00000029363	BCLAF1	BCL2 associated transcription factor 1 [Source:HGNC Symbol;Acc:HGNC:16863]	6	protein_coding
ENSG00000029364	5.0788	5.967	5.11338	6.11075	5.69478	6.59777	5.71451	6.57959	5.74643	6.52907	4.8933	6.02774	4.8776	5.80542	5.66002	6.5186	ENSG00000029364	SLC39A9	solute carrier family 39 member 9 [Source:HGNC Symbol;Acc:HGNC:20182]	14	protein_coding
ENSG00000029639	3.93347	3.15029	3.9676	3.46281	4.14978	3.44336	3.72814	3.23265	4.225	3.63152	3.89198	3.57159	3.94871	3.34552	4.13393	3.43091	ENSG00000029639	TFB1M	transcription factor B1, mitochondrial [Source:HGNC Symbol;Acc:HGNC:17037]	6	protein_coding
ENSG00000029725	4.03984	5.19149	4.2257	5.14362	4.08453	5.40573	4.36197	5.22742	3.91952	5.33391	3.97935	5.02743	4.3129	5.03144	4.2294	5.23799	ENSG00000029725	RABEP1	rabaptin, RAB GTPase binding effector protein 1 [Source:HGNC Symbol;Acc:HGNC:17677]	17	protein_coding
ENSG00000029993	6.52996	5.7325	6.53055	6.00684	7.01878	6.59099	6.89299	6.61985	7.1471	6.64184	6.42805	5.33923	6.4691	5.26607	7.11504	6.55896	ENSG00000029993	HMGB3	high mobility group box 3 [Source:HGNC Symbol;Acc:HGNC:5004]	X	protein_coding
ENSG00000030066	6.20435	7.04261	6.18549	7.12533	6.12042	7.0528	6.02794	6.96612	6.26596	7.22276	6.23303	7.27736	6.26865	7.21368	6.21922	7.1683	ENSG00000030066	NUP160	nucleoporin 160 [Source:HGNC Symbol;Acc:HGNC:18017]	11	protein_coding
ENSG00000030110	5.11104	5.69681	5.03688	5.84116	4.53315	5.20213	4.40224	5.12211	4.63216	5.23474	5.54502	6.08506	5.35207	5.94472	4.6137	5.13973	ENSG00000030110	BAK1	BCL2 antagonist/killer 1 [Source:HGNC Symbol;Acc:HGNC:949]	6	protein_coding
ENSG00000030419	1.45123	3.47855	1.61151	3.2923	1.9238	3.11447	2.01013	3.38244	0.990306	2.13721	0.720589	2.44924	0.645595	2.64767	0.705823	2.4126	ENSG00000030419	IKZF2	IKAROS family zinc finger 2 [Source:HGNC Symbol;Acc:HGNC:13177]	2	protein_coding
ENSG00000030582	8.41424	8.15997	8.34814	8.15595	8.47586	8.16874	8.63515	8.15268	8.39848	8.05411	8.56667	8.40494	8.31604	8.37353	8.34096	8.12514	ENSG00000030582	GRN	granulin precursor [Source:HGNC Symbol;Acc:HGNC:4601]	17	protein_coding
ENSG00000031003	3.39575	4.4808	3.30963	4.46205	3.5521	4.87179	3.69162	4.81604	3.36631	4.58546	3.26747	4.47529	3.43724	4.50851	3.50876	4.43169	ENSG00000031003	FAM13B	family with sequence similarity 13 member B [Source:HGNC Symbol;Acc:HGNC:1335]	5	protein_coding
ENSG00000031081	-4.43943	-2.22895	-3.07606	-3.30761	-3.07319	-2.47161	-2.92705	-1.74685	-1.53465	-0.473184	-0.391304	0.200819	-1.34757	0.697013	-0.393712	0.134063	ENSG00000031081	ARHGAP31	Rho GTPase activating protein 31 [Source:HGNC Symbol;Acc:HGNC:29216]	3	protein_coding
ENSG00000031691	3.571	3.86782	3.56446	3.86154	3.29488	3.55732	3.37008	3.46706	3.27842	3.7872	3.89529	4.04869	3.75818	4.02483	3.45274	3.68933	ENSG00000031691	CENPQ	centromere protein Q [Source:HGNC Symbol;Acc:HGNC:21347]	6	protein_coding
ENSG00000031698	5.77437	6.55804	5.98026	6.77382	5.95785	6.61536	5.99749	6.51498	5.8125	6.60765	5.88472	6.56857	5.54632	6.47469	5.78958	6.54069	ENSG00000031698	SARS1	seryl-tRNA synthetase 1 [Source:HGNC Symbol;Acc:HGNC:10537]	1	protein_coding
ENSG00000031823	5.95488	5.6178	5.98982	5.74913	5.8023	5.54355	5.86056	5.38155	5.87002	5.63436	6.11922	5.81322	6.09046	5.74906	5.98438	5.62116	ENSG00000031823	RANBP3	RAN binding protein 3 [Source:HGNC Symbol;Acc:HGNC:9850]	19	protein_coding
ENSG00000032219	2.92189	4.18316	3.06112	4.27098	3.06021	4.16314	3.075	4.26278	3.00554	4.11672	2.65262	3.95256	2.7558	3.97352	2.81446	4.13607	ENSG00000032219	ARID4A	AT-rich interaction domain 4A [Source:HGNC Symbol;Acc:HGNC:9885]	14	protein_coding
ENSG00000032389	5.40045	5.42955	5.52585	5.45113	5.52101	5.49354	5.52079	5.53776	5.50756	5.63091	5.5746	5.69435	5.48172	5.58835	5.58407	5.63255	ENSG00000032389	EIPR1	EARP complex and GARP complex interacting protein 1 [Source:HGNC Symbol;Acc:HGNC:12383]	2	protein_coding
ENSG00000032444	4.85814	4.63053	4.8524	4.57268	5.15081	4.98934	5.32476	5.0069	5.30133	5.08573	4.85376	4.72356	4.92555	4.75337	5.28739	5.07996	ENSG00000032444	PNPLA6	patatin like phospholipase domain containing 6 [Source:HGNC Symbol;Acc:HGNC:16268]	19	protein_coding
ENSG00000032742	3.66087	4.21665	3.52614	4.3054	3.8184	4.6131	3.79967	4.50487	3.76873	4.47223	3.34451	4.15471	3.28323	4.05148	3.72696	4.50278	ENSG00000032742	IFT88	intraflagellar transport 88 [Source:HGNC Symbol;Acc:HGNC:20606]	13	protein_coding
ENSG00000033011	4.76332	5.29525	4.91856	5.51199	4.93972	5.47557	5.00617	5.38135	4.87838	5.5738	4.95917	5.55509	4.61161	5.47199	4.8718	5.41789	ENSG00000033011	ALG1	ALG1 chitobiosyldiphosphodolichol beta-mannosyltransferase [Source:HGNC Symbol;Acc:HGNC:18294]	16	protein_coding
ENSG00000033030	5.54795	4.96206	5.44456	4.95231	5.22177	4.70103	5.18669	4.76998	5.42239	4.86184	5.453	5.03454	5.55731	4.92527	5.37524	4.85971	ENSG00000033030	ZCCHC8	zinc finger CCHC-type containing 8 [Source:HGNC Symbol;Acc:HGNC:25265]	12	protein_coding
ENSG00000033050	6.39726	6.229	6.37657	6.509	6.48209	6.53693	6.52908	6.4431	6.67729	6.73371	6.46303	6.46439	6.32639	6.32979	6.62438	6.64982	ENSG00000033050	ABCF2	ATP binding cassette subfamily F member 2 [Source:HGNC Symbol;Acc:HGNC:71]	7	protein_coding
ENSG00000033100	5.94067	6.038	5.85053	6.16512	5.68603	6.07643	5.62247	5.93495	5.74867	6.10999	6.11924	6.42801	6.09096	6.34989	5.74119	6.00789	ENSG00000033100	CHPF2	chondroitin polymerizing factor 2 [Source:HGNC Symbol;Acc:HGNC:29270]	7	protein_coding
ENSG00000033170	1.46823	2.09026	1.65581	2.0223	1.58673	1.91848	1.70717	1.96752	1.64163	1.79696	1.87367	1.93137	2.00081	2.13411	2.04811	2.19424	ENSG00000033170	FUT8	fucosyltransferase 8 [Source:HGNC Symbol;Acc:HGNC:4019]	14	protein_coding
ENSG00000033178	5.53928	6.74593	5.6305	6.80142	5.31598	6.57632	5.40997	6.50582	5.53359	6.8025	5.86537	7.14272	5.83982	7.06941	5.56584	6.7645	ENSG00000033178	UBA6	ubiquitin like modifier activating enzyme 6 [Source:HGNC Symbol;Acc:HGNC:25581]	4	protein_coding
ENSG00000033327	0.856504	1.95056	0.845548	1.81532	1.73073	2.42993	1.74795	2.34546	1.1975	2.02131	0.537143	1.61232	0.776245	1.95512	1.44279	2.25937	ENSG00000033327	GAB2	GRB2 associated binding protein 2 [Source:HGNC Symbol;Acc:HGNC:14458]	11	protein_coding
ENSG00000033627	4.57459	5.16714	4.51573	5.26837	4.61564	5.5485	4.73441	5.49156	4.6499	5.43569	4.46561	5.36628	4.57152	5.32116	4.64007	5.41782	ENSG00000033627	ATP6V0A1	ATPase H+ transporting V0 subunit a1 [Source:HGNC Symbol;Acc:HGNC:865]	17	protein_coding
ENSG00000033800	5.86517	6.15011	5.94753	6.20578	5.86146	6.0758	5.80419	6.16293	5.81531	6.09734	5.96341	6.15575	5.97207	6.06435	5.8332	6.13516	ENSG00000033800	PIAS1	protein inhibitor of activated STAT 1 [Source:HGNC Symbol;Acc:HGNC:2752]	15	protein_coding
ENSG00000033867	3.15729	5.18214	3.10461	5.24963	2.47319	5.014	2.98203	5.02587	3.31668	5.58069	3.16361	5.36891	3.44904	5.37357	3.27217	5.43147	ENSG00000033867	SLC4A7	solute carrier family 4 member 7 [Source:HGNC Symbol;Acc:HGNC:11033]	3	protein_coding
ENSG00000034152	6.35069	6.55149	6.42424	6.72592	6.33153	6.85107	6.36945	6.76829	6.52268	7.04474	6.87256	7.14655	6.61548	7.09244	6.66324	7.04051	ENSG00000034152	MAP2K3	mitogen-activated protein kinase kinase 3 [Source:HGNC Symbol;Acc:HGNC:6843]	17	protein_coding
ENSG00000034510	11.6926	9.91628	11.7237	9.97845	11.6121	9.82132	11.678	9.87501	12.1188	10.2876	12.2604	10.5095	12.3231	10.4643	12.2588	10.3247	ENSG00000034510	TMSB10	thymosin beta 10 [Source:HGNC Symbol;Acc:HGNC:11879]	2	protein_coding
ENSG00000034533	2.16309	2.12534	2.05205	2.11829	2.13718	2.25765	2.07016	2.14452	2.07976	2.06985	2.14317	2.334	2.31394	1.88644	1.9853	2.02182	ENSG00000034533	ASTE1	asteroid homolog 1 [Source:HGNC Symbol;Acc:HGNC:25021]	3	protein_coding
ENSG00000034677	3.37471	4.35902	3.21076	4.58818	3.07891	4.358	3.38195	4.21332	3.25774	4.16264	3.25227	4.49471	3.18945	4.44595	3.18993	4.23956	ENSG00000034677	RNF19A	ring finger protein 19A, RBR E3 ubiquitin protein ligase [Source:HGNC Symbol;Acc:HGNC:13432]	8	protein_coding
ENSG00000034693	3.24002	3.5897	3.25269	3.72066	2.955	3.7486	3.12323	3.74134	3.16209	3.71455	3.08493	3.6273	3.09564	3.59318	3.05963	3.67643	ENSG00000034693	PEX3	peroxisomal biogenesis factor 3 [Source:HGNC Symbol;Acc:HGNC:8858]	6	protein_coding
ENSG00000034713	5.75621	5.76359	5.74485	5.89677	5.933	6.03016	5.70991	5.88189	5.75588	5.96468	5.7615	5.82206	5.5936	5.66799	5.77335	5.90958	ENSG00000034713	GABARAPL2	GABA type A receptor associated protein like 2 [Source:HGNC Symbol;Acc:HGNC:13291]	16	protein_coding
ENSG00000035115	5.44458	5.18316	5.4715	5.21415	5.74606	5.34413	5.60189	5.37478	5.56011	5.25888	5.3144	5.16017	5.37802	5.15954	5.53798	5.35219	ENSG00000035115	SH3YL1	SH3 and SYLF domain containing 1 [Source:HGNC Symbol;Acc:HGNC:29546]	2	protein_coding
ENSG00000035141	6.52081	6.44954	6.60787	6.62619	6.62667	6.85735	6.7071	6.76824	6.71338	6.79463	6.47295	6.47103	6.41823	6.3803	6.75726	6.74123	ENSG00000035141	FAM136A	family with sequence similarity 136 member A [Source:HGNC Symbol;Acc:HGNC:25911]	2	protein_coding
ENSG00000035403	5.39357	6.48682	5.36639	6.52157	5.51172	6.67518	5.57405	6.65506	5.76198	6.95287	5.52122	6.71765	5.73985	6.71559	5.7969	7.0196	ENSG00000035403	VCL	vinculin [Source:HGNC Symbol;Acc:HGNC:12665]	10	protein_coding
ENSG00000035499	4.15995	4.59319	4.16528	4.63265	4.39006	4.86329	4.30962	4.96896	4.70013	5.34293	4.47095	4.56411	4.39057	4.49409	4.68768	5.27126	ENSG00000035499	DEPDC1B	DEP domain containing 1B [Source:HGNC Symbol;Acc:HGNC:24902]	5	protein_coding
ENSG00000035681	3.92877	4.42124	3.91437	4.54318	3.73674	4.61625	3.75945	4.51027	3.91381	4.70941	4.05039	4.54567	4.10254	4.49651	4.06211	4.65855	ENSG00000035681	NSMAF	neutral sphingomyelinase activation associated factor [Source:HGNC Symbol;Acc:HGNC:8017]	8	protein_coding
ENSG00000035687	5.78578	6.60356	5.85126	6.65629	5.55641	6.51529	5.57678	6.58676	5.61397	6.633	5.95656	6.78588	5.92079	6.60404	5.69678	6.60378	ENSG00000035687	ADSS2	adenylosuccinate synthase 2 [Source:HGNC Symbol;Acc:HGNC:292]	1	protein_coding
ENSG00000035862	4.95576	5.29959	5.04294	5.05763	5.1359	5.16013	5.21537	5.47209	5.00965	5.06207	5.48532	5.25714	5.52253	5.35144	5.25606	5.31279	ENSG00000035862	TIMP2	TIMP metallopeptidase inhibitor 2 [Source:HGNC Symbol;Acc:HGNC:11821]	17	protein_coding
ENSG00000035928	5.07653	6.44701	5.27682	6.5555	5.12288	6.4983	5.2518	6.40101	5.21738	6.52631	5.28339	6.52192	5.29955	6.48724	5.14739	6.52486	ENSG00000035928	RFC1	replication factor C subunit 1 [Source:HGNC Symbol;Acc:HGNC:9969]	4	protein_coding
ENSG00000036054	4.32923	5.41923	4.25898	5.41533	4.14598	5.30902	4.24924	5.23664	4.24788	5.20654	4.37046	5.41434	4.25597	5.25751	4.27654	5.25661	ENSG00000036054	TBC1D23	TBC1 domain family member 23 [Source:HGNC Symbol;Acc:HGNC:25622]	3	protein_coding
ENSG00000036257	5.77871	6.38501	5.93463	6.51135	6.11349	6.77989	6.01407	6.7429	6.09607	6.78766	5.95939	6.49499	5.82749	6.3996	6.22131	6.7435	ENSG00000036257	CUL3	cullin 3 [Source:HGNC Symbol;Acc:HGNC:2553]	2	protein_coding
ENSG00000036549	5.17186	5.95116	5.17244	6.08223	5.07215	5.92246	5.05179	5.95893	5.01755	5.98798	5.26399	6.10472	5.23312	5.99147	5.04284	5.97592	ENSG00000036549	ZZZ3	zinc finger ZZ-type containing 3 [Source:HGNC Symbol;Acc:HGNC:24523]	1	protein_coding
ENSG00000036672	0.204427	-0.189467	-0.118293	0.0151481	0.296045	0.464729	-0.0114401	0.325491	0.0715301	0.297334	1.05253	0.0829827	0.712398	0.0993395	-0.458563	0.0459321	ENSG00000036672	USP2	ubiquitin specific peptidase 2 [Source:HGNC Symbol;Acc:HGNC:12618]	11	protein_coding
ENSG00000037042	2.70854	2.09078	2.79792	1.98827	2.76957	2.17083	2.70427	2.0265	2.61348	1.94295	2.57314	2.10954	2.78591	1.99932	2.67585	1.9701	ENSG00000037042	TUBG2	tubulin gamma 2 [Source:HGNC Symbol;Acc:HGNC:12419]	17	protein_coding
ENSG00000037241	5.05728	4.05571	4.9838	4.11413	5.09175	4.31895	4.98584	4.2265	5.21286	4.29796	5.01754	4.27938	4.73702	4.14257	5.24156	4.34899	ENSG00000037241	RPL26L1	ribosomal protein L26 like 1 [Source:HGNC Symbol;Acc:HGNC:17050]	5	protein_coding
ENSG00000037474	6.64376	7.46489	6.70643	7.70238	6.50184	7.61276	6.47169	7.52295	6.65199	7.77803	6.84484	7.82344	6.85514	7.64855	6.6414	7.67707	ENSG00000037474	NSUN2	NOP2/Sun RNA methyltransferase 2 [Source:HGNC Symbol;Acc:HGNC:25994]	5	protein_coding
ENSG00000037637	4.52016	5.0803	4.55161	5.11381	4.49007	4.88692	4.4265	4.94445	4.27213	4.84151	4.42103	4.97375	4.44266	4.95203	4.29755	4.97275	ENSG00000037637	FBXO42	F-box protein 42 [Source:HGNC Symbol;Acc:HGNC:29249]	1	protein_coding
ENSG00000037749	4.06667	5.31238	4.18277	5.46236	4.20418	5.35259	4.15752	5.20436	4.27557	5.34895	4.15235	5.31221	4.16588	5.15145	4.19323	5.28997	ENSG00000037749	MFAP3	microfibril associated protein 3 [Source:HGNC Symbol;Acc:HGNC:7034]	5	protein_coding
ENSG00000037757	1.5752	2.19683	1.24177	2.00597	1.74004	2.28714	1.56755	1.98237	1.51181	2.02956	1.25065	2.17945	0.914212	1.64143	1.32498	1.93065	ENSG00000037757	MRI1	methylthioribose-1-phosphate isomerase 1 [Source:HGNC Symbol;Acc:HGNC:28469]	19	protein_coding
ENSG00000037897	5.01619	4.29775	5.03286	4.42497	4.8413	4.4446	4.79902	4.28311	5.09794	4.53686	5.30943	4.59851	5.26017	4.43208	5.09603	4.42302	ENSG00000037897	METTL1	methyltransferase 1, tRNA methylguanosine [Source:HGNC Symbol;Acc:HGNC:7030]	12	protein_coding
ENSG00000037965	2.53621	1.12155	2.70933	1.20627	2.01144	0.887247	2.22455	0.858581	1.67047	0.824784	2.45971	0.782635	2.84187	0.826055	2.39999	0.84515	ENSG00000037965	HOXC8	homeobox C8 [Source:HGNC Symbol;Acc:HGNC:5129]	12	protein_coding
ENSG00000038002	3.03746	2.69895	2.84738	2.83901	3.09004	3.06927	2.87326	2.82604	3.03554	2.70801	2.83275	2.5563	2.53367	2.47145	2.82811	2.5471	ENSG00000038002	AGA	aspartylglucosaminidase [Source:HGNC Symbol;Acc:HGNC:318]	4	protein_coding
ENSG00000038210	4.15463	5.46287	4.15645	5.40917	3.80537	5.00623	3.99398	4.93805	3.78648	4.94199	4.47946	5.47408	4.32591	5.47597	3.67875	4.91562	ENSG00000038210	PI4K2B	phosphatidylinositol 4-kinase type 2 beta [Source:HGNC Symbol;Acc:HGNC:18215]	4	protein_coding
ENSG00000038219	4.66947	6.00812	4.86339	6.04401	4.69013	6.11738	4.81135	6.02228	4.84658	6.10593	4.60141	5.99787	4.80064	5.90144	5.02071	6.16887	ENSG00000038219	BOD1L1	biorientation of chromosomes in cell division 1 like 1 [Source:HGNC Symbol;Acc:HGNC:31792]	4	protein_coding
ENSG00000038274	5.73888	6.36426	5.79454	6.45611	5.62146	6.18806	5.62998	6.17389	5.72692	6.32886	6.11615	6.63026	5.76504	6.49424	5.77819	6.28531	ENSG00000038274	MAT2B	methionine adenosyltransferase 2 non-catalytic beta subunit [Source:HGNC Symbol;Acc:HGNC:6905]	5	protein_coding
ENSG00000038358	5.31978	6.23453	5.37758	6.34331	5.2616	6.20536	5.30663	6.09187	5.31241	6.35015	5.51177	6.43616	5.46221	6.37391	5.4243	6.35328	ENSG00000038358	EDC4	enhancer of mRNA decapping 4 [Source:HGNC Symbol;Acc:HGNC:17157]	16	protein_coding
ENSG00000038382	5.09112	6.69646	5.07951	6.7509	5.03909	6.78394	5.26412	6.73432	5.34713	6.9992	5.12441	6.83303	5.33996	6.86517	5.43025	7.09591	ENSG00000038382	TRIO	trio Rho guanine nucleotide exchange factor [Source:HGNC Symbol;Acc:HGNC:12303]	5	protein_coding
ENSG00000038532	4.40651	5.02239	4.38148	4.95882	4.36588	4.98021	4.27441	5.10222	4.42316	4.98663	4.47202	5.02791	4.47685	5.05847	4.44888	5.0758	ENSG00000038532	CLEC16A	C-type lectin domain containing 16A [Source:HGNC Symbol;Acc:HGNC:29013]	16	protein_coding
ENSG00000039068	8.06372	8.63916	7.98852	8.85751	8.61054	9.10853	8.4732	8.96433	8.36141	8.79908	7.84879	8.6382	7.81566	8.3797	8.1301	8.75549	ENSG00000039068	CDH1	cadherin 1 [Source:HGNC Symbol;Acc:HGNC:1748]	16	protein_coding
ENSG00000039123	6.4042	6.7304	6.4704	6.8248	6.4757	6.97479	6.45499	6.86172	6.63278	6.98076	6.34917	6.78622	6.4237	6.59782	6.63875	6.92332	ENSG00000039123	MTREX	Mtr4 exosome RNA helicase [Source:HGNC Symbol;Acc:HGNC:18734]	5	protein_coding
ENSG00000039139	1.25704	0.875389	1.17186	1.03087	1.79141	1.76503	1.92186	1.79983	2.17562	2.057	1.13023	1.34004	1.81628	1.2158	2.31525	2.21459	ENSG00000039139	DNAH5	dynein axonemal heavy chain 5 [Source:HGNC Symbol;Acc:HGNC:2950]	5	protein_coding
ENSG00000039319	3.89579	4.98579	3.77292	4.98826	3.94544	5.11713	3.96517	5.12768	3.91877	4.9004	3.61199	4.67127	3.71175	4.69584	3.97396	4.9347	ENSG00000039319	ZFYVE16	zinc finger FYVE-type containing 16 [Source:HGNC Symbol;Acc:HGNC:20756]	5	protein_coding
ENSG00000039523	5.12223	5.47121	5.04088	5.43464	4.89912	5.45584	4.9782	5.44552	5.45569	6.12827	5.83806	6.173	5.74846	6.19968	5.576	6.09881	ENSG00000039523	RIPOR1	RHO family interacting cell polarization regulator 1 [Source:HGNC Symbol;Acc:HGNC:25836]	16	protein_coding
ENSG00000039560	5.06127	6.09208	5.20042	6.2933	5.23272	6.32653	5.28639	6.23321	5.43267	6.70883	5.41744	6.44937	5.38879	6.29753	5.56991	6.58875	ENSG00000039560	RAI14	retinoic acid induced 14 [Source:HGNC Symbol;Acc:HGNC:14873]	5	protein_coding
ENSG00000039650	5.70874	5.40309	5.70266	5.37438	5.66164	5.368	5.7244	5.26957	5.7689	5.39584	5.86683	5.41161	5.74965	5.34813	5.70376	5.41318	ENSG00000039650	PNKP	polynucleotide kinase 3'-phosphatase [Source:HGNC Symbol;Acc:HGNC:9154]	19	protein_coding
ENSG00000040199	4.35491	5.34544	4.35761	5.54763	3.89828	5.34425	4.07417	5.36235	3.89695	5.0984	4.09916	5.33793	4.17189	5.15944	3.77628	5.07608	ENSG00000040199	PHLPP2	PH domain and leucine rich repeat protein phosphatase 2 [Source:HGNC Symbol;Acc:HGNC:29149]	16	protein_coding
ENSG00000040275	4.56499	4.991	4.50485	5.13501	4.42347	5.00383	4.28152	5.04534	4.39714	5.21315	4.57882	4.75681	4.5024	4.60503	4.47081	5.16217	ENSG00000040275	SPDL1	spindle apparatus coiled-coil protein 1 [Source:HGNC Symbol;Acc:HGNC:26010]	5	protein_coding
ENSG00000040341	3.76094	4.71619	3.96074	4.67987	4.25534	5.02817	4.29388	5.03908	4.05498	4.82546	3.91581	4.55214	3.69516	4.5715	4.0992	4.9398	ENSG00000040341	STAU2	staufen double-stranded RNA binding protein 2 [Source:HGNC Symbol;Acc:HGNC:11371]	8	protein_coding
ENSG00000040487	3.84003	3.0973	3.7476	3.30823	3.34073	3.12336	3.30194	2.8295	3.59837	3.29858	4.08007	3.785	4.13456	3.67255	3.7714	3.4159	ENSG00000040487	SLC66A1	solute carrier family 66 member 1 [Source:HGNC Symbol;Acc:HGNC:26001]	1	protein_coding
ENSG00000040531	2.76661	3.31757	2.59308	3.38409	2.60969	3.3854	2.80705	3.23353	2.60756	3.1347	2.83281	3.30651	2.67705	3.38792	2.63842	3.25427	ENSG00000040531	CTNS	cystinosin, lysosomal cystine transporter [Source:HGNC Symbol;Acc:HGNC:2518]	17	protein_coding
ENSG00000040608	5.5664	4.88667	5.41733	4.76633	4.9997	4.70091	5.25783	4.66835	5.00589	4.59468	5.75231	4.86861	5.65857	4.85706	5.24156	4.63042	ENSG00000040608	RTN4R	reticulon 4 receptor [Source:HGNC Symbol;Acc:HGNC:18601]	22	protein_coding
ENSG00000040633	4.47645	4.89992	4.74067	4.94068	4.76012	4.98691	4.71877	4.96347	4.62589	5.04261	4.86679	5.09603	4.7038	5.00751	4.66977	4.97275	ENSG00000040633	PHF23	PHD finger protein 23 [Source:HGNC Symbol;Acc:HGNC:28428]	17	protein_coding
ENSG00000040933	2.40606	3.79874	2.64766	3.65995	2.24633	3.47134	2.16427	3.55954	2.20951	3.5215	2.55537	3.68911	2.80561	3.94183	2.63959	3.8163	ENSG00000040933	INPP4A	inositol polyphosphate-4-phosphatase type I A [Source:HGNC Symbol;Acc:HGNC:6074]	2	protein_coding
ENSG00000041353	3.0047	4.57892	3.22209	4.50913	2.92831	4.45518	3.01919	4.53908	2.70651	4.25378	3.30435	4.65295	3.21105	4.63396	2.7656	4.34207	ENSG00000041353	RAB27B	RAB27B, member RAS oncogene family [Source:HGNC Symbol;Acc:HGNC:9767]	18	protein_coding
ENSG00000041357	8.30185	7.99298	8.31358	8.18066	8.16111	7.84291	8.00966	7.77756	8.37874	8.09412	8.6935	8.53644	8.53705	8.32641	8.35791	8.03099	ENSG00000041357	PSMA4	proteasome 20S subunit alpha 4 [Source:HGNC Symbol;Acc:HGNC:9533]	15	protein_coding
ENSG00000041802	5.09281	6.02031	5.18603	6.15163	4.97666	5.99916	5.23786	6.02077	5.02233	6.07253	5.18737	6.11882	5.22799	6.15549	5.12054	6.07767	ENSG00000041802	LSG1	large 60S subunit nuclear export GTPase 1 [Source:HGNC Symbol;Acc:HGNC:25652]	3	protein_coding
ENSG00000041880	3.04439	3.26034	2.97001	3.17062	2.27966	2.41194	2.22455	2.54804	2.57155	2.78098	3.88732	4.1388	3.93362	4.1503	2.60033	2.88221	ENSG00000041880	PARP3	poly(ADP-ribose) polymerase family member 3 [Source:HGNC Symbol;Acc:HGNC:273]	3	protein_coding
ENSG00000041982	1.86435	2.91019	2.35535	2.5749	0.551302	1.96086	1.51439	2.33576	2.84232	3.59214	2.14368	3.16139	2.47716	3.52352	3.21093	3.94827	ENSG00000041982	TNC	tenascin C [Source:HGNC Symbol;Acc:HGNC:5318]	9	protein_coding
ENSG00000041988	5.50277	3.12215	5.3158	3.05416	4.9262	2.82234	5.0564	2.99048	5.26105	2.9619	5.49882	3.20069	5.32959	3.25496	5.2529	2.97952	ENSG00000041988	THAP3	THAP domain containing 3 [Source:HGNC Symbol;Acc:HGNC:20855]	1	protein_coding
ENSG00000042088	3.04208	3.96561	3.09848	4.05871	3.19609	4.11836	3.34992	4.1344	3.2131	4.06067	3.36301	3.83749	3.06277	3.92031	3.18463	4.19999	ENSG00000042088	TDP1	tyrosyl-DNA phosphodiesterase 1 [Source:HGNC Symbol;Acc:HGNC:18884]	14	protein_coding
ENSG00000042286	5.64253	5.56521	5.59337	5.82859	5.50147	5.33927	5.4349	5.28595	5.58936	5.49762	5.7082	5.82817	5.62821	5.73474	5.63692	5.39849	ENSG00000042286	AIFM2	AIF family member 2 [Source:HGNC Symbol;Acc:HGNC:21411]	10	protein_coding
ENSG00000042317	-0.0276151	0.734527	0.56071	0.507651	0.685257	0.396558	1.0144	0.7013	0.520392	0.374813	0.326925	0.394642	0.501925	0.149525	0.239825	0.61949	ENSG00000042317	SPATA7	spermatogenesis associated 7 [Source:HGNC Symbol;Acc:HGNC:20423]	14	protein_coding
ENSG00000042429	4.82997	5.13163	4.82425	5.25988	4.59594	5.06035	4.64903	5.01771	4.6848	5.2509	4.89743	5.401	4.7782	4.9886	4.68678	4.99772	ENSG00000042429	MED17	mediator complex subunit 17 [Source:HGNC Symbol;Acc:HGNC:2375]	11	protein_coding
ENSG00000042445	5.16169	5.33386	5.19324	5.25653	5.0626	5.3727	5.11386	5.38138	4.95114	5.08477	4.94413	5.12299	5.11586	5.15667	4.86957	5.26695	ENSG00000042445	RETSAT	retinol saturase [Source:HGNC Symbol;Acc:HGNC:25991]	2	protein_coding
ENSG00000042493	7.64808	7.44793	7.58455	7.41211	7.68187	7.30239	7.60442	7.34402	7.49528	7.10921	7.64454	7.21205	7.43111	7.26988	7.53904	7.15306	ENSG00000042493	CAPG	capping actin protein, gelsolin like [Source:HGNC Symbol;Acc:HGNC:1474]	2	protein_coding
ENSG00000042753	7.64979	7.07638	7.56647	7.14035	7.72874	7.18389	7.72147	7.19743	7.71901	7.21537	7.73493	7.15311	7.44333	7.09164	7.68175	7.15289	ENSG00000042753	AP2S1	adaptor related protein complex 2 subunit sigma 1 [Source:HGNC Symbol;Acc:HGNC:565]	19	protein_coding
ENSG00000042980	1.33442	1.8311	1.46667	1.73004	1.12321	0.897626	1.06473	1.08387	0.268119	0.679667	1.91816	2.30757	1.98249	2.1526	1.08149	0.84515	ENSG00000042980	ADAM28	ADAM metallopeptidase domain 28 [Source:HGNC Symbol;Acc:HGNC:206]	8	protein_coding
ENSG00000043039	3.68912	4.34818	3.72434	4.29402	3.3917	3.65691	3.31223	3.79895	3.64327	3.99317	4.22372	4.5796	3.88087	4.66664	3.51529	3.98577	ENSG00000043039	BARX2	BARX homeobox 2 [Source:HGNC Symbol;Acc:HGNC:956]	11	protein_coding
ENSG00000043093	5.4263	5.8365	5.48647	5.7987	5.44382	5.86742	5.53052	5.89557	5.59441	5.97288	5.59579	5.97186	5.56858	5.89272	5.58909	5.95717	ENSG00000043093	DCUN1D1	defective in cullin neddylation 1 domain containing 1 [Source:HGNC Symbol;Acc:HGNC:18184]	3	protein_coding
ENSG00000043143	5.62069	7.23678	5.58242	7.19874	4.88604	6.20513	4.91216	6.40768	4.96041	6.48115	5.96682	7.2761	5.94322	7.38695	5.00876	6.68398	ENSG00000043143	JADE2	jade family PHD finger 2 [Source:HGNC Symbol;Acc:HGNC:22984]	5	protein_coding
ENSG00000043355	0.877338	0.528076	0.985047	0.322868	0.487526	0.3204	0.646943	0.789207	0.708208	0.664319	1.0179	-0.161751	0.751044	-0.120927	0.79198	1.06287	ENSG00000043355	ZIC2	Zic family member 2 [Source:HGNC Symbol;Acc:HGNC:12873]	13	protein_coding
ENSG00000043514	4.91025	4.53181	5.02237	4.63536	4.85637	4.61232	4.93939	4.53485	4.98577	4.63853	4.9768	4.57233	5.00431	4.45346	4.81916	4.60366	ENSG00000043514	TRIT1	tRNA isopentenyltransferase 1 [Source:HGNC Symbol;Acc:HGNC:20286]	1	protein_coding
ENSG00000044090	3.8351	4.52822	3.74608	4.613	4.13907	4.64736	4.00961	4.59285	3.78639	4.58171	3.76995	4.6193	3.69295	4.55947	3.87586	4.62574	ENSG00000044090	CUL7	cullin 7 [Source:HGNC Symbol;Acc:HGNC:21024]	6	protein_coding
ENSG00000044115	7.86857	8.65434	8.02455	8.78731	8.20561	8.98157	8.27545	8.93095	8.25503	8.96323	8.00944	8.79408	7.89168	8.70716	8.34349	8.96768	ENSG00000044115	CTNNA1	catenin alpha 1 [Source:HGNC Symbol;Acc:HGNC:2509]	5	protein_coding
ENSG00000044446	4.22198	4.91618	4.28729	5.01495	4.50811	5.09846	4.49261	5.05386	4.14352	4.81742	3.74741	4.70418	3.79838	4.6546	4.15714	4.75286	ENSG00000044446	PHKA2	phosphorylase kinase regulatory subunit alpha 2 [Source:HGNC Symbol;Acc:HGNC:8926]	X	protein_coding
ENSG00000044459	-0.351955	0.749248	-0.0899987	0.554193	0.403642	0.224719	0.711553	0.381259	0.286455	0.15105	-0.454722	-0.0453414	0.181894	0.810551	0.0642875	0.557093	ENSG00000044459	CNTLN	centlein [Source:HGNC Symbol;Acc:HGNC:23432]	9	protein_coding
ENSG00000044574	9.58104	9.85247	9.62892	10.059	9.19713	9.37914	9.30333	9.32953	9.6212	9.71418	9.89585	10.0594	9.64521	9.93219	9.58236	9.75099	ENSG00000044574	HSPA5	heat shock protein family A (Hsp70) member 5 [Source:HGNC Symbol;Acc:HGNC:5238]	9	protein_coding
ENSG00000046604	5.79709	7.1453	5.77543	7.25396	5.87336	7.34686	5.98231	7.3265	6.34076	7.67704	5.96605	7.3701	5.83823	7.22634	6.37733	7.63706	ENSG00000046604	DSG2	desmoglein 2 [Source:HGNC Symbol;Acc:HGNC:3049]	18	protein_coding
ENSG00000046647	3.85997	3.47703	3.82253	3.66172	3.88499	3.67965	4.03917	3.70036	3.75078	3.66527	3.68446	3.52933	3.45408	3.3942	3.71231	3.56603	ENSG00000046647	GEMIN8	gem nuclear organelle associated protein 8 [Source:HGNC Symbol;Acc:HGNC:26044]	X	protein_coding
ENSG00000046651	5.21343	4.59225	5.09733	4.54414	5.21622	4.51202	5.05179	4.42136	5.25514	4.52735	5.25038	4.687	5.15842	4.60727	5.1843	4.49864	ENSG00000046651	OFD1	OFD1 centriole and centriolar satellite protein [Source:HGNC Symbol;Acc:HGNC:2567]	X	protein_coding
ENSG00000047056	3.45798	3.85427	3.47263	4.0721	3.24754	4.24467	3.37673	4.15523	3.16456	4.12515	3.43164	4.10645	3.47235	4.10173	3.42605	4.12401	ENSG00000047056	WDR37	WD repeat domain 37 [Source:HGNC Symbol;Acc:HGNC:31406]	10	protein_coding
ENSG00000047188	4.0241	5.03296	3.93688	5.06308	4.11202	5.33073	4.07196	5.19164	4.11624	5.19324	3.82527	4.96961	3.86775	4.91805	4.10908	5.15889	ENSG00000047188	YTHDC2	YTH N6-methyladenosine RNA binding protein C2 [Source:HGNC Symbol;Acc:HGNC:24721]	5	protein_coding
ENSG00000047230	3.79829	4.37927	3.95566	4.08405	3.92305	4.31702	4.14197	4.4587	3.96573	4.1625	3.71429	3.94273	4.0245	4.00793	4.15986	4.32813	ENSG00000047230	CTPS2	CTP synthase 2 [Source:HGNC Symbol;Acc:HGNC:2520]	X	protein_coding
ENSG00000047249	4.76968	5.04718	4.86057	5.15717	4.77939	5.21515	4.73958	5.19835	4.83962	5.18721	4.9738	5.29906	4.86304	5.16904	4.82343	5.17716	ENSG00000047249	ATP6V1H	ATPase H+ transporting V1 subunit H [Source:HGNC Symbol;Acc:HGNC:18303]	8	protein_coding
ENSG00000047315	5.63788	7.04374	5.66508	7.19802	5.69828	7.274	5.77718	7.22562	5.77392	7.35281	5.65222	7.12923	5.50581	7.03938	5.88593	7.30669	ENSG00000047315	POLR2B	RNA polymerase II subunit B [Source:HGNC Symbol;Acc:HGNC:9188]	4	protein_coding
ENSG00000047346	3.79966	3.7611	3.58362	3.69499	3.91549	3.90729	3.90183	3.72285	3.37544	3.20356	3.3139	3.57982	3.52162	3.64191	3.57524	3.19808	ENSG00000047346	ATOSA	atos homolog A [Source:HGNC Symbol;Acc:HGNC:25609]	15	protein_coding
ENSG00000047365	3.93623	5.32595	4.02035	5.3393	3.43672	5.1075	3.53387	5.07114	3.83708	5.26558	4.30376	5.83198	4.29899	5.75007	3.91308	5.32783	ENSG00000047365	ARAP2	ArfGAP with RhoGAP domain, ankyrin repeat and PH domain 2 [Source:HGNC Symbol;Acc:HGNC:16924]	4	protein_coding
ENSG00000047410	6.23107	7.51124	6.28533	7.5564	6.07797	7.52938	6.15283	7.46671	6.31258	7.54519	6.19318	7.51619	6.28142	7.52523	6.41743	7.6445	ENSG00000047410	TPR	translocated promoter region, nuclear basket protein [Source:HGNC Symbol;Acc:HGNC:12017]	1	protein_coding
ENSG00000047457	0.68166	1.85484	0.166757	0.70256	-1.23428	-1.19838	-1.39838	-0.59456	1.63122	1.7739	2.35944	2.89259	2.49621	3.07415	1.39545	1.96958	ENSG00000047457	CP	ceruloplasmin [Source:HGNC Symbol;Acc:HGNC:2295]	3	protein_coding
ENSG00000047578	3.92747	4.96828	3.99085	4.92955	4.02199	4.93805	3.90239	4.83855	4.04427	4.90446	3.94222	4.96615	4.15031	4.93593	4.11178	4.86727	ENSG00000047578	KATNIP	katanin interacting protein [Source:HGNC Symbol;Acc:HGNC:29068]	16	protein_coding
ENSG00000047579	2.24306	3.25261	2.44991	3.45445	2.74273	3.52086	2.83027	3.37772	2.26582	3.35941	2.48105	3.39567	2.27544	3.3439	2.55997	3.30399	ENSG00000047579	DTNBP1	dystrobrevin binding protein 1 [Source:HGNC Symbol;Acc:HGNC:17328]	6	protein_coding
ENSG00000047597	2.90169	3.72059	2.68906	3.78393	2.54935	3.94531	2.85907	3.93525	2.53	3.62621	2.39372	3.35388	2.58449	3.28619	2.52685	3.68387	ENSG00000047597	XK	X-linked Kx blood group antigen, Kell and VPS13A binding protein [Source:HGNC Symbol;Acc:HGNC:12811]	X	protein_coding
ENSG00000047621	3.25406	4.06604	3.35149	4.07742	3.38296	3.96271	3.15848	3.97796	3.25774	4.12094	3.46293	4.23172	3.60486	4.12543	3.18993	4.02375	ENSG00000047621	FERRY3	FERRY endosomal RAB5 effector complex subunit 3 [Source:HGNC Symbol;Acc:HGNC:1184]	12	protein_coding
ENSG00000047634	4.06956	4.53393	3.91421	4.58581	3.3917	4.14256	3.36339	4.26278	3.7487	4.44778	4.03145	4.99619	4.26268	4.89617	3.78412	4.26974	ENSG00000047634	SCML1	Scm polycomb group protein like 1 [Source:HGNC Symbol;Acc:HGNC:10580]	X	protein_coding
ENSG00000047644	2.09084	3.00831	2.49729	2.70448	2.28905	2.80279	2.4931	3.30004	2.56409	3.07887	2.70071	2.86973	2.96488	3.17549	2.60827	3.38928	ENSG00000047644	WWC3	WWC family member 3 [Source:HGNC Symbol;Acc:HGNC:29237]	X	protein_coding
ENSG00000047849	6.87062	7.62436	6.90089	7.7424	7.23856	8.05837	7.2366	7.96529	7.21987	7.95569	6.70446	7.508	6.67594	7.41447	7.19858	7.95958	ENSG00000047849	MAP4	microtubule associated protein 4 [Source:HGNC Symbol;Acc:HGNC:6862]	3	protein_coding
ENSG00000047932	4.46938	5.16084	4.479	5.23049	4.52722	5.39211	4.50444	5.37028	4.52761	5.40883	4.36581	5.13839	4.26147	4.97569	4.46208	5.24176	ENSG00000047932	GOPC	golgi associated PDZ and coiled-coil motif containing [Source:HGNC Symbol;Acc:HGNC:17643]	6	protein_coding
ENSG00000048028	4.16208	5.80028	4.19863	5.79265	3.85518	5.3417	3.99182	5.37919	3.8721	5.4503	4.19172	5.65918	4.08374	5.62761	3.97271	5.52714	ENSG00000048028	USP28	ubiquitin specific peptidase 28 [Source:HGNC Symbol;Acc:HGNC:12625]	11	protein_coding
ENSG00000048052	-0.213361	1.89869	0.572224	1.5037	-2.45652	-1.94109	-3.57912	-1.83173	1.47732	2.45505	3.20011	4.05782	3.76449	4.20174	1.73874	2.51873	ENSG00000048052	HDAC9	histone deacetylase 9 [Source:HGNC Symbol;Acc:HGNC:14065]	7	protein_coding
ENSG00000048140	4.22235	5.00563	4.35085	5.01813	4.402	5.23524	4.4472	5.24314	4.20652	5.03368	4.21992	4.95919	4.24247	5.03946	4.29755	5.11625	ENSG00000048140	TSPAN17	tetraspanin 17 [Source:HGNC Symbol;Acc:HGNC:13594]	5	protein_coding
ENSG00000048162	6.69768	5.62268	6.74714	5.86544	6.44904	5.80098	6.37144	5.623	6.64915	5.93938	6.74355	5.92277	6.75017	5.77716	6.51465	5.73719	ENSG00000048162	NOP16	NOP16 nucleolar protein [Source:HGNC Symbol;Acc:HGNC:26934]	5	protein_coding
ENSG00000048342	1.80034	1.93777	1.74138	1.65373	1.9243	2.16367	2.04397	2.33089	1.46161	1.74313	1.37788	1.7668	1.38961	1.57837	1.35116	2.02014	ENSG00000048342	CC2D2A	coiled-coil and C2 domain containing 2A [Source:HGNC Symbol;Acc:HGNC:29253]	4	protein_coding
ENSG00000048392	3.28946	4.26611	3.35149	4.34344	3.59451	4.71492	3.62335	4.58074	3.39451	4.55153	3.30914	4.25006	3.16648	4.08087	3.41704	4.47352	ENSG00000048392	RRM2B	ribonucleotide reductase regulatory TP53 inducible subunit M2B [Source:HGNC Symbol;Acc:HGNC:17296]	8	protein_coding
ENSG00000048405	4.22031	5.22687	4.18567	5.22107	3.8536	5.0592	4.05957	4.83511	3.73089	4.99816	4.48475	5.36891	4.33229	5.35964	3.9819	4.96752	ENSG00000048405	ZNF800	zinc finger protein 800 [Source:HGNC Symbol;Acc:HGNC:27267]	7	protein_coding
ENSG00000048471	2.15623	3.0973	2.27062	3.30143	2.56874	3.4696	2.54721	3.32477	2.40604	3.72568	2.13832	3.49514	2.11185	3.45533	2.74055	3.72347	ENSG00000048471	SNX29	sorting nexin 29 [Source:HGNC Symbol;Acc:HGNC:30542]	16	protein_coding
ENSG00000048540	-0.505317	-4.06545	-0.367113	-3.54862	-0.321868	-3.52606	0.213433	-3.4167	0.0924391	-2.35901	-0.864374	-2.66425	-0.0420811	-5.13588	0.533121	-3.48332	ENSG00000048540	LMO3	LIM domain only 3 [Source:HGNC Symbol;Acc:HGNC:6643]	12	protein_coding
ENSG00000048544	5.14589	5.51171	5.27029	5.66017	5.42268	5.83268	5.41159	5.73189	5.47814	5.85994	5.2253	5.62093	5.17035	5.49257	5.47054	5.76568	ENSG00000048544	MRPS10	mitochondrial ribosomal protein S10 [Source:HGNC Symbol;Acc:HGNC:14502]	6	protein_coding
ENSG00000048649	5.60361	6.72955	5.73994	6.75527	5.41359	6.56457	5.58758	6.50311	5.41774	6.58057	5.77236	6.83929	5.81761	6.70974	5.4959	6.63054	ENSG00000048649	RSF1	remodeling and spacing factor 1 [Source:HGNC Symbol;Acc:HGNC:18118]	11	protein_coding
ENSG00000048707	3.60731	5.08684	3.81689	5.0671	4.01221	5.54066	4.09633	5.40898	3.91234	5.21315	3.25069	4.93318	3.44511	4.87115	4.00613	5.43581	ENSG00000048707	VPS13D	vacuolar protein sorting 13 homolog D [Source:HGNC Symbol;Acc:HGNC:23595]	1	protein_coding
ENSG00000048828	7.35994	8.27486	7.42042	8.48229	7.90467	8.8199	7.88675	8.73048	7.80948	8.75566	7.25967	8.34639	7.29198	8.17979	7.73773	8.69807	ENSG00000048828	FAM120A	family with sequence similarity 120 member A [Source:HGNC Symbol;Acc:HGNC:13247]	9	protein_coding
ENSG00000048991	4.75004	5.79896	4.97797	5.97761	5.32911	6.30062	5.17338	6.1478	5.21816	6.29842	4.95409	5.80974	4.6798	5.76121	5.2281	6.22137	ENSG00000048991	R3HDM1	R3H domain containing 1 [Source:HGNC Symbol;Acc:HGNC:9757]	2	protein_coding
ENSG00000049089	1.6928	0.9664	1.63712	1.01986	-1.09744	-1.34385	-0.960215	-1.04324	3.35828	2.38655	3.89847	2.84882	4.03106	2.80468	2.97961	2.48141	ENSG00000049089	COL9A2	collagen type IX alpha 2 chain [Source:HGNC Symbol;Acc:HGNC:2218]	1	protein_coding
ENSG00000049130	6.51238	7.23073	6.70163	7.0645	6.2991	7.14916	6.4275	7.29997	6.03807	6.98885	6.1575	6.62895	6.08893	6.64234	6.33346	7.116	ENSG00000049130	KITLG	KIT ligand [Source:HGNC Symbol;Acc:HGNC:6343]	12	protein_coding
ENSG00000049167	3.35221	3.721	3.19941	3.79856	3.39399	4.05021	3.47925	3.97796	3.4134	3.82219	3.14234	3.49898	2.99772	3.54946	3.30918	3.84782	ENSG00000049167	ERCC8	ERCC excision repair 8, CSA ubiquitin ligase complex subunit [Source:HGNC Symbol;Acc:HGNC:3439]	5	protein_coding
ENSG00000049192	3.66086	4.02731	3.58434	3.65995	3.53463	3.62603	3.85073	4.00116	2.32001	2.40975	2.32928	2.92785	2.62667	2.91397	2.22003	2.7279	ENSG00000049192	ADAMTS6	ADAM metallopeptidase with thrombospondin type 1 motif 6 [Source:HGNC Symbol;Acc:HGNC:222]	5	protein_coding
ENSG00000049239	3.24832	4.66296	3.20579	4.65239	4.21654	5.35174	4.08622	5.26949	3.721	4.77161	2.72598	4.19787	2.72703	4.37785	3.57119	4.94637	ENSG00000049239	H6PD	hexose-6-phosphate dehydrogenase/glucose 1-dehydrogenase [Source:HGNC Symbol;Acc:HGNC:4795]	1	protein_coding
ENSG00000049245	5.94536	6.55778	5.97399	6.64199	6.07842	6.75623	6.0655	6.74398	6.11513	6.79789	6.24275	6.79	6.2112	6.67991	6.05686	6.76967	ENSG00000049245	VAMP3	vesicle associated membrane protein 3 [Source:HGNC Symbol;Acc:HGNC:12644]	1	protein_coding
ENSG00000049246	3.2038	3.36108	3.15091	3.39851	2.58141	3.56477	2.65347	3.78684	2.62424	3.02182	2.87528	3.26508	2.85136	3.28051	2.61503	3.26531	ENSG00000049246	PER3	period circadian regulator 3 [Source:HGNC Symbol;Acc:HGNC:8847]	1	protein_coding
ENSG00000049283	5.18878	4.78585	5.30097	4.87574	5.22721	4.98508	5.22869	4.97523	4.55073	4.23182	4.92557	4.25348	4.89617	4.2297	4.64732	4.35129	ENSG00000049283	EPN3	epsin 3 [Source:HGNC Symbol;Acc:HGNC:18235]	17	protein_coding
ENSG00000049323	0.446703	2.01898	1.07524	1.45548	1.11268	2.20162	1.74795	2.38361	0.850015	1.78631	0.0582218	1.24244	0.455877	1.59657	1.01138	1.98487	ENSG00000049323	LTBP1	latent transforming growth factor beta binding protein 1 [Source:HGNC Symbol;Acc:HGNC:6714]	2	protein_coding
ENSG00000049449	7.93789	7.65274	7.94718	7.76842	7.30603	6.98068	7.24649	7.0767	7.78683	7.56888	7.9756	8.027	8.07436	7.90459	7.80144	7.609	ENSG00000049449	RCN1	reticulocalbin 1 [Source:HGNC Symbol;Acc:HGNC:9934]	11	protein_coding
ENSG00000049540	1.87475	0.763821	1.63712	0.696517	0.386243	-0.134161	0.483885	-0.081713	-0.0378173	-0.551955	1.53306	0.196925	1.29518	0.312584	0.153776	-1.06011	ENSG00000049540	ELN	elastin [Source:HGNC Symbol;Acc:HGNC:3327]	7	protein_coding
ENSG00000049541	5.21196	5.60723	5.28115	5.70641	5.27876	5.79986	5.22593	5.70719	5.48005	5.94377	5.56213	5.94466	5.32244	5.88765	5.56991	5.83881	ENSG00000049541	RFC2	replication factor C subunit 2 [Source:HGNC Symbol;Acc:HGNC:9970]	7	protein_coding
ENSG00000049618	5.04091	6.24904	5.01431	6.37956	5.14546	6.47059	5.09118	6.44451	5.15239	6.47674	4.99694	6.29115	4.95707	6.27351	5.06896	6.48219	ENSG00000049618	ARID1B	AT-rich interaction domain 1B [Source:HGNC Symbol;Acc:HGNC:18040]	6	protein_coding
ENSG00000049656	7.44261	7.69984	7.49328	7.89729	7.47788	8.00146	7.47082	7.89283	7.90871	8.24562	7.91684	8.0577	7.87937	7.95241	7.89874	8.17882	ENSG00000049656	CLPTM1L	CLPTM1 like [Source:HGNC Symbol;Acc:HGNC:24308]	5	protein_coding
ENSG00000049759	5.92447	6.38634	6.00515	6.46141	6.36161	6.74735	6.32493	6.75555	6.11955	6.51934	5.62454	6.13005	5.82313	6.21245	6.0969	6.58243	ENSG00000049759	NEDD4L	NEDD4 like E3 ubiquitin protein ligase [Source:HGNC Symbol;Acc:HGNC:7728]	18	protein_coding
ENSG00000049769	0.747249	1.18705	1.0357	1.12642	0.95574	1.26094	1.04601	1.54427	0.873765	1.29137	1.20383	1.05501	0.7105	1.26906	0.986704	1.0316	ENSG00000049769	PPP1R3F	protein phosphatase 1 regulatory subunit 3F [Source:HGNC Symbol;Acc:HGNC:14944]	X	protein_coding
ENSG00000049860	6.7575	6.99155	6.73722	7.07651	6.52506	6.93312	6.63348	6.97197	6.4644	6.68132	6.49655	6.77293	6.53694	6.64012	6.38648	6.70524	ENSG00000049860	HEXB	hexosaminidase subunit beta [Source:HGNC Symbol;Acc:HGNC:4879]	5	protein_coding
ENSG00000049883	3.19927	3.67692	3.38213	3.94677	3.03812	3.79101	3.01228	3.81125	3.10152	3.81004	3.27044	3.83136	3.16888	3.77202	2.93929	3.77063	ENSG00000049883	PTCD2	pentatricopeptide repeat domain 2 [Source:HGNC Symbol;Acc:HGNC:25734]	5	protein_coding
ENSG00000050130	2.89067	4.3614	3.04823	4.54894	3.07271	4.52798	2.97671	4.46872	3.12958	4.59164	3.30675	4.77117	3.03433	4.66448	3.00989	4.49126	ENSG00000050130	JKAMP	JNK1/MAPK8 associated membrane protein [Source:HGNC Symbol;Acc:HGNC:20184]	14	protein_coding
ENSG00000050327	4.53563	6.52142	4.89387	6.58432	4.65065	6.40658	4.71524	6.34643	4.6036	6.32133	5.02371	6.76208	4.91642	6.70773	4.5789	6.40393	ENSG00000050327	ARHGEF5	Rho guanine nucleotide exchange factor 5 [Source:HGNC Symbol;Acc:HGNC:13209]	7	protein_coding
ENSG00000050344	7.47938	7.66858	7.54423	7.77797	6.76654	6.951	6.62632	6.91799	7.9219	8.06747	8.56567	8.64531	8.69488	8.69061	7.91463	8.11511	ENSG00000050344	NFE2L3	NFE2 like bZIP transcription factor 3 [Source:HGNC Symbol;Acc:HGNC:7783]	7	protein_coding
ENSG00000050393	5.69926	5.4651	5.78622	5.54965	5.95011	5.80063	5.85401	5.72634	6.25999	5.94139	5.93315	5.67285	5.99615	5.58494	6.2296	5.93587	ENSG00000050393	MCUR1	mitochondrial calcium uniporter regulator 1 [Source:HGNC Symbol;Acc:HGNC:21097]	6	protein_coding
ENSG00000050405	6.97488	8.31551	7.09511	8.39046	7.16211	8.31832	7.14722	8.28772	6.96014	8.29939	7.06804	8.44206	7.05676	8.30244	6.92653	8.24371	ENSG00000050405	LIMA1	LIM domain and actin binding 1 [Source:HGNC Symbol;Acc:HGNC:24636]	12	protein_coding
ENSG00000050426	5.34591	5.39662	5.14943	5.41165	5.23705	5.25858	5.35376	5.25862	5.06667	5.0051	5.17577	5.45642	5.09162	5.34626	4.90626	5.0576	ENSG00000050426	LETMD1	LETM1 domain containing 1 [Source:HGNC Symbol;Acc:HGNC:24241]	12	protein_coding
ENSG00000050748	4.53499	5.29556	4.51526	5.39203	4.75251	5.6529	4.84174	5.67052	4.70439	5.56528	4.33691	5.23431	4.27378	5.13442	4.63036	5.54885	ENSG00000050748	MAPK9	mitogen-activated protein kinase 9 [Source:HGNC Symbol;Acc:HGNC:6886]	5	protein_coding
ENSG00000050820	7.35412	7.57834	7.27886	7.75033	6.92013	7.43567	6.89791	7.37883	7.34057	7.80704	7.8328	8.1353	7.69645	8.03431	7.33876	7.76315	ENSG00000050820	BCAR1	BCAR1 scaffold protein, Cas family member [Source:HGNC Symbol;Acc:HGNC:971]	16	protein_coding
ENSG00000051009	5.92486	5.90712	5.85217	5.99318	5.88043	6.1446	5.98829	6.01471	5.93946	6.1116	5.99305	6.26296	5.93974	6.18624	5.89392	6.03828	ENSG00000051009	FHIP1B	FHF complex subunit HOOK interacting protein 1B [Source:HGNC Symbol;Acc:HGNC:25378]	11	protein_coding
ENSG00000051108	5.64367	5.53685	5.64649	5.6978	5.51102	5.49269	5.5933	5.41763	5.70546	5.49056	5.53436	5.87361	5.49791	5.71092	5.85359	5.59568	ENSG00000051108	HERPUD1	homocysteine inducible ER protein with ubiquitin like domain 1 [Source:HGNC Symbol;Acc:HGNC:13744]	16	protein_coding
ENSG00000051128	1.74145	1.0872	1.82273	0.69931	2.15844	1.20815	1.90862	1.27428	2.05831	1.62125	2.11666	0.949056	1.94409	1.48128	2.44501	1.63845	ENSG00000051128	HOMER3	homer scaffold protein 3 [Source:HGNC Symbol;Acc:HGNC:17514]	19	protein_coding
ENSG00000051180	4.15783	4.98557	4.31295	5.10537	4.24453	5.04468	4.24197	4.91463	4.18964	5.05443	4.46239	5.11555	4.26935	4.98868	4.26151	4.91872	ENSG00000051180	RAD51	RAD51 recombinase [Source:HGNC Symbol;Acc:HGNC:9817]	15	protein_coding
ENSG00000051341	5.06921	6.12031	4.94844	5.97726	4.17157	5.10917	4.35751	5.15212	4.60058	5.2451	4.8941	5.8854	5.10844	5.86858	4.63911	5.42384	ENSG00000051341	POLQ	DNA polymerase theta [Source:HGNC Symbol;Acc:HGNC:9186]	3	protein_coding
ENSG00000051382	4.42077	5.55005	4.57388	5.69737	4.84369	5.99585	4.96391	5.86513	4.79328	5.89776	4.44295	5.68342	4.44069	5.52263	4.75179	5.89034	ENSG00000051382	PIK3CB	phosphatidylinositol-4,5-bisphosphate 3-kinase catalytic subunit beta [Source:HGNC Symbol;Acc:HGNC:8976]	3	protein_coding
ENSG00000051523	10.28	7.93027	10.0758	8.03186	10.2581	7.99596	10.2694	7.87138	10.3126	8.11147	10.2771	8.19975	10.3767	8.12646	10.2161	8.03886	ENSG00000051523	CYBA	cytochrome b-245 alpha chain [Source:HGNC Symbol;Acc:HGNC:2577]	16	protein_coding
ENSG00000051596	5.20231	5.42593	5.34413	5.51339	5.39266	5.56486	5.21085	5.46557	5.32171	5.5369	5.25034	5.36228	5.02036	5.27208	5.33303	5.36417	ENSG00000051596	THOC3	THO complex subunit 3 [Source:HGNC Symbol;Acc:HGNC:19072]	5	protein_coding
ENSG00000051620	7.88267	6.01879	7.78803	6.18686	8.36597	6.44958	8.10525	6.36093	8.23177	6.36105	7.65843	6.07834	7.74592	5.90966	8.09307	6.22294	ENSG00000051620	HEBP2	heme binding protein 2 [Source:HGNC Symbol;Acc:HGNC:15716]	6	protein_coding
ENSG00000051825	3.40337	5.34793	3.45352	5.37322	3.51083	5.36245	3.59509	5.39095	3.5594	5.39209	3.11802	5.12552	3.26781	5.04693	3.50044	5.44822	ENSG00000051825	MPHOSPH9	M-phase phosphoprotein 9 [Source:HGNC Symbol;Acc:HGNC:7215]	12	protein_coding
ENSG00000052126	4.43295	5.33528	4.56846	5.25796	4.59271	5.27035	4.66976	5.35299	4.42756	5.08285	4.28168	4.94468	4.15003	4.858	4.50022	5.14172	ENSG00000052126	PLEKHA5	pleckstrin homology domain containing A5 [Source:HGNC Symbol;Acc:HGNC:30036]	12	protein_coding
ENSG00000052344	7.06759	6.75028	6.91823	6.89102	6.61542	6.45573	6.64836	6.34066	6.40185	6.1671	7.27341	6.82196	6.95617	6.71235	6.45816	6.21854	ENSG00000052344	PRSS8	serine protease 8 [Source:HGNC Symbol;Acc:HGNC:9491]	16	protein_coding
ENSG00000052723	5.14044	5.34485	5.06938	5.39043	5.06397	5.28502	4.96612	5.27267	5.20202	5.42092	5.16263	5.50701	5.17982	5.38081	5.21646	5.46743	ENSG00000052723	SIKE1	suppressor of IKBKE 1 [Source:HGNC Symbol;Acc:HGNC:26119]	1	protein_coding
ENSG00000052749	5.85831	6.20289	5.97484	6.44252	5.73647	6.38583	5.75722	6.21439	5.93874	6.55708	6.04413	6.60621	6.0129	6.4679	6.051	6.50446	ENSG00000052749	RRP12	ribosomal RNA processing 12 homolog [Source:HGNC Symbol;Acc:HGNC:29100]	10	protein_coding
ENSG00000052795	4.84498	5.70675	4.88483	5.72391	4.543	5.36058	4.37424	5.40261	4.50926	5.44862	5.04144	5.9094	5.25681	5.86483	4.43779	5.39348	ENSG00000052795	FNIP2	folliculin interacting protein 2 [Source:HGNC Symbol;Acc:HGNC:29280]	4	protein_coding
ENSG00000052802	6.45771	6.21217	6.17729	6.3801	6.09765	5.94045	6.11212	5.83101	6.27742	6.01886	6.52396	6.46932	6.25583	6.15472	6.34746	5.96169	ENSG00000052802	MSMO1	methylsterol monooxygenase 1 [Source:HGNC Symbol;Acc:HGNC:10545]	4	protein_coding
ENSG00000052841	6.20842	6.37616	6.18802	6.42671	5.99523	6.36444	6.07372	6.29489	6.01156	6.19039	6.37375	6.64571	6.51216	6.55688	5.94614	6.21822	ENSG00000052841	TTC17	tetratricopeptide repeat domain 17 [Source:HGNC Symbol;Acc:HGNC:25596]	11	protein_coding
ENSG00000053254	2.85999	3.54733	2.70822	3.50753	3.45759	4.28265	3.55156	4.13079	3.5975	4.46292	2.99146	3.88379	2.96339	3.84011	3.6028	4.4661	ENSG00000053254	FOXN3	forkhead box N3 [Source:HGNC Symbol;Acc:HGNC:1928]	14	protein_coding
ENSG00000053371	5.19721	5.63999	5.17975	5.73176	5.74358	6.15087	5.72759	6.06664	5.40111	5.89943	5.05389	5.50809	4.68057	5.3377	5.46401	5.74468	ENSG00000053371	AKR7A2	aldo-keto reductase family 7 member A2 [Source:HGNC Symbol;Acc:HGNC:389]	1	protein_coding
ENSG00000053372	7.13084	6.55882	6.97792	6.75215	7.45161	6.84001	6.92058	6.73962	7.45222	6.9528	7.01402	6.7055	6.96675	6.58451	7.22153	6.82512	ENSG00000053372	MRTO4	MRT4 homolog, ribosome maturation factor [Source:HGNC Symbol;Acc:HGNC:18477]	1	protein_coding
ENSG00000053501	3.91119	2.52594	3.96917	2.9476	4.35475	3.0438	4.29212	3.11964	4.47583	3.09625	4.02591	3.07143	3.83064	2.866	4.29266	3.14338	ENSG00000053501	USE1	unconventional SNARE in the ER 1 [Source:HGNC Symbol;Acc:HGNC:30882]	19	protein_coding
ENSG00000053702	-0.586262	0.432183	-0.924678	0.458484	-0.0987131	0.209254	-0.890895	0.119328	-0.00476733	0.179883	-0.930508	0.0689211	-0.841296	-0.736348	-0.580623	0.333324	ENSG00000053702	NRIP2	nuclear receptor interacting protein 2 [Source:HGNC Symbol;Acc:HGNC:23078]	12	protein_coding
ENSG00000053747	4.34427	5.30119	4.47202	5.20171	3.75717	4.78018	4.11836	4.92032	5.78828	6.30246	5.89748	6.55134	6.12125	6.64288	5.93632	6.5073	ENSG00000053747	LAMA3	laminin subunit alpha 3 [Source:HGNC Symbol;Acc:HGNC:6483]	18	protein_coding
ENSG00000053770	4.57459	4.82634	4.67831	4.83076	4.44146	4.8745	4.49998	4.75823	4.55423	4.7991	4.64838	4.90307	4.42584	4.7805	4.51053	4.70964	ENSG00000053770	AP5M1	adaptor related protein complex 5 subunit mu 1 [Source:HGNC Symbol;Acc:HGNC:20192]	14	protein_coding
ENSG00000053900	4.10581	4.46426	4.15349	4.53353	4.2409	4.49247	4.14588	4.6092	4.13778	4.59366	4.14167	4.48598	4.04149	4.39355	4.15445	4.48718	ENSG00000053900	ANAPC4	anaphase promoting complex subunit 4 [Source:HGNC Symbol;Acc:HGNC:19990]	4	protein_coding
ENSG00000053918	5.69664	5.42209	5.75217	5.51231	5.57137	5.65096	5.86291	5.59375	5.83549	5.71849	5.7934	5.4799	5.75242	5.40165	5.79349	5.68134	ENSG00000053918	KCNQ1	potassium voltage-gated channel subfamily Q member 1 [Source:HGNC Symbol;Acc:HGNC:6294]	11	protein_coding
ENSG00000054116	6.25019	5.5976	6.27453	5.74746	6.20154	5.64483	6.08342	5.58714	6.39385	5.83532	6.40786	5.88356	6.35115	5.79904	6.37564	5.78963	ENSG00000054116	TRAPPC3	trafficking protein particle complex subunit 3 [Source:HGNC Symbol;Acc:HGNC:19942]	1	protein_coding
ENSG00000054118	6.54893	7.5715	6.64569	7.66686	6.60522	7.62735	6.64814	7.53545	6.56654	7.64264	6.61799	7.74852	6.4484	7.67409	6.6508	7.64485	ENSG00000054118	THRAP3	thyroid hormone receptor associated protein 3 [Source:HGNC Symbol;Acc:HGNC:22964]	1	protein_coding
ENSG00000054148	7.03719	5.26365	6.77137	5.39786	7.16172	5.44774	7.15947	5.51375	7.0947	5.44899	6.7767	5.14508	6.67797	5.15323	7.11196	5.39034	ENSG00000054148	PHPT1	phosphohistidine phosphatase 1 [Source:HGNC Symbol;Acc:HGNC:30033]	9	protein_coding
ENSG00000054179	5.43467	4.27122	5.2175	4.4323	5.32741	4.44814	5.27574	4.48087	4.889	3.95899	5.28295	3.95954	5.12018	3.88742	4.8704	3.9376	ENSG00000054179	ENTPD2	ectonucleoside triphosphate diphosphohydrolase 2 [Source:HGNC Symbol;Acc:HGNC:3364]	9	protein_coding
ENSG00000054219	4.78907	5.99862	4.71007	6.1751	4.87557	6.16446	4.80162	6.01792	4.82885	6.15806	4.93179	6.26143	4.92367	6.08642	4.7394	6.01285	ENSG00000054219	LY75	lymphocyte antigen 75 [Source:HGNC Symbol;Acc:HGNC:6729]	2	protein_coding
ENSG00000054267	5.01895	5.85957	5.03668	5.86104	4.70632	5.53088	4.77008	5.56214	4.77642	5.68056	5.09848	5.96133	5.17156	5.90441	4.77224	5.58122	ENSG00000054267	ARID4B	AT-rich interaction domain 4B [Source:HGNC Symbol;Acc:HGNC:15550]	1	protein_coding
ENSG00000054277	3.9847	3.33264	3.92578	3.62115	3.76654	3.6217	3.99177	3.70385	3.7965	3.30917	3.86941	3.08192	3.79517	3.26592	4.01769	3.46118	ENSG00000054277	OPN3	opsin 3 [Source:HGNC Symbol;Acc:HGNC:14007]	1	protein_coding
ENSG00000054282	2.8782	3.55451	2.9599	3.39164	2.89786	3.39271	2.96401	3.39607	3.01793	3.46954	2.8811	3.74017	2.97026	3.8174	2.95103	3.62217	ENSG00000054282	SDCCAG8	SHH signaling and ciliogenesis regulator SDCCAG8 [Source:HGNC Symbol;Acc:HGNC:10671]	1	protein_coding
ENSG00000054392	-0.169968	-0.104619	-0.300771	-0.0891861	-0.957712	-0.193072	-0.364112	0.323544	-0.258318	0.236366	-0.162279	-0.262153	-0.230014	0.198024	0.10972	0.588629	ENSG00000054392	HHAT	hedgehog acyltransferase [Source:HGNC Symbol;Acc:HGNC:18270]	1	protein_coding
ENSG00000054523	4.60777	5.90589	4.54261	6.08322	4.91057	6.44759	4.90993	6.3058	5.11145	6.44792	4.27962	5.90615	4.39058	5.82726	4.96076	6.46119	ENSG00000054523	KIF1B	kinesin family member 1B [Source:HGNC Symbol;Acc:HGNC:16636]	1	protein_coding
ENSG00000054598	3.51394	3.60799	3.44387	3.95268	3.12714	3.76006	3.2374	3.64252	3.09374	3.63411	3.85335	3.99124	3.62233	3.73757	3.17664	3.47826	ENSG00000054598	FOXC1	forkhead box C1 [Source:HGNC Symbol;Acc:HGNC:3800]	6	protein_coding
ENSG00000054611	4.01001	4.68896	4.18277	4.72708	4.64334	4.8986	4.57569	4.9977	4.27098	4.78232	4.1956	4.68279	3.98587	4.55237	4.29264	4.75291	ENSG00000054611	TBC1D22A	TBC1 domain family member 22A [Source:HGNC Symbol;Acc:HGNC:1309]	22	protein_coding
ENSG00000054654	4.42785	6.52233	4.45677	6.38413	4.75251	6.80873	4.91787	6.60302	5.04463	6.7782	4.30988	6.57631	4.54076	6.70004	5.05087	7.0911	ENSG00000054654	SYNE2	spectrin repeat containing nuclear envelope protein 2 [Source:HGNC Symbol;Acc:HGNC:17084]	14	protein_coding
ENSG00000054690	3.53026	3.87473	3.55545	3.98526	3.64248	4.07053	3.62314	4.03496	3.28328	3.84187	3.12419	3.80903	3.28716	3.69807	3.19602	3.81113	ENSG00000054690	PLEKHH1	pleckstrin homology, MyTH4 and FERM domain containing H1 [Source:HGNC Symbol;Acc:HGNC:17733]	14	protein_coding
ENSG00000054793	4.94153	6.64622	5.12334	6.57492	6.01659	7.4663	6.19507	7.45919	5.84716	7.26474	4.6866	6.50818	4.87621	6.61637	5.74714	7.35939	ENSG00000054793	ATP9A	ATPase phospholipid transporting 9A (putative) [Source:HGNC Symbol;Acc:HGNC:13540]	20	protein_coding
ENSG00000054965	4.45149	4.95969	4.57609	5.09622	5.07351	5.43283	5.07653	5.55928	4.90306	5.20124	4.00691	4.6469	4.10627	4.58008	4.81488	5.37607	ENSG00000054965	FAM168A	family with sequence similarity 168 member A [Source:HGNC Symbol;Acc:HGNC:28999]	11	protein_coding
ENSG00000054967	3.83736	3.86951	3.5307	4.14614	3.29953	3.72843	3.43409	3.664	3.93712	4.45672	4.30973	4.67433	4.43279	4.5477	3.98659	4.27096	ENSG00000054967	RELT	RELT TNF receptor [Source:HGNC Symbol;Acc:HGNC:13764]	11	protein_coding
ENSG00000055044	7.12674	6.6803	7.19444	6.84309	7.14206	7.00049	6.95983	6.8682	7.20021	6.92493	7.0677	6.8278	7.04431	6.70228	7.09083	6.86018	ENSG00000055044	NOP58	NOP58 ribonucleoprotein [Source:HGNC Symbol;Acc:HGNC:29926]	2	protein_coding
ENSG00000055070	7.03344	7.29968	7.06118	7.41082	7.25269	7.60457	7.19969	7.56484	7.19948	7.6712	7.15389	7.36686	7.07762	7.29814	7.28571	7.62736	ENSG00000055070	SZRD1	SUZ RNA binding domain containing 1 [Source:HGNC Symbol;Acc:HGNC:30232]	1	protein_coding
ENSG00000055118	2.02701	2.09009	2.19216	2.24225	2.08332	2.35659	2.22455	2.54804	1.49313	1.57275	1.80763	1.46307	1.48292	1.62346	1.27342	1.97313	ENSG00000055118	KCNH2	potassium voltage-gated channel subfamily H member 2 [Source:HGNC Symbol;Acc:HGNC:6251]	7	protein_coding
ENSG00000055130	6.56569	7.12457	6.58036	7.24384	6.27421	7.05534	6.27597	6.9969	6.28397	7.2058	6.74891	7.30846	6.64997	7.21681	6.42282	7.13251	ENSG00000055130	CUL1	cullin 1 [Source:HGNC Symbol;Acc:HGNC:2551]	7	protein_coding
ENSG00000055147	3.04899	3.22917	3.21926	3.33291	3.2403	3.58327	3.36003	3.44918	3.31446	3.62423	2.96889	3.54798	3.08815	3.3994	3.16054	3.53399	ENSG00000055147	FAM114A2	family with sequence similarity 114 member A2 [Source:HGNC Symbol;Acc:HGNC:1333]	5	protein_coding
ENSG00000055163	3.14647	4.03333	3.06098	3.95411	3.85359	4.48473	3.81197	4.48085	3.35818	4.15015	2.94452	3.48743	3.00125	3.49468	3.31645	4.23404	ENSG00000055163	CYFIP2	cytoplasmic FMR1 interacting protein 2 [Source:HGNC Symbol;Acc:HGNC:13760]	5	protein_coding
ENSG00000055208	5.17607	6.41621	5.11566	6.451	4.91208	6.39246	4.93488	6.38875	5.01618	6.5163	5.18295	6.5813	5.29	6.51831	5.01549	6.61603	ENSG00000055208	TAB2	TGF-beta activated kinase 1 (MAP3K7) binding protein 2 [Source:HGNC Symbol;Acc:HGNC:17075]	6	protein_coding
ENSG00000055211	4.14929	4.63547	4.16972	4.80613	4.08132	4.54789	4.03664	4.55692	3.99517	4.63263	4.40107	4.74231	4.08379	4.64712	4.10622	4.56949	ENSG00000055211	GINM1	glycosylated integral membrane protein 1 [Source:HGNC Symbol;Acc:HGNC:21074]	6	protein_coding
ENSG00000055332	7.48025	8.75482	7.5601	8.73723	5.48792	6.71758	5.47347	6.93153	6.19738	7.70256	7.45088	8.66151	7.55168	8.60366	6.23725	7.98331	ENSG00000055332	EIF2AK2	eukaryotic translation initiation factor 2 alpha kinase 2 [Source:HGNC Symbol;Acc:HGNC:9437]	2	protein_coding
ENSG00000055483	5.65352	6.24565	5.62944	6.35019	5.34663	6.27795	5.24424	6.19282	5.39056	6.41075	5.69775	6.50293	5.78461	6.46543	5.38534	6.41026	ENSG00000055483	USP36	ubiquitin specific peptidase 36 [Source:HGNC Symbol;Acc:HGNC:20062]	17	protein_coding
ENSG00000055609	5.50375	7.02532	5.57507	7.02786	5.53882	7.16374	5.5286	7.01251	5.52518	7.04381	5.13664	7.02849	5.47067	7.03665	5.53652	7.20421	ENSG00000055609	KMT2C	lysine methyltransferase 2C [Source:HGNC Symbol;Acc:HGNC:13726]	7	protein_coding
ENSG00000055917	6.74925	7.41397	6.76665	7.44323	6.59723	7.38101	6.64608	7.41555	6.60729	7.44125	6.81111	7.41821	6.81675	7.36023	6.68052	7.46152	ENSG00000055917	PUM2	pumilio RNA binding family member 2 [Source:HGNC Symbol;Acc:HGNC:14958]	2	protein_coding
ENSG00000055950	6.13842	5.28604	6.1046	5.35795	6.34061	5.60219	6.22777	5.52326	6.28553	5.538	6.02982	5.17954	6.14722	5.05992	6.291	5.40257	ENSG00000055950	MRPL43	mitochondrial ribosomal protein L43 [Source:HGNC Symbol;Acc:HGNC:14517]	10	protein_coding
ENSG00000056050	3.36701	2.94258	3.34373	2.70103	3.29255	2.87285	3.03769	3.07078	3.36259	2.88064	3.60967	2.85182	3.37674	2.81638	3.34998	2.9566	ENSG00000056050	HPF1	histone PARylation factor 1 [Source:HGNC Symbol;Acc:HGNC:26051]	4	protein_coding
ENSG00000056097	5.65049	6.75348	5.7146	6.79336	5.58954	6.94476	5.63901	6.9763	5.66851	7.02741	5.70684	6.72776	5.75402	6.67054	5.79089	6.99453	ENSG00000056097	ZFR	zinc finger RNA binding protein [Source:HGNC Symbol;Acc:HGNC:17277]	5	protein_coding
ENSG00000056277	2.65939	2.6837	2.60136	2.49379	1.90134	2.29117	1.94928	2.40696	2.65826	2.63511	2.70439	2.86083	3.05287	2.92482	2.43676	2.64033	ENSG00000056277	ZNF280C	zinc finger protein 280C [Source:HGNC Symbol;Acc:HGNC:25955]	X	protein_coding
ENSG00000056558	0.59242	-0.42986	0.723342	-0.532316	0.179792	-1.07675	0.624748	-0.161883	0.721691	-0.114391	0.921286	0.143104	1.11925	0.517565	1.16996	0.25692	ENSG00000056558	TRAF1	TNF receptor associated factor 1 [Source:HGNC Symbol;Acc:HGNC:12031]	9	protein_coding
ENSG00000056586	4.64917	6.14904	4.60233	6.30469	4.5912	6.50259	4.6435	6.4045	4.71032	6.49179	4.65497	6.20038	4.64944	6.12171	4.66882	6.50317	ENSG00000056586	RC3H2	ring finger and CCCH-type domains 2 [Source:HGNC Symbol;Acc:HGNC:21461]	9	protein_coding
ENSG00000056736	4.00411	4.05404	4.12501	3.97566	3.95404	4.01131	3.98291	3.94923	4.55131	4.63446	4.6819	5.07044	4.63831	5.06254	4.49126	4.67235	ENSG00000056736	IL17RB	interleukin 17 receptor B [Source:HGNC Symbol;Acc:HGNC:18015]	3	protein_coding
ENSG00000056972	3.50727	3.608	3.51697	3.64748	3.67189	3.5945	3.48543	3.50217	3.65226	3.20356	3.56015	3.64647	3.51789	3.60222	3.47469	3.49708	ENSG00000056972	TRAF3IP2	TRAF3 interacting protein 2 [Source:HGNC Symbol;Acc:HGNC:1343]	6	protein_coding
ENSG00000057019	7.00412	7.98025	7.22868	7.96793	6.9811	7.95768	7.27763	8.08055	8.26175	9.05533	7.87875	8.75433	8.16458	8.78488	8.55514	9.17659	ENSG00000057019	DCBLD2	discoidin, CUB and LCCL domain containing 2 [Source:HGNC Symbol;Acc:HGNC:24627]	3	protein_coding
ENSG00000057149	-2.72322	-1.85044	-3.60658	-2.48449	-3.61264	-3.13903	-6.38648	-2.96924	-0.258318	0.659214	-1.80118	0.12334	-2.21752	-0.00659398	-0.301594	0.571175	ENSG00000057149	SERPINB3	serpin family B member 3 [Source:HGNC Symbol;Acc:HGNC:10569]	18	protein_coding
ENSG00000057252	2.69133	3.16474	2.58325	3.38963	2.48957	2.92942	2.28332	2.74775	3.615	4.49197	3.90638	4.7252	3.42335	4.35129	3.15242	4.23529	ENSG00000057252	SOAT1	sterol O-acyltransferase 1 [Source:HGNC Symbol;Acc:HGNC:11177]	1	protein_coding
ENSG00000057294	4.31754	5.91897	4.62156	5.82978	4.65579	6.15383	4.89581	6.30775	4.19411	5.94522	4.27954	5.73317	4.25029	5.69206	4.4264	5.98854	ENSG00000057294	PKP2	plakophilin 2 [Source:HGNC Symbol;Acc:HGNC:9024]	12	protein_coding
ENSG00000057608	7.45311	8.44097	7.53851	8.57218	7.85166	8.66065	7.87686	8.59335	7.68091	8.59635	7.62299	8.55472	7.408	8.43457	7.66682	8.56048	ENSG00000057608	GDI2	GDP dissociation inhibitor 2 [Source:HGNC Symbol;Acc:HGNC:4227]	10	protein_coding
ENSG00000057657	-0.80384	0.928096	-1.22192	0.779853	-1.19872	-0.0465858	-2.13855	0.524751	-0.722721	0.568636	1.06389	1.7983	0.952402	2.0638	-1.22908	0.693872	ENSG00000057657	PRDM1	PR/SET domain 1 [Source:HGNC Symbol;Acc:HGNC:9346]	6	protein_coding
ENSG00000057663	4.80136	5.46063	4.74755	5.63558	4.84289	5.57784	4.77654	5.64719	4.84116	5.68134	4.77905	5.61165	4.71607	5.50165	4.78193	5.66388	ENSG00000057663	ATG5	autophagy related 5 [Source:HGNC Symbol;Acc:HGNC:589]	6	protein_coding
ENSG00000057704	2.62795	3.36441	2.1806	3.45854	3.00149	3.9503	2.61634	3.78832	2.94072	3.68633	2.83607	3.79284	2.73024	3.57722	2.48004	3.60318	ENSG00000057704	TMCC3	transmembrane and coiled-coil domain family 3 [Source:HGNC Symbol;Acc:HGNC:29199]	12	protein_coding
ENSG00000057757	5.63031	5.73244	5.59337	5.9543	5.64996	5.96348	5.60469	5.85413	5.4337	5.83916	5.42791	5.74372	5.43452	5.64849	5.36908	5.76999	ENSG00000057757	PITHD1	PITH domain containing 1 [Source:HGNC Symbol;Acc:HGNC:25022]	1	protein_coding
ENSG00000057935	5.63326	5.01099	5.71359	5.07044	5.74975	5.03237	5.78938	5.09649	5.74684	4.91631	5.58942	4.95361	5.72722	4.85895	5.77335	4.96526	ENSG00000057935	MTA3	metastasis associated 1 family member 3 [Source:HGNC Symbol;Acc:HGNC:23784]	2	protein_coding
ENSG00000058056	3.24899	4.21641	3.34632	4.16204	3.58981	4.56058	3.67003	4.63155	3.32647	4.2799	2.91059	3.61815	2.89856	3.56041	3.17698	4.54119	ENSG00000058056	USP13	ubiquitin specific peptidase 13 [Source:HGNC Symbol;Acc:HGNC:12611]	3	protein_coding
ENSG00000058063	4.48548	6.05659	4.62064	6.11152	4.78169	6.59158	4.94623	6.67252	4.78807	6.4348	4.34655	5.85815	4.3201	5.83383	4.90363	6.5136	ENSG00000058063	ATP11B	ATPase phospholipid transporting 11B (putative) [Source:HGNC Symbol;Acc:HGNC:13553]	3	protein_coding
ENSG00000058085	3.33536	4.6861	3.76749	4.46616	3.47833	4.26786	3.92072	4.56318	6.29162	7.15831	5.51533	6.51127	5.99579	6.80822	6.53455	7.41816	ENSG00000058085	LAMC2	laminin subunit gamma 2 [Source:HGNC Symbol;Acc:HGNC:6493]	1	protein_coding
ENSG00000058262	8.20224	8.53146	8.2067	8.73153	7.97368	8.72307	8.0639	8.6151	8.27263	8.92291	8.32283	8.89962	8.3473	8.81159	8.32447	8.89323	ENSG00000058262	SEC61A1	SEC61 translocon subunit alpha 1 [Source:HGNC Symbol;Acc:HGNC:18276]	3	protein_coding
ENSG00000058272	4.76679	6.18219	4.82183	6.14548	4.81738	6.07867	4.77365	6.03844	4.85805	6.20271	5.0522	6.35748	5.08782	6.30464	4.78974	6.22548	ENSG00000058272	PPP1R12A	protein phosphatase 1 regulatory subunit 12A [Source:HGNC Symbol;Acc:HGNC:7618]	12	protein_coding
ENSG00000058335	-0.532538	0.204012	-0.49157	0.127789	-0.871555	0.286388	-1.21208	0.0186889	-0.651463	0.436523	-0.159133	0.354278	-0.498084	0.242856	-0.539862	0.720515	ENSG00000058335	RASGRF1	Ras protein specific guanine nucleotide releasing factor 1 [Source:HGNC Symbol;Acc:HGNC:9875]	15	protein_coding
ENSG00000058453	3.34335	2.72796	3.02924	2.77571	3.3655	2.87443	3.4128	2.8234	3.01691	2.64776	3.10983	2.44205	3.01429	2.50079	3.09143	2.89172	ENSG00000058453	CROCC	ciliary rootlet coiled-coil, rootletin [Source:HGNC Symbol;Acc:HGNC:21299]	1	protein_coding
ENSG00000058600	5.44033	6.02069	5.51054	6.23827	5.38869	6.04259	5.36404	5.98559	5.37349	6.15558	5.66696	6.2346	5.6518	6.10652	5.43285	6.08159	ENSG00000058600	POLR3E	RNA polymerase III subunit E [Source:HGNC Symbol;Acc:HGNC:30347]	16	protein_coding
ENSG00000058668	3.35406	4.84015	3.4797	4.89696	3.64654	4.94937	3.79467	4.94525	4.85423	5.94853	4.38525	5.85126	4.58494	5.81759	4.7985	6.08981	ENSG00000058668	ATP2B4	ATPase plasma membrane Ca2+ transporting 4 [Source:HGNC Symbol;Acc:HGNC:817]	1	protein_coding
ENSG00000058673	6.43263	7.2764	6.2855	7.26129	6.15841	7.12143	6.23234	7.1654	6.3421	7.16753	6.34918	7.36958	6.37252	7.31878	6.29382	7.21125	ENSG00000058673	ZC3H11A	zinc finger CCCH-type containing 11A [Source:HGNC Symbol;Acc:HGNC:29093]	1	protein_coding
ENSG00000058729	4.57706	3.99061	4.54266	4.16685	4.29779	4.19609	4.15558	3.96069	4.36635	4.04885	4.62461	4.22014	4.7258	4.14245	4.46208	4.00196	ENSG00000058729	RIOK2	RIO kinase 2 [Source:HGNC Symbol;Acc:HGNC:18999]	5	protein_coding
ENSG00000058799	3.303	3.53127	3.16454	3.58534	3.1633	3.52254	3.21529	3.51081	3.05963	3.39239	3.43038	3.69915	3.31359	3.41743	3.24443	3.48456	ENSG00000058799	YIPF1	Yip1 domain family member 1 [Source:HGNC Symbol;Acc:HGNC:25231]	1	protein_coding
ENSG00000058804	5.64822	7.00821	5.69492	7.18801	5.89356	7.25474	5.90267	7.24078	5.92168	7.38575	5.58005	6.86945	5.6775	6.72508	5.91288	7.30851	ENSG00000058804	NDC1	NDC1 transmembrane nucleoporin [Source:HGNC Symbol;Acc:HGNC:25525]	1	protein_coding
ENSG00000058866	-1.13826	1.16612	-0.26871	0.974944	-1.93569	-0.817104	-1.10108	0.0663857	-1.19361	0.172707	0.435859	1.48646	0.907489	2.10253	-0.63472	0.722583	ENSG00000058866	DGKG	diacylglycerol kinase gamma [Source:HGNC Symbol;Acc:HGNC:2853]	3	protein_coding
ENSG00000059122	3.90614	3.94658	3.7943	4.15497	3.85834	4.12831	3.64281	3.98883	3.74747	4.16931	3.88412	4.19669	3.77703	3.99426	3.72329	3.95887	ENSG00000059122	FLYWCH1	FLYWCH-type zinc finger 1 [Source:HGNC Symbol;Acc:HGNC:25404]	16	protein_coding
ENSG00000059145	2.21829	3.90015	2.22391	4.11126	2.30663	4.36175	2.5759	4.09872	2.42354	4.56639	2.2783	4.08716	2.14266	3.78538	2.44258	4.36146	ENSG00000059145	UNKL	unk like zinc finger [Source:HGNC Symbol;Acc:HGNC:14184]	16	protein_coding
ENSG00000059377	3.88443	3.53127	4.03005	3.7393	3.85834	3.77139	4.09229	3.51081	3.84	3.87148	3.77603	3.80839	3.79717	3.68111	4.1326	3.85896	ENSG00000059377	TBXAS1	thromboxane A synthase 1 [Source:HGNC Symbol;Acc:HGNC:11609]	7	protein_coding
ENSG00000059378	7.59591	7.80904	7.47461	7.84842	4.68125	5.11363	4.52266	5.23468	5.66415	6.3779	7.80884	8.20152	7.87373	8.19097	5.6804	6.58289	ENSG00000059378	PARP12	poly(ADP-ribose) polymerase family member 12 [Source:HGNC Symbol;Acc:HGNC:21919]	7	protein_coding
ENSG00000059573	7.43846	7.56566	7.35543	7.72576	7.78246	7.91924	7.73189	7.87808	7.53949	7.68568	7.04117	7.37695	6.83092	7.19121	7.48954	7.64707	ENSG00000059573	ALDH18A1	aldehyde dehydrogenase 18 family member A1 [Source:HGNC Symbol;Acc:HGNC:9722]	10	protein_coding
ENSG00000059588	4.7027	5.67963	4.63871	5.68478	4.49109	5.77368	4.75882	5.79652	4.45983	5.60049	4.13226	5.35362	4.45442	5.29074	4.47951	5.62306	ENSG00000059588	TARBP1	TAR (HIV-1) RNA binding protein 1 [Source:HGNC Symbol;Acc:HGNC:11568]	1	protein_coding
ENSG00000059691	3.84839	3.86007	3.99414	3.82088	4.04386	3.97502	4.12626	4.02889	3.97113	3.89699	3.69398	3.80374	3.68499	3.82702	3.94612	3.85665	ENSG00000059691	GATB	glutamyl-tRNA amidotransferase subunit B [Source:HGNC Symbol;Acc:HGNC:8849]	4	protein_coding
ENSG00000059728	3.93375	4.72537	4.07182	4.76936	3.81677	4.5089	3.92298	4.45423	3.94603	4.60577	4.46277	5.15405	4.25597	5.16745	4.10374	4.63612	ENSG00000059728	MXD1	MAX dimerization protein 1 [Source:HGNC Symbol;Acc:HGNC:6761]	2	protein_coding
ENSG00000059758	3.66984	4.46314	3.70227	4.37079	2.97557	3.68864	3.09935	3.67942	3.33435	4.06067	4.28082	4.9487	4.05442	4.92076	3.36411	4.02663	ENSG00000059758	CDK17	cyclin dependent kinase 17 [Source:HGNC Symbol;Acc:HGNC:8750]	12	protein_coding
ENSG00000059769	3.69956	3.1197	3.64148	3.17493	3.16231	3.19391	3.18104	3.21997	3.39883	3.25661	3.52266	3.25481	3.40927	3.11287	3.50127	3.0785	ENSG00000059769	DNAJC25	DnaJ heat shock protein family (Hsp40) member C25 [Source:HGNC Symbol;Acc:HGNC:34187]	9	protein_coding
ENSG00000060069	4.51767	4.78049	4.52899	4.97245	4.30474	4.78997	4.34569	4.6904	4.48871	4.9041	4.71023	5.03454	4.63745	5.00836	4.54092	4.88022	ENSG00000060069	CTDP1	CTD phosphatase subunit 1 [Source:HGNC Symbol;Acc:HGNC:2498]	18	protein_coding
ENSG00000060138	8.54811	7.82411	8.61786	8.03963	8.70628	8.2677	8.62103	8.10762	8.86834	8.3922	8.65165	8.11058	8.58123	7.92048	8.84996	8.26369	ENSG00000060138	YBX3	Y-box binding protein 3 [Source:HGNC Symbol;Acc:HGNC:2428]	12	protein_coding
ENSG00000060140	3.37984	3.92567	3.27742	3.96565	3.44514	3.58327	3.31569	3.47371	3.20592	3.46505	3.627	4.37754	3.58003	4.23554	3.34523	3.34611	ENSG00000060140	STYK1	serine/threonine/tyrosine kinase 1 [Source:HGNC Symbol;Acc:HGNC:18889]	12	protein_coding
ENSG00000060237	6.6231	7.6529	6.70189	7.72014	6.69224	7.78128	6.71435	7.76666	6.79975	7.86	6.50195	7.61403	6.58282	7.56261	6.82503	7.93659	ENSG00000060237	WNK1	WNK lysine deficient protein kinase 1 [Source:HGNC Symbol;Acc:HGNC:14540]	12	protein_coding
ENSG00000060339	6.93352	6.6771	6.96516	6.84983	7.01242	6.81354	6.74812	6.74697	6.95801	6.86866	6.8467	6.76211	7.03839	6.62637	6.87955	6.81099	ENSG00000060339	CCAR1	cell division cycle and apoptosis regulator 1 [Source:HGNC Symbol;Acc:HGNC:24236]	10	protein_coding
ENSG00000060491	8.70421	7.9527	8.54806	8.01644	7.62117	6.82106	7.49549	6.73916	7.89613	7.2769	9.02535	8.39774	8.93823	8.30512	7.85677	7.22756	ENSG00000060491	OGFR	opioid growth factor receptor [Source:HGNC Symbol;Acc:HGNC:15768]	20	protein_coding
ENSG00000060558	4.50433	4.30399	4.53581	4.38265	4.14598	3.86428	4.14389	3.88791	4.73878	4.43766	5.09156	4.72028	5.15181	4.71639	4.78455	4.62758	ENSG00000060558	GNA15	G protein subunit alpha 15 [Source:HGNC Symbol;Acc:HGNC:4383]	19	protein_coding
ENSG00000060642	3.85373	4.09514	3.74608	4.264	4.01639	4.33432	4.06782	4.32293	3.87663	4.13214	3.83689	4.17045	3.67353	4.1868	3.62303	4.13339	ENSG00000060642	PIGV	phosphatidylinositol glycan anchor biosynthesis class V [Source:HGNC Symbol;Acc:HGNC:26031]	1	protein_coding
ENSG00000060688	5.3982	6.23032	5.51553	6.31543	5.3217	6.18117	5.50264	6.1609	5.4716	6.3488	5.53332	6.28648	5.20207	6.15433	5.40028	6.30799	ENSG00000060688	SNRNP40	small nuclear ribonucleoprotein U5 subunit 40 [Source:HGNC Symbol;Acc:HGNC:30857]	1	protein_coding
ENSG00000060749	5.14043	6.43824	5.16344	6.4964	5.40605	7.10827	5.53796	7.00489	5.49485	7.12577	4.967	6.48513	5.20149	6.32167	5.55099	7.10429	ENSG00000060749	QSER1	glutamine and serine rich 1 [Source:HGNC Symbol;Acc:HGNC:26154]	11	protein_coding
ENSG00000060762	5.09056	4.03784	4.89194	4.31106	5.06397	4.31509	4.76644	4.24476	4.89497	4.10824	4.70661	3.76121	4.53598	3.56109	4.6858	3.8046	ENSG00000060762	MPC1	mitochondrial pyruvate carrier 1 [Source:HGNC Symbol;Acc:HGNC:21606]	6	protein_coding
ENSG00000060971	6.65113	6.07073	6.67729	6.1861	6.78066	6.2089	6.80506	6.14411	6.69705	6.01608	6.48454	6.00888	6.55405	5.95218	6.6949	5.91881	ENSG00000060971	ACAA1	acetyl-CoA acyltransferase 1 [Source:HGNC Symbol;Acc:HGNC:82]	3	protein_coding
ENSG00000061273	6.82635	6.56431	6.77253	6.59589	6.52341	6.41217	6.48504	6.40833	6.66407	6.43197	7.01911	6.66566	7.22971	6.71373	6.7063	6.51779	ENSG00000061273	HDAC7	histone deacetylase 7 [Source:HGNC Symbol;Acc:HGNC:14067]	12	protein_coding
ENSG00000061656	5.68672	4.17091	5.43386	4.03703	5.82949	4.05833	5.73473	4.38185	5.39267	3.89632	5.49868	3.98987	5.34577	3.82895	5.37376	4.10642	ENSG00000061656	SPAG4	sperm associated antigen 4 [Source:HGNC Symbol;Acc:HGNC:11214]	20	protein_coding
ENSG00000061676	7.01745	7.87754	7.05371	7.92974	7.14137	8.07482	7.13647	8.06964	7.25898	8.09018	7.12253	7.99153	7.16044	7.88551	7.32528	8.09157	ENSG00000061676	NCKAP1	NCK associated protein 1 [Source:HGNC Symbol;Acc:HGNC:7666]	2	protein_coding
ENSG00000061794	6.73559	7.27034	6.85319	7.39729	6.73599	7.48952	6.69717	7.3989	6.68269	7.4217	6.66584	7.23165	6.64954	7.11235	6.76416	7.34445	ENSG00000061794	MRPS35	mitochondrial ribosomal protein S35 [Source:HGNC Symbol;Acc:HGNC:16635]	12	protein_coding
ENSG00000061936	5.90439	5.52317	5.96812	5.66061	5.82385	5.51771	5.80552	5.50785	5.97508	5.54709	5.97812	5.65703	6.05749	5.6165	5.92206	5.46106	ENSG00000061936	SFSWAP	splicing factor SWAP [Source:HGNC Symbol;Acc:HGNC:10790]	12	protein_coding
ENSG00000061938	7.32194	6.99266	7.34589	7.0203	7.28541	7.00948	7.39555	7.01141	7.39619	7.11982	7.38488	7.15189	7.59548	7.20552	7.47977	7.24941	ENSG00000061938	TNK2	tyrosine kinase non receptor 2 [Source:HGNC Symbol;Acc:HGNC:19297]	3	protein_coding
ENSG00000061987	3.35784	4.89165	3.26379	4.88715	3.31569	4.93369	3.439	4.89164	3.31223	4.80611	3.0454	4.81803	3.10565	4.65583	3.31887	4.83738	ENSG00000061987	MON2	MON2 homolog, regulator of endosome-to-Golgi trafficking [Source:HGNC Symbol;Acc:HGNC:29177]	12	protein_coding
ENSG00000062038	3.87135	3.56058	4.04929	3.10129	4.09464	3.23794	4.21618	3.68314	3.97406	3.25799	3.91602	3.0162	4.0205	3.47757	4.03733	3.78597	ENSG00000062038	CDH3	cadherin 3 [Source:HGNC Symbol;Acc:HGNC:1762]	16	protein_coding
ENSG00000062194	5.94966	6.76439	6.01771	6.83852	5.69389	6.44095	5.63485	6.51122	5.73318	6.59683	6.28158	7.01682	6.24092	6.96839	5.69631	6.57774	ENSG00000062194	GPBP1	GC-rich promoter binding protein 1 [Source:HGNC Symbol;Acc:HGNC:29520]	5	protein_coding
ENSG00000062282	4.65823	4.34212	4.65133	4.40505	4.87128	4.82029	4.84174	4.75034	4.90682	4.66191	4.62844	4.2455	4.63142	4.21359	4.78456	4.6175	ENSG00000062282	DGAT2	diacylglycerol O-acyltransferase 2 [Source:HGNC Symbol;Acc:HGNC:16940]	11	protein_coding
ENSG00000062370	0.136921	1.38012	0.518117	1.06341	0.258325	1.35471	0.327766	1.32844	0.473344	1.10042	0.706162	0.949056	0.617983	1.20397	0.217434	1.15	ENSG00000062370	ZNF112	zinc finger protein 112 [Source:HGNC Symbol;Acc:HGNC:12892]	19	protein_coding
ENSG00000062485	6.63429	8.0157	6.8328	8.25196	7.17841	8.46013	7.25675	8.38032	7.24805	8.60945	6.93144	8.22564	6.72608	8.07193	7.28087	8.54702	ENSG00000062485	CS	citrate synthase [Source:HGNC Symbol;Acc:HGNC:2422]	12	protein_coding
ENSG00000062582	6.05174	5.41219	6.12002	5.61469	6.422	5.75674	6.37039	5.68874	6.31488	5.7511	5.9672	5.46955	5.75402	5.41583	6.36835	5.72236	ENSG00000062582	MRPS24	mitochondrial ribosomal protein S24 [Source:HGNC Symbol;Acc:HGNC:14510]	7	protein_coding
ENSG00000062598	4.90388	5.27407	4.89371	5.21806	4.86345	5.24289	4.83813	5.13404	4.88001	5.18317	5.09986	5.52486	5.12996	5.50947	4.98686	5.25354	ENSG00000062598	ELMO2	engulfment and cell motility 2 [Source:HGNC Symbol;Acc:HGNC:17233]	20	protein_coding
ENSG00000062650	5.61647	6.8901	5.6319	7.00274	5.58433	6.86833	5.47344	6.81223	5.63994	6.92528	5.59827	6.98175	5.77956	6.88499	5.56278	6.92829	ENSG00000062650	WAPL	WAPL cohesin release factor [Source:HGNC Symbol;Acc:HGNC:23293]	10	protein_coding
ENSG00000062716	7.37292	6.98411	7.36409	6.98161	7.49766	6.95194	7.59	6.94674	7.75491	7.27185	7.50501	7.34344	7.56877	7.36803	7.72551	7.18935	ENSG00000062716	VMP1	vacuole membrane protein 1 [Source:HGNC Symbol;Acc:HGNC:29559]	17	protein_coding
ENSG00000062725	4.24357	5.02693	4.29831	5.07177	4.25414	5.09289	4.31136	5.04236	4.14655	4.87773	4.19689	4.8409	4.00599	4.77151	4.19852	4.95925	ENSG00000062725	APPBP2	amyloid beta precursor protein binding protein 2 [Source:HGNC Symbol;Acc:HGNC:622]	17	protein_coding
ENSG00000062822	6.77445	7.04069	6.74677	6.96896	6.54091	6.72233	6.47751	6.6745	6.58763	6.87158	6.78652	7.08018	6.83568	7.08581	6.57638	6.89714	ENSG00000062822	POLD1	DNA polymerase delta 1, catalytic subunit [Source:HGNC Symbol;Acc:HGNC:9175]	19	protein_coding
ENSG00000063046	7.46516	8.00471	7.52083	8.23387	8.72005	8.93421	8.69224	8.84867	8.46876	8.81564	7.29485	8.08833	7.4186	8.00742	8.43435	8.7585	ENSG00000063046	EIF4B	eukaryotic translation initiation factor 4B [Source:HGNC Symbol;Acc:HGNC:3285]	12	protein_coding
ENSG00000063169	5.33045	5.02012	5.30407	5.03805	5.31509	5.16034	5.35121	5.01452	5.2241	5.07344	5.25845	4.99973	5.3765	5.11955	5.26498	5.11151	ENSG00000063169	BICRA	BRD4 interacting chromatin remodeling complex associated protein [Source:HGNC Symbol;Acc:HGNC:4332]	19	protein_coding
ENSG00000063176	5.5368	5.69578	5.48377	5.84335	5.89104	6.10328	5.7457	5.99348	5.44459	5.58623	5.1718	5.46454	5.18409	5.38038	5.26339	5.59503	ENSG00000063176	SPHK2	sphingosine kinase 2 [Source:HGNC Symbol;Acc:HGNC:18859]	19	protein_coding
ENSG00000063177	11.3737	9.26124	11.2728	9.4696	11.741	9.74095	11.6808	9.66353	11.6601	9.69993	11.1513	9.51585	11.2469	9.40532	11.5522	9.61017	ENSG00000063177	RPL18	ribosomal protein L18 [Source:HGNC Symbol;Acc:HGNC:10310]	19	protein_coding
ENSG00000063180	2.59399	2.06089	2.48324	1.5656	2.19235	1.25329	2.11735	1.81387	1.29091	0.694854	1.79405	0.535888	1.61449	1.20397	0.566099	0.945991	ENSG00000063180	CA11	carbonic anhydrase 11 [Source:HGNC Symbol;Acc:HGNC:1370]	19	protein_coding
ENSG00000063241	7.21322	6.41072	7.08604	6.51808	7.04116	6.47145	6.89733	6.39227	6.99924	6.38436	7.14159	6.38547	6.88694	6.28461	6.93622	6.37141	ENSG00000063241	ISOC2	isochorismatase domain containing 2 [Source:HGNC Symbol;Acc:HGNC:26278]	19	protein_coding
ENSG00000063244	9.31046	8.90884	9.22338	9.11156	9.46207	9.15503	9.31464	8.99026	9.51905	9.18962	9.30807	9.08352	9.27369	8.95867	9.47491	9.06096	ENSG00000063244	U2AF2	U2 small nuclear RNA auxiliary factor 2 [Source:HGNC Symbol;Acc:HGNC:23156]	19	protein_coding
ENSG00000063245	8.6441	8.21188	8.6148	8.3505	8.73829	8.41237	8.65198	8.28196	8.58094	8.23754	8.73263	8.18156	8.56817	8.08334	8.58788	8.19359	ENSG00000063245	EPN1	epsin 1 [Source:HGNC Symbol;Acc:HGNC:21604]	19	protein_coding
ENSG00000063322	6.16856	6.09244	6.15705	6.13581	6.21452	6.22896	6.07679	6.15057	6.14264	6.04613	6.13108	6.09143	6.10954	5.94827	6.02135	6.02141	ENSG00000063322	MED29	mediator complex subunit 29 [Source:HGNC Symbol;Acc:HGNC:23074]	19	protein_coding
ENSG00000063438	1.31494	1.8979	1.20943	-1.19254	1.98282	1.38723	1.97546	1.98422	1.2048	-1.45702	-1.81115	0.926721	-1.94135	-0.963518	1.37052	-0.315213	ENSG00000063438	AHRR	aryl hydrocarbon receptor repressor [Source:HGNC Symbol;Acc:HGNC:346]	5	protein_coding
ENSG00000063587	3.77766	3.99061	3.88616	3.98842	3.7823	4.14474	3.72856	4.12034	3.66437	3.9304	3.69616	4.06949	3.85153	3.99083	3.62303	3.95887	ENSG00000063587	ZNF275	zinc finger protein 275 [Source:HGNC Symbol;Acc:HGNC:13069]	X	protein_coding
ENSG00000063601	5.16869	5.83908	5.06309	6.02898	5.40928	6.12762	5.2952	6.00135	5.48005	6.24558	5.15401	6.22406	5.18923	6.00346	5.38938	6.18959	ENSG00000063601	MTMR1	myotubularin related protein 1 [Source:HGNC Symbol;Acc:HGNC:7449]	X	protein_coding
ENSG00000063660	4.5714	4.21001	4.58927	4.05197	4.57595	4.4142	4.73311	4.59097	4.67697	4.38363	4.5808	3.86453	4.63142	4.08087	4.87534	4.71501	ENSG00000063660	GPC1	glypican 1 [Source:HGNC Symbol;Acc:HGNC:4449]	2	protein_coding
ENSG00000063761	1.83802	2.03709	1.64556	2.22317	1.95361	2.15072	1.91273	1.94085	1.53955	1.94079	2.09468	2.14556	1.96616	1.86788	1.68721	1.96714	ENSG00000063761	ADCK1	aarF domain containing kinase 1 [Source:HGNC Symbol;Acc:HGNC:19038]	14	protein_coding
ENSG00000063854	5.46947	4.32596	5.23881	4.41425	5.34649	4.40942	5.26112	4.37752	5.26094	4.35292	5.31554	4.04967	5.40681	4.13307	5.26082	4.33217	ENSG00000063854	HAGH	hydroxyacylglutathione hydrolase [Source:HGNC Symbol;Acc:HGNC:4805]	16	protein_coding
ENSG00000063978	5.12744	6.48317	5.28992	6.59622	5.20449	6.41689	5.13659	6.40676	5.0712	6.50234	5.48607	6.72558	5.2728	6.58032	5.17029	6.49864	ENSG00000063978	RNF4	ring finger protein 4 [Source:HGNC Symbol;Acc:HGNC:10067]	4	protein_coding
ENSG00000064012	5.81884	5.80517	5.66054	5.83239	5.47259	5.45278	5.39141	5.47542	5.73463	5.66974	6.16	6.13331	6.07286	6.03125	5.67728	5.60843	ENSG00000064012	CASP8	caspase 8 [Source:HGNC Symbol;Acc:HGNC:1509]	2	protein_coding
ENSG00000064042	4.72152	5.32226	4.61205	5.45777	5.19453	5.56161	5.0857	5.63735	4.66131	5.3131	4.32516	5.3387	4.29464	5.12504	4.54195	5.27551	ENSG00000064042	LIMCH1	LIM and calponin homology domains 1 [Source:HGNC Symbol;Acc:HGNC:29191]	4	protein_coding
ENSG00000064102	6.68331	6.12948	6.76544	6.27171	6.57655	6.25543	6.49826	6.12087	6.78898	6.35747	6.79565	6.3118	6.69568	6.13344	6.8428	6.24939	ENSG00000064102	INTS13	integrator complex subunit 13 [Source:HGNC Symbol;Acc:HGNC:20174]	12	protein_coding
ENSG00000064115	5.77536	6.64371	5.77332	6.77336	6.36804	7.25513	6.37165	7.21581	6.40782	7.20662	5.7868	6.77306	5.87842	6.66174	6.31038	7.15541	ENSG00000064115	TM7SF3	transmembrane 7 superfamily member 3 [Source:HGNC Symbol;Acc:HGNC:23049]	12	protein_coding
ENSG00000064199	3.83066	2.83959	4.05426	2.85508	3.94599	3.49571	3.93419	3.42626	4.04603	2.96016	3.95053	2.55078	3.7806	2.37184	3.94753	3.18039	ENSG00000064199	SPA17	sperm autoantigenic protein 17 [Source:HGNC Symbol;Acc:HGNC:11210]	11	protein_coding
ENSG00000064225	1.11888	0.459855	1.21785	0.475766	1.32826	0.657274	0.979843	0.510698	1.36152	1.01829	1.18328	0.103303	1.14816	0.536548	1.61813	0.649704	ENSG00000064225	ST3GAL6	ST3 beta-galactoside alpha-2,3-sialyltransferase 6 [Source:HGNC Symbol;Acc:HGNC:18080]	3	protein_coding
ENSG00000064270	4.77393	5.59186	4.79609	5.6335	4.90554	5.78808	4.87325	5.68149	4.90855	5.85025	4.4926	5.61172	4.75895	5.50566	4.85408	5.80603	ENSG00000064270	ATP2C2	ATPase secretory pathway Ca2+ transporting 2 [Source:HGNC Symbol;Acc:HGNC:29103]	16	protein_coding
ENSG00000064309	1.90666	2.65272	2.04101	2.77167	2.59803	3.31726	2.73928	3.18322	2.05112	2.91022	1.33323	2.25404	1.3591	2.15874	2.02744	2.94795	ENSG00000064309	CDON	cell adhesion associated, oncogene regulated [Source:HGNC Symbol;Acc:HGNC:17104]	11	protein_coding
ENSG00000064313	5.42825	6.88968	5.43215	7.09554	5.30483	7.01735	5.30833	6.85105	5.34122	7.07607	5.4064	7.04434	5.48379	6.88035	5.38237	6.93482	ENSG00000064313	TAF2	TATA-box binding protein associated factor 2 [Source:HGNC Symbol;Acc:HGNC:11536]	8	protein_coding
ENSG00000064393	4.1716	4.59938	4.18567	4.58954	4.75082	5.19793	4.79032	5.29599	4.64813	5.2541	3.956	4.6641	4.07741	4.68377	4.71917	5.48639	ENSG00000064393	HIPK2	homeodomain interacting protein kinase 2 [Source:HGNC Symbol;Acc:HGNC:14402]	7	protein_coding
ENSG00000064419	6.7338	7.27448	6.84863	7.39463	6.93066	7.40007	6.85655	7.35562	6.96546	7.42598	6.83555	7.31827	6.79707	7.21313	6.90252	7.422	ENSG00000064419	TNPO3	transportin 3 [Source:HGNC Symbol;Acc:HGNC:17103]	7	protein_coding
ENSG00000064489	-0.0529845	1.02481	0.225958	1.29836	-0.169987	1.56614	0.66372	1.36011	-4.80788	1.29264	-0.207169	1.25278	-0.125649	1.43134	-0.85853	0.966116	ENSG00000064489	BORCS8-MEF2B	BORCS8-MEF2B readthrough [Source:HGNC Symbol;Acc:HGNC:39979]	19	protein_coding
ENSG00000064490	5.6257	4.46562	5.49781	4.47266	5.64051	4.37991	5.60216	4.38536	5.6649	4.63359	5.75057	4.74355	5.62009	4.72598	5.56702	4.55506	ENSG00000064490	RFXANK	regulatory factor X associated ankyrin containing protein [Source:HGNC Symbol;Acc:HGNC:9987]	19	protein_coding
ENSG00000064545	4.45842	4.07921	4.23122	4.19713	4.3857	4.26686	4.47538	4.1316	4.34582	4.26654	4.34973	4.27715	4.07741	4.27422	4.23356	4.22278	ENSG00000064545	TMEM161A	transmembrane protein 161A [Source:HGNC Symbol;Acc:HGNC:26020]	19	protein_coding
ENSG00000064547	3.27384	3.10876	3.26379	3.23631	3.1911	2.93967	3.13512	2.93925	2.96076	2.9296	3.14502	3.36444	3.19479	3.29458	3.15784	3.08929	ENSG00000064547	LPAR2	lysophosphatidic acid receptor 2 [Source:HGNC Symbol;Acc:HGNC:3168]	19	protein_coding
ENSG00000064601	7.82333	7.20217	7.66754	7.3649	7.74187	7.40024	7.75737	7.25461	7.80935	7.2989	7.82423	7.32669	7.64673	7.27474	7.71799	7.25688	ENSG00000064601	CTSA	cathepsin A [Source:HGNC Symbol;Acc:HGNC:9251]	20	protein_coding
ENSG00000064607	4.6939	5.08611	4.59909	5.17528	4.3403	5.32188	4.41685	5.25219	4.50635	5.35676	4.30376	4.98269	4.48914	4.87208	4.5461	5.32257	ENSG00000064607	SUGP2	SURP and G-patch domain containing 2 [Source:HGNC Symbol;Acc:HGNC:18641]	19	protein_coding
ENSG00000064651	7.44022	9.46274	7.36683	9.60989	7.66316	9.91297	7.76096	9.73621	8.07068	10.1157	7.59182	9.67696	7.59211	9.45531	8.03969	10.1013	ENSG00000064651	SLC12A2	solute carrier family 12 member 2 [Source:HGNC Symbol;Acc:HGNC:10911]	5	protein_coding
ENSG00000064652	1.43621	1.44461	1.86374	1.0741	2.05059	1.32425	2.03559	1.88874	1.79687	1.38889	1.59701	0.98235	1.77312	1.53183	1.97808	1.70471	ENSG00000064652	SNX24	sorting nexin 24 [Source:HGNC Symbol;Acc:HGNC:21533]	5	protein_coding
ENSG00000064666	7.92792	7.37044	7.87584	7.57026	8.42157	7.95834	8.37284	7.81807	8.42035	7.86126	7.9002	7.35488	7.70173	7.21589	8.38165	7.78299	ENSG00000064666	CNN2	calponin 2 [Source:HGNC Symbol;Acc:HGNC:2156]	19	protein_coding
ENSG00000064687	5.74881	5.3521	5.54063	5.24727	5.6837	5.34502	5.62928	5.36913	5.64305	5.17372	5.54299	5.14709	5.71015	5.16828	5.576	5.21554	ENSG00000064687	ABCA7	ATP binding cassette subfamily A member 7 [Source:HGNC Symbol;Acc:HGNC:37]	19	protein_coding
ENSG00000064703	4.60417	4.77666	4.72782	4.92896	4.25174	4.67248	4.19	4.53485	4.3327	4.76366	4.95333	5.03255	4.9192	4.95644	4.29878	4.63515	ENSG00000064703	DDX20	DEAD-box helicase 20 [Source:HGNC Symbol;Acc:HGNC:2743]	1	protein_coding
ENSG00000064726	5.36309	6.78239	5.50282	6.84067	5.6084	7.05449	5.64384	6.98757	5.56338	6.97258	5.39062	6.84985	5.49031	6.70503	5.59759	6.95764	ENSG00000064726	BTBD1	BTB domain containing 1 [Source:HGNC Symbol;Acc:HGNC:1120]	15	protein_coding
ENSG00000064763	4.69476	5.39916	4.6626	5.5991	4.8549	5.84793	4.77051	5.7241	4.86534	5.70619	4.71769	5.49342	4.57419	5.32555	4.60302	5.70497	ENSG00000064763	FAR2	fatty acyl-CoA reductase 2 [Source:HGNC Symbol;Acc:HGNC:25531]	12	protein_coding
ENSG00000064787	5.57877	5.75633	5.54153	5.66857	6.15189	6.21273	6.08447	6.25074	4.9862	4.73075	4.60283	4.55215	4.51492	4.48678	5.01773	4.97946	ENSG00000064787	BCAS1	brain enriched myelin associated protein 1 [Source:HGNC Symbol;Acc:HGNC:974]	20	protein_coding
ENSG00000064932	5.8668	5.95712	5.73302	6.14882	5.40228	5.67192	5.39201	5.60188	6.27771	6.57852	6.63094	6.8187	6.7078	6.70425	6.38231	6.51553	ENSG00000064932	SBNO2	strawberry notch homolog 2 [Source:HGNC Symbol;Acc:HGNC:29158]	19	protein_coding
ENSG00000064933	4.08693	4.82894	4.12512	4.97245	3.97775	4.89989	3.96777	4.80203	4.00218	4.83468	4.22119	4.9009	4.17539	4.86083	3.90987	4.81505	ENSG00000064933	PMS1	PMS1 homolog 1, mismatch repair system component [Source:HGNC Symbol;Acc:HGNC:9121]	2	protein_coding
ENSG00000064961	6.2908	5.77614	6.20774	5.84468	6.51413	6.0904	6.4327	6.12244	6.21788	5.92575	6.09104	5.52439	6.07485	5.36162	6.23921	5.91812	ENSG00000064961	HMG20B	high mobility group 20B [Source:HGNC Symbol;Acc:HGNC:5002]	19	protein_coding
ENSG00000064995	5.05147	4.96679	5.04487	4.95159	4.93767	5.05572	4.93376	4.87583	5.08235	5.10717	5.05401	4.96892	4.93541	4.78448	5.10517	4.96226	ENSG00000064995	TAF11	TATA-box binding protein associated factor 11 [Source:HGNC Symbol;Acc:HGNC:11544]	6	protein_coding
ENSG00000064999	4.16737	6.06291	4.29563	6.193	3.99648	6.11071	4.20878	6.03508	4.06955	6.04687	3.99657	6.05831	4.24473	6.03091	3.94946	6.14951	ENSG00000064999	ANKS1A	ankyrin repeat and sterile alpha motif domain containing 1A [Source:HGNC Symbol;Acc:HGNC:20961]	6	protein_coding
ENSG00000065000	6.66601	7.31354	6.64543	7.4791	6.81505	7.62227	6.81733	7.47791	6.69812	7.53231	6.57423	7.36937	6.58438	7.26117	6.77302	7.47609	ENSG00000065000	AP3D1	adaptor related protein complex 3 subunit delta 1 [Source:HGNC Symbol;Acc:HGNC:568]	19	protein_coding
ENSG00000065029	5.07373	4.61755	4.93989	4.53933	4.791	4.30342	4.91216	4.36883	4.89571	4.45894	4.98803	4.45864	5.02286	4.54184	4.86709	4.47035	ENSG00000065029	ZNF76	zinc finger protein 76 [Source:HGNC Symbol;Acc:HGNC:13149]	6	protein_coding
ENSG00000065054	8.00103	7.1727	7.96006	7.36257	8.02023	7.32551	7.94269	7.17567	7.8883	7.21603	8.12002	7.29692	7.9991	7.10481	7.85114	7.0771	ENSG00000065054	NHERF2	NHERF family PDZ scaffold protein 2 [Source:HGNC Symbol;Acc:HGNC:11076]	16	protein_coding
ENSG00000065057	5.99743	4.95414	5.83659	5.15654	5.8327	5.16394	5.78876	4.89495	5.89255	5.07851	5.84412	4.8111	5.78888	4.68057	5.80477	4.90313	ENSG00000065057	NTHL1	nth like DNA glycosylase 1 [Source:HGNC Symbol;Acc:HGNC:8028]	16	protein_coding
ENSG00000065060	4.54663	6.03615	4.57499	6.04435	3.97194	5.4746	4.07398	5.46456	4.3139	5.74473	4.65403	6.18228	4.71036	6.12837	4.36118	5.80229	ENSG00000065060	BLTP3A	bridge-like lipid transfer protein family member 3A [Source:HGNC Symbol;Acc:HGNC:21216]	6	protein_coding
ENSG00000065135	6.12466	6.62718	6.18064	6.77136	6.24144	6.90066	6.27287	6.83242	6.28362	6.92429	6.40661	6.78588	6.40169	6.70582	6.29596	6.91688	ENSG00000065135	GNAI3	G protein subunit alpha i3 [Source:HGNC Symbol;Acc:HGNC:4387]	1	protein_coding
ENSG00000065150	6.73291	8.11619	6.8467	8.34589	7.41357	8.74296	7.46735	8.62767	7.39405	8.85655	6.53753	8.25621	6.55306	8.09669	7.39665	8.77538	ENSG00000065150	IPO5	importin 5 [Source:HGNC Symbol;Acc:HGNC:6402]	13	protein_coding
ENSG00000065154	4.70923	5.09262	4.66385	4.92084	4.73974	5.30854	4.77276	5.30968	4.59601	4.82952	4.30376	4.56228	4.31735	4.62955	4.57676	5.05478	ENSG00000065154	OAT	ornithine aminotransferase [Source:HGNC Symbol;Acc:HGNC:8091]	10	protein_coding
ENSG00000065183	5.74246	6.66089	5.83753	6.84614	5.50299	6.83547	5.51779	6.6948	5.68367	6.79724	5.81335	6.87149	5.91055	6.73513	5.68604	6.7776	ENSG00000065183	WDR3	WD repeat domain 3 [Source:HGNC Symbol;Acc:HGNC:12755]	1	protein_coding
ENSG00000065243	4.68211	6.64154	4.85967	6.69207	4.70511	6.70026	4.8715	6.66194	4.84733	6.74611	4.87407	6.661	4.82196	6.59389	4.86626	6.72247	ENSG00000065243	PKN2	protein kinase N2 [Source:HGNC Symbol;Acc:HGNC:9406]	1	protein_coding
ENSG00000065268	5.6554	5.2183	5.62677	5.26079	5.69566	5.34644	5.68331	5.18895	5.65056	5.32962	5.63392	5.27183	5.44438	5.25393	5.70652	5.29177	ENSG00000065268	WDR18	WD repeat domain 18 [Source:HGNC Symbol;Acc:HGNC:17956]	19	protein_coding
ENSG00000065308	3.1972	4.73682	3.30698	4.69628	3.19862	4.80176	3.45115	4.85984	3.11177	4.86101	3.23624	4.76241	3.15697	4.60388	3.18198	4.90625	ENSG00000065308	TRAM2	translocation associated membrane protein 2 [Source:HGNC Symbol;Acc:HGNC:16855]	6	protein_coding
ENSG00000065328	4.44801	5.21565	4.49321	5.32035	4.11729	5.27011	4.19942	5.08641	4.55234	5.51001	4.64555	5.62181	4.61755	5.5838	4.56048	5.4331	ENSG00000065328	MCM10	minichromosome maintenance 10 replication initiation factor [Source:HGNC Symbol;Acc:HGNC:18043]	10	protein_coding
ENSG00000065357	3.74545	2.99602	3.85378	2.96493	3.34298	2.86809	3.56626	2.88043	3.58697	2.6351	3.91895	2.7779	3.99931	2.50075	3.79633	2.60607	ENSG00000065357	DGKA	diacylglycerol kinase alpha [Source:HGNC Symbol;Acc:HGNC:2849]	12	protein_coding
ENSG00000065361	7.59493	7.8278	7.56737	7.80569	7.85268	7.77759	7.79763	7.85567	7.58724	7.60734	7.40449	7.78406	7.50554	7.64992	7.50079	7.65966	ENSG00000065361	ERBB3	erb-b2 receptor tyrosine kinase 3 [Source:HGNC Symbol;Acc:HGNC:3431]	12	protein_coding
ENSG00000065413	-0.351966	1.23048	-0.267244	0.940318	-0.410223	1.38453	-0.503837	1.06051	-0.722721	1.17812	-0.3908	1.35706	0.0640472	1.30707	-0.489177	1.28125	ENSG00000065413	ANKRD44	ankyrin repeat domain 44 [Source:HGNC Symbol;Acc:HGNC:25259]	2	protein_coding
ENSG00000065427	8.25887	7.65567	8.29232	7.9311	8.31048	7.95766	8.28997	7.80556	8.48007	8.04867	8.46865	8.03023	8.32132	7.96202	8.52407	7.9468	ENSG00000065427	KARS1	lysyl-tRNA synthetase 1 [Source:HGNC Symbol;Acc:HGNC:6215]	16	protein_coding
ENSG00000065457	3.43364	4.59836	3.47039	4.68848	3.62647	4.67022	3.50989	4.6102	3.70992	4.8554	3.47567	4.73174	3.5104	4.56746	3.65985	4.71054	ENSG00000065457	ADAT1	adenosine deaminase tRNA specific 1 [Source:HGNC Symbol;Acc:HGNC:228]	16	protein_coding
ENSG00000065485	4.95137	4.63747	5.01426	4.82128	4.63049	4.58769	4.67219	4.56765	4.72882	4.69249	5.02999	4.94589	4.86077	4.91986	4.75983	4.6606	ENSG00000065485	PDIA5	protein disulfide isomerase family A member 5 [Source:HGNC Symbol;Acc:HGNC:24811]	3	protein_coding
ENSG00000065491	4.24842	4.46974	4.37888	4.45433	4.23593	4.37092	4.11629	4.45116	4.35772	4.65386	4.56364	4.83238	4.60421	4.76322	4.47924	4.7076	ENSG00000065491	TBC1D22B	TBC1 domain family member 22B [Source:HGNC Symbol;Acc:HGNC:21602]	6	protein_coding
ENSG00000065518	7.99016	6.37022	7.93393	6.49092	8.11849	6.70119	8.06673	6.62832	8.242	6.62881	7.9298	6.42435	7.73883	6.40699	8.21796	6.54144	ENSG00000065518	NDUFB4	NADH:ubiquinone oxidoreductase subunit B4 [Source:HGNC Symbol;Acc:HGNC:7699]	3	protein_coding
ENSG00000065526	5.92955	7.30594	5.87746	7.28564	5.68637	7.2352	5.7399	7.1392	5.6297	7.175	5.87347	7.16056	5.97961	7.1417	5.76893	7.21025	ENSG00000065526	SPEN	spen family transcriptional repressor [Source:HGNC Symbol;Acc:HGNC:17575]	1	protein_coding
ENSG00000065534	3.35356	4.51966	3.02375	4.42581	3.49504	4.77669	3.45397	4.67823	4.23452	5.45542	3.66412	5.12032	3.58659	4.97536	4.04335	5.34958	ENSG00000065534	MYLK	myosin light chain kinase [Source:HGNC Symbol;Acc:HGNC:7590]	3	protein_coding
ENSG00000065548	7.10257	6.89652	7.13255	7.12758	6.97693	7.0015	6.91115	6.93715	7.21526	7.15386	7.24438	7.12854	7.15053	6.875	7.1613	7.03515	ENSG00000065548	ZC3H15	zinc finger CCCH-type containing 15 [Source:HGNC Symbol;Acc:HGNC:29528]	2	protein_coding
ENSG00000065559	3.46144	4.13212	3.6424	4.21776	3.53463	4.33622	3.6345	4.44636	3.68172	4.38128	3.54223	4.24321	3.78946	4.23263	3.73602	4.44688	ENSG00000065559	MAP2K4	mitogen-activated protein kinase kinase 4 [Source:HGNC Symbol;Acc:HGNC:6844]	17	protein_coding
ENSG00000065600	2.4623	2.90692	2.59636	3.04588	2.42719	2.80003	2.43689	2.83295	2.35936	2.85383	2.60287	2.90198	2.71403	3.16942	2.64732	3.05866	ENSG00000065600	PACC1	proton activated chloride channel 1 [Source:HGNC Symbol;Acc:HGNC:25593]	1	protein_coding
ENSG00000065613	5.07091	6.65504	5.16344	6.71913	5.06329	6.80598	5.31526	6.7953	5.22882	6.90584	5.21132	6.73103	5.18453	6.69477	5.27061	6.91182	ENSG00000065613	SLK	STE20 like kinase [Source:HGNC Symbol;Acc:HGNC:11088]	10	protein_coding
ENSG00000065615	3.23818	4.25196	3.26928	4.28829	3.40766	4.50525	3.38337	4.47977	3.43397	4.51456	3.25069	4.31008	3.1528	4.05806	3.33585	4.38424	ENSG00000065615	CYB5R4	cytochrome b5 reductase 4 [Source:HGNC Symbol;Acc:HGNC:20147]	6	protein_coding
ENSG00000065618	5.71593	6.74271	5.89791	6.71572	5.79902	6.54055	5.9708	6.53631	7.13282	7.69409	6.83617	7.88425	6.94972	7.90241	7.30543	7.79423	ENSG00000065618	COL17A1	collagen type XVII alpha 1 chain [Source:HGNC Symbol;Acc:HGNC:2194]	10	protein_coding
ENSG00000065621	5.39233	4.49406	5.27979	4.63448	5.42958	4.73314	5.38295	4.72703	5.22764	4.48101	4.92713	4.10267	4.9007	4.02315	5.05523	4.5476	ENSG00000065621	GSTO2	glutathione S-transferase omega 2 [Source:HGNC Symbol;Acc:HGNC:23064]	10	protein_coding
ENSG00000065665	1.08078	1.16074	1.52439	1.03351	1.49162	1.13687	1.30938	1.32005	1.85886	1.16043	1.36889	1.23345	1.54722	1.13091	1.59822	1.32473	ENSG00000065665	SEC61A2	SEC61 translocon subunit alpha 2 [Source:HGNC Symbol;Acc:HGNC:17702]	10	protein_coding
ENSG00000065675	-0.943003	0.138424	-0.710415	-1.28013	-1.48823	-1.86894	-2.92705	-1.44986	-1.47191	-1.21015	-0.360607	0.143104	-0.599771	0.244945	-2.50919	-1.06011	ENSG00000065675	PRKCQ	protein kinase C theta [Source:HGNC Symbol;Acc:HGNC:9410]	10	protein_coding
ENSG00000065802	3.68173	4.11943	3.73821	4.21535	3.97775	4.94562	4.05335	4.85646	4.05098	4.80524	3.72686	4.23633	3.71158	4.20026	4.23356	4.75899	ENSG00000065802	ASB1	ankyrin repeat and SOCS box containing 1 [Source:HGNC Symbol;Acc:HGNC:16011]	2	protein_coding
[truncated: 13,405 more rows]
