# Supplementary material for: Pharmacological and genetic modulation of IL-32 expression in intestinal epithelial cells does not impact HIV-1 outgrowth in co-cultured CD4+ T-cells
Source: Front Immunol. 2026 May 26;17:1769388. doi: 10.3389/fimmu.2026.1769388 (PMC13247358; doi:10.3389/fimmu.2026.1769388)
Supplement: Supplementary file 5 [file Table3.xlsx]

## Sheet: stats_results
Supplemental File 3: Differentially expressed genes in IL32KO versus CTL IEC under constitutive conditions.
ensembl_gene_id	P.IL32-CTL.Medium	Padj.IL32-CTL.Medium	FC.IL32-CTL.Medium	hgnc_symbol	description	chromosome_name	gene_biotype
ENSG00000130487	0.00113161	0.999797	5.97499	KLHDC7B	kelch domain containing 7B [Source:HGNC Symbol;Acc:HGNC:25145]	22	protein_coding
ENSG00000110427	9.37358e-05	0.563188	2.83213	KIAA1549L	KIAA1549 like [Source:HGNC Symbol;Acc:HGNC:24836]	11	protein_coding
ENSG00000082497	0.000271757	0.563188	2.6065	SERTAD4	SERTA domain containing 4 [Source:HGNC Symbol;Acc:HGNC:25236]	1	protein_coding
ENSG00000205572	0.000504071	0.89019	2.54186	SERF1B	small EDRK-rich factor 1B [Source:HGNC Symbol;Acc:HGNC:10756]	5	protein_coding
ENSG00000015568	0.00115983	0.999797	2.3551	RGPD5	RANBP2 like and GRIP domain containing 5 [Source:HGNC Symbol;Acc:HGNC:32418]	2	protein_coding
ENSG00000124406	0.00172982	0.999797	1.95369	ATP8A1	ATPase phospholipid transporting 8A1 [Source:HGNC Symbol;Acc:HGNC:13531]	4	protein_coding
ENSG00000112149	0.000138621	0.563188	1.94731	CD83	CD83 molecule [Source:HGNC Symbol;Acc:HGNC:1703]	6	protein_coding
ENSG00000286619	0.00242926	0.999797	1.94237	PM20D1-AS1	PM20D1 antisense RNA 1 [Source:HGNC Symbol;Acc:HGNC:27633]	1	lncRNA
ENSG00000184292	0.00479584	0.999797	1.76333	TACSTD2	tumor associated calcium signal transducer 2 [Source:HGNC Symbol;Acc:HGNC:11530]	1	protein_coding
ENSG00000101974	0.00112172	0.999797	1.67452	ATP11C	ATPase phospholipid transporting 11C [Source:HGNC Symbol;Acc:HGNC:13554]	X	protein_coding
ENSG00000164674	0.000977274	0.999797	1.65551	SYTL3	synaptotagmin like 3 [Source:HGNC Symbol;Acc:HGNC:15587]	6	protein_coding
ENSG00000006210	0.000686486	0.969868	1.62283	CX3CL1	C-X3-C motif chemokine ligand 1 [Source:HGNC Symbol;Acc:HGNC:10647]	16	protein_coding
ENSG00000056558	0.00133967	0.999797	1.60685	TRAF1	TNF receptor associated factor 1 [Source:HGNC Symbol;Acc:HGNC:12031]	9	protein_coding
ENSG00000129116	8.74416e-05	0.563188	1.60041	PALLD	palladin, cytoskeletal associated protein [Source:HGNC Symbol;Acc:HGNC:17068]	4	protein_coding
ENSG00000145020	0.00417138	0.999797	1.59438	AMT	aminomethyltransferase [Source:HGNC Symbol;Acc:HGNC:473]	3	protein_coding
ENSG00000105329	0.0026373	0.999797	1.54683	TGFB1	transforming growth factor beta 1 [Source:HGNC Symbol;Acc:HGNC:11766]	19	protein_coding
ENSG00000234028	0.00416485	0.999797	1.5361	EIF2AK3-DT	EIF2AK3 divergent transcript [Source:HGNC Symbol;Acc:HGNC:54066]	2	lncRNA
ENSG00000070759	0.00174704	0.999797	1.52631	TESK2	testis associated actin remodelling kinase 2 [Source:HGNC Symbol;Acc:HGNC:11732]	1	protein_coding
ENSG00000158555	0.00146589	0.999797	1.48725	GDPD5	glycerophosphodiester phosphodiesterase domain containing 5 [Source:HGNC Symbol;Acc:HGNC:28804]	11	protein_coding
ENSG00000274180	0.000205334	0.563188	1.4797	NATD1	N-acetyltransferase domain containing 1 [Source:HGNC Symbol;Acc:HGNC:30770]	17	protein_coding
ENSG00000102098	0.00194415	0.999797	1.40328	SCML2	Scm polycomb group protein like 2 [Source:HGNC Symbol;Acc:HGNC:10581]	X	protein_coding
ENSG00000255750	0.00419337	0.999797	1.38681		novel transcript, antisense to SSPN	12	lncRNA
ENSG00000144036	0.00333263	0.999797	1.34076	EXOC6B	exocyst complex component 6B [Source:HGNC Symbol;Acc:HGNC:17085]	2	protein_coding
ENSG00000175806	0.00367618	0.999797	1.33095	MSRA	methionine sulfoxide reductase A [Source:HGNC Symbol;Acc:HGNC:7377]	8	protein_coding
ENSG00000196597	0.002448	0.999797	1.30665	ZNF782	zinc finger protein 782 [Source:HGNC Symbol;Acc:HGNC:33110]	9	protein_coding
ENSG00000204618	0.00187006	0.999797	1.30175	RNF39	ring finger protein 39 [Source:HGNC Symbol;Acc:HGNC:18064]	6	protein_coding
ENSG00000145476	0.00208838	0.999797	1.26575	CYP4V2	cytochrome P450 family 4 subfamily V member 2 [Source:HGNC Symbol;Acc:HGNC:23198]	4	protein_coding
ENSG00000249709	0.00323536	0.999797	-1.24567	ZNF564	zinc finger protein 564 [Source:HGNC Symbol;Acc:HGNC:31106]	19	protein_coding
ENSG00000153721	0.00410639	0.999797	-1.50137	CNKSR3	CNKSR family member 3 [Source:HGNC Symbol;Acc:HGNC:23034]	6	protein_coding
ENSG00000256028	0.00426527	0.999797	-1.50964		novel transcript	12	lncRNA
ENSG00000204103	0.00332613	0.999797	-1.51033	MAFB	MAF bZIP transcription factor B [Source:HGNC Symbol;Acc:HGNC:6408]	20	protein_coding
ENSG00000108551	0.00425921	0.999797	-1.55755	RASD1	ras related dexamethasone induced 1 [Source:HGNC Symbol;Acc:HGNC:15828]	17	protein_coding
ENSG00000141854	0.00469271	0.999797	-1.56945	MISP3	MISP family member 3 [Source:HGNC Symbol;Acc:HGNC:26963]	19	protein_coding
ENSG00000172058	0.00162999	0.999797	-1.58137	SERF1A	small EDRK-rich factor 1A [Source:HGNC Symbol;Acc:HGNC:10755]	5	protein_coding
ENSG00000285702	0.0021557	0.999797	-1.60436		novel transcript	7	lncRNA
ENSG00000198788	0.00101935	0.999797	-1.6751	MUC2	mucin 2, oligomeric mucus/gel-forming [Source:HGNC Symbol;Acc:HGNC:7512]	11	protein_coding
ENSG00000128917	0.00337537	0.999797	-1.67759	DLL4	delta like canonical Notch ligand 4 [Source:HGNC Symbol;Acc:HGNC:2910]	15	protein_coding
ENSG00000277075	0.00181129	0.999797	-1.8446	H2AC8	H2A clustered histone 8 [Source:HGNC Symbol;Acc:HGNC:4724]	6	protein_coding
ENSG00000259974	0.00139259	0.999797	-1.85746	LINC00261	long intergenic non-protein coding RNA 261 [Source:HGNC Symbol;Acc:HGNC:16189]	20	lncRNA
ENSG00000280614	0.00338784	0.999797	-2.11029		novel transcript, similar to YY1 associated myogenesis RNA 1 YAM1	21	lncRNA
ENSG00000280800	0.00338784	0.999797	-2.11029		novel transcript, similar to YY1 associated myogenesis RNA 1 YAM1	21	lncRNA
ENSG00000281181	0.00338784	0.999797	-2.11029		novel transcript, similar to YY1 associated myogenesis RNA 1 YAM1	21	lncRNA
ENSG00000107954	0.00222252	0.999797	-2.13264	NEURL1	neuralized E3 ubiquitin protein ligase 1 [Source:HGNC Symbol;Acc:HGNC:7761]	10	protein_coding
ENSG00000282885	0.00409127	0.999797	-2.24981		novel transcript	14	lncRNA
ENSG00000281383	0.000279043	0.563188	-2.4954		novel transcript, similar to YY1 associated myogenesis RNA 1 YAM1	21	lncRNA
ENSG00000262202	0.000576777	0.905412	-2.64248		novel transcript	17	lncRNA
ENSG00000288899	0.00266455	0.999797	-3.03363		novel transcript	19	lncRNA
ENSG00000283907	0.000216933	0.563188	-3.46636	NA	NA	NA	NA
ENSG00000259001	0.00089732	0.999797	-3.65216		ribonuclease P RNA component H1	14	lncRNA
ENSG00000106560	0.00333558	0.999797	-5.95284	GIMAP2	GTPase, IMAP family member 2 [Source:HGNC Symbol;Acc:HGNC:21789]	7	protein_coding

## Sheet: expression_matrix
ensembl_gene_id	IFNb_CTL (15)	IFNb_CTL (31)	IFNb_IL32 (19)	IFNb_IL32 (35)	Medium_CTL (13)	Medium_CTL (29)	Medium_IL32 (17)	Medium_IL32 (33)	TNFa_CTL (14)	TNFa_CTL (30)	TNFa_IFNb_CTL (16)	TNFa_IFNb_CTL (32)	TNFa_IFNb_IL32 (20)	TNFa_IFNb_IL32 (36)	TNFa_IL32 (18)	TNFa_IL32 (34)	ensembl_gene_id	hgnc_symbol	description	chromosome_name	gene_biotype
ENSG00000000003	4.5185	4.04829	4.49353	4.1675	4.71471	4.52212	4.89371	4.64694	4.77399	4.35053	4.49455	3.99124	4.58761	4.10332	4.94985	4.54659	ENSG00000000003	TSPAN6	tetraspanin 6 [Source:HGNC Symbol;Acc:HGNC:11858]	X	protein_coding
ENSG00000000419	5.2494	6.09371	5.32449	6.2318	5.38386	6.24495	5.21029	6.24249	5.43872	6.34511	5.4513	6.12148	4.99899	6.03805	5.39085	6.1784	ENSG00000000419	DPM1	dolichyl-phosphate mannosyltransferase subunit 1, catalytic [Source:HGNC Symbol;Acc:HGNC:3005]	20	protein_coding
ENSG00000000457	3.76882	3.9294	3.92367	3.90493	3.86487	3.84446	3.95008	3.86825	3.65746	3.72794	3.71964	3.73429	3.84494	3.78582	3.66739	3.81508	ENSG00000000457	SCYL3	SCY1 like pseudokinase 3 [Source:HGNC Symbol;Acc:HGNC:19285]	1	protein_coding
ENSG00000000460	3.68671	4.47945	3.7937	4.44414	3.81328	4.34679	3.5662	4.30165	3.87956	4.67901	3.92063	4.54819	3.81316	4.55363	3.96346	4.72547	ENSG00000000460	FIRRM	FIGNL1 interacting regulator of recombination and mitosis [Source:HGNC Symbol;Acc:HGNC:25565]	1	protein_coding
ENSG00000000971	5.10443	6.38535	5.13629	6.32557	4.02554	4.95777	3.69935	4.95319	3.24183	4.28735	4.78386	6.23726	4.76671	6.17677	3.10344	4.53391	ENSG00000000971	CFH	complement factor H [Source:HGNC Symbol;Acc:HGNC:4883]	1	protein_coding
ENSG00000001036	6.4257	6.59942	6.39073	6.74617	6.39832	6.64481	6.38394	6.54151	6.50956	6.69535	6.40113	6.7053	6.40259	6.61515	6.44565	6.58819	ENSG00000001036	FUCA2	alpha-L-fucosidase 2 [Source:HGNC Symbol;Acc:HGNC:4008]	6	protein_coding
ENSG00000001084	5.33981	6.56298	5.59824	6.70696	4.97447	6.23715	5.10165	6.22612	5.41697	6.5553	5.70761	6.90115	5.56447	6.76586	5.53651	6.5706	ENSG00000001084	GCLC	glutamate-cysteine ligase catalytic subunit [Source:HGNC Symbol;Acc:HGNC:4311]	6	protein_coding
ENSG00000001167	4.99605	5.29491	5.04319	5.41373	5.26097	5.5168	5.26771	5.47562	5.28887	5.63334	5.30285	5.62488	5.33255	5.48037	5.28428	5.61399	ENSG00000001167	NFYA	nuclear transcription factor Y subunit alpha [Source:HGNC Symbol;Acc:HGNC:7804]	6	protein_coding
ENSG00000001460	2.99705	3.03265	3.03305	2.82646	3.03255	3.00841	3.02503	2.95847	3.12452	2.99548	3.2155	3.02178	3.07635	2.6949	3.24444	2.72468	ENSG00000001460	STPG1	sperm tail PG-rich repeat containing 1 [Source:HGNC Symbol;Acc:HGNC:28070]	1	protein_coding
ENSG00000001461	4.85633	5.59045	4.93645	5.65395	5.14307	5.97669	5.23053	5.97228	5.08108	5.88995	4.67732	5.32898	4.71127	5.27951	5.0854	5.86436	ENSG00000001461	NIPAL3	NIPA like domain containing 3 [Source:HGNC Symbol;Acc:HGNC:25233]	1	protein_coding
ENSG00000001497	6.86345	6.45741	6.89382	6.64289	6.68692	6.52599	6.62946	6.39022	6.96882	6.73455	6.87155	6.61486	6.83392	6.53758	7.00416	6.65076	ENSG00000001497	LAS1L	LAS1 like ribosome biogenesis factor [Source:HGNC Symbol;Acc:HGNC:25726]	X	protein_coding
ENSG00000001561	3.18053	4.43155	3.05163	4.50222	3.27613	4.33622	3.26637	4.3106	3.15465	4.22921	3.38355	4.48984	3.39719	4.36861	3.00388	4.16512	ENSG00000001561	ENPP4	ectonucleotide pyrophosphatase/phosphodiesterase 4 [Source:HGNC Symbol;Acc:HGNC:3359]	6	protein_coding
ENSG00000001617	4.95565	4.7787	4.82015	4.82997	4.59499	4.36175	4.51966	4.486	3.99517	3.83596	4.77387	4.20023	4.73225	4.21653	4.1381	3.8541	ENSG00000001617	SEMA3F	semaphorin 3F [Source:HGNC Symbol;Acc:HGNC:10728]	3	protein_coding
ENSG00000001626	6.4284	7.62636	6.38132	7.60511	6.70806	7.85003	6.84279	7.87787	6.24248	7.2553	5.93739	7.0366	5.98705	6.84367	6.20129	7.29573	ENSG00000001626	CFTR	CF transmembrane conductance regulator [Source:HGNC Symbol;Acc:HGNC:1884]	7	protein_coding
ENSG00000001629	5.82953	7.18728	5.83383	7.18427	5.48412	6.7928	5.5125	6.78834	5.55399	6.88645	5.91365	7.23105	5.88287	7.16218	5.68416	6.92574	ENSG00000001629	ANKIB1	ankyrin repeat and IBR domain containing 1 [Source:HGNC Symbol;Acc:HGNC:22215]	7	protein_coding
ENSG00000001630	7.04613	7.37031	7.09314	7.55235	6.90613	7.40686	6.94265	7.3627	6.99804	7.26948	7.11299	7.50702	7.21865	7.2161	7.07407	7.29191	ENSG00000001630	CYP51A1	cytochrome P450 family 51 subfamily A member 1 [Source:HGNC Symbol;Acc:HGNC:2649]	7	protein_coding
ENSG00000001631	4.03281	5.04542	4.12217	4.94812	4.01436	4.89969	4.03313	4.94381	4.04567	4.85293	3.99158	5.05615	4.12987	4.87157	4.08096	4.92535	ENSG00000001631	KRIT1	KRIT1 ankyrin repeat containing [Source:HGNC Symbol;Acc:HGNC:1573]	7	protein_coding
ENSG00000002016	2.16473	2.40099	2.19216	2.30256	1.92742	2.29117	1.92186	2.21626	2.02062	2.17834	1.9561	2.39853	2.45002	2.14025	2.16727	2.16415	ENSG00000002016	RAD52	RAD52 homolog, DNA repair protein [Source:HGNC Symbol;Acc:HGNC:9824]	12	protein_coding
ENSG00000002330	5.28335	4.62964	5.15879	4.65415	5.32663	4.56298	5.26549	4.63734	5.36391	4.7497	5.54801	4.81328	5.388	4.68115	5.52522	4.7366	ENSG00000002330	BAD	BCL2 associated agonist of cell death [Source:HGNC Symbol;Acc:HGNC:936]	11	protein_coding
ENSG00000002549	6.00573	8.47527	6.25778	8.64561	4.44671	6.60273	4.68431	6.53366	4.72043	7.2275	6.72831	9.0234	6.69009	8.92378	4.68768	7.29079	ENSG00000002549	LAP3	leucine aminopeptidase 3 [Source:HGNC Symbol;Acc:HGNC:18449]	4	protein_coding
ENSG00000002586	1.75603	1.43554	1.54091	1.8343	1.9358	1.92071	1.66337	1.50325	2.37224	2.48156	2.97191	2.63517	2.55203	2.33715	2.39081	2.11524	ENSG00000002586	CD99	CD99 molecule (Xg blood group) [Source:HGNC Symbol;Acc:HGNC:7082]	X	protein_coding
ENSG00000002587	5.53411	5.12825	5.58013	5.31191	5.46416	5.24901	5.68467	5.11646	4.95044	5.02396	5.31123	5.37832	5.28124	5.31636	5.16695	4.94333	ENSG00000002587	HS3ST1	heparan sulfate-glucosamine 3-sulfotransferase 1 [Source:HGNC Symbol;Acc:HGNC:5194]	4	protein_coding
ENSG00000002726	5.77991	5.34606	5.77256	5.45266	5.72706	5.36245	5.88411	5.33363	5.65452	5.09864	5.90263	5.3051	5.81988	5.2257	5.65236	5.19456	ENSG00000002726	AOC1	amine oxidase copper containing 1 [Source:HGNC Symbol;Acc:HGNC:80]	7	protein_coding
ENSG00000002822	5.45276	4.85121	5.34945	4.87467	5.40902	4.71615	5.15804	4.71036	5.31272	4.73678	5.45234	4.68527	5.4675	4.66226	5.34296	4.72335	ENSG00000002822	MAD1L1	mitotic arrest deficient 1 like 1 [Source:HGNC Symbol;Acc:HGNC:6762]	7	protein_coding
ENSG00000002834	8.5165	9.05031	8.63228	9.09349	9.11091	9.58477	9.11766	9.52826	9.03205	9.39368	8.61364	8.97954	8.43643	8.97099	9.10973	9.4505	ENSG00000002834	LASP1	LIM and SH3 protein 1 [Source:HGNC Symbol;Acc:HGNC:6513]	17	protein_coding
ENSG00000002919	4.30733	4.84273	4.33528	4.89169	4.17411	4.52964	4.29915	4.60517	4.24671	4.67345	4.50885	4.86936	4.4622	4.88788	4.14766	4.68067	ENSG00000002919	SNX11	sorting nexin 11 [Source:HGNC Symbol;Acc:HGNC:14975]	17	protein_coding
ENSG00000003056	5.9175	6.67147	6.05733	6.83469	5.96322	6.72522	6.02299	6.69437	5.9356	6.76682	6.06728	6.84807	6.20093	6.69599	6.00431	6.76566	ENSG00000003056	M6PR	mannose-6-phosphate receptor, cation dependent [Source:HGNC Symbol;Acc:HGNC:6752]	12	protein_coding
ENSG00000003147	4.71068	4.61252	4.71585	4.69178	5.27056	5.10658	5.23328	5.09218	5.15747	4.99816	4.67095	4.7374	4.61873	4.68628	5.16766	5.01399	ENSG00000003147	ICA1	islet cell autoantigen 1 [Source:HGNC Symbol;Acc:HGNC:5343]	7	protein_coding
ENSG00000003249	4.46101	3.39281	4.45532	3.61125	4.70861	3.92135	4.55237	3.89123	4.08529	3.31095	4.39203	3.19728	4.16826	3.21727	4.19718	3.42029	ENSG00000003249	DBNDD1	dysbindin domain containing 1 [Source:HGNC Symbol;Acc:HGNC:28455]	16	protein_coding
ENSG00000003393	3.95228	4.69848	3.86081	4.83626	3.56412	4.52881	3.49909	4.60718	3.83848	4.62868	3.88205	4.92892	3.8663	4.85706	3.75359	4.76072	ENSG00000003393	ALS2	alsin Rho guanine nucleotide exchange factor ALS2 [Source:HGNC Symbol;Acc:HGNC:443]	2	protein_coding
ENSG00000003400	3.62062	3.75928	3.48665	3.85381	3.05472	3.05775	3.08723	2.9003	3.26006	3.09327	4.06704	4.42574	4.06852	4.26429	3.23932	3.22842	ENSG00000003400	CASP10	caspase 10 [Source:HGNC Symbol;Acc:HGNC:1500]	2	protein_coding
ENSG00000003402	4.9352	5.66543	4.70612	5.71152	4.59814	5.3593	4.64189	5.34935	4.96731	5.7897	5.21371	6.17328	5.26637	6.17508	4.9782	5.79534	ENSG00000003402	CFLAR	CASP8 and FADD like apoptosis regulator [Source:HGNC Symbol;Acc:HGNC:1876]	2	protein_coding
ENSG00000003436	6.78248	6.7607	6.78489	6.84686	6.99638	6.74006	6.97871	6.75536	6.81621	6.52558	6.67974	6.71971	6.72775	6.57447	6.71857	6.55095	ENSG00000003436	TFPI	tissue factor pathway inhibitor [Source:HGNC Symbol;Acc:HGNC:11760]	2	protein_coding
ENSG00000003509	3.9815	4.14365	4.15425	4.22904	4.1898	4.15687	4.07139	4.15479	4.23171	4.20266	4.01197	4.11637	4.23007	4.02012	4.11694	4.18216	ENSG00000003509	NDUFAF7	NADH:ubiquinone oxidoreductase complex assembly factor 7 [Source:HGNC Symbol;Acc:HGNC:28816]	2	protein_coding
ENSG00000003756	4.30242	4.73021	4.29628	4.70408	4.18215	4.74163	4.59123	4.76596	4.25829	4.69541	4.08837	4.86347	4.27571	4.80481	4.35809	4.6516	ENSG00000003756	RBM5	RNA binding motif protein 5 [Source:HGNC Symbol;Acc:HGNC:9902]	3	protein_coding
ENSG00000003989	2.3438	3.27058	2.16894	3.3506	2.85439	4.06179	2.90584	4.11752	1.88938	3.76937	1.61257	2.82455	1.38802	2.70333	2.23035	3.83943	ENSG00000003989	SLC7A2	solute carrier family 7 member 2 [Source:HGNC Symbol;Acc:HGNC:11060]	8	protein_coding
ENSG00000004059	7.93845	6.6083	7.83205	6.64707	7.9819	6.79143	7.89215	6.75959	7.89614	6.6482	7.77488	6.48536	7.67183	6.47045	7.88613	6.60288	ENSG00000004059	ARF5	ADP ribosylation factor 5 [Source:HGNC Symbol;Acc:HGNC:658]	7	protein_coding
ENSG00000004139	1.8995	2.96345	2.24992	2.9664	2.06868	3.23605	2.4649	3.36777	2.11165	3.01748	1.8842	2.67101	1.90475	2.69415	1.96499	3.11286	ENSG00000004139	SARM1	sterile alpha and TIR motif containing 1 [Source:HGNC Symbol;Acc:HGNC:17074]	17	protein_coding
ENSG00000004142	6.90011	6.94918	7.0209	7.07376	6.98962	7.07625	6.92327	7.08965	7.00369	7.12726	6.88268	6.92977	6.81916	6.82394	7.03362	7.09624	ENSG00000004142	POLDIP2	DNA polymerase delta interacting protein 2 [Source:HGNC Symbol;Acc:HGNC:23781]	17	protein_coding
ENSG00000004399	6.14325	6.4405	6.10327	6.40598	6.49045	6.77465	6.57008	6.90226	5.94558	6.19341	5.45243	5.57484	5.4196	5.68563	6.01866	6.38914	ENSG00000004399	PLXND1	plexin D1 [Source:HGNC Symbol;Acc:HGNC:9107]	3	protein_coding
ENSG00000004455	8.09546	8.2048	8.11893	8.31039	7.91118	8.19648	7.91837	8.13444	8.09645	8.31098	8.22913	8.30319	8.11173	8.14537	8.08019	8.20711	ENSG00000004455	AK2	adenylate kinase 2 [Source:HGNC Symbol;Acc:HGNC:362]	1	protein_coding
ENSG00000004468	-3.33989	-2.48049	-4.45458	-2.61573	-2.58776	-2.09721	-2.68604	-2.23227	-3.11961	-2.35901	-0.999726	0.52086	-0.966975	0.377193	-3.73158	-2.69483	ENSG00000004468	CD38	CD38 molecule [Source:HGNC Symbol;Acc:HGNC:1667]	4	protein_coding
ENSG00000004478	7.53221	8.1666	7.63198	8.4301	7.57542	8.29583	7.62013	8.14639	7.71344	8.41598	7.71556	8.28337	7.50388	8.16804	7.74802	8.3139	ENSG00000004478	FKBP4	FKBP prolyl isomerase 4 [Source:HGNC Symbol;Acc:HGNC:3720]	12	protein_coding
ENSG00000004487	6.4529	7.16122	6.48545	7.32224	6.49907	7.27789	6.5251	7.30619	6.77793	7.50214	6.48858	7.22224	6.39706	7.18144	6.82652	7.53254	ENSG00000004487	KDM1A	lysine demethylase 1A [Source:HGNC Symbol;Acc:HGNC:29079]	1	protein_coding
ENSG00000004534	4.71152	5.55843	4.80445	5.59273	4.70792	5.52651	4.8333	5.47177	4.70381	5.63127	4.65583	5.67835	4.85204	5.65136	4.82269	5.70987	ENSG00000004534	RBM6	RNA binding motif protein 6 [Source:HGNC Symbol;Acc:HGNC:9903]	3	protein_coding
ENSG00000004660	3.28752	3.66539	3.45592	3.7139	2.94622	3.47481	3.11933	3.42422	3.01105	3.33538	3.27535	3.29327	3.48578	3.32219	3.01587	3.3848	ENSG00000004660	CAMKK1	calcium/calmodulin dependent protein kinase kinase 1 [Source:HGNC Symbol;Acc:HGNC:1469]	17	protein_coding
ENSG00000004700	2.94155	5.33214	3.15493	5.26913	3.3152	5.48167	3.51997	5.50473	3.52075	5.78791	3.43867	5.6021	3.61706	5.48966	3.71467	5.7913	ENSG00000004700	RECQL	RecQ like helicase [Source:HGNC Symbol;Acc:HGNC:9948]	12	protein_coding
ENSG00000004766	3.69939	4.85043	3.81876	4.96959	3.80702	4.93432	3.82666	4.88584	3.85385	4.88354	3.81857	4.93531	3.68219	4.86741	3.75223	5.02699	ENSG00000004766	VPS50	VPS50 subunit of EARP/GARPII complex [Source:HGNC Symbol;Acc:HGNC:25956]	7	protein_coding
ENSG00000004777	3.62127	3.25002	3.50774	2.94469	3.63187	3.36503	3.73376	3.53644	3.10921	2.69674	2.95371	1.9796	2.88305	1.82219	3.24188	2.77664	ENSG00000004777	ARHGAP33	Rho GTPase activating protein 33 [Source:HGNC Symbol;Acc:HGNC:23085]	19	protein_coding
ENSG00000004779	6.2012	6.52099	6.22262	6.66272	6.26592	6.73667	6.17266	6.62359	6.14671	6.65355	6.09865	6.56491	5.74567	6.45829	6.0677	6.51347	ENSG00000004779	NDUFAB1	NADH:ubiquinone oxidoreductase subunit AB1 [Source:HGNC Symbol;Acc:HGNC:7694]	16	protein_coding
ENSG00000004799	1.78939	2.22259	1.90649	2.27504	1.76475	2.00952	1.69567	2.32599	1.78407	1.34143	1.35956	1.67475	1.72216	1.767	1.46918	1.52077	ENSG00000004799	PDK4	pyruvate dehydrogenase kinase 4 [Source:HGNC Symbol;Acc:HGNC:8812]	7	protein_coding
ENSG00000004864	5.12527	6.12984	5.24413	6.24683	5.22419	6.37817	5.31872	6.32829	5.12356	6.2705	5.09017	6.13063	5.18688	6.04838	5.18761	6.2808	ENSG00000004864	SLC25A13	solute carrier family 25 member 13 [Source:HGNC Symbol;Acc:HGNC:10983]	7	protein_coding
ENSG00000004866	4.59628	4.73205	4.64278	4.78709	4.6503	4.84178	4.59198	4.79574	4.89312	4.97595	4.89602	5.01653	4.79495	4.88201	4.86859	4.9047	ENSG00000004866	ST7	suppression of tumorigenicity 7 [Source:HGNC Symbol;Acc:HGNC:11351]	7	protein_coding
ENSG00000004897	5.29987	6.08484	5.33169	6.11461	5.25623	6.04044	5.21668	6.10419	5.37304	6.29001	5.46373	6.0393	5.50452	6.02168	5.32881	6.36516	ENSG00000004897	CDC27	cell division cycle 27 [Source:HGNC Symbol;Acc:HGNC:1728]	17	protein_coding
ENSG00000004961	3.60886	4.17364	3.58215	4.29858	3.51677	4.08582	3.49769	4.00116	3.57062	4.46006	3.89847	4.50901	3.56021	4.35931	3.62499	4.43066	ENSG00000004961	HCCS	holocytochrome c synthase [Source:HGNC Symbol;Acc:HGNC:4837]	X	protein_coding
ENSG00000004975	4.41455	4.84187	4.51179	4.80773	4.40848	4.8406	4.46605	4.81779	4.28013	4.71687	4.34042	4.5787	4.39057	4.67523	4.43109	4.75465	ENSG00000004975	DVL2	dishevelled segment polarity protein 2 [Source:HGNC Symbol;Acc:HGNC:3086]	17	protein_coding
ENSG00000005001	5.18706	3.78094	5.06702	3.75765	5.28759	3.77139	5.22316	3.63266	4.86869	3.47608	5.12177	4.07078	5.45319	3.88186	5.02071	3.7092	ENSG00000005001	PRSS22	serine protease 22 [Source:HGNC Symbol;Acc:HGNC:14368]	16	protein_coding
ENSG00000005007	6.34298	7.00821	6.33088	7.20041	6.22983	6.90094	6.12651	6.71925	6.09422	6.83264	6.45013	7.12155	6.37969	7.022	6.16206	6.79671	ENSG00000005007	UPF1	UPF1 RNA helicase and ATPase [Source:HGNC Symbol;Acc:HGNC:9962]	19	protein_coding
ENSG00000005020	3.81459	5.41231	3.8094	5.4501	4.26012	6.27098	4.33547	6.15712	4.02675	6.04391	3.65919	5.44153	3.62759	5.27174	4.21938	6.05284	ENSG00000005020	SKAP2	src kinase associated phosphoprotein 2 [Source:HGNC Symbol;Acc:HGNC:15687]	7	protein_coding
ENSG00000005022	7.64909	8.72082	7.84764	8.84525	8.24417	9.00516	8.31767	8.951	8.07549	8.99628	7.7369	8.7351	7.40102	8.61323	8.09207	8.8994	ENSG00000005022	SLC25A5	solute carrier family 25 member 5 [Source:HGNC Symbol;Acc:HGNC:10991]	X	protein_coding
ENSG00000005059	1.27317	1.81719	1.59418	1.36264	0.670972	0.480864	0.870908	1.2988	0.910136	0.892212	2.20139	1.96302	2.41033	2.31533	1.24315	1.01725	ENSG00000005059	MCUB	mitochondrial calcium uniporter dominant negative subunit beta [Source:HGNC Symbol;Acc:HGNC:26076]	4	protein_coding
ENSG00000005073	6.25649	6.00926	6.17744	6.14931	6.23736	6.06661	6.13094	5.99509	6.0199	5.68966	6.01836	5.71653	5.97655	5.61252	5.99186	5.77894	ENSG00000005073	HOXA11	homeobox A11 [Source:HGNC Symbol;Acc:HGNC:5101]	7	protein_coding
ENSG00000005075	7.23589	5.13706	7.26234	5.2678	7.70731	5.90519	7.64292	5.85001	7.79526	5.75694	7.1591	5.33164	7.24363	5.22812	7.83646	5.7205	ENSG00000005075	POLR2J	RNA polymerase II subunit J [Source:HGNC Symbol;Acc:HGNC:9197]	7	protein_coding
ENSG00000005100	4.84367	5.73937	4.81651	5.79588	4.55081	5.63905	4.58147	5.62596	4.55706	5.8579	4.81899	5.80238	5.01296	5.7265	4.62749	5.82853	ENSG00000005100	DHX33	DEAH-box helicase 33 [Source:HGNC Symbol;Acc:HGNC:16718]	17	protein_coding
ENSG00000005156	5.57541	6.27697	5.63837	6.362	5.78372	6.37468	5.81388	6.37061	5.80868	6.39308	5.50337	6.17499	5.5922	6.11871	5.83898	6.41806	ENSG00000005156	LIG3	DNA ligase 3 [Source:HGNC Symbol;Acc:HGNC:6600]	17	protein_coding
ENSG00000005175	5.32236	5.73244	5.38683	5.7991	5.028	5.66851	5.04554	5.60087	5.0453	5.69792	5.45782	5.83046	5.28562	5.746	5.24919	5.65832	ENSG00000005175	RPAP3	RNA polymerase II associated protein 3 [Source:HGNC Symbol;Acc:HGNC:26151]	12	protein_coding
ENSG00000005187	5.44127	5.22193	5.47607	5.35912	5.47034	5.25166	5.4228	5.25925	5.11192	4.76764	5.34994	4.95494	5.26804	4.81183	4.9882	4.8393	ENSG00000005187	ACSM3	acyl-CoA synthetase medium chain family member 3 [Source:HGNC Symbol;Acc:HGNC:10522]	16	protein_coding
ENSG00000005189	1.9651	3.04711	1.8047	3.03276	2.39713	3.50057	2.25377	3.49774	2.41851	3.19824	1.79405	2.63731	1.74158	2.53839	2.10692	3.10573	ENSG00000005189	REXO5	RNA exonuclease 5 [Source:HGNC Symbol;Acc:HGNC:24661]	16	protein_coding
ENSG00000005194	4.54071	5.3284	4.67934	5.43515	4.65609	5.46066	4.67354	5.3391	4.73878	5.60602	4.83731	5.57438	4.60266	5.36231	4.71182	5.50097	ENSG00000005194	CIAPIN1	cytokine induced apoptosis inhibitor 1 [Source:HGNC Symbol;Acc:HGNC:28050]	16	protein_coding
ENSG00000005206	5.9233	5.54215	5.71159	5.46185	5.89394	5.38522	5.86293	5.36734	5.59989	5.21052	5.62772	5.3062	5.70565	5.20509	5.4414	5.2168	ENSG00000005206	SPPL2B	signal peptide peptidase like 2B [Source:HGNC Symbol;Acc:HGNC:30627]	19	protein_coding
ENSG00000005238	3.81459	3.85256	3.8428	3.97993	4.28143	3.99449	4.04711	3.97796	4.03352	3.94635	4.02446	4.31139	4.22542	4.23844	3.94633	3.95131	ENSG00000005238	ATOSB	atos homolog B [Source:HGNC Symbol;Acc:HGNC:25666]	9	protein_coding
ENSG00000005243	0.59242	0.160619	-0.176591	-0.779231	0.93281	0.030893	0.508338	-0.368334	-0.960413	-0.774051	0.0582218	-1.12583	0.0434369	-0.887949	-0.835418	-1.01202	ENSG00000005243	COPZ2	COPI coat complex subunit zeta 2 [Source:HGNC Symbol;Acc:HGNC:19356]	17	protein_coding
ENSG00000005302	2.85256	3.40216	2.78383	3.42762	3.03812	3.59289	2.98639	3.5322	2.93495	3.54474	2.81605	3.39773	2.87432	3.49226	3.04832	3.57983	ENSG00000005302	MSL3	MSL complex subunit 3 [Source:HGNC Symbol;Acc:HGNC:7370]	X	protein_coding
ENSG00000005339	5.49152	6.55176	5.42837	6.65094	5.51253	6.66044	5.48504	6.64927	5.36232	6.65719	5.50963	6.69194	5.66533	6.71079	5.40256	6.74692	ENSG00000005339	CREBBP	CREB binding protein [Source:HGNC Symbol;Acc:HGNC:2348]	16	protein_coding
ENSG00000005379	-0.376315	-0.243447	-1.10408	-0.704269	-0.350723	0.122233	-0.55359	-0.107945	0.286381	-0.615789	-1.57291	-0.681529	-0.846685	-0.277896	-0.00668908	-0.533362	ENSG00000005379	TSPOAP1	TSPO associated protein 1 [Source:HGNC Symbol;Acc:HGNC:16831]	17	protein_coding
ENSG00000005421	0.237032	-1.14488	-0.00831985	-0.266582	0.794708	0.395557	0.646943	0.323544	-1.29858	-2.23872	-2.07248	-2.10237	-1.94622	-3.91348	-2.04353	-2.18787	ENSG00000005421	PON1	paraoxonase 1 [Source:HGNC Symbol;Acc:HGNC:9204]	7	protein_coding
ENSG00000005436	3.64228	3.79751	3.83665	3.89794	3.42484	3.94539	3.50833	3.88364	3.66232	3.98162	3.77744	4.02939	3.77443	3.96256	3.63855	4.15076	ENSG00000005436	GCFC2	GC-rich sequence DNA-binding factor 2 [Source:HGNC Symbol;Acc:HGNC:1317]	2	protein_coding
ENSG00000005448	4.55128	4.20468	4.56502	4.22617	4.77523	4.35141	4.8715	4.45086	4.50537	4.10398	4.41328	3.73378	4.18483	3.64658	4.50205	4.10778	ENSG00000005448	WDR54	WD repeat domain 54 [Source:HGNC Symbol;Acc:HGNC:25770]	2	protein_coding
ENSG00000005469	3.20957	3.21598	3.12285	3.17559	3.31109	3.23805	3.075	3.21531	2.8454	2.78098	2.80932	2.74595	2.73988	2.51995	2.79024	2.71367	ENSG00000005469	CROT	carnitine O-octanoyltransferase [Source:HGNC Symbol;Acc:HGNC:2366]	7	protein_coding
ENSG00000005483	5.95142	6.92699	5.91847	6.99652	5.81616	6.73969	5.87003	6.72585	5.76108	6.68714	5.88723	6.79621	5.96438	6.80599	5.87093	6.76713	ENSG00000005483	KMT2E	lysine methyltransferase 2E (inactive) [Source:HGNC Symbol;Acc:HGNC:18541]	7	protein_coding
ENSG00000005486	5.3964	5.15683	5.41054	5.11962	5.38761	5.22909	5.50492	5.19567	5.40107	5.1311	5.58005	5.24636	5.31815	5.26393	5.48678	5.15692	ENSG00000005486	RHBDD2	rhomboid domain containing 2 [Source:HGNC Symbol;Acc:HGNC:23082]	7	protein_coding
ENSG00000005700	5.46643	6.1386	5.50343	6.23229	5.58288	6.2913	5.58903	6.21051	5.51587	6.27682	5.36334	6.27393	5.38216	6.17265	5.49646	6.30176	ENSG00000005700	IBTK	inhibitor of Bruton tyrosine kinase [Source:HGNC Symbol;Acc:HGNC:17853]	6	protein_coding
ENSG00000005801	5.87822	5.12684	5.89084	5.07473	5.56032	5.04058	5.64251	5.05128	5.80623	5.06905	5.76105	5.11804	5.95947	5.02525	5.77643	5.03489	ENSG00000005801	ZNF195	zinc finger protein 195 [Source:HGNC Symbol;Acc:HGNC:12986]	11	protein_coding
ENSG00000005810	4.0694	6.91014	4.27308	6.94039	3.819	6.63755	4.04745	6.5004	4.03735	6.80654	4.25252	7.25846	4.7495	7.28991	3.94308	6.8657	ENSG00000005810	MYCBP2	MYC binding protein 2 [Source:HGNC Symbol;Acc:HGNC:23386]	13	protein_coding
ENSG00000005812	3.90943	5.40238	3.96456	5.44057	3.82692	5.4929	3.94997	5.41117	3.89807	5.61301	4.23515	5.46579	4.11678	5.36748	3.99684	5.51532	ENSG00000005812	FBXL3	F-box and leucine rich repeat protein 3 [Source:HGNC Symbol;Acc:HGNC:13599]	13	protein_coding
ENSG00000005882	4.18131	4.72757	4.19528	4.65477	4.63541	4.99867	4.67705	4.98004	4.11406	4.53331	4.25898	4.59777	4.1662	4.55804	4.24165	4.63004	ENSG00000005882	PDK2	pyruvate dehydrogenase kinase 2 [Source:HGNC Symbol;Acc:HGNC:8810]	17	protein_coding
ENSG00000005884	7.72693	8.2302	7.77459	8.22216	7.59293	8.01165	7.71132	8.10985	7.78166	8.06429	8.05956	8.30186	8.08355	8.34974	7.91083	8.23494	ENSG00000005884	ITGA3	integrin subunit alpha 3 [Source:HGNC Symbol;Acc:HGNC:6139]	17	protein_coding
ENSG00000005889	4.91088	5.50142	4.88572	5.48955	4.47268	5.29437	4.48466	5.28784	4.58314	5.34414	4.94029	5.6081	5.06565	5.49682	4.71274	5.34063	ENSG00000005889	ZFX	zinc finger protein X-linked [Source:HGNC Symbol;Acc:HGNC:12869]	X	protein_coding
ENSG00000005893	5.40712	6.47588	5.39629	6.49089	5.48563	6.46291	5.58272	6.48084	5.55238	6.30121	5.4099	6.31124	5.37947	6.2881	5.38932	6.34978	ENSG00000005893	LAMP2	lysosomal associated membrane protein 2 [Source:HGNC Symbol;Acc:HGNC:6501]	X	protein_coding
ENSG00000006007	5.96005	6.63345	6.00438	6.81076	6.37076	7.15823	6.39971	7.09351	6.22898	6.97801	5.99452	6.56818	5.93076	6.44833	6.28204	6.9607	ENSG00000006007	GDE1	glycerophosphodiester phosphodiesterase 1 [Source:HGNC Symbol;Acc:HGNC:29644]	16	protein_coding
ENSG00000006015	4.66071	4.13352	4.54828	4.07609	4.56924	4.01489	4.48157	4.02851	4.43958	4.23702	4.70033	4.35653	4.76252	4.27846	4.49031	4.07892	ENSG00000006015	REX1BD	required for excision 1-B domain containing [Source:HGNC Symbol;Acc:HGNC:26098]	19	protein_coding
ENSG00000006016	0.543344	-1.1463	0.870832	-1.44995	-0.355587	-0.85572	0.465167	-0.793339	0.273452	-0.231048	-0.176853	-1.60944	0.648829	-0.882924	-0.164231	-1.35673	ENSG00000006016	CRLF1	cytokine receptor like factor 1 [Source:HGNC Symbol;Acc:HGNC:2364]	19	protein_coding
ENSG00000006025	4.09807	4.24808	4.01221	4.10374	3.70905	4.2314	3.87914	4.31308	3.56689	3.83081	3.7161	3.97341	3.93642	3.97873	3.69934	3.93913	ENSG00000006025	OSBPL7	oxysterol binding protein like 7 [Source:HGNC Symbol;Acc:HGNC:16387]	17	protein_coding
ENSG00000006047	4.36839	2.6488	3.96749	2.62676	4.25773	3.14746	4.10638	3.10544	3.31223	1.81439	3.14502	1.53215	3.04214	1.69279	3.16054	2.20953	ENSG00000006047	YBX2	Y-box binding protein 2 [Source:HGNC Symbol;Acc:HGNC:17948]	17	protein_coding
ENSG00000006062	3.16855	3.7274	3.1541	3.83295	2.77012	3.20744	2.94379	3.08903	2.76104	3.35016	3.21318	3.99314	3.29761	4.03151	2.96013	3.45919	ENSG00000006062	MAP3K14	mitogen-activated protein kinase kinase kinase 14 [Source:HGNC Symbol;Acc:HGNC:6853]	17	protein_coding
ENSG00000006118	5.86866	5.73147	5.84075	5.60815	4.90282	4.45514	4.83204	4.54541	6.01072	6.06163	7.08766	6.86395	7.13541	7.06752	6.09832	6.19762	ENSG00000006118	TMEM132A	transmembrane protein 132A [Source:HGNC Symbol;Acc:HGNC:31092]	11	protein_coding
ENSG00000006125	7.20062	8.79089	7.33895	8.86628	7.93958	9.20508	7.93721	9.25104	7.87978	9.20499	7.02818	8.5894	7.12332	8.58512	7.91293	9.33746	ENSG00000006125	AP2B1	adaptor related protein complex 2 subunit beta 1 [Source:HGNC Symbol;Acc:HGNC:563]	17	protein_coding
ENSG00000006194	5.27608	5.35298	5.18914	5.49095	4.92721	5.21902	4.90963	5.11281	4.87274	5.26716	5.32516	5.45367	5.37439	5.45966	4.89516	5.22492	ENSG00000006194	ZNF263	zinc finger protein 263 [Source:HGNC Symbol;Acc:HGNC:13056]	16	protein_coding
ENSG00000006210	3.44059	3.75016	3.4366	3.57973	0.219593	0.438841	1.11337	0.97562	3.94432	3.75133	6.45877	6.4429	6.60453	6.65596	4.12433	4.1374	ENSG00000006210	CX3CL1	C-X3-C motif chemokine ligand 1 [Source:HGNC Symbol;Acc:HGNC:10647]	16	protein_coding
ENSG00000006282	4.55105	3.79164	4.61154	3.69672	4.74575	3.86956	4.67489	3.94325	4.2193	3.56967	4.23004	3.68406	4.47411	3.72521	4.27716	3.66919	ENSG00000006282	SPATA20	spermatogenesis associated 20 [Source:HGNC Symbol;Acc:HGNC:26125]	17	protein_coding
ENSG00000006327	8.26488	6.79375	8.14743	6.94187	8.03608	6.86783	8.00604	6.76581	8.45797	7.37606	8.70063	7.54026	8.73107	7.4551	8.53641	7.25054	ENSG00000006327	TNFRSF12A	TNF receptor superfamily member 12A [Source:HGNC Symbol;Acc:HGNC:18152]	16	protein_coding
ENSG00000006432	3.59872	4.65809	3.70227	4.74892	3.71082	4.83993	3.62335	4.73351	3.90203	4.76893	3.50315	4.46748	3.77233	4.54419	3.89534	4.81755	ENSG00000006432	MAP3K9	mitogen-activated protein kinase kinase kinase 9 [Source:HGNC Symbol;Acc:HGNC:6861]	14	protein_coding
ENSG00000006451	6.36043	6.26882	6.45936	6.4492	6.43606	6.50535	6.28572	6.43916	6.57004	6.50961	6.64685	6.51862	6.65995	6.36181	6.57131	6.38718	ENSG00000006451	RALA	RAS like proto-oncogene A [Source:HGNC Symbol;Acc:HGNC:9839]	7	protein_coding
ENSG00000006453	6.52055	6.84324	6.49381	6.83484	6.58474	6.82513	6.58549	6.8096	6.53272	6.88869	6.62589	7.22561	6.67763	7.09903	6.64111	6.92199	ENSG00000006453	BAIAP2L1	BAR/IMD domain containing adaptor protein 2 like 1 [Source:HGNC Symbol;Acc:HGNC:21649]	7	protein_coding
ENSG00000006459	2.3363	3.00218	2.23752	3.18301	2.94622	3.48	2.84474	3.27489	2.38924	3.31832	2.21164	3.26423	2.09191	3.24927	2.71871	3.13806	ENSG00000006459	KDM7A	lysine demethylase 7A [Source:HGNC Symbol;Acc:HGNC:22224]	7	protein_coding
ENSG00000006468	1.25704	2.2331	1.1835	2.1493	1.57834	2.59209	1.7984	2.64939	1.62813	2.95505	1.50833	2.45716	1.10937	2.42127	1.33211	2.89803	ENSG00000006468	ETV1	ETS variant transcription factor 1 [Source:HGNC Symbol;Acc:HGNC:3490]	7	protein_coding
ENSG00000006530	5.54528	5.30457	5.35239	5.36207	5.34479	5.20065	5.24986	5.18246	5.35353	5.31703	5.46721	5.41487	5.40238	5.26811	5.28058	5.26696	ENSG00000006530	AGK	acylglycerol kinase [Source:HGNC Symbol;Acc:HGNC:21869]	7	protein_coding
ENSG00000006534	6.37774	6.07611	6.29245	6.06793	6.41586	6.15626	6.23671	6.16946	6.16472	5.89201	6.49724	5.86731	6.41608	5.79363	6.10359	5.91075	ENSG00000006534	ALDH3B1	aldehyde dehydrogenase 3 family member B1 [Source:HGNC Symbol;Acc:HGNC:410]	11	protein_coding
ENSG00000006555	4.36386	4.71169	4.57499	4.84877	4.36699	4.80383	4.43768	4.66835	4.52184	4.76623	4.73176	4.84392	4.74743	4.87022	4.53675	4.78219	ENSG00000006555	TTC22	tetratricopeptide repeat domain 22 [Source:HGNC Symbol;Acc:HGNC:26067]	1	protein_coding
ENSG00000006576	3.72404	4.66878	3.87903	4.69456	3.8409	4.84865	3.83148	4.913	4.01036	4.97424	3.82526	4.54288	3.65327	4.39355	4.10483	4.928	ENSG00000006576	PHTF2	putative homeodomain transcription factor 2 [Source:HGNC Symbol;Acc:HGNC:13411]	7	protein_coding
ENSG00000006607	5.16266	6.49624	5.12193	6.59347	5.40654	6.71261	5.38295	6.63252	5.39112	6.70212	5.00643	6.47998	5.05	6.39457	5.21828	6.69039	ENSG00000006607	FARP2	FERM, ARH/RhoGEF and pleckstrin domain protein 2 [Source:HGNC Symbol;Acc:HGNC:16460]	2	protein_coding
ENSG00000006611	6.53734	6.38944	6.51682	6.44432	6.93421	6.72797	6.8112	6.64117	6.45719	6.28406	6.36028	6.29616	6.28548	6.07419	6.28785	6.16659	ENSG00000006611	USH1C	USH1 protein network component harmonin [Source:HGNC Symbol;Acc:HGNC:12597]	11	protein_coding
ENSG00000006625	7.64002	6.89298	7.66167	7.05572	7.97372	7.25974	7.7536	7.16356	7.78539	7.11406	7.58743	6.95278	7.41912	6.85546	7.80267	6.99188	ENSG00000006625	GGCT	gamma-glutamylcyclotransferase [Source:HGNC Symbol;Acc:HGNC:21705]	7	protein_coding
ENSG00000006634	5.7371	6.21084	5.72608	6.25501	5.37058	5.90433	5.44918	5.93304	5.45065	6.09453	5.90479	6.06768	5.72762	5.95842	5.70929	6.15795	ENSG00000006634	DBF4	DBF4-CDC7 kinase regulatory subunit [Source:HGNC Symbol;Acc:HGNC:17364]	7	protein_coding
ENSG00000006652	5.01591	5.16262	5.05327	5.25341	4.71998	5.09825	4.83007	5.0235	5.08257	5.35616	5.09198	5.52951	5.09082	5.56509	5.19999	5.39197	ENSG00000006652	IFRD1	interferon related developmental regulator 1 [Source:HGNC Symbol;Acc:HGNC:5456]	7	protein_coding
ENSG00000006695	4.09279	4.01564	4.22932	4.25692	3.8948	4.05378	3.97933	4.02392	3.91449	4.00472	4.15489	4.22198	4.27776	4.22779	3.99276	4.04314	ENSG00000006695	COX10	cytochrome c oxidase assembly factor heme A:farnesyltransferase COX10 [Source:HGNC Symbol;Acc:HGNC:2260]	17	protein_coding
ENSG00000006704	5.31618	5.42955	5.41938	5.41953	5.1327	5.43817	5.20635	5.38214	5.41775	5.41806	5.52615	5.39232	5.46054	5.31224	5.34434	5.45412	ENSG00000006704	GTF2IRD1	GTF2I repeat domain containing 1 [Source:HGNC Symbol;Acc:HGNC:4661]	7	protein_coding
ENSG00000006712	6.21636	6.44022	6.27555	6.58359	6.4671	6.56069	6.37786	6.44029	6.41605	6.6079	6.45634	6.59717	6.17054	6.50512	6.38577	6.55946	ENSG00000006712	PAF1	PAF1 homolog, Paf1/RNA polymerase II complex component [Source:HGNC Symbol;Acc:HGNC:25459]	19	protein_coding
ENSG00000006715	3.85322	5.22358	3.96923	5.18578	4.54302	5.69404	4.4822	5.67245	4.65702	5.71338	3.76913	5.304	3.93375	5.19317	4.47954	5.72901	ENSG00000006715	VPS41	VPS41 subunit of HOPS complex [Source:HGNC Symbol;Acc:HGNC:12713]	7	protein_coding
ENSG00000006744	5.8362	6.27424	6.00424	6.36767	5.78334	6.26674	5.91587	6.19617	5.91032	6.39049	6.03442	6.40989	6.082	6.48052	5.99236	6.37762	ENSG00000006744	ELAC2	elaC ribonuclease Z 2 [Source:HGNC Symbol;Acc:HGNC:14198]	17	protein_coding
ENSG00000006747	-0.426272	1.06316	-0.193106	1.10817	0.569182	1.76668	0.944456	1.65595	-1.0492	-0.406842	0.470605	1.85893	0.146938	1.38188	-1.26195	0.00649269	ENSG00000006747	SCIN	scinderin [Source:HGNC Symbol;Acc:HGNC:21695]	7	protein_coding
ENSG00000006756	4.29306	5.1212	4.43721	5.05501	5.09707	5.70378	5.30046	5.70813	4.85117	5.28892	4.3716	5.01657	4.28699	4.87022	4.71154	5.39348	ENSG00000006756	ARSD	arylsulfatase D [Source:HGNC Symbol;Acc:HGNC:717]	X	protein_coding
ENSG00000006757	2.35127	1.79608	2.5114	1.85923	2.58905	2.4347	2.56481	2.62571	2.66175	2.29982	2.50625	1.74756	2.04603	1.64985	2.71136	2.34034	ENSG00000006757	PNPLA4	patatin like phospholipase domain containing 4 [Source:HGNC Symbol;Acc:HGNC:24887]	X	protein_coding
ENSG00000006831	6.36066	7.17832	6.41317	7.30405	6.29444	7.22298	6.22524	7.14927	6.34132	7.26804	6.53625	7.3027	6.4792	7.16304	6.41633	7.26266	ENSG00000006831	ADIPOR2	adiponectin receptor 2 [Source:HGNC Symbol;Acc:HGNC:24041]	12	protein_coding
ENSG00000007047	5.15116	4.62555	5.11187	4.55181	5.06261	4.68228	5.18385	4.75004	4.95542	4.4656	5.26152	4.61453	5.17746	4.64275	5.05014	4.5536	ENSG00000007047	MARK4	microtubule affinity regulating kinase 4 [Source:HGNC Symbol;Acc:HGNC:13538]	19	protein_coding
ENSG00000007062	5.8668	7.09451	5.75806	7.15395	5.96445	7.16683	6.09557	7.14927	5.4691	6.591	5.48712	6.6757	5.47308	6.53433	5.35676	6.64045	ENSG00000007062	PROM1	prominin 1 [Source:HGNC Symbol;Acc:HGNC:9454]	4	protein_coding
ENSG00000007080	6.65418	5.37364	6.55343	5.56441	6.69995	5.64906	6.68045	5.46289	6.74736	5.83403	6.5095	5.69769	6.36549	5.53035	6.79579	5.67724	ENSG00000007080	CCDC124	coiled-coil domain containing 124 [Source:HGNC Symbol;Acc:HGNC:25171]	19	protein_coding
ENSG00000007168	5.48793	6.94383	5.61877	6.92046	5.4704	7.00376	5.74056	7.00298	5.55156	7.07902	5.6854	6.9437	5.71062	6.89927	5.65658	7.08427	ENSG00000007168	PAFAH1B1	platelet activating factor acetylhydrolase 1b regulatory subunit 1 [Source:HGNC Symbol;Acc:HGNC:8574]	17	protein_coding
ENSG00000007202	6.86113	8.17027	6.87767	8.2914	7.38224	8.72227	7.41221	8.67633	7.31463	8.7136	6.74297	8.15729	6.76217	8.05086	7.40859	8.70795	ENSG00000007202	BLTP2	bridge-like lipid transfer protein family member 2 [Source:HGNC Symbol;Acc:HGNC:28960]	17	protein_coding
ENSG00000007255	4.8297	3.8058	4.72881	3.74098	5.27583	4.11836	5.12873	4.16073	4.68129	3.83767	4.6198	3.79908	4.45148	3.63341	4.58784	3.81297	ENSG00000007255	TRAPPC6A	trafficking protein particle complex subunit 6A [Source:HGNC Symbol;Acc:HGNC:23069]	19	protein_coding
ENSG00000007306	1.28069	2.22786	1.90649	2.03907	0.75463	0.767859	1.23557	1.60365	1.65649	1.72845	1.70978	2.65252	2.38598	2.35865	2.02033	1.70471	ENSG00000007306	CEACAM7	CEA cell adhesion molecule 7 [Source:HGNC Symbol;Acc:HGNC:1819]	19	protein_coding
ENSG00000007341	3.68895	3.64889	3.89866	3.7878	3.65704	3.66905	3.57332	3.48252	3.85509	3.61818	3.77942	3.66239	3.72106	3.66627	3.68602	3.42759	ENSG00000007341	ST7L	suppression of tumorigenicity 7 like [Source:HGNC Symbol;Acc:HGNC:18441]	1	protein_coding
ENSG00000007376	6.29588	5.79009	6.16949	5.94305	6.1529	5.89423	6.15679	5.83403	6.13918	5.96975	6.30331	5.87545	6.41171	5.82726	6.09829	5.78665	ENSG00000007376	RPUSD1	RNA pseudouridine synthase domain containing 1 [Source:HGNC Symbol;Acc:HGNC:14173]	16	protein_coding
ENSG00000007384	7.21553	6.58932	7.06378	6.60724	7.1078	6.40047	7.15207	6.35344	7.22978	6.57468	7.46781	6.92098	7.45862	6.81431	7.24991	6.57995	ENSG00000007384	RHBDF1	rhomboid 5 homolog 1 [Source:HGNC Symbol;Acc:HGNC:20561]	16	protein_coding
ENSG00000007392	5.23426	3.6615	5.11186	3.53014	5.33195	3.99086	5.22039	3.79187	5.42908	4.02957	4.83979	3.79284	5.15362	3.6112	5.29909	3.95736	ENSG00000007392	LUC7L	LUC7 like [Source:HGNC Symbol;Acc:HGNC:6723]	16	protein_coding
ENSG00000007402	0.579765	-0.990161	0.6072	-1.58178	0.957862	-0.922714	0.361676	-1.32154	0.0287805	-1.52502	0.229408	-1.42604	0.589832	-2.81395	0.533121	-1.49176	ENSG00000007402	CACNA2D2	calcium voltage-gated channel auxiliary subunit alpha2delta 2 [Source:HGNC Symbol;Acc:HGNC:1400]	3	protein_coding
ENSG00000007516	2.63868	2.12375	2.32803	2.10556	2.66006	2.39603	2.84191	2.62933	1.97043	1.89776	2.58804	2.69031	2.64957	2.72449	1.84801	2.0755	ENSG00000007516	BAIAP3	BAI1 associated protein 3 [Source:HGNC Symbol;Acc:HGNC:948]	16	protein_coding
ENSG00000007520	5.4964	5.42446	5.55372	5.64883	5.69985	5.7934	5.60227	5.55985	5.60082	5.86022	5.63716	5.68927	5.41927	5.61646	5.60619	5.72867	ENSG00000007520	TSR3	TSR3 ribosome maturation factor [Source:HGNC Symbol;Acc:HGNC:14175]	16	protein_coding
ENSG00000007541	5.56658	5.24291	5.41863	5.34813	5.62841	5.38735	5.54159	5.34092	5.27084	5.17846	5.44864	4.94059	5.29875	4.94227	5.33692	5.15745	ENSG00000007541	PIGQ	phosphatidylinositol glycan anchor biosynthesis class Q [Source:HGNC Symbol;Acc:HGNC:14135]	16	protein_coding
ENSG00000007545	3.97872	5.18873	3.83796	5.21173	3.77417	5.03129	3.67816	4.99486	3.75607	5.3457	3.95334	5.40303	4.16574	5.25518	3.77887	5.24194	ENSG00000007545	CRAMP1	cramped chromatin regulator homolog 1 [Source:HGNC Symbol;Acc:HGNC:14122]	16	protein_coding
ENSG00000007866	5.5867	5.58175	5.52273	5.59905	5.35336	5.47782	5.41321	5.53829	5.43114	5.38769	5.72171	5.60276	5.49532	5.53861	5.51766	5.43744	ENSG00000007866	TEAD3	TEA domain transcription factor 3 [Source:HGNC Symbol;Acc:HGNC:11716]	6	protein_coding
ENSG00000007923	5.87823	6.54394	6.00924	6.67942	5.9878	6.57448	5.91962	6.48478	5.8432	6.56949	5.9159	6.61344	5.89536	6.49121	5.82967	6.57094	ENSG00000007923	DNAJC11	DnaJ heat shock protein family (Hsp40) member C11 [Source:HGNC Symbol;Acc:HGNC:25570]	1	protein_coding
ENSG00000007944	3.36147	4.24808	2.90473	4.16	2.603	3.68714	2.66064	3.81649	2.70312	3.56761	3.25565	3.99939	2.92026	4.14257	2.52266	3.60511	ENSG00000007944	MYLIP	myosin regulatory light chain interacting protein [Source:HGNC Symbol;Acc:HGNC:21155]	6	protein_coding
ENSG00000007952	5.43643	5.63573	5.3761	5.66769	5.13138	5.3022	5.08672	5.13125	4.54762	4.88354	5.13596	5.49105	5.04894	5.26393	4.49135	4.78559	ENSG00000007952	NOX1	NADPH oxidase 1 [Source:HGNC Symbol;Acc:HGNC:7889]	X	protein_coding
ENSG00000007968	1.85388	2.2744	2.02117	2.32063	2.45666	2.92455	2.10938	2.77672	2.05302	2.68157	1.62796	2.57461	1.67607	2.52946	1.92822	2.47299	ENSG00000007968	E2F2	E2F transcription factor 2 [Source:HGNC Symbol;Acc:HGNC:3114]	1	protein_coding
ENSG00000008018	8.00451	7.34599	7.9154	7.54095	8.08563	7.43612	7.90159	7.34281	8.27109	7.68282	8.08621	7.68432	7.81272	7.5064	8.15923	7.55616	ENSG00000008018	PSMB1	proteasome 20S subunit beta 1 [Source:HGNC Symbol;Acc:HGNC:9537]	6	protein_coding
ENSG00000008083	3.39075	3.77376	3.32021	3.83509	3.65019	4.08355	3.66201	4.1033	3.56689	3.94794	3.2606	3.88228	3.46849	3.99426	3.56915	4.06357	ENSG00000008083	JARID2	jumonji and AT-rich interaction domain containing 2 [Source:HGNC Symbol;Acc:HGNC:6196]	6	protein_coding
ENSG00000008086	1.47776	3.34999	1.80746	3.03498	2.06176	3.41473	2.40469	3.58433	1.87745	3.1632	1.63565	3.59538	1.7859	3.70228	1.77447	3.47615	ENSG00000008086	CDKL5	cyclin dependent kinase like 5 [Source:HGNC Symbol;Acc:HGNC:11411]	X	protein_coding
ENSG00000008128	5.59357	4.76151	5.65939	4.82299	5.33683	4.64858	5.29395	4.63962	5.51718	4.77573	5.59269	5.07045	5.83883	4.936	5.59507	4.75715	ENSG00000008128	CDK11A	cyclin dependent kinase 11A [Source:HGNC Symbol;Acc:HGNC:1730]	1	protein_coding
ENSG00000008130	6.27813	6.62542	6.24257	6.80943	6.01339	6.48442	5.96915	6.45044	5.94917	6.55114	6.35855	6.86257	6.43835	6.8182	5.89108	6.55073	ENSG00000008130	NADK	NAD kinase [Source:HGNC Symbol;Acc:HGNC:29831]	1	protein_coding
ENSG00000008256	1.3716	2.20668	0.902976	2.04994	1.17474	2.2553	1.51439	2.64939	0.837684	2.22333	0.99435	1.77315	1.1485	1.85281	1.38851	2.14206	ENSG00000008256	CYTH3	cytohesin 3 [Source:HGNC Symbol;Acc:HGNC:9504]	7	protein_coding
ENSG00000008277	2.31737	3.51629	2.27062	3.51845	2.8353	3.94656	2.39816	3.8645	2.41851	3.64197	1.97342	2.96719	2.0666	2.93916	2.49296	3.76547	ENSG00000008277	ADAM22	ADAM metallopeptidase domain 22 [Source:HGNC Symbol;Acc:HGNC:201]	7	protein_coding
ENSG00000008282	6.5355	7.58925	6.56821	7.63519	6.68559	7.80137	6.74939	7.75169	6.82202	7.78182	6.67444	7.65666	6.58148	7.59862	6.80229	7.79655	ENSG00000008282	SYPL1	synaptophysin like 1 [Source:HGNC Symbol;Acc:HGNC:11507]	7	protein_coding
ENSG00000008283	5.81611	6.08339	5.74684	6.16797	5.96629	6.2918	5.98012	6.21679	5.95809	6.31909	5.99565	6.22028	5.79544	6.16923	5.98324	6.36971	ENSG00000008283	CYB561	cytochrome b561 [Source:HGNC Symbol;Acc:HGNC:2571]	17	protein_coding
ENSG00000008294	4.34091	5.76042	4.41581	5.89489	4.52424	6.24327	4.64074	6.13282	4.65869	6.31234	4.58574	6.18407	4.52404	6.07053	4.70073	6.31065	ENSG00000008294	SPAG9	sperm associated antigen 9 [Source:HGNC Symbol;Acc:HGNC:14524]	17	protein_coding
ENSG00000008300	4.63395	5.21764	4.74067	5.12156	4.32313	4.74181	4.35583	4.70272	4.45277	4.81483	4.61691	5.22333	4.9114	5.29004	4.43779	5.02483	ENSG00000008300	CELSR3	cadherin EGF LAG seven-pass G-type receptor 3 [Source:HGNC Symbol;Acc:HGNC:3230]	3	protein_coding
ENSG00000008323	4.69169	4.98634	4.58947	5.14645	4.63246	5.06733	4.55273	4.91952	4.64461	5.19724	5.01685	5.34404	4.63489	5.24097	4.61862	5.03059	ENSG00000008323	PLEKHG6	pleckstrin homology and RhoGEF domain containing G6 [Source:HGNC Symbol;Acc:HGNC:25562]	12	protein_coding
ENSG00000008324	4.49595	3.5461	4.54659	3.56611	4.62208	3.53706	4.33034	3.58794	4.60876	3.67827	4.54578	3.68335	4.47765	3.59318	4.60876	3.67184	ENSG00000008324	SS18L2	SS18 like 2 [Source:HGNC Symbol;Acc:HGNC:15593]	3	protein_coding
ENSG00000008382	3.5169	2.91658	3.39194	3.00174	4.18163	3.50046	4.13595	3.44011	3.81338	3.36888	3.39698	2.73601	3.31559	2.80405	3.84069	3.23832	ENSG00000008382	MPND	MPN domain containing [Source:HGNC Symbol;Acc:HGNC:25934]	19	protein_coding
ENSG00000008394	7.65073	7.38819	7.59752	7.55282	7.33581	7.32863	7.29619	7.26334	7.51768	7.46525	7.53644	7.53735	7.19238	7.39834	7.52377	7.42213	ENSG00000008394	MGST1	microsomal glutathione S-transferase 1 [Source:HGNC Symbol;Acc:HGNC:7061]	12	protein_coding
ENSG00000008405	3.40696	3.9766	3.13189	4.08669	2.91018	4.01727	2.90584	4.06272	3.26467	4.31526	3.40381	4.24892	3.56925	4.14567	3.18463	4.14802	ENSG00000008405	CRY1	cryptochrome circadian regulator 1 [Source:HGNC Symbol;Acc:HGNC:2384]	12	protein_coding
ENSG00000008441	5.7813	6.00582	5.75756	6.13486	6.21033	6.3733	6.16979	6.34289	6.22217	6.45992	6.12126	6.30387	6.06676	6.16885	6.03936	6.52218	ENSG00000008441	NFIX	nuclear factor I X [Source:HGNC Symbol;Acc:HGNC:7788]	19	protein_coding
ENSG00000008513	8.63655	9.28069	8.50607	9.41439	8.10922	8.90329	8.12472	8.8897	8.81115	9.71846	9.29529	9.9115	9.17757	9.78449	8.80868	9.66869	ENSG00000008513	ST3GAL1	ST3 beta-galactoside alpha-2,3-sialyltransferase 1 [Source:HGNC Symbol;Acc:HGNC:10862]	8	protein_coding
ENSG00000008517	4.2802	1.80315	3.57333	2.70103	1.77814	-0.260711	1.40143	-0.572348	8.37847	6.52376	8.86067	7.22587	7.7798	5.80248	7.31441	5.3533	ENSG00000008517	IL32	interleukin 32 [Source:HGNC Symbol;Acc:HGNC:16830]	16	protein_coding
ENSG00000008710	4.61764	5.56853	4.33677	5.58184	4.0923	5.37006	4.20667	5.25024	4.16137	5.27805	4.2484	5.42226	4.42828	5.54801	4.15676	5.16195	ENSG00000008710	PKD1	polycystin 1, transient receptor potential channel interacting [Source:HGNC Symbol;Acc:HGNC:9008]	16	protein_coding
ENSG00000008838	5.57917	6.2424	5.57417	6.28557	5.49641	6.23101	5.58579	6.11415	5.4656	6.17998	5.68171	6.19684	5.58872	6.08792	5.52345	6.17408	ENSG00000008838	MED24	mediator complex subunit 24 [Source:HGNC Symbol;Acc:HGNC:22963]	17	protein_coding
ENSG00000008853	3.48803	3.24311	3.56812	3.43681	3.23507	3.26977	2.87844	3.2643	2.93244	2.7888	3.22943	3.05194	3.2268	2.94103	2.65564	2.73346	ENSG00000008853	RHOBTB2	Rho related BTB domain containing 2 [Source:HGNC Symbol;Acc:HGNC:18756]	8	protein_coding
ENSG00000008869	3.33536	4.24159	3.52867	4.04112	3.59829	4.62486	3.69966	4.71773	3.45024	4.35404	3.15036	3.98441	3.44708	4.08893	3.67119	4.54257	ENSG00000008869	HEATR5B	HEAT repeat containing 5B [Source:HGNC Symbol;Acc:HGNC:29273]	2	protein_coding
ENSG00000008952	7.68161	7.00841	7.62777	7.0395	7.71564	7.06604	7.55119	7.11654	7.58936	6.94348	7.59744	6.95195	7.67673	6.81577	7.44203	6.93616	ENSG00000008952	SEC62	SEC62 homolog, preprotein translocation factor [Source:HGNC Symbol;Acc:HGNC:11846]	3	protein_coding
ENSG00000008988	9.57276	7.87994	9.60712	8.10655	10.4495	8.71623	10.2699	8.58749	10.337	8.65655	9.4968	8.25202	9.54582	8.25039	10.3323	8.58102	ENSG00000008988	RPS20	ribosomal protein S20 [Source:HGNC Symbol;Acc:HGNC:10405]	8	protein_coding
ENSG00000009307	7.34865	8.26086	7.45569	8.43285	8.33114	9.18513	8.35262	9.08661	8.1629	9.07908	7.37082	8.47027	7.36387	8.35527	8.18018	9.03155	ENSG00000009307	CSDE1	cold shock domain containing E1 [Source:HGNC Symbol;Acc:HGNC:29905]	1	protein_coding
ENSG00000009335	6.33076	7.65705	6.43188	7.82489	6.35202	7.96784	6.46077	7.92502	6.42097	8.0542	6.37631	7.87569	6.35847	7.73699	6.5141	7.98766	ENSG00000009335	UBE3C	ubiquitin protein ligase E3C [Source:HGNC Symbol;Acc:HGNC:16803]	7	protein_coding
ENSG00000009413	3.13132	5.20029	3.34854	5.24915	2.87706	5.13016	3.02546	4.92341	2.86594	4.96711	2.85102	5.12757	3.24231	5.0155	2.78617	5.15139	ENSG00000009413	REV3L	REV3 like, DNA directed polymerase zeta catalytic subunit [Source:HGNC Symbol;Acc:HGNC:9968]	6	protein_coding
ENSG00000009765	0.666167	0.792532	0.423244	0.71305	1.22451	2.07043	1.01451	1.79276	-0.180988	0.802986	0.0361825	-0.342323	-0.536341	-0.612315	-0.792944	0.351868	ENSG00000009765	IYD	iodotyrosine deiodinase [Source:HGNC Symbol;Acc:HGNC:21071]	6	protein_coding
ENSG00000009780	2.92189	3.21333	2.96665	3.12252	2.73588	2.65462	2.58794	2.86702	2.41437	2.68538	2.77862	3.1541	2.88015	3.04569	2.467	2.64409	ENSG00000009780	FAM76A	family with sequence similarity 76 member A [Source:HGNC Symbol;Acc:HGNC:28530]	1	protein_coding
ENSG00000009830	3.14875	3.77915	2.97001	3.90109	3.09004	4.13051	3.35667	3.9764	3.17685	4.0489	2.69707	3.75801	3.07552	3.70857	3.12225	4.08308	ENSG00000009830	POMT2	protein O-mannosyltransferase 2 [Source:HGNC Symbol;Acc:HGNC:19743]	14	protein_coding
ENSG00000009844	5.90026	5.92506	5.92848	6.13677	6.01374	6.23127	5.93742	6.08369	6.07761	6.29407	6.03478	6.14877	5.84168	5.98198	6.11129	6.19119	ENSG00000009844	VTA1	vesicle trafficking 1 [Source:HGNC Symbol;Acc:HGNC:20954]	6	protein_coding
ENSG00000009950	1.0059	-0.186303	1.08769	-0.321549	0.979925	-0.959708	1.20602	0.0186889	0.173177	-1.26787	-0.0115975	-0.681529	0.21913	-0.93948	0.131931	-0.965473	ENSG00000009950	MLXIPL	MLX interacting protein like [Source:HGNC Symbol;Acc:HGNC:12744]	7	protein_coding
ENSG00000009954	7.12601	7.89894	7.15063	8.03048	7.01082	7.97651	7.00999	7.88454	7.13502	7.98976	7.16172	8.01745	7.14691	7.94721	7.13544	8.00912	ENSG00000009954	BAZ1B	bromodomain adjacent to zinc finger domain 1B [Source:HGNC Symbol;Acc:HGNC:961]	7	protein_coding
ENSG00000010017	4.957	5.80741	5.06662	5.83704	4.96039	5.87155	5.15779	5.89982	5.13009	6.02763	5.11449	6.04782	5.11616	5.92299	5.24085	6.038	ENSG00000010017	RANBP9	RAN binding protein 9 [Source:HGNC Symbol;Acc:HGNC:13727]	6	protein_coding
ENSG00000010030	4.96358	5.34606	4.91655	5.32259	-2.33622	-0.656639	-2.13855	-0.306273	2.0689	2.81265	5.96113	5.98286	5.86683	6.00857	2.22003	3.31581	ENSG00000010030	ETV7	ETS variant transcription factor 7 [Source:HGNC Symbol;Acc:HGNC:18160]	6	protein_coding
ENSG00000010072	4.26021	4.36679	4.47064	4.56589	4.18931	4.5422	4.23412	4.47823	4.25565	4.52635	4.25788	4.39971	4.22922	4.3062	4.23123	4.46649	ENSG00000010072	SPRTN	SprT-like N-terminal domain [Source:HGNC Symbol;Acc:HGNC:25356]	1	protein_coding
ENSG00000010165	4.32639	5.86887	4.4201	5.93685	4.44776	5.88774	4.37756	5.82453	4.3327	5.85994	4.43859	5.91372	4.38649	5.88209	4.31948	5.87123	ENSG00000010165	METTL13	methyltransferase 13, eEF1A N-terminus and K55 [Source:HGNC Symbol;Acc:HGNC:24248]	1	protein_coding
ENSG00000010219	3.26456	1.85464	3.47004	1.87394	3.15838	1.69385	3.36015	1.88349	3.07999	1.77129	3.17342	1.53275	3.12285	1.45122	3.25397	1.71669	ENSG00000010219	DYRK4	dual specificity tyrosine phosphorylation regulated kinase 4 [Source:HGNC Symbol;Acc:HGNC:3095]	12	protein_coding
ENSG00000010244	7.50701	8.03162	7.59943	8.05732	7.61677	8.16907	7.63088	8.15553	7.67486	8.2185	7.70964	8.03879	7.49773	7.9306	7.71625	8.16973	ENSG00000010244	ZNF207	zinc finger protein 207 [Source:HGNC Symbol;Acc:HGNC:12998]	17	protein_coding
ENSG00000010256	6.9788	6.53805	6.97953	6.56548	7.29058	6.76192	7.30035	6.73985	7.10913	6.65574	6.83782	6.48996	6.82036	6.45424	7.12614	6.65844	ENSG00000010256	UQCRC1	ubiquinol-cytochrome c reductase core protein 1 [Source:HGNC Symbol;Acc:HGNC:12585]	3	protein_coding
ENSG00000010270	4.36101	4.7285	4.40154	4.72793	4.44776	4.89601	4.43927	4.85561	4.50634	4.96252	4.48475	4.8907	4.30008	4.89341	4.57068	4.99057	ENSG00000010270	STARD3NL	STARD3 N-terminal like [Source:HGNC Symbol;Acc:HGNC:19169]	7	protein_coding
ENSG00000010278	5.62802	6.30165	5.78598	6.26268	5.97357	6.49791	6.05257	6.5685	6.15822	6.72233	6.05982	6.63332	5.57218	6.63272	6.18314	6.72757	ENSG00000010278	CD9	CD9 molecule [Source:HGNC Symbol;Acc:HGNC:1709]	12	protein_coding
ENSG00000010292	6.30581	7.89045	6.44299	7.89424	6.64658	8.0973	6.73958	8.08398	6.7212	8.25521	6.46699	7.52564	6.21718	7.48282	6.73665	8.30827	ENSG00000010292	NCAPD2	non-SMC condensin I complex subunit D2 [Source:HGNC Symbol;Acc:HGNC:24305]	12	protein_coding
ENSG00000010310	1.20856	0.734527	0.998283	0.554193	0.671019	0.438842	0.690422	0.472608	0.520461	0.128907	0.0807865	0.256314	0.6324	-0.492021	0.614862	-0.148337	ENSG00000010310	GIPR	gastric inhibitory polypeptide receptor [Source:HGNC Symbol;Acc:HGNC:4271]	19	protein_coding
ENSG00000010318	-0.617375	0.0220142	-0.893861	0.0899828	-0.537136	0.350934	-0.455742	0.323544	-0.426589	0.664319	-1.25804	0.12334	-1.24383	-0.181681	-0.835418	0.557093	ENSG00000010318	PHF7	PHD finger protein 7 [Source:HGNC Symbol;Acc:HGNC:18458]	3	protein_coding
ENSG00000010322	4.96845	5.06199	4.96707	5.14898	4.96865	4.91082	4.8762	4.97601	4.67437	4.72614	4.75385	4.98953	4.93398	4.95291	4.68393	4.76418	ENSG00000010322	NISCH	nischarin [Source:HGNC Symbol;Acc:HGNC:18006]	3	protein_coding
ENSG00000010361	1.69777	-1.94155	1.88139	-3.03324	1.02333	-1.90611	1.31248	-2.6388	1.71053	-2.19483	1.70173	-2.56615	2.92413	-1.85298	1.91522	-2.76763	ENSG00000010361	FUZ	fuzzy planar cell polarity protein [Source:HGNC Symbol;Acc:HGNC:26219]	19	protein_coding
ENSG00000010404	4.6329	5.72008	4.7253	5.67306	5.16954	6.02511	5.15521	6.14956	5.74922	6.70887	5.20684	6.15152	5.19054	6.20612	5.79233	6.79849	ENSG00000010404	IDS	iduronate 2-sulfatase [Source:HGNC Symbol;Acc:HGNC:5389]	X	protein_coding
ENSG00000010438	5.84867	4.80447	5.76676	4.96293	5.62929	4.81853	5.66368	4.74038	6.00668	5.28788	5.94617	5.09127	5.80732	4.94937	6.04192	5.23864	ENSG00000010438	PRSS3	serine protease 3 [Source:HGNC Symbol;Acc:HGNC:9486]	9	protein_coding
ENSG00000010539	3.82401	3.6942	3.77136	3.86309	3.51478	3.6276	3.62894	3.35629	3.46645	3.74041	3.9314	3.96788	3.84113	3.83279	3.60105	3.70201	ENSG00000010539	ZNF200	zinc finger protein 200 [Source:HGNC Symbol;Acc:HGNC:12993]	16	protein_coding
ENSG00000010610	0.284598	0.326869	0.902976	-0.18787	0.656545	0.208133	0.851925	-0.107945	0.457314	-0.999932	0.646966	-0.613625	0.290818	-0.698472	-0.0560168	-0.713934	ENSG00000010610	CD4	CD4 molecule [Source:HGNC Symbol;Acc:HGNC:1678]	12	protein_coding
ENSG00000010626	1.40785	1.44461	1.59266	1.38856	2.18902	1.30098	1.91273	1.68183	1.73172	1.46172	1.81437	1.54625	1.66259	1.70864	1.96577	1.62278	ENSG00000010626	LRRC23	leucine rich repeat containing 23 [Source:HGNC Symbol;Acc:HGNC:19138]	12	protein_coding
ENSG00000010704	3.85719	4.39924	3.43173	4.35005	3.73678	3.87351	3.42572	3.95597	3.7459	4.01603	3.11534	3.96511	3.26784	3.90761	3.50485	4.04664	ENSG00000010704	HFE	homeostatic iron regulator [Source:HGNC Symbol;Acc:HGNC:4886]	6	protein_coding
ENSG00000010803	4.92783	4.95412	4.99784	5.01049	4.87127	4.93997	4.90867	5.06527	4.69757	4.6906	4.56688	4.52976	4.72497	4.56164	4.66787	4.89367	ENSG00000010803	SCMH1	Scm polycomb group protein homolog 1 [Source:HGNC Symbol;Acc:HGNC:19003]	1	protein_coding
ENSG00000010810	4.13314	4.03934	4.23542	3.98418	3.89106	3.86163	4.10437	3.96701	4.1799	4.06067	3.82359	3.37702	4.05055	3.56341	4.39827	4.0438	ENSG00000010810	FYN	FYN proto-oncogene, Src family tyrosine kinase [Source:HGNC Symbol;Acc:HGNC:4037]	6	protein_coding
ENSG00000010818	4.145	4.83412	4.08691	4.88411	3.94696	5.04934	4.00261	4.94285	4.0603	5.05222	4.22372	5.28745	4.34393	5.30928	4.10622	5.11828	ENSG00000010818	HIVEP2	HIVEP zinc finger 2 [Source:HGNC Symbol;Acc:HGNC:4921]	6	protein_coding
ENSG00000011007	6.36278	6.82123	6.45122	7.01387	6.37484	7.02004	6.28091	6.92936	6.42359	7.10029	6.52776	7.16526	6.59838	6.99658	6.36734	7.06104	ENSG00000011007	ELOA	elongin A [Source:HGNC Symbol;Acc:HGNC:11620]	1	protein_coding
ENSG00000011009	6.95097	6.35647	6.91535	6.451	7.26108	6.6803	7.14088	6.51793	7.17064	6.68787	7.14125	6.72366	7.10759	6.62747	7.09063	6.61196	ENSG00000011009	LYPLA2	lysophospholipase 2 [Source:HGNC Symbol;Acc:HGNC:6738]	1	protein_coding
ENSG00000011021	3.3127	3.43667	3.16031	3.43178	2.90883	3.32426	3.22025	3.25538	3.13615	3.37834	3.17892	3.6132	3.25123	3.53773	3.32973	3.57728	ENSG00000011021	CLCN6	chloride voltage-gated channel 6 [Source:HGNC Symbol;Acc:HGNC:2024]	1	protein_coding
ENSG00000011028	1.5702	1.00371	1.08768	0.856137	0.979923	0.745049	0.354987	0.670766	0.268119	0.172707	0.982426	0.691624	1.02778	0.592043	0.566099	0.458127	ENSG00000011028	MRC2	mannose receptor C-type 2 [Source:HGNC Symbol;Acc:HGNC:16875]	17	protein_coding
ENSG00000011052	1.54558	2.82278	1.91768	2.74028	2.26827	3.18942	1.92016	3.01268	2.06282	2.58753	1.63999	2.42017	0.611219	2.15622	2.16823	2.70511	ENSG00000011052	NME1-NME2	NME1-NME2 readthrough [Source:HGNC Symbol;Acc:HGNC:33531]	17	protein_coding
ENSG00000011105	3.39617	4.02277	3.32547	4.03018	3.71079	4.5027	3.7847	4.48855	3.18173	3.89468	2.97793	3.66538	2.93991	3.70438	3.14698	4.01072	ENSG00000011105	TSPAN9	tetraspanin 9 [Source:HGNC Symbol;Acc:HGNC:21640]	12	protein_coding
ENSG00000011114	4.22235	4.76065	4.22561	4.88031	4.63325	5.38982	4.64212	5.34757	4.52761	5.30879	4.16031	4.81264	4.30117	4.69859	4.63621	5.35903	ENSG00000011114	BTBD7	BTB domain containing 7 [Source:HGNC Symbol;Acc:HGNC:18269]	14	protein_coding
ENSG00000011132	3.35035	3.00831	3.30431	2.88828	2.90845	2.76077	3.11142	2.56058	3.82915	3.73705	3.90481	3.76217	3.97774	3.73551	3.79111	3.73409	ENSG00000011132	APBA3	amyloid beta precursor protein binding family A member 3 [Source:HGNC Symbol;Acc:HGNC:580]	19	protein_coding
ENSG00000011143	3.44276	3.04457	3.57163	2.86583	3.57738	2.8893	3.74923	3.0472	3.23949	2.85743	3.29903	2.84762	3.29191	2.73598	3.39156	2.72099	ENSG00000011143	MKS1	MKS transition zone complex subunit 1 [Source:HGNC Symbol;Acc:HGNC:7121]	17	protein_coding
ENSG00000011198	3.24807	3.2	3.39217	3.26924	3.56778	3.42369	3.28418	3.23631	3.50585	3.45616	3.16097	3.45222	3.30712	3.27775	3.5047	3.38928	ENSG00000011198	ABHD5	abhydrolase domain containing 5, lysophosphatidic acid acyltransferase [Source:HGNC Symbol;Acc:HGNC:21396]	3	protein_coding
ENSG00000011243	6.29291	5.10655	6.19769	5.22451	5.81152	4.93306	5.86146	4.79505	5.94698	5.02005	6.38508	5.28282	6.57376	5.23573	5.98689	4.93895	ENSG00000011243	AKAP8L	A-kinase anchoring protein 8 like [Source:HGNC Symbol;Acc:HGNC:29857]	19	protein_coding
ENSG00000011258	3.95718	4.45867	3.81315	4.39975	4.0079	4.7675	4.03243	4.80467	3.9035	4.62472	3.61547	4.30043	3.6396	4.29248	3.99304	4.59883	ENSG00000011258	MBTD1	mbt domain containing 1 [Source:HGNC Symbol;Acc:HGNC:19866]	17	protein_coding
ENSG00000011260	4.77037	5.90095	4.95524	5.9974	5.1255	6.00428	5.10788	5.91279	4.97596	6.10842	5.04359	5.98936	4.8519	5.92008	5.15615	6.10727	ENSG00000011260	UTP18	UTP18 small subunit processome component [Source:HGNC Symbol;Acc:HGNC:24274]	17	protein_coding
ENSG00000011275	5.21757	5.66288	5.19406	5.68445	4.72339	5.33306	4.79654	5.38282	4.87709	5.44495	5.32636	5.81539	5.4386	5.80242	4.92197	5.47083	ENSG00000011275	RNF216	ring finger protein 216 [Source:HGNC Symbol;Acc:HGNC:21698]	7	protein_coding
ENSG00000011295	3.60711	4.40382	3.63993	4.50751	3.60843	4.71713	3.92899	4.71628	3.72444	4.70572	3.5179	4.39442	3.55072	4.37312	3.71873	4.65541	ENSG00000011295	TTC19	tetratricopeptide repeat domain 19 [Source:HGNC Symbol;Acc:HGNC:26006]	17	protein_coding
ENSG00000011304	8.63009	8.80725	8.64645	8.91799	8.88239	9.07209	8.88517	8.94248	8.82249	9.08256	8.71348	8.96543	8.56973	8.91304	8.85215	9.0495	ENSG00000011304	PTBP1	polypyrimidine tract binding protein 1 [Source:HGNC Symbol;Acc:HGNC:9583]	19	protein_coding
ENSG00000011347	4.52099	4.24029	4.46488	4.24047	4.94585	4.96178	4.83087	4.8073	5.09988	5.02844	4.7048	4.31466	4.68978	4.17776	5.09814	5.03988	ENSG00000011347	SYT7	synaptotagmin 7 [Source:HGNC Symbol;Acc:HGNC:11514]	11	protein_coding
ENSG00000011376	4.05757	5.35029	4.23821	5.47803	3.74869	5.03531	4.01547	5.09218	3.6326	5.06397	4.16691	5.31166	4.18011	5.27316	3.83743	5.03632	ENSG00000011376	LARS2	leucyl-tRNA synthetase 2, mitochondrial [Source:HGNC Symbol;Acc:HGNC:17095]	3	protein_coding
ENSG00000011405	5.41523	7.09397	5.30598	7.06618	5.52697	7.32118	5.57099	7.34704	5.52065	7.34603	5.24791	7.02583	5.32244	6.90818	5.61099	7.32411	ENSG00000011405	PIK3C2A	phosphatidylinositol-4-phosphate 3-kinase catalytic subunit type 2 alpha [Source:HGNC Symbol;Acc:HGNC:8971]	11	protein_coding
ENSG00000011422	6.32248	5.97641	6.25607	6.1172	5.79361	5.70258	5.84924	5.66036	6.24219	6.09988	6.99796	6.69131	6.88531	6.7489	6.38952	6.11676	ENSG00000011422	PLAUR	plasminogen activator, urokinase receptor [Source:HGNC Symbol;Acc:HGNC:9053]	19	protein_coding
ENSG00000011426	6.09737	7.67536	6.12455	7.60993	6.0215	7.47616	6.15873	7.65434	6.35328	7.97672	6.4975	7.5099	6.30021	7.4621	6.48799	8.03027	ENSG00000011426	ANLN	anillin, actin binding protein [Source:HGNC Symbol;Acc:HGNC:14082]	7	protein_coding
ENSG00000011451	5.64405	5.55739	5.63898	5.73068	5.50298	5.62779	5.42306	5.49755	5.49387	5.61153	5.6771	5.70061	5.59803	5.61204	5.53182	5.65507	ENSG00000011451	WIZ	WIZ zinc finger [Source:HGNC Symbol;Acc:HGNC:30917]	19	protein_coding
ENSG00000011454	5.13632	6.19655	5.05648	6.27726	5.03505	6.17723	5.15547	6.11914	5.0142	6.01221	5.07906	6.2209	5.08948	6.19829	5.03345	6.05225	ENSG00000011454	RABGAP1	RAB GTPase activating protein 1 [Source:HGNC Symbol;Acc:HGNC:17155]	9	protein_coding
ENSG00000011478	5.05731	4.52541	4.76902	4.68413	4.97958	4.80866	4.5728	4.66835	4.90536	4.36832	4.17741	4.25688	4.30232	4.09054	4.61671	4.39431	ENSG00000011478	QPCTL	glutaminyl-peptide cyclotransferase like [Source:HGNC Symbol;Acc:HGNC:25952]	19	protein_coding
ENSG00000011485	6.80638	7.13966	6.75183	7.28391	6.85914	7.11638	6.6945	7.06446	6.90949	7.29663	6.87452	7.28849	6.8756	7.27219	6.87215	7.17221	ENSG00000011485	PPP5C	protein phosphatase 5 catalytic subunit [Source:HGNC Symbol;Acc:HGNC:9322]	19	protein_coding
ENSG00000011523	2.2771	2.73665	2.3661	2.62686	2.6121	3.10568	2.7722	3.3323	2.65681	2.74142	2.07962	2.26323	2.40539	2.37463	2.39603	2.86955	ENSG00000011523	CEP68	centrosomal protein 68 [Source:HGNC Symbol;Acc:HGNC:29076]	2	protein_coding
ENSG00000011566	3.6351	4.85979	3.67368	4.83312	3.36311	4.73095	3.59794	4.74821	3.45832	4.71687	3.56039	4.88997	3.79409	4.89065	3.47245	4.74419	ENSG00000011566	MAP4K3	mitogen-activated protein kinase kinase kinase kinase 3 [Source:HGNC Symbol;Acc:HGNC:6865]	2	protein_coding
ENSG00000011638	3.28214	3.85086	3.59541	4.02881	3.89567	4.08128	4.03032	4.03451	3.74421	4.04594	3.84368	4.24434	3.66005	4.16714	3.79459	4.21523	ENSG00000011638	LDAF1	lipid droplet assembly factor 1 [Source:HGNC Symbol;Acc:HGNC:30136]	16	protein_coding
ENSG00000012048	4.19572	6.27106	4.31584	6.20186	4.11471	6.04774	4.24924	5.98825	4.17752	6.19508	4.29053	6.18049	4.41487	6.24224	4.35927	6.20079	ENSG00000012048	BRCA1	BRCA1 DNA repair associated [Source:HGNC Symbol;Acc:HGNC:1100]	17	protein_coding
ENSG00000012061	5.71963	5.41777	5.8095	5.3871	6.13621	5.63857	6.12046	5.6758	6.12926	5.70484	6.01256	5.60262	5.80844	5.43707	6.26038	5.71756	ENSG00000012061	ERCC1	ERCC excision repair 1, endonuclease non-catalytic subunit [Source:HGNC Symbol;Acc:HGNC:3433]	19	protein_coding
ENSG00000012171	5.88556	5.07081	5.73503	4.91639	5.98336	5.14174	6.03216	5.18895	6.00503	5.14844	5.68589	5.07175	6.15407	5.21911	6.09444	5.18169	ENSG00000012171	SEMA3B	semaphorin 3B [Source:HGNC Symbol;Acc:HGNC:10724]	3	protein_coding
ENSG00000012174	2.55573	4.40199	2.67677	4.46665	2.362	4.31763	2.64419	4.41586	2.40452	4.27517	2.55134	4.32853	2.96479	4.30998	2.34879	4.38444	ENSG00000012174	MBTPS2	membrane bound transcription factor peptidase, site 2 [Source:HGNC Symbol;Acc:HGNC:15455]	X	protein_coding
ENSG00000012211	5.05416	4.59488	5.09743	4.77674	4.62948	4.46294	4.71708	4.38047	4.92611	4.79794	5.5037	4.93788	5.36268	4.88172	5.04714	4.76399	ENSG00000012211	PRICKLE3	prickle planar cell polarity protein 3 [Source:HGNC Symbol;Acc:HGNC:6645]	X	protein_coding
ENSG00000012232	2.76584	3.87623	2.9599	3.84915	2.8422	3.85551	3.06679	3.9764	3.11433	3.99471	3.02228	3.67899	3.18306	3.62457	3.28213	4.19616	ENSG00000012232	EXTL3	exostosin like glycosyltransferase 3 [Source:HGNC Symbol;Acc:HGNC:3518]	8	protein_coding
ENSG00000012779	3.695	4.43951	3.71234	4.08932	3.30879	3.74001	3.4289	3.96858	3.26236	3.73305	3.94221	4.30263	3.87505	4.49166	3.43723	3.99756	ENSG00000012779	ALOX5	arachidonate 5-lipoxygenase [Source:HGNC Symbol;Acc:HGNC:435]	10	protein_coding
ENSG00000012822	4.61702	5.17193	4.44327	4.85265	4.65609	4.95061	4.78031	5.11575	4.78608	4.92115	4.94106	5.40925	4.93047	5.51727	4.76959	5.15297	ENSG00000012822	CALCOCO1	calcium binding and coiled-coil domain 1 [Source:HGNC Symbol;Acc:HGNC:29306]	12	protein_coding
ENSG00000012963	4.76967	5.15667	4.82292	5.25874	4.87674	5.43916	4.82478	5.3101	4.95185	5.32808	4.64271	5.14607	4.54334	5.11038	4.92373	5.37301	ENSG00000012963	UBR7	ubiquitin protein ligase E3 component n-recognin 7 [Source:HGNC Symbol;Acc:HGNC:20344]	14	protein_coding
ENSG00000012983	4.1353	4.75519	3.96749	4.84798	3.91246	4.84597	4.08616	4.91381	3.77804	4.96487	3.97718	4.82798	4.12233	4.69332	4.04467	4.87623	ENSG00000012983	MAP4K5	mitogen-activated protein kinase kinase kinase kinase 5 [Source:HGNC Symbol;Acc:HGNC:6867]	14	protein_coding
ENSG00000013275	7.66643	7.26635	7.68849	7.47142	7.77986	7.22466	7.66516	7.20477	8.03609	7.58904	7.89256	7.70949	7.80144	7.69127	8.00796	7.56176	ENSG00000013275	PSMC4	proteasome 26S subunit, ATPase 4 [Source:HGNC Symbol;Acc:HGNC:9551]	19	protein_coding
ENSG00000013288	5.51082	6.18671	5.52357	6.28183	5.61635	6.37934	5.78824	6.41461	5.15249	5.6937	5.20236	5.77177	5.24952	5.77876	5.19423	5.88677	ENSG00000013288	MAN2B2	mannosidase alpha class 2B member 2 [Source:HGNC Symbol;Acc:HGNC:29623]	4	protein_coding
ENSG00000013306	8.2461	7.52601	8.3066	7.64339	8.26321	7.63454	8.32803	7.62104	8.30585	7.716	8.1704	7.51619	8.14755	7.43311	8.34579	7.70341	ENSG00000013306	SLC25A39	solute carrier family 25 member 39 [Source:HGNC Symbol;Acc:HGNC:24279]	17	protein_coding
ENSG00000013364	7.36082	7.01271	7.31035	7.09984	7.14599	6.815	7.17334	6.72177	7.52687	7.11084	7.89601	7.60909	7.67074	7.53122	7.46038	7.07337	ENSG00000013364	MVP	major vault protein [Source:HGNC Symbol;Acc:HGNC:7531]	16	protein_coding
ENSG00000013374	6.30774	7.33443	6.27038	7.3703	5.59031	6.34393	5.57722	6.27567	5.80135	6.60885	6.93895	8.06984	6.88074	7.99324	5.71795	6.66629	ENSG00000013374	NUB1	negative regulator of ubiquitin like proteins 1 [Source:HGNC Symbol;Acc:HGNC:17623]	7	protein_coding
ENSG00000013375	5.09977	5.37936	5.16466	5.58621	5.14433	5.68339	4.98102	5.58457	5.0303	5.68774	5.12773	5.74198	5.09433	5.53462	5.05906	5.62421	ENSG00000013375	PGM3	phosphoglucomutase 3 [Source:HGNC Symbol;Acc:HGNC:8907]	6	protein_coding
ENSG00000013392	2.16896	2.29962	1.89949	2.19897	1.89338	2.19768	1.84714	2.00345	1.91308	2.29982	2.12772	2.59628	2.07408	2.42127	2.11251	2.26914	ENSG00000013392	RWDD2A	RWD domain containing 2A [Source:HGNC Symbol;Acc:HGNC:21385]	6	protein_coding
ENSG00000013441	5.24081	4.47094	5.2182	4.43334	5.28172	4.34763	5.2506	4.29817	5.21637	4.43653	4.99917	4.46944	5.28726	4.38703	5.26183	4.28546	ENSG00000013441	CLK1	CDC like kinase 1 [Source:HGNC Symbol;Acc:HGNC:2068]	2	protein_coding
ENSG00000013503	3.40516	4.78049	3.6778	4.85884	3.50071	4.81823	3.57207	4.78074	3.55564	4.79557	3.64413	4.74797	3.48196	4.61845	3.54247	4.85612	ENSG00000013503	POLR3B	RNA polymerase III subunit B [Source:HGNC Symbol;Acc:HGNC:30348]	12	protein_coding
ENSG00000013523	2.47803	4.21402	2.70551	4.25369	2.7435	4.30647	2.54424	4.27413	2.62438	4.26505	2.47788	4.16822	2.41704	4.05643	2.46602	4.24482	ENSG00000013523	ANGEL1	angel homolog 1 [Source:HGNC Symbol;Acc:HGNC:19961]	14	protein_coding
ENSG00000013561	3.92126	4.10519	3.98259	4.17124	4.27081	4.35988	4.06164	4.30689	3.96573	4.24864	4.12143	4.18363	4.09129	4.13947	4.08468	4.18331	ENSG00000013561	RNF14	ring finger protein 14 [Source:HGNC Symbol;Acc:HGNC:10058]	5	protein_coding
ENSG00000013563	5.18074	5.3747	5.10619	5.5923	5.42317	5.75951	5.41675	5.64671	5.30126	5.75609	5.35356	5.77053	5.02704	5.56106	5.36284	5.56481	ENSG00000013563	DNASE1L1	deoxyribonuclease 1 like 1 [Source:HGNC Symbol;Acc:HGNC:2957]	X	protein_coding
ENSG00000013573	6.06198	6.20851	5.98773	6.16859	5.82989	5.99916	5.76929	5.99327	6.05548	6.22186	5.99565	6.31328	6.2028	6.29126	6.11164	6.23607	ENSG00000013573	DDX11	DEAD/H-box helicase 11 [Source:HGNC Symbol;Acc:HGNC:2736]	12	protein_coding
ENSG00000013583	2.27482	2.62105	2.72931	2.5637	2.74614	2.71161	2.82541	3.1669	2.66873	2.98006	2.76824	2.73622	2.77468	2.62567	3.0454	3.20063	ENSG00000013583	HEBP1	heme binding protein 1 [Source:HGNC Symbol;Acc:HGNC:17176]	12	protein_coding
ENSG00000013588	8.56525	8.52858	8.6296	8.59908	8.71545	8.59306	8.87176	8.59036	8.77065	8.612	8.87818	8.79511	8.86746	8.81096	8.90078	8.71443	ENSG00000013588	GPRC5A	G protein-coupled receptor class C group 5 member A [Source:HGNC Symbol;Acc:HGNC:9836]	12	protein_coding
ENSG00000013725	0.404295	0.991383	0.985047	0.740144	0.656545	0.834201	0.152679	0.607687	-0.617111	-0.0122103	0.209088	0.731334	0.273224	0.312584	-0.393712	0.237157	ENSG00000013725	CD6	CD6 molecule [Source:HGNC Symbol;Acc:HGNC:1691]	11	protein_coding
ENSG00000013810	7.73679	7.50664	7.81285	7.55604	7.634	7.36567	7.677	7.43114	7.79442	7.60319	7.92776	7.41187	7.76473	7.39185	7.81783	7.63815	ENSG00000013810	TACC3	transforming acidic coiled-coil containing protein 3 [Source:HGNC Symbol;Acc:HGNC:11524]	4	protein_coding
ENSG00000014123	4.72871	4.80034	4.57278	4.86424	4.66242	4.86527	4.61704	4.79762	4.64283	4.9284	4.54881	4.98338	4.72984	4.83902	4.64394	4.93874	ENSG00000014123	UFL1	UFM1 specific ligase 1 [Source:HGNC Symbol;Acc:HGNC:23039]	6	protein_coding
ENSG00000014138	5.55056	5.82318	5.61911	5.83686	5.41832	5.57411	5.34241	5.36617	5.49816	5.42867	5.76716	5.88271	5.71049	5.97086	5.49388	5.37139	ENSG00000014138	POLA2	DNA polymerase alpha 2, accessory subunit [Source:HGNC Symbol;Acc:HGNC:30073]	11	protein_coding
ENSG00000014164	5.81712	4.63845	5.68267	4.67889	5.58764	4.59568	5.60964	4.49619	5.5587	4.49409	5.93353	4.76958	6.00014	4.7432	5.69445	4.55958	ENSG00000014164	ZC3H3	zinc finger CCCH-type containing 3 [Source:HGNC Symbol;Acc:HGNC:28972]	8	protein_coding
ENSG00000014216	8.002	8.43733	8.01079	8.59473	8.2472	8.73825	8.25959	8.65605	8.07186	8.44897	8.13493	8.27991	7.86935	8.14701	8.12108	8.38932	ENSG00000014216	CAPN1	calpain 1 [Source:HGNC Symbol;Acc:HGNC:1476]	11	protein_coding
ENSG00000014257	0.389841	1.69325	0.674707	1.40558	1.27259	1.42096	1.09734	1.63562	0.610123	0.617271	-0.0356451	0.622911	0.486738	0.355976	0.566099	0.541063	ENSG00000014257	ACP3	acid phosphatase 3 [Source:HGNC Symbol;Acc:HGNC:125]	3	protein_coding
ENSG00000014641	6.3558	6.42655	6.46533	6.42547	6.37282	6.72334	6.45764	6.71071	6.45189	6.45817	6.30958	6.16524	5.931	6.08818	6.43011	6.5369	ENSG00000014641	MDH1	malate dehydrogenase 1 [Source:HGNC Symbol;Acc:HGNC:6970]	2	protein_coding
ENSG00000014824	5.02498	5.97601	5.22018	6.05787	5.44697	6.53204	5.4996	6.53286	5.37412	6.33224	5.01535	5.92339	4.95073	5.81711	5.34973	6.30888	ENSG00000014824	SLC30A9	solute carrier family 30 member 9 [Source:HGNC Symbol;Acc:HGNC:1329]	4	protein_coding
ENSG00000014914	4.38939	4.70132	4.26857	4.63896	4.00363	3.99328	3.92527	4.0817	4.44365	4.45894	4.71924	5.22159	4.71851	5.18643	4.46098	4.45439	ENSG00000014914	MTMR11	myotubularin related protein 11 [Source:HGNC Symbol;Acc:HGNC:24307]	1	protein_coding
ENSG00000014919	4.76941	5.57042	4.86374	5.62484	5.05396	5.83314	5.17156	5.80409	4.99729	5.82964	4.57213	5.43238	4.57053	5.31739	5.03991	5.82805	ENSG00000014919	COX15	cytochrome c oxidase assembly homolog COX15 [Source:HGNC Symbol;Acc:HGNC:2263]	10	protein_coding
ENSG00000015133	5.61296	6.11996	5.53155	6.30979	5.0944	5.86775	5.09482	5.75891	4.91638	5.63632	5.4924	6.20479	5.60114	6.1063	4.87205	5.66805	ENSG00000015133	CCDC88C	coiled-coil domain containing 88C [Source:HGNC Symbol;Acc:HGNC:19967]	14	protein_coding
ENSG00000015153	3.69793	3.3281	3.78096	3.28542	3.60582	3.47654	3.58075	3.4058	3.59463	3.48265	3.73398	3.41409	3.72459	3.37588	3.64896	3.5033	ENSG00000015153	YAF2	YY1 associated factor 2 [Source:HGNC Symbol;Acc:HGNC:17363]	12	protein_coding
ENSG00000015171	4.87507	5.58741	4.86238	5.72178	5.3257	6.17431	5.4002	6.10347	5.11145	6.00495	4.84721	5.57983	4.67646	5.44689	5.21256	5.92742	ENSG00000015171	ZMYND11	zinc finger MYND-type containing 11 [Source:HGNC Symbol;Acc:HGNC:16966]	10	protein_coding
ENSG00000015413	3.2699	3.5566	2.88705	3.97566	3.67545	4.24467	3.32605	3.69468	2.66873	3.2659	2.92285	3.55906	2.42235	3.1073	1.99634	2.90117	ENSG00000015413	DPEP1	dipeptidase 1 [Source:HGNC Symbol;Acc:HGNC:3002]	16	protein_coding
ENSG00000015475	5.62339	5.81348	5.67445	5.7483	5.57715	5.67607	5.53127	5.64277	6.26395	6.40816	6.2712	6.35507	6.03253	6.35012	6.17748	6.34482	ENSG00000015475	BID	BH3 interacting domain death agonist [Source:HGNC Symbol;Acc:HGNC:1050]	22	protein_coding
ENSG00000015479	6.87808	8.21746	6.95243	8.23854	7.18484	8.29884	7.26502	8.26888	7.05051	8.33991	6.86513	8.23866	6.7441	8.19654	7.09504	8.26415	ENSG00000015479	MATR3	matrin 3 [Source:HGNC Symbol;Acc:HGNC:6912]	5	protein_coding
ENSG00000015532	4.9001	4.97777	4.95779	4.95593	4.69367	4.56995	4.68967	4.62621	4.55611	4.53052	4.92557	4.80955	4.96239	4.82461	4.56559	4.65762	ENSG00000015532	XYLT2	xylosyltransferase 2 [Source:HGNC Symbol;Acc:HGNC:15517]	17	protein_coding
ENSG00000015568	3.18216	4.60473	3.51202	4.28105	1.69958	3.83376	3.7939	4.23604	3.52055	4.75607	3.22333	4.1636	3.42337	4.41015	3.22678	4.45215	ENSG00000015568	RGPD5	RANBP2 like and GRIP domain containing 5 [Source:HGNC Symbol;Acc:HGNC:32418]	2	protein_coding
ENSG00000015676	5.47239	6.09316	5.32317	6.10911	5.52051	6.17558	5.46488	6.10776	5.45958	6.06634	5.33427	6.02575	5.46632	5.94472	5.47543	6.15479	ENSG00000015676	NUDCD3	NudC domain containing 3 [Source:HGNC Symbol;Acc:HGNC:22208]	7	protein_coding
ENSG00000016082	3.54844	3.39983	3.23332	3.4888	3.59641	3.72988	3.5865	3.60869	3.09114	3.0904	3.0568	3.074	2.98113	2.95688	3.22391	2.99536	ENSG00000016082	ISL1	ISL LIM homeobox 1 [Source:HGNC Symbol;Acc:HGNC:6132]	5	protein_coding
ENSG00000016391	4.62566	5.5802	4.75108	5.73055	4.54478	5.65604	4.56573	5.55069	4.75931	5.78092	4.99069	5.87848	5.136	5.8432	4.77089	5.78467	ENSG00000016391	CHDH	choline dehydrogenase [Source:HGNC Symbol;Acc:HGNC:24288]	3	protein_coding
ENSG00000016402	3.2034	3.65174	3.17915	3.65284	2.96683	3.34999	2.86382	3.37772	2.63706	3.39239	3.2606	3.39979	2.89172	3.22899	2.48866	3.3803	ENSG00000016402	IL20RA	interleukin 20 receptor subunit alpha [Source:HGNC Symbol;Acc:HGNC:6003]	6	protein_coding
ENSG00000016602	-3.33989	-0.333645	-2.38419	-0.213633	-1.8508	-0.543499	-2.68604	-1.59073	-1.98211	-0.473184	-1.31575	1.43924	-2.03111	0.958641	-2.65358	-0.467019	ENSG00000016602	CLCA4	chloride channel accessory 4 [Source:HGNC Symbol;Acc:HGNC:2018]	1	protein_coding
ENSG00000016864	4.33206	4.34587	4.23543	4.46226	4.25535	4.64674	4.3592	4.65205	4.28583	4.55682	4.11599	4.29957	4.20004	4.26453	4.29388	4.53671	ENSG00000016864	GLT8D1	glycosyltransferase 8 domain containing 1 [Source:HGNC Symbol;Acc:HGNC:24870]	3	protein_coding
ENSG00000017260	6.09693	6.64519	6.05468	6.7457	6.36652	6.9712	6.35639	6.90263	6.50255	7.01797	6.1011	6.83358	6.17507	6.65719	6.51722	6.98451	ENSG00000017260	ATP2C1	ATPase secretory pathway Ca2+ transporting 1 [Source:HGNC Symbol;Acc:HGNC:13211]	3	protein_coding
ENSG00000017483	5.86484	6.06989	5.65943	6.35814	5.37279	5.96132	5.0857	5.70295	5.64482	6.26192	6.1216	6.66528	5.73687	6.45487	5.36791	6.09084	ENSG00000017483	SLC38A5	solute carrier family 38 member 5 [Source:HGNC Symbol;Acc:HGNC:18070]	X	protein_coding
ENSG00000017797	6.14003	7.01127	6.24778	7.08496	6.4953	7.32395	6.486	7.28145	6.44964	7.25562	6.22957	7.00472	6.16156	6.9386	6.42899	7.24065	ENSG00000017797	RALBP1	ralA binding protein 1 [Source:HGNC Symbol;Acc:HGNC:9841]	18	protein_coding
ENSG00000018189	4.21316	4.30897	4.11148	4.43438	4.21898	4.32569	4.17112	4.47757	4.24554	4.32505	3.8468	4.2512	4.08374	4.26144	4.20244	4.41974	ENSG00000018189	RUFY3	RUN and FYVE domain containing 3 [Source:HGNC Symbol;Acc:HGNC:30285]	4	protein_coding
ENSG00000018408	0.049596	-1.14488	-0.436242	-0.779118	0.119294	-0.997607	0.0568986	-0.536279	0.535991	0.355873	-0.300672	-0.288343	0.591445	-0.244974	-0.214259	-0.0723878	ENSG00000018408	WWTR1	WW domain containing transcription regulator 1 [Source:HGNC Symbol;Acc:HGNC:24042]	3	protein_coding
ENSG00000018510	5.31044	6.12737	5.41733	6.2973	5.70795	6.65089	5.68465	6.58676	5.75548	6.70953	5.28538	6.24621	5.17391	6.12578	5.76631	6.62032	ENSG00000018510	AGPS	alkylglycerone phosphate synthase [Source:HGNC Symbol;Acc:HGNC:327]	2	protein_coding
ENSG00000018610	3.70821	4.21239	3.78034	4.3697	4.14515	4.49256	3.85705	4.44072	4.03981	4.5331	3.39279	4.34378	3.52333	4.24855	3.97053	4.50071	ENSG00000018610	STEEP1	STING1 ER exit protein 1 [Source:HGNC Symbol;Acc:HGNC:26239]	X	protein_coding
ENSG00000018699	4.00538	4.7912	4.10995	4.99863	3.87245	4.91784	3.97656	4.91137	4.19327	5.23149	4.24009	5.1869	4.32271	5.09974	4.4389	5.26274	ENSG00000018699	TTC27	tetratricopeptide repeat domain 27 [Source:HGNC Symbol;Acc:HGNC:25986]	2	protein_coding
ENSG00000019102	6.65569	5.74214	6.52742	5.79062	6.8376	5.92309	6.68045	5.91035	6.20817	5.6215	6.39301	5.77573	6.32417	5.5333	6.15496	5.44392	ENSG00000019102	VSIG2	V-set and immunoglobulin domain containing 2 [Source:HGNC Symbol;Acc:HGNC:17149]	11	protein_coding
ENSG00000019144	6.43329	6.65939	6.48584	6.51613	6.65605	6.85491	6.69525	6.94519	6.5739	6.76814	6.33913	6.50627	6.49487	6.52426	6.62654	6.87173	ENSG00000019144	PHLDB1	pleckstrin homology like domain family B member 1 [Source:HGNC Symbol;Acc:HGNC:23697]	11	protein_coding
ENSG00000019186	-0.871744	0.888748	-1.35024	0.0472331	-1.04934	0.600054	-0.277955	0.436754	-0.722721	1.01829	-0.216217	1.12831	-0.567709	0.958641	-0.27215	1.23217	ENSG00000019186	CYP24A1	cytochrome P450 family 24 subfamily A member 1 [Source:HGNC Symbol;Acc:HGNC:2602]	20	protein_coding
ENSG00000019485	1.43621	2.24354	1.33724	1.97209	1.05884	1.78753	1.64143	2.08097	1.18782	1.7792	1.66573	1.93495	1.71566	2.10253	1.1153	1.78176	ENSG00000019485	PRDM11	PR/SET domain 11 [Source:HGNC Symbol;Acc:HGNC:13996]	11	protein_coding
ENSG00000019505	3.64881	4.98012	3.87189	5.04622	3.64654	5.10527	3.88148	5.17134	4.29599	5.79932	4.40213	5.58526	4.36692	5.41134	4.51265	5.80103	ENSG00000019505	SYT13	synaptotagmin 13 [Source:HGNC Symbol;Acc:HGNC:14962]	11	protein_coding
ENSG00000019582	4.15996	3.5566	3.96412	3.15308	2.55715	1.87417	2.5294	2.05165	5.69908	4.76173	8.39425	7.2814	8.24583	7.17369	5.50921	4.92954	ENSG00000019582	CD74	CD74 molecule [Source:HGNC Symbol;Acc:HGNC:1697]	5	protein_coding
ENSG00000019995	3.55836	5.17974	3.59308	5.30939	3.67485	5.32258	3.88458	5.27666	3.38436	5.27089	3.92539	5.26212	3.75674	5.1977	3.79685	5.27971	ENSG00000019995	ZRANB1	zinc finger RANBP2-type containing 1 [Source:HGNC Symbol;Acc:HGNC:18224]	10	protein_coding
ENSG00000020129	5.26423	5.58884	5.19756	5.74722	5.24122	5.8913	5.1366	5.63933	5.26613	5.77039	5.40578	5.87194	5.35104	5.78671	5.21711	5.68862	ENSG00000020129	NCDN	neurochondrin [Source:HGNC Symbol;Acc:HGNC:17597]	1	protein_coding
ENSG00000020256	3.76096	4.70226	3.73042	4.89621	3.86309	4.85732	3.8912	4.75096	3.85387	4.88602	3.82863	4.92821	3.68076	4.80908	3.83989	4.84065	ENSG00000020256	ZFP64	ZFP64 zinc finger protein [Source:HGNC Symbol;Acc:HGNC:15940]	20	protein_coding
ENSG00000020426	3.53683	3.59989	3.6297	3.70348	3.73845	3.71235	3.77711	3.6267	3.83992	3.81164	3.69067	3.73522	3.4447	3.66178	3.80838	3.73409	ENSG00000020426	MNAT1	MNAT1 component of CDK activating kinase [Source:HGNC Symbol;Acc:HGNC:7181]	14	protein_coding
ENSG00000020577	2.34493	3.23361	2.37615	3.50239	2.45623	3.63469	2.56935	3.60304	2.94962	4.05111	2.49854	3.40361	2.70823	3.40951	3.10332	4.16506	ENSG00000020577	SAMD4A	sterile alpha motif domain containing 4A [Source:HGNC Symbol;Acc:HGNC:23023]	14	protein_coding
ENSG00000020922	5.36129	5.87224	5.31725	5.8278	5.41149	5.90681	5.34781	5.86597	5.48555	5.8926	5.31608	5.72048	5.27186	5.57865	5.46789	5.82316	ENSG00000020922	MRE11	MRE11 homolog, double strand break repair nuclease [Source:HGNC Symbol;Acc:HGNC:7230]	11	protein_coding
ENSG00000021300	4.23047	4.12367	4.28081	3.88904	4.4921	4.079	4.44086	4.29317	4.36098	4.03852	4.61305	4.06561	4.43279	4.11442	4.31948	4.16773	ENSG00000021300	PLEKHB1	pleckstrin homology domain containing B1 [Source:HGNC Symbol;Acc:HGNC:19079]	11	protein_coding
ENSG00000021355	7.51712	7.71116	7.47194	7.81467	8.25667	8.07497	8.17308	8.09824	7.88681	7.88762	7.50293	7.79484	7.25758	7.65657	7.8472	7.88156	ENSG00000021355	SERPINB1	serpin family B member 1 [Source:HGNC Symbol;Acc:HGNC:3311]	6	protein_coding
ENSG00000021488	-1.01796	-1.66335	-1.22192	-1.6505	-1.14719	-1.03667	-0.894626	-1.26142	-0.13168	0.412046	0.520748	0.309754	-0.30732	-0.213045	-0.597726	-0.0723878	ENSG00000021488	SLC7A9	solute carrier family 7 member 9 [Source:HGNC Symbol;Acc:HGNC:11067]	19	protein_coding
ENSG00000021574	3.69062	4.4864	3.69838	4.53836	3.90791	5.09177	3.84834	5.12633	3.8494	5.0456	3.41062	4.38689	3.61979	4.39095	3.91169	4.97946	ENSG00000021574	SPAST	spastin [Source:HGNC Symbol;Acc:HGNC:11233]	2	protein_coding
ENSG00000021762	6.12676	6.07355	6.077	6.26035	5.62841	6.10456	5.65072	6.0459	5.61938	5.97132	6.19414	6.31071	6.15677	6.23354	5.53442	5.9477	ENSG00000021762	OSBPL5	oxysterol binding protein like 5 [Source:HGNC Symbol;Acc:HGNC:16392]	11	protein_coding
ENSG00000021776	6.39222	6.80723	6.34386	6.95114	6.45468	7.05217	6.4283	6.91676	6.57562	7.04363	6.35364	6.88053	6.23241	6.80676	6.5698	7.03855	ENSG00000021776	AQR	aquarius intron-binding spliceosomal factor [Source:HGNC Symbol;Acc:HGNC:29513]	15	protein_coding
ENSG00000022277	6.66128	6.60982	6.6816	6.8025	6.8753	6.9182	6.77507	6.85021	6.97114	6.98371	6.83131	6.80409	6.62275	6.73267	6.90645	6.9141	ENSG00000022277	RTF2	replication termination factor 2 [Source:HGNC Symbol;Acc:HGNC:15890]	20	protein_coding
ENSG00000022567	6.18865	6.74294	6.15767	6.80382	5.93636	6.80648	6.04997	6.73823	5.92168	6.64696	6.04083	6.71274	6.03662	6.70974	5.97328	6.72646	ENSG00000022567	SLC45A4	solute carrier family 45 member 4 [Source:HGNC Symbol;Acc:HGNC:29196]	8	protein_coding
ENSG00000022840	7.08323	6.98333	7.08119	7.17345	7.41244	7.47901	7.33959	7.40002	7.33633	7.34631	7.03053	6.99016	6.98173	6.90244	7.33234	7.28277	ENSG00000022840	RNF10	ring finger protein 10 [Source:HGNC Symbol;Acc:HGNC:10055]	12	protein_coding
ENSG00000022976	2.53474	2.36304	2.4294	1.97771	2.13032	1.84599	2.09566	1.83615	1.77824	1.80058	2.1856	1.86496	2.45624	1.8177	1.99433	2.05254	ENSG00000022976	ZNF839	zinc finger protein 839 [Source:HGNC Symbol;Acc:HGNC:20345]	14	protein_coding
ENSG00000023041	5.77869	5.66259	5.87956	5.77184	5.79013	5.82123	5.74627	5.81875	5.86922	5.8434	5.80008	5.75119	5.80062	5.69078	5.97946	5.79402	ENSG00000023041	ZDHHC6	zinc finger DHHC-type palmitoyltransferase 6 [Source:HGNC Symbol;Acc:HGNC:19160]	10	protein_coding
ENSG00000023171	7.31253	7.98726	7.18449	8.14894	6.87897	7.83711	6.7836	7.68139	6.77369	7.72758	7.16913	7.96202	7.07623	7.83213	6.65368	7.61238	ENSG00000023171	GRAMD1B	GRAM domain containing 1B [Source:HGNC Symbol;Acc:HGNC:29214]	11	protein_coding
ENSG00000023191	7.69925	7.45818	7.63957	7.62409	7.44756	7.48006	7.47082	7.37956	7.55981	7.50214	7.76916	7.54282	7.51386	7.49613	7.52364	7.44869	ENSG00000023191	RNH1	ribonuclease/angiogenin inhibitor 1 [Source:HGNC Symbol;Acc:HGNC:10074]	11	protein_coding
ENSG00000023228	6.50383	6.82623	6.44827	6.99819	6.71661	7.31444	6.627	7.21952	6.64782	7.19259	6.2035	6.74665	6.22885	6.61776	6.59697	7.15124	ENSG00000023228	NDUFS1	NADH:ubiquinone oxidoreductase core subunit S1 [Source:HGNC Symbol;Acc:HGNC:7707]	2	protein_coding
ENSG00000023287	4.84035	5.56261	4.87947	5.5893	5.19391	5.85449	5.12181	5.82799	5.28496	5.87544	4.71204	5.50734	4.72418	5.48159	5.34434	5.92124	ENSG00000023287	RB1CC1	RB1 inducible coiled-coil 1 [Source:HGNC Symbol;Acc:HGNC:15574]	8	protein_coding
ENSG00000023318	6.84109	6.23654	6.8614	6.35977	6.67131	6.12458	6.72351	6.10847	6.8771	6.1596	7.06963	6.46122	7.08602	6.30413	6.88343	6.17473	ENSG00000023318	ERP44	endoplasmic reticulum protein 44 [Source:HGNC Symbol;Acc:HGNC:18311]	9	protein_coding
ENSG00000023330	4.46531	5.31548	4.79762	5.40479	4.46855	5.354	4.66812	5.29348	4.77075	5.6578	5.37702	5.82014	4.94721	5.80835	4.78631	5.79977	ENSG00000023330	ALAS1	5'-aminolevulinate synthase 1 [Source:HGNC Symbol;Acc:HGNC:396]	3	protein_coding
ENSG00000023445	5.06638	6.74179	5.07251	6.80642	2.04888	3.94654	1.97546	3.99192	6.6279	7.91706	7.92984	9.0928	7.93571	9.03691	6.60814	7.89324	ENSG00000023445	BIRC3	baculoviral IAP repeat containing 3 [Source:HGNC Symbol;Acc:HGNC:591]	11	protein_coding
ENSG00000023516	4.61626	6.67108	4.54261	6.69963	4.46029	6.74783	4.52866	6.72297	4.65606	6.87804	4.54983	6.64636	4.45637	6.5417	4.70536	6.91959	ENSG00000023516	AKAP11	A-kinase anchoring protein 11 [Source:HGNC Symbol;Acc:HGNC:369]	13	protein_coding
ENSG00000023572	5.62466	4.24057	5.70367	4.3254	5.64757	4.52429	5.35315	4.43512	5.67144	4.46704	5.54978	4.39002	5.69044	4.28707	5.59032	4.33996	ENSG00000023572	GLRX2	glutaredoxin 2 [Source:HGNC Symbol;Acc:HGNC:16065]	1	protein_coding
ENSG00000023608	1.99401	2.12177	1.81969	2.34396	1.88104	2.22908	1.72726	1.9399	2.06361	2.33368	1.96738	2.25885	1.68937	1.88875	2.08434	2.42114	ENSG00000023608	SNAPC1	small nuclear RNA activating complex polypeptide 1 [Source:HGNC Symbol;Acc:HGNC:11134]	14	protein_coding
ENSG00000023697	4.55533	4.88083	4.72484	4.8511	4.90447	5.07529	4.90296	5.13545	4.88302	5.09076	4.86922	4.88338	4.55522	4.6763	5.09037	5.03489	ENSG00000023697	DERA	deoxyribose-phosphate aldolase [Source:HGNC Symbol;Acc:HGNC:24269]	12	protein_coding
ENSG00000023734	7.24062	7.44567	7.36903	7.71918	7.5284	7.9357	7.50635	7.80889	7.66169	7.92915	7.2748	7.63697	7.13128	7.44195	7.6388	7.79116	ENSG00000023734	STRAP	serine/threonine kinase receptor associated protein [Source:HGNC Symbol;Acc:HGNC:30796]	12	protein_coding
ENSG00000023839	-1.18069	-0.186303	-0.626757	0.17186	-1.0028	-0.381005	-1.74262	-0.81004	-0.487343	0.768477	-0.391304	1.09825	-0.536315	0.627889	-0.672688	-0.0723878	ENSG00000023839	ABCC2	ATP binding cassette subfamily C member 2 [Source:HGNC Symbol;Acc:HGNC:53]	10	protein_coding
ENSG00000023892	2.47945	1.59887	2.48794	1.03087	2.03394	1.09092	1.95782	1.11822	1.62816	0.430308	2.10571	0.96024	2.24417	1.29597	1.77445	0.921434	ENSG00000023892	DEF6	DEF6 guanine nucleotide exchange factor [Source:HGNC Symbol;Acc:HGNC:2760]	6	protein_coding
ENSG00000023909	4.64694	5.52728	4.69493	5.79991	4.5893	5.68098	4.72684	5.49701	4.71204	5.77281	4.66807	5.76021	4.31736	5.51248	4.87881	5.58985	ENSG00000023909	GCLM	glutamate-cysteine ligase modifier subunit [Source:HGNC Symbol;Acc:HGNC:4312]	1	protein_coding
ENSG00000024048	4.60925	5.34546	4.67522	5.38185	4.49515	5.24238	4.51061	5.1452	4.6761	5.29889	4.76433	5.568	4.86297	5.62595	4.58382	5.29356	ENSG00000024048	UBR2	ubiquitin protein ligase E3 component n-recognin 2 [Source:HGNC Symbol;Acc:HGNC:21289]	6	protein_coding
ENSG00000024422	5.36862	5.12543	5.55021	4.83548	6.18906	5.42792	6.35098	5.55615	5.87344	5.33025	5.51016	4.9909	5.52464	5.2568	6.15699	5.65041	ENSG00000024422	EHD2	EH domain containing 2 [Source:HGNC Symbol;Acc:HGNC:3243]	19	protein_coding
ENSG00000024526	4.1945	5.81878	4.28069	5.74757	4.10535	5.8804	4.29555	6.02859	4.34574	6.18321	4.10218	4.91789	4.12341	4.92519	4.35525	6.19015	ENSG00000024526	DEPDC1	DEP domain containing 1 [Source:HGNC Symbol;Acc:HGNC:22949]	1	protein_coding
ENSG00000024862	3.70523	3.57738	3.69619	3.57973	4.09473	3.62603	3.87209	3.74134	3.85232	3.56554	3.62508	3.40798	3.4896	3.29736	3.63474	3.4115	ENSG00000024862	CCDC28A	coiled-coil domain containing 28A [Source:HGNC Symbol;Acc:HGNC:21098]	6	protein_coding
ENSG00000025156	3.67133	3.55031	3.6424	3.55896	3.53661	3.45034	3.43529	3.44467	3.57805	3.70145	3.47999	3.6551	3.71484	3.64001	3.51951	3.67104	ENSG00000025156	HSF2	heat shock transcription factor 2 [Source:HGNC Symbol;Acc:HGNC:5225]	6	protein_coding
ENSG00000025293	5.06241	5.92263	5.07564	6.02967	5.06943	6.18885	5.10388	6.04664	5.13997	6.23624	5.17058	5.96771	5.23824	5.92864	5.14868	6.25677	ENSG00000025293	PHF20	PHD finger protein 20 [Source:HGNC Symbol;Acc:HGNC:16098]	20	protein_coding
ENSG00000025434	5.41877	5.27726	5.32777	5.311	5.46675	5.42029	5.39447	5.31647	5.13997	5.16216	5.02193	5.23259	5.20787	5.10452	5.03697	5.22028	ENSG00000025434	NR1H3	nuclear receptor subfamily 1 group H member 3 [Source:HGNC Symbol;Acc:HGNC:7966]	11	protein_coding
ENSG00000025708	5.80261	5.4851	5.63738	5.36629	2.36179	1.51417	2.35347	1.56254	3.93092	3.83223	7.30186	6.88183	7.54661	7.06125	3.78648	4.22955	ENSG00000025708	TYMP	thymidine phosphorylase [Source:HGNC Symbol;Acc:HGNC:3148]	22	protein_coding
ENSG00000025770	6.04073	5.63369	6.04755	5.61406	5.91663	5.45747	5.89425	5.49109	6.1128	5.71439	6.18046	5.67096	6.0656	5.64266	6.11203	5.63903	ENSG00000025770	NCAPH2	non-SMC condensin II complex subunit H2 [Source:HGNC Symbol;Acc:HGNC:25071]	22	protein_coding
ENSG00000025772	6.22273	6.59136	6.24326	6.74109	6.09991	6.73251	6.15728	6.65878	6.34432	6.9638	6.54692	6.8425	6.18556	6.76436	6.40555	6.93769	ENSG00000025772	TOMM34	translocase of outer mitochondrial membrane 34 [Source:HGNC Symbol;Acc:HGNC:15746]	20	protein_coding
ENSG00000025796	5.40458	6.0466	5.31308	6.27356	5.5238	6.36881	5.4662	6.26522	5.5619	6.44823	5.40399	6.36166	5.43118	6.19736	5.64256	6.41078	ENSG00000025796	SEC63	SEC63 homolog, protein translocation regulator [Source:HGNC Symbol;Acc:HGNC:21082]	6	protein_coding
ENSG00000025800	5.37307	6.41995	5.53795	6.52085	5.73565	6.74503	5.6169	6.66941	5.83525	6.75633	5.36177	6.3926	5.31097	6.3792	5.80609	6.7412	ENSG00000025800	KPNA6	karyopherin subunit alpha 6 [Source:HGNC Symbol;Acc:HGNC:6399]	1	protein_coding
ENSG00000026036	3.10522	2.13901	2.68175	2.08276	2.65836	2.08242	2.93925	1.96779	3.5766	2.56533	2.50443	2.5819	3.03724	2.0585	3.28859	2.56583	ENSG00000026036	RTEL1-TNFRSF6B	RTEL1-TNFRSF6B readthrough (NMD candidate) [Source:HGNC Symbol;Acc:HGNC:44095]	20	protein_coding
ENSG00000026103	2.95656	3.91528	2.98782	3.9643	1.90007	2.986	1.93838	3.08503	2.4219	3.37175	3.60679	4.14247	3.3486	4.15172	2.30234	3.46026	ENSG00000026103	FAS	Fas cell surface death receptor [Source:HGNC Symbol;Acc:HGNC:11920]	10	protein_coding
ENSG00000026297	8.0189	7.11418	7.81153	7.24014	7.94161	7.15063	7.89475	7.14054	7.77008	7.10353	8.19729	7.33329	7.95844	7.14199	7.70095	7.0068	ENSG00000026297	RNASET2	ribonuclease T2 [Source:HGNC Symbol;Acc:HGNC:21686]	6	protein_coding
ENSG00000026508	8.38363	9.05939	8.42106	9.17456	8.86558	9.29549	8.91226	9.26719	8.63497	9.13925	8.22368	9.01893	8.08669	8.82645	8.42438	9.10064	ENSG00000026508	CD44	CD44 molecule (IN blood group) [Source:HGNC Symbol;Acc:HGNC:1681]	11	protein_coding
ENSG00000026652	0.845973	0.545049	1.05004	0.286571	0.699401	-0.107554	0.908141	0.30378	1.12832	0.430308	1.28386	0.971337	1.86994	0.886491	1.54558	0.736728	ENSG00000026652	AGPAT4	1-acylglycerol-3-phosphate O-acyltransferase 4 [Source:HGNC Symbol;Acc:HGNC:20885]	6	protein_coding
ENSG00000026950	3.96956	5.03576	3.98155	4.95946	1.67856	2.60198	2.1709	2.8875	2.80216	3.47094	4.58278	5.47687	4.85267	5.56576	2.49894	3.70886	ENSG00000026950	BTN3A1	butyrophilin subfamily 3 member A1 [Source:HGNC Symbol;Acc:HGNC:1138]	6	protein_coding
ENSG00000027001	3.53881	4.97621	3.93355	5.11135	4.09349	5.36413	4.07842	5.25553	3.68694	5.12625	3.44584	4.84324	3.22947	4.73089	3.78061	5.07408	ENSG00000027001	MIPEP	mitochondrial intermediate peptidase [Source:HGNC Symbol;Acc:HGNC:7104]	13	protein_coding
ENSG00000027075	2.44467	3.98131	2.60936	4.06943	2.61425	4.11725	2.80087	4.08604	2.27499	4.0489	2.55134	3.92181	2.6232	3.99083	2.40911	4.08169	ENSG00000027075	PRKCH	protein kinase C eta [Source:HGNC Symbol;Acc:HGNC:9403]	14	protein_coding
ENSG00000027697	6.64053	6.80613	6.56181	6.88098	6.17995	6.2881	6.11411	6.22896	7.90206	7.88742	8.12952	8.27634	8.16957	8.2252	7.83315	7.84805	ENSG00000027697	IFNGR1	interferon gamma receptor 1 [Source:HGNC Symbol;Acc:HGNC:5439]	6	protein_coding
ENSG00000027847	4.49004	4.25841	4.33006	4.40928	4.28378	4.1961	4.29036	4.14138	4.06955	3.98393	4.41882	4.18004	4.33123	4.15644	4.12847	4.00342	ENSG00000027847	B4GALT7	beta-1,4-galactosyltransferase 7 [Source:HGNC Symbol;Acc:HGNC:930]	5	protein_coding
ENSG00000027869	2.77697	1.89207	2.63076	2.05535	1.94176	1.98052	2.07704	1.92153	2.01516	1.66817	2.72953	1.69498	2.43427	1.6843	2.09567	1.96113	ENSG00000027869	SH2D2A	SH2 domain containing 2A [Source:HGNC Symbol;Acc:HGNC:10821]	1	protein_coding
ENSG00000028116	3.79456	4.68928	4.05285	4.60985	3.67548	4.43134	3.78334	4.55546	4.31948	4.99614	4.81491	5.36848	4.58642	5.38376	4.51469	5.1187	ENSG00000028116	VRK2	VRK serine/threonine kinase 2 [Source:HGNC Symbol;Acc:HGNC:12719]	2	protein_coding
ENSG00000028137	-0.58844	0.493519	0.363047	0.491797	-2.89262	-2.97857	-2.686	-2.12124	-1.47191	-0.732828	1.96738	1.62643	1.98249	2.0307	-2.04353	-0.434958	ENSG00000028137	TNFRSF1B	TNF receptor superfamily member 1B [Source:HGNC Symbol;Acc:HGNC:11917]	1	protein_coding
ENSG00000028203	4.54397	5.79763	4.70479	5.76736	4.22632	5.48453	4.57135	5.51485	4.88227	6.11901	5.19334	6.32835	5.17213	6.26838	5.12329	6.1225	ENSG00000028203	VEZT	vezatin, adherens junctions transmembrane protein [Source:HGNC Symbol;Acc:HGNC:18258]	12	protein_coding
ENSG00000028277	0.315459	0.458113	0.785738	0.459556	0.551302	0.030893	0.556035	0.0186889	0.787279	0.336593	1.20396	0.949056	1.65581	0.972647	0.846686	0.832035	ENSG00000028277	POU2F2	POU class 2 homeobox 2 [Source:HGNC Symbol;Acc:HGNC:9213]	19	protein_coding
ENSG00000028310	6.06614	5.82525	5.9383	5.9499	5.92887	5.91945	5.95705	5.78261	6.05659	6.04682	5.96919	5.87337	6.14977	5.71321	6.09003	5.9319	ENSG00000028310	BRD9	bromodomain containing 9 [Source:HGNC Symbol;Acc:HGNC:25818]	5	protein_coding
ENSG00000028528	6.23993	6.51562	6.28706	6.51857	6.18382	6.53433	6.18409	6.53207	6.19009	6.54539	6.21531	6.47152	6.18026	6.3813	6.23184	6.42289	ENSG00000028528	SNX1	sorting nexin 1 [Source:HGNC Symbol;Acc:HGNC:11172]	15	protein_coding
ENSG00000028839	4.35089	4.15796	4.26234	4.26569	4.01572	4.23922	3.9532	4.0974	4.3241	4.32719	4.68297	4.38591	4.38365	4.19671	4.33108	4.25872	ENSG00000028839	TBPL1	TATA-box binding protein like 1 [Source:HGNC Symbol;Acc:HGNC:11589]	6	protein_coding
ENSG00000029153	4.93095	6.14453	5.09656	6.12718	5.28818	6.19503	5.07143	6.1478	5.99641	7.10585	5.55612	6.70322	5.63552	6.60151	6.04157	7.00607	ENSG00000029153	BMAL2	basic helix-loop-helix ARNT like 2 [Source:HGNC Symbol;Acc:HGNC:18984]	12	protein_coding
ENSG00000029363	6.97669	7.75114	7.0115	7.90872	6.58823	7.97796	6.57443	7.86022	6.69342	7.95619	6.95895	7.92093	7.00872	7.76178	6.66942	7.92322	ENSG00000029363	BCLAF1	BCL2 associated transcription factor 1 [Source:HGNC Symbol;Acc:HGNC:16863]	6	protein_coding
ENSG00000029364	5.0788	5.967	5.11338	6.11075	5.69478	6.59777	5.71451	6.57959	5.74643	6.52907	4.8933	6.02774	4.8776	5.80542	5.66002	6.5186	ENSG00000029364	SLC39A9	solute carrier family 39 member 9 [Source:HGNC Symbol;Acc:HGNC:20182]	14	protein_coding
ENSG00000029639	3.93347	3.15029	3.9676	3.46281	4.14978	3.44336	3.72814	3.23265	4.225	3.63152	3.89198	3.57159	3.94871	3.34552	4.13393	3.43091	ENSG00000029639	TFB1M	transcription factor B1, mitochondrial [Source:HGNC Symbol;Acc:HGNC:17037]	6	protein_coding
ENSG00000029725	4.03984	5.19149	4.2257	5.14362	4.08453	5.40573	4.36197	5.22742	3.91952	5.33391	3.97935	5.02743	4.3129	5.03144	4.2294	5.23799	ENSG00000029725	RABEP1	rabaptin, RAB GTPase binding effector protein 1 [Source:HGNC Symbol;Acc:HGNC:17677]	17	protein_coding
ENSG00000029993	6.52996	5.7325	6.53055	6.00684	7.01878	6.59099	6.89299	6.61985	7.1471	6.64184	6.42805	5.33923	6.4691	5.26607	7.11504	6.55896	ENSG00000029993	HMGB3	high mobility group box 3 [Source:HGNC Symbol;Acc:HGNC:5004]	X	protein_coding
ENSG00000030066	6.20435	7.04261	6.18549	7.12533	6.12042	7.0528	6.02794	6.96612	6.26596	7.22276	6.23303	7.27736	6.26865	7.21368	6.21922	7.1683	ENSG00000030066	NUP160	nucleoporin 160 [Source:HGNC Symbol;Acc:HGNC:18017]	11	protein_coding
ENSG00000030110	5.11104	5.69681	5.03688	5.84116	4.53315	5.20213	4.40224	5.12211	4.63216	5.23474	5.54502	6.08506	5.35207	5.94472	4.6137	5.13973	ENSG00000030110	BAK1	BCL2 antagonist/killer 1 [Source:HGNC Symbol;Acc:HGNC:949]	6	protein_coding
ENSG00000030419	1.45123	3.47855	1.61151	3.2923	1.9238	3.11447	2.01013	3.38244	0.990306	2.13721	0.720589	2.44924	0.645595	2.64767	0.705823	2.4126	ENSG00000030419	IKZF2	IKAROS family zinc finger 2 [Source:HGNC Symbol;Acc:HGNC:13177]	2	protein_coding
ENSG00000030582	8.41424	8.15997	8.34814	8.15595	8.47586	8.16874	8.63515	8.15268	8.39848	8.05411	8.56667	8.40494	8.31604	8.37353	8.34096	8.12514	ENSG00000030582	GRN	granulin precursor [Source:HGNC Symbol;Acc:HGNC:4601]	17	protein_coding
ENSG00000031003	3.39575	4.4808	3.30963	4.46205	3.5521	4.87179	3.69162	4.81604	3.36631	4.58546	3.26747	4.47529	3.43724	4.50851	3.50876	4.43169	ENSG00000031003	FAM13B	family with sequence similarity 13 member B [Source:HGNC Symbol;Acc:HGNC:1335]	5	protein_coding
ENSG00000031081	-4.43943	-2.22895	-3.07606	-3.30761	-3.07319	-2.47161	-2.92705	-1.74685	-1.53465	-0.473184	-0.391304	0.200819	-1.34757	0.697013	-0.393712	0.134063	ENSG00000031081	ARHGAP31	Rho GTPase activating protein 31 [Source:HGNC Symbol;Acc:HGNC:29216]	3	protein_coding
ENSG00000031691	3.571	3.86782	3.56446	3.86154	3.29488	3.55732	3.37008	3.46706	3.27842	3.7872	3.89529	4.04869	3.75818	4.02483	3.45274	3.68933	ENSG00000031691	CENPQ	centromere protein Q [Source:HGNC Symbol;Acc:HGNC:21347]	6	protein_coding
ENSG00000031698	5.77437	6.55804	5.98026	6.77382	5.95785	6.61536	5.99749	6.51498	5.8125	6.60765	5.88472	6.56857	5.54632	6.47469	5.78958	6.54069	ENSG00000031698	SARS1	seryl-tRNA synthetase 1 [Source:HGNC Symbol;Acc:HGNC:10537]	1	protein_coding
ENSG00000031823	5.95488	5.6178	5.98982	5.74913	5.8023	5.54355	5.86056	5.38155	5.87002	5.63436	6.11922	5.81322	6.09046	5.74906	5.98438	5.62116	ENSG00000031823	RANBP3	RAN binding protein 3 [Source:HGNC Symbol;Acc:HGNC:9850]	19	protein_coding
ENSG00000032219	2.92189	4.18316	3.06112	4.27098	3.06021	4.16314	3.075	4.26278	3.00554	4.11672	2.65262	3.95256	2.7558	3.97352	2.81446	4.13607	ENSG00000032219	ARID4A	AT-rich interaction domain 4A [Source:HGNC Symbol;Acc:HGNC:9885]	14	protein_coding
ENSG00000032389	5.40045	5.42955	5.52585	5.45113	5.52101	5.49354	5.52079	5.53776	5.50756	5.63091	5.5746	5.69435	5.48172	5.58835	5.58407	5.63255	ENSG00000032389	EIPR1	EARP complex and GARP complex interacting protein 1 [Source:HGNC Symbol;Acc:HGNC:12383]	2	protein_coding
ENSG00000032444	4.85814	4.63053	4.8524	4.57268	5.15081	4.98934	5.32476	5.0069	5.30133	5.08573	4.85376	4.72356	4.92555	4.75337	5.28739	5.07996	ENSG00000032444	PNPLA6	patatin like phospholipase domain containing 6 [Source:HGNC Symbol;Acc:HGNC:16268]	19	protein_coding
ENSG00000032742	3.66087	4.21665	3.52614	4.3054	3.8184	4.6131	3.79967	4.50487	3.76873	4.47223	3.34451	4.15471	3.28323	4.05148	3.72696	4.50278	ENSG00000032742	IFT88	intraflagellar transport 88 [Source:HGNC Symbol;Acc:HGNC:20606]	13	protein_coding
ENSG00000033011	4.76332	5.29525	4.91856	5.51199	4.93972	5.47557	5.00617	5.38135	4.87838	5.5738	4.95917	5.55509	4.61161	5.47199	4.8718	5.41789	ENSG00000033011	ALG1	ALG1 chitobiosyldiphosphodolichol beta-mannosyltransferase [Source:HGNC Symbol;Acc:HGNC:18294]	16	protein_coding
ENSG00000033030	5.54795	4.96206	5.44456	4.95231	5.22177	4.70103	5.18669	4.76998	5.42239	4.86184	5.453	5.03454	5.55731	4.92527	5.37524	4.85971	ENSG00000033030	ZCCHC8	zinc finger CCHC-type containing 8 [Source:HGNC Symbol;Acc:HGNC:25265]	12	protein_coding
ENSG00000033050	6.39726	6.229	6.37657	6.509	6.48209	6.53693	6.52908	6.4431	6.67729	6.73371	6.46303	6.46439	6.32639	6.32979	6.62438	6.64982	ENSG00000033050	ABCF2	ATP binding cassette subfamily F member 2 [Source:HGNC Symbol;Acc:HGNC:71]	7	protein_coding
ENSG00000033100	5.94067	6.038	5.85053	6.16512	5.68603	6.07643	5.62247	5.93495	5.74867	6.10999	6.11924	6.42801	6.09096	6.34989	5.74119	6.00789	ENSG00000033100	CHPF2	chondroitin polymerizing factor 2 [Source:HGNC Symbol;Acc:HGNC:29270]	7	protein_coding
ENSG00000033170	1.46823	2.09026	1.65581	2.0223	1.58673	1.91848	1.70717	1.96752	1.64163	1.79696	1.87367	1.93137	2.00081	2.13411	2.04811	2.19424	ENSG00000033170	FUT8	fucosyltransferase 8 [Source:HGNC Symbol;Acc:HGNC:4019]	14	protein_coding
ENSG00000033178	5.53928	6.74593	5.6305	6.80142	5.31598	6.57632	5.40997	6.50582	5.53359	6.8025	5.86537	7.14272	5.83982	7.06941	5.56584	6.7645	ENSG00000033178	UBA6	ubiquitin like modifier activating enzyme 6 [Source:HGNC Symbol;Acc:HGNC:25581]	4	protein_coding
ENSG00000033327	0.856504	1.95056	0.845548	1.81532	1.73073	2.42993	1.74795	2.34546	1.1975	2.02131	0.537143	1.61232	0.776245	1.95512	1.44279	2.25937	ENSG00000033327	GAB2	GRB2 associated binding protein 2 [Source:HGNC Symbol;Acc:HGNC:14458]	11	protein_coding
ENSG00000033627	4.57459	5.16714	4.51573	5.26837	4.61564	5.5485	4.73441	5.49156	4.6499	5.43569	4.46561	5.36628	4.57152	5.32116	4.64007	5.41782	ENSG00000033627	ATP6V0A1	ATPase H+ transporting V0 subunit a1 [Source:HGNC Symbol;Acc:HGNC:865]	17	protein_coding
ENSG00000033800	5.86517	6.15011	5.94753	6.20578	5.86146	6.0758	5.80419	6.16293	5.81531	6.09734	5.96341	6.15575	5.97207	6.06435	5.8332	6.13516	ENSG00000033800	PIAS1	protein inhibitor of activated STAT 1 [Source:HGNC Symbol;Acc:HGNC:2752]	15	protein_coding
ENSG00000033867	3.15729	5.18214	3.10461	5.24963	2.47319	5.014	2.98203	5.02587	3.31668	5.58069	3.16361	5.36891	3.44904	5.37357	3.27217	5.43147	ENSG00000033867	SLC4A7	solute carrier family 4 member 7 [Source:HGNC Symbol;Acc:HGNC:11033]	3	protein_coding
ENSG00000034152	6.35069	6.55149	6.42424	6.72592	6.33153	6.85107	6.36945	6.76829	6.52268	7.04474	6.87256	7.14655	6.61548	7.09244	6.66324	7.04051	ENSG00000034152	MAP2K3	mitogen-activated protein kinase kinase 3 [Source:HGNC Symbol;Acc:HGNC:6843]	17	protein_coding
ENSG00000034510	11.6926	9.91628	11.7237	9.97845	11.6121	9.82132	11.678	9.87501	12.1188	10.2876	12.2604	10.5095	12.3231	10.4643	12.2588	10.3247	ENSG00000034510	TMSB10	thymosin beta 10 [Source:HGNC Symbol;Acc:HGNC:11879]	2	protein_coding
ENSG00000034533	2.16309	2.12534	2.05205	2.11829	2.13718	2.25765	2.07016	2.14452	2.07976	2.06985	2.14317	2.334	2.31394	1.88644	1.9853	2.02182	ENSG00000034533	ASTE1	asteroid homolog 1 [Source:HGNC Symbol;Acc:HGNC:25021]	3	protein_coding
ENSG00000034677	3.37471	4.35902	3.21076	4.58818	3.07891	4.358	3.38195	4.21332	3.25774	4.16264	3.25227	4.49471	3.18945	4.44595	3.18993	4.23956	ENSG00000034677	RNF19A	ring finger protein 19A, RBR E3 ubiquitin protein ligase [Source:HGNC Symbol;Acc:HGNC:13432]	8	protein_coding
ENSG00000034693	3.24002	3.5897	3.25269	3.72066	2.955	3.7486	3.12323	3.74134	3.16209	3.71455	3.08493	3.6273	3.09564	3.59318	3.05963	3.67643	ENSG00000034693	PEX3	peroxisomal biogenesis factor 3 [Source:HGNC Symbol;Acc:HGNC:8858]	6	protein_coding
ENSG00000034713	5.75621	5.76359	5.74485	5.89677	5.933	6.03016	5.70991	5.88189	5.75588	5.96468	5.7615	5.82206	5.5936	5.66799	5.77335	5.90958	ENSG00000034713	GABARAPL2	GABA type A receptor associated protein like 2 [Source:HGNC Symbol;Acc:HGNC:13291]	16	protein_coding
ENSG00000035115	5.44458	5.18316	5.4715	5.21415	5.74606	5.34413	5.60189	5.37478	5.56011	5.25888	5.3144	5.16017	5.37802	5.15954	5.53798	5.35219	ENSG00000035115	SH3YL1	SH3 and SYLF domain containing 1 [Source:HGNC Symbol;Acc:HGNC:29546]	2	protein_coding
ENSG00000035141	6.52081	6.44954	6.60787	6.62619	6.62667	6.85735	6.7071	6.76824	6.71338	6.79463	6.47295	6.47103	6.41823	6.3803	6.75726	6.74123	ENSG00000035141	FAM136A	family with sequence similarity 136 member A [Source:HGNC Symbol;Acc:HGNC:25911]	2	protein_coding
ENSG00000035403	5.39357	6.48682	5.36639	6.52157	5.51172	6.67518	5.57405	6.65506	5.76198	6.95287	5.52122	6.71765	5.73985	6.71559	5.7969	7.0196	ENSG00000035403	VCL	vinculin [Source:HGNC Symbol;Acc:HGNC:12665]	10	protein_coding
ENSG00000035499	4.15995	4.59319	4.16528	4.63265	4.39006	4.86329	4.30962	4.96896	4.70013	5.34293	4.47095	4.56411	4.39057	4.49409	4.68768	5.27126	ENSG00000035499	DEPDC1B	DEP domain containing 1B [Source:HGNC Symbol;Acc:HGNC:24902]	5	protein_coding
ENSG00000035681	3.92877	4.42124	3.91437	4.54318	3.73674	4.61625	3.75945	4.51027	3.91381	4.70941	4.05039	4.54567	4.10254	4.49651	4.06211	4.65855	ENSG00000035681	NSMAF	neutral sphingomyelinase activation associated factor [Source:HGNC Symbol;Acc:HGNC:8017]	8	protein_coding
ENSG00000035687	5.78578	6.60356	5.85126	6.65629	5.55641	6.51529	5.57678	6.58676	5.61397	6.633	5.95656	6.78588	5.92079	6.60404	5.69678	6.60378	ENSG00000035687	ADSS2	adenylosuccinate synthase 2 [Source:HGNC Symbol;Acc:HGNC:292]	1	protein_coding
ENSG00000035862	4.95576	5.29959	5.04294	5.05763	5.1359	5.16013	5.21537	5.47209	5.00965	5.06207	5.48532	5.25714	5.52253	5.35144	5.25606	5.31279	ENSG00000035862	TIMP2	TIMP metallopeptidase inhibitor 2 [Source:HGNC Symbol;Acc:HGNC:11821]	17	protein_coding
ENSG00000035928	5.07653	6.44701	5.27682	6.5555	5.12288	6.4983	5.2518	6.40101	5.21738	6.52631	5.28339	6.52192	5.29955	6.48724	5.14739	6.52486	ENSG00000035928	RFC1	replication factor C subunit 1 [Source:HGNC Symbol;Acc:HGNC:9969]	4	protein_coding
ENSG00000036054	4.32923	5.41923	4.25898	5.41533	4.14598	5.30902	4.24924	5.23664	4.24788	5.20654	4.37046	5.41434	4.25597	5.25751	4.27654	5.25661	ENSG00000036054	TBC1D23	TBC1 domain family member 23 [Source:HGNC Symbol;Acc:HGNC:25622]	3	protein_coding
ENSG00000036257	5.77871	6.38501	5.93463	6.51135	6.11349	6.77989	6.01407	6.7429	6.09607	6.78766	5.95939	6.49499	5.82749	6.3996	6.22131	6.7435	ENSG00000036257	CUL3	cullin 3 [Source:HGNC Symbol;Acc:HGNC:2553]	2	protein_coding
ENSG00000036549	5.17186	5.95116	5.17244	6.08223	5.07215	5.92246	5.05179	5.95893	5.01755	5.98798	5.26399	6.10472	5.23312	5.99147	5.04284	5.97592	ENSG00000036549	ZZZ3	zinc finger ZZ-type containing 3 [Source:HGNC Symbol;Acc:HGNC:24523]	1	protein_coding
ENSG00000036672	0.204427	-0.189467	-0.118293	0.0151481	0.296045	0.464729	-0.0114401	0.325491	0.0715301	0.297334	1.05253	0.0829827	0.712398	0.0993395	-0.458563	0.0459321	ENSG00000036672	USP2	ubiquitin specific peptidase 2 [Source:HGNC Symbol;Acc:HGNC:12618]	11	protein_coding
ENSG00000037042	2.70854	2.09078	2.79792	1.98827	2.76957	2.17083	2.70427	2.0265	2.61348	1.94295	2.57314	2.10954	2.78591	1.99932	2.67585	1.9701	ENSG00000037042	TUBG2	tubulin gamma 2 [Source:HGNC Symbol;Acc:HGNC:12419]	17	protein_coding
ENSG00000037241	5.05728	4.05571	4.9838	4.11413	5.09175	4.31895	4.98584	4.2265	5.21286	4.29796	5.01754	4.27938	4.73702	4.14257	5.24156	4.34899	ENSG00000037241	RPL26L1	ribosomal protein L26 like 1 [Source:HGNC Symbol;Acc:HGNC:17050]	5	protein_coding
ENSG00000037474	6.64376	7.46489	6.70643	7.70238	6.50184	7.61276	6.47169	7.52295	6.65199	7.77803	6.84484	7.82344	6.85514	7.64855	6.6414	7.67707	ENSG00000037474	NSUN2	NOP2/Sun RNA methyltransferase 2 [Source:HGNC Symbol;Acc:HGNC:25994]	5	protein_coding
ENSG00000037637	4.52016	5.0803	4.55161	5.11381	4.49007	4.88692	4.4265	4.94445	4.27213	4.84151	4.42103	4.97375	4.44266	4.95203	4.29755	4.97275	ENSG00000037637	FBXO42	F-box protein 42 [Source:HGNC Symbol;Acc:HGNC:29249]	1	protein_coding
ENSG00000037749	4.06667	5.31238	4.18277	5.46236	4.20418	5.35259	4.15752	5.20436	4.27557	5.34895	4.15235	5.31221	4.16588	5.15145	4.19323	5.28997	ENSG00000037749	MFAP3	microfibril associated protein 3 [Source:HGNC Symbol;Acc:HGNC:7034]	5	protein_coding
ENSG00000037757	1.5752	2.19683	1.24177	2.00597	1.74004	2.28714	1.56755	1.98237	1.51181	2.02956	1.25065	2.17945	0.914212	1.64143	1.32498	1.93065	ENSG00000037757	MRI1	methylthioribose-1-phosphate isomerase 1 [Source:HGNC Symbol;Acc:HGNC:28469]	19	protein_coding
ENSG00000037897	5.01619	4.29775	5.03286	4.42497	4.8413	4.4446	4.79902	4.28311	5.09794	4.53686	5.30943	4.59851	5.26017	4.43208	5.09603	4.42302	ENSG00000037897	METTL1	methyltransferase 1, tRNA methylguanosine [Source:HGNC Symbol;Acc:HGNC:7030]	12	protein_coding
ENSG00000037965	2.53621	1.12155	2.70933	1.20627	2.01144	0.887247	2.22455	0.858581	1.67047	0.824784	2.45971	0.782635	2.84187	0.826055	2.39999	0.84515	ENSG00000037965	HOXC8	homeobox C8 [Source:HGNC Symbol;Acc:HGNC:5129]	12	protein_coding
ENSG00000038002	3.03746	2.69895	2.84738	2.83901	3.09004	3.06927	2.87326	2.82604	3.03554	2.70801	2.83275	2.5563	2.53367	2.47145	2.82811	2.5471	ENSG00000038002	AGA	aspartylglucosaminidase [Source:HGNC Symbol;Acc:HGNC:318]	4	protein_coding
ENSG00000038210	4.15463	5.46287	4.15645	5.40917	3.80537	5.00623	3.99398	4.93805	3.78648	4.94199	4.47946	5.47408	4.32591	5.47597	3.67875	4.91562	ENSG00000038210	PI4K2B	phosphatidylinositol 4-kinase type 2 beta [Source:HGNC Symbol;Acc:HGNC:18215]	4	protein_coding
ENSG00000038219	4.66947	6.00812	4.86339	6.04401	4.69013	6.11738	4.81135	6.02228	4.84658	6.10593	4.60141	5.99787	4.80064	5.90144	5.02071	6.16887	ENSG00000038219	BOD1L1	biorientation of chromosomes in cell division 1 like 1 [Source:HGNC Symbol;Acc:HGNC:31792]	4	protein_coding
ENSG00000038274	5.73888	6.36426	5.79454	6.45611	5.62146	6.18806	5.62998	6.17389	5.72692	6.32886	6.11615	6.63026	5.76504	6.49424	5.77819	6.28531	ENSG00000038274	MAT2B	methionine adenosyltransferase 2 non-catalytic beta subunit [Source:HGNC Symbol;Acc:HGNC:6905]	5	protein_coding
ENSG00000038358	5.31978	6.23453	5.37758	6.34331	5.2616	6.20536	5.30663	6.09187	5.31241	6.35015	5.51177	6.43616	5.46221	6.37391	5.4243	6.35328	ENSG00000038358	EDC4	enhancer of mRNA decapping 4 [Source:HGNC Symbol;Acc:HGNC:17157]	16	protein_coding
ENSG00000038382	5.09112	6.69646	5.07951	6.7509	5.03909	6.78394	5.26412	6.73432	5.34713	6.9992	5.12441	6.83303	5.33996	6.86517	5.43025	7.09591	ENSG00000038382	TRIO	trio Rho guanine nucleotide exchange factor [Source:HGNC Symbol;Acc:HGNC:12303]	5	protein_coding
ENSG00000038532	4.40651	5.02239	4.38148	4.95882	4.36588	4.98021	4.27441	5.10222	4.42316	4.98663	4.47202	5.02791	4.47685	5.05847	4.44888	5.0758	ENSG00000038532	CLEC16A	C-type lectin domain containing 16A [Source:HGNC Symbol;Acc:HGNC:29013]	16	protein_coding
ENSG00000039068	8.06372	8.63916	7.98852	8.85751	8.61054	9.10853	8.4732	8.96433	8.36141	8.79908	7.84879	8.6382	7.81566	8.3797	8.1301	8.75549	ENSG00000039068	CDH1	cadherin 1 [Source:HGNC Symbol;Acc:HGNC:1748]	16	protein_coding
ENSG00000039123	6.4042	6.7304	6.4704	6.8248	6.4757	6.97479	6.45499	6.86172	6.63278	6.98076	6.34917	6.78622	6.4237	6.59782	6.63875	6.92332	ENSG00000039123	MTREX	Mtr4 exosome RNA helicase [Source:HGNC Symbol;Acc:HGNC:18734]	5	protein_coding
ENSG00000039139	1.25704	0.875389	1.17186	1.03087	1.79141	1.76503	1.92186	1.79983	2.17562	2.057	1.13023	1.34004	1.81628	1.2158	2.31525	2.21459	ENSG00000039139	DNAH5	dynein axonemal heavy chain 5 [Source:HGNC Symbol;Acc:HGNC:2950]	5	protein_coding
ENSG00000039319	3.89579	4.98579	3.77292	4.98826	3.94544	5.11713	3.96517	5.12768	3.91877	4.9004	3.61199	4.67127	3.71175	4.69584	3.97396	4.9347	ENSG00000039319	ZFYVE16	zinc finger FYVE-type containing 16 [Source:HGNC Symbol;Acc:HGNC:20756]	5	protein_coding
ENSG00000039523	5.12223	5.47121	5.04088	5.43464	4.89912	5.45584	4.9782	5.44552	5.45569	6.12827	5.83806	6.173	5.74846	6.19968	5.576	6.09881	ENSG00000039523	RIPOR1	RHO family interacting cell polarization regulator 1 [Source:HGNC Symbol;Acc:HGNC:25836]	16	protein_coding
ENSG00000039560	5.06127	6.09208	5.20042	6.2933	5.23272	6.32653	5.28639	6.23321	5.43267	6.70883	5.41744	6.44937	5.38879	6.29753	5.56991	6.58875	ENSG00000039560	RAI14	retinoic acid induced 14 [Source:HGNC Symbol;Acc:HGNC:14873]	5	protein_coding
ENSG00000039650	5.70874	5.40309	5.70266	5.37438	5.66164	5.368	5.7244	5.26957	5.7689	5.39584	5.86683	5.41161	5.74965	5.34813	5.70376	5.41318	ENSG00000039650	PNKP	polynucleotide kinase 3'-phosphatase [Source:HGNC Symbol;Acc:HGNC:9154]	19	protein_coding
ENSG00000040199	4.35491	5.34544	4.35761	5.54763	3.89828	5.34425	4.07417	5.36235	3.89695	5.0984	4.09916	5.33793	4.17189	5.15944	3.77628	5.07608	ENSG00000040199	PHLPP2	PH domain and leucine rich repeat protein phosphatase 2 [Source:HGNC Symbol;Acc:HGNC:29149]	16	protein_coding
ENSG00000040275	4.56499	4.991	4.50485	5.13501	4.42347	5.00383	4.28152	5.04534	4.39714	5.21315	4.57882	4.75681	4.5024	4.60503	4.47081	5.16217	ENSG00000040275	SPDL1	spindle apparatus coiled-coil protein 1 [Source:HGNC Symbol;Acc:HGNC:26010]	5	protein_coding
ENSG00000040341	3.76094	4.71619	3.96074	4.67987	4.25534	5.02817	4.29388	5.03908	4.05498	4.82546	3.91581	4.55214	3.69516	4.5715	4.0992	4.9398	ENSG00000040341	STAU2	staufen double-stranded RNA binding protein 2 [Source:HGNC Symbol;Acc:HGNC:11371]	8	protein_coding
ENSG00000040487	3.84003	3.0973	3.7476	3.30823	3.34073	3.12336	3.30194	2.8295	3.59837	3.29858	4.08007	3.785	4.13456	3.67255	3.7714	3.4159	ENSG00000040487	SLC66A1	solute carrier family 66 member 1 [Source:HGNC Symbol;Acc:HGNC:26001]	1	protein_coding
ENSG00000040531	2.76661	3.31757	2.59308	3.38409	2.60969	3.3854	2.80705	3.23353	2.60756	3.1347	2.83281	3.30651	2.67705	3.38792	2.63842	3.25427	ENSG00000040531	CTNS	cystinosin, lysosomal cystine transporter [Source:HGNC Symbol;Acc:HGNC:2518]	17	protein_coding
ENSG00000040608	5.5664	4.88667	5.41733	4.76633	4.9997	4.70091	5.25783	4.66835	5.00589	4.59468	5.75231	4.86861	5.65857	4.85706	5.24156	4.63042	ENSG00000040608	RTN4R	reticulon 4 receptor [Source:HGNC Symbol;Acc:HGNC:18601]	22	protein_coding
ENSG00000040633	4.47645	4.89992	4.74067	4.94068	4.76012	4.98691	4.71877	4.96347	4.62589	5.04261	4.86679	5.09603	4.7038	5.00751	4.66977	4.97275	ENSG00000040633	PHF23	PHD finger protein 23 [Source:HGNC Symbol;Acc:HGNC:28428]	17	protein_coding
ENSG00000040933	2.40606	3.79874	2.64766	3.65995	2.24633	3.47134	2.16427	3.55954	2.20951	3.5215	2.55537	3.68911	2.80561	3.94183	2.63959	3.8163	ENSG00000040933	INPP4A	inositol polyphosphate-4-phosphatase type I A [Source:HGNC Symbol;Acc:HGNC:6074]	2	protein_coding
ENSG00000041353	3.0047	4.57892	3.22209	4.50913	2.92831	4.45518	3.01919	4.53908	2.70651	4.25378	3.30435	4.65295	3.21105	4.63396	2.7656	4.34207	ENSG00000041353	RAB27B	RAB27B, member RAS oncogene family [Source:HGNC Symbol;Acc:HGNC:9767]	18	protein_coding
ENSG00000041357	8.30185	7.99298	8.31358	8.18066	8.16111	7.84291	8.00966	7.77756	8.37874	8.09412	8.6935	8.53644	8.53705	8.32641	8.35791	8.03099	ENSG00000041357	PSMA4	proteasome 20S subunit alpha 4 [Source:HGNC Symbol;Acc:HGNC:9533]	15	protein_coding
ENSG00000041802	5.09281	6.02031	5.18603	6.15163	4.97666	5.99916	5.23786	6.02077	5.02233	6.07253	5.18737	6.11882	5.22799	6.15549	5.12054	6.07767	ENSG00000041802	LSG1	large 60S subunit nuclear export GTPase 1 [Source:HGNC Symbol;Acc:HGNC:25652]	3	protein_coding
ENSG00000041880	3.04439	3.26034	2.97001	3.17062	2.27966	2.41194	2.22455	2.54804	2.57155	2.78098	3.88732	4.1388	3.93362	4.1503	2.60033	2.88221	ENSG00000041880	PARP3	poly(ADP-ribose) polymerase family member 3 [Source:HGNC Symbol;Acc:HGNC:273]	3	protein_coding
ENSG00000041982	1.86435	2.91019	2.35535	2.5749	0.551302	1.96086	1.51439	2.33576	2.84232	3.59214	2.14368	3.16139	2.47716	3.52352	3.21093	3.94827	ENSG00000041982	TNC	tenascin C [Source:HGNC Symbol;Acc:HGNC:5318]	9	protein_coding
ENSG00000041988	5.50277	3.12215	5.3158	3.05416	4.9262	2.82234	5.0564	2.99048	5.26105	2.9619	5.49882	3.20069	5.32959	3.25496	5.2529	2.97952	ENSG00000041988	THAP3	THAP domain containing 3 [Source:HGNC Symbol;Acc:HGNC:20855]	1	protein_coding
ENSG00000042088	3.04208	3.96561	3.09848	4.05871	3.19609	4.11836	3.34992	4.1344	3.2131	4.06067	3.36301	3.83749	3.06277	3.92031	3.18463	4.19999	ENSG00000042088	TDP1	tyrosyl-DNA phosphodiesterase 1 [Source:HGNC Symbol;Acc:HGNC:18884]	14	protein_coding
ENSG00000042286	5.64253	5.56521	5.59337	5.82859	5.50147	5.33927	5.4349	5.28595	5.58936	5.49762	5.7082	5.82817	5.62821	5.73474	5.63692	5.39849	ENSG00000042286	AIFM2	AIF family member 2 [Source:HGNC Symbol;Acc:HGNC:21411]	10	protein_coding
ENSG00000042317	-0.0276151	0.734527	0.56071	0.507651	0.685257	0.396558	1.0144	0.7013	0.520392	0.374813	0.326925	0.394642	0.501925	0.149525	0.239825	0.61949	ENSG00000042317	SPATA7	spermatogenesis associated 7 [Source:HGNC Symbol;Acc:HGNC:20423]	14	protein_coding
ENSG00000042429	4.82997	5.13163	4.82425	5.25988	4.59594	5.06035	4.64903	5.01771	4.6848	5.2509	4.89743	5.401	4.7782	4.9886	4.68678	4.99772	ENSG00000042429	MED17	mediator complex subunit 17 [Source:HGNC Symbol;Acc:HGNC:2375]	11	protein_coding
ENSG00000042445	5.16169	5.33386	5.19324	5.25653	5.0626	5.3727	5.11386	5.38138	4.95114	5.08477	4.94413	5.12299	5.11586	5.15667	4.86957	5.26695	ENSG00000042445	RETSAT	retinol saturase [Source:HGNC Symbol;Acc:HGNC:25991]	2	protein_coding
ENSG00000042493	7.64808	7.44793	7.58455	7.41211	7.68187	7.30239	7.60442	7.34402	7.49528	7.10921	7.64454	7.21205	7.43111	7.26988	7.53904	7.15306	ENSG00000042493	CAPG	capping actin protein, gelsolin like [Source:HGNC Symbol;Acc:HGNC:1474]	2	protein_coding
ENSG00000042753	7.64979	7.07638	7.56647	7.14035	7.72874	7.18389	7.72147	7.19743	7.71901	7.21537	7.73493	7.15311	7.44333	7.09164	7.68175	7.15289	ENSG00000042753	AP2S1	adaptor related protein complex 2 subunit sigma 1 [Source:HGNC Symbol;Acc:HGNC:565]	19	protein_coding
ENSG00000042980	1.33442	1.8311	1.46667	1.73004	1.12321	0.897626	1.06473	1.08387	0.268119	0.679667	1.91816	2.30757	1.98249	2.1526	1.08149	0.84515	ENSG00000042980	ADAM28	ADAM metallopeptidase domain 28 [Source:HGNC Symbol;Acc:HGNC:206]	8	protein_coding
ENSG00000043039	3.68912	4.34818	3.72434	4.29402	3.3917	3.65691	3.31223	3.79895	3.64327	3.99317	4.22372	4.5796	3.88087	4.66664	3.51529	3.98577	ENSG00000043039	BARX2	BARX homeobox 2 [Source:HGNC Symbol;Acc:HGNC:956]	11	protein_coding
ENSG00000043093	5.4263	5.8365	5.48647	5.7987	5.44382	5.86742	5.53052	5.89557	5.59441	5.97288	5.59579	5.97186	5.56858	5.89272	5.58909	5.95717	ENSG00000043093	DCUN1D1	defective in cullin neddylation 1 domain containing 1 [Source:HGNC Symbol;Acc:HGNC:18184]	3	protein_coding
ENSG00000043143	5.62069	7.23678	5.58242	7.19874	4.88604	6.20513	4.91216	6.40768	4.96041	6.48115	5.96682	7.2761	5.94322	7.38695	5.00876	6.68398	ENSG00000043143	JADE2	jade family PHD finger 2 [Source:HGNC Symbol;Acc:HGNC:22984]	5	protein_coding
ENSG00000043355	0.877338	0.528076	0.985047	0.322868	0.487526	0.3204	0.646943	0.789207	0.708208	0.664319	1.0179	-0.161751	0.751044	-0.120927	0.79198	1.06287	ENSG00000043355	ZIC2	Zic family member 2 [Source:HGNC Symbol;Acc:HGNC:12873]	13	protein_coding
ENSG00000043514	4.91025	4.53181	5.02237	4.63536	4.85637	4.61232	4.93939	4.53485	4.98577	4.63853	4.9768	4.57233	5.00431	4.45346	4.81916	4.60366	ENSG00000043514	TRIT1	tRNA isopentenyltransferase 1 [Source:HGNC Symbol;Acc:HGNC:20286]	1	protein_coding
ENSG00000044090	3.8351	4.52822	3.74608	4.613	4.13907	4.64736	4.00961	4.59285	3.78639	4.58171	3.76995	4.6193	3.69295	4.55947	3.87586	4.62574	ENSG00000044090	CUL7	cullin 7 [Source:HGNC Symbol;Acc:HGNC:21024]	6	protein_coding
ENSG00000044115	7.86857	8.65434	8.02455	8.78731	8.20561	8.98157	8.27545	8.93095	8.25503	8.96323	8.00944	8.79408	7.89168	8.70716	8.34349	8.96768	ENSG00000044115	CTNNA1	catenin alpha 1 [Source:HGNC Symbol;Acc:HGNC:2509]	5	protein_coding
ENSG00000044446	4.22198	4.91618	4.28729	5.01495	4.50811	5.09846	4.49261	5.05386	4.14352	4.81742	3.74741	4.70418	3.79838	4.6546	4.15714	4.75286	ENSG00000044446	PHKA2	phosphorylase kinase regulatory subunit alpha 2 [Source:HGNC Symbol;Acc:HGNC:8926]	X	protein_coding
ENSG00000044459	-0.351955	0.749248	-0.0899987	0.554193	0.403642	0.224719	0.711553	0.381259	0.286455	0.15105	-0.454722	-0.0453414	0.181894	0.810551	0.0642875	0.557093	ENSG00000044459	CNTLN	centlein [Source:HGNC Symbol;Acc:HGNC:23432]	9	protein_coding
ENSG00000044574	9.58104	9.85247	9.62892	10.059	9.19713	9.37914	9.30333	9.32953	9.6212	9.71418	9.89585	10.0594	9.64521	9.93219	9.58236	9.75099	ENSG00000044574	HSPA5	heat shock protein family A (Hsp70) member 5 [Source:HGNC Symbol;Acc:HGNC:5238]	9	protein_coding
ENSG00000046604	5.79709	7.1453	5.77543	7.25396	5.87336	7.34686	5.98231	7.3265	6.34076	7.67704	5.96605	7.3701	5.83823	7.22634	6.37733	7.63706	ENSG00000046604	DSG2	desmoglein 2 [Source:HGNC Symbol;Acc:HGNC:3049]	18	protein_coding
ENSG00000046647	3.85997	3.47703	3.82253	3.66172	3.88499	3.67965	4.03917	3.70036	3.75078	3.66527	3.68446	3.52933	3.45408	3.3942	3.71231	3.56603	ENSG00000046647	GEMIN8	gem nuclear organelle associated protein 8 [Source:HGNC Symbol;Acc:HGNC:26044]	X	protein_coding
ENSG00000046651	5.21343	4.59225	5.09733	4.54414	5.21622	4.51202	5.05179	4.42136	5.25514	4.52735	5.25038	4.687	5.15842	4.60727	5.1843	4.49864	ENSG00000046651	OFD1	OFD1 centriole and centriolar satellite protein [Source:HGNC Symbol;Acc:HGNC:2567]	X	protein_coding
ENSG00000047056	3.45798	3.85427	3.47263	4.0721	3.24754	4.24467	3.37673	4.15523	3.16456	4.12515	3.43164	4.10645	3.47235	4.10173	3.42605	4.12401	ENSG00000047056	WDR37	WD repeat domain 37 [Source:HGNC Symbol;Acc:HGNC:31406]	10	protein_coding
ENSG00000047188	4.0241	5.03296	3.93688	5.06308	4.11202	5.33073	4.07196	5.19164	4.11624	5.19324	3.82527	4.96961	3.86775	4.91805	4.10908	5.15889	ENSG00000047188	YTHDC2	YTH N6-methyladenosine RNA binding protein C2 [Source:HGNC Symbol;Acc:HGNC:24721]	5	protein_coding
ENSG00000047230	3.79829	4.37927	3.95566	4.08405	3.92305	4.31702	4.14197	4.4587	3.96573	4.1625	3.71429	3.94273	4.0245	4.00793	4.15986	4.32813	ENSG00000047230	CTPS2	CTP synthase 2 [Source:HGNC Symbol;Acc:HGNC:2520]	X	protein_coding
ENSG00000047249	4.76968	5.04718	4.86057	5.15717	4.77939	5.21515	4.73958	5.19835	4.83962	5.18721	4.9738	5.29906	4.86304	5.16904	4.82343	5.17716	ENSG00000047249	ATP6V1H	ATPase H+ transporting V1 subunit H [Source:HGNC Symbol;Acc:HGNC:18303]	8	protein_coding
ENSG00000047315	5.63788	7.04374	5.66508	7.19802	5.69828	7.274	5.77718	7.22562	5.77392	7.35281	5.65222	7.12923	5.50581	7.03938	5.88593	7.30669	ENSG00000047315	POLR2B	RNA polymerase II subunit B [Source:HGNC Symbol;Acc:HGNC:9188]	4	protein_coding
ENSG00000047346	3.79966	3.7611	3.58362	3.69499	3.91549	3.90729	3.90183	3.72285	3.37544	3.20356	3.3139	3.57982	3.52162	3.64191	3.57524	3.19808	ENSG00000047346	ATOSA	atos homolog A [Source:HGNC Symbol;Acc:HGNC:25609]	15	protein_coding
ENSG00000047365	3.93623	5.32595	4.02035	5.3393	3.43672	5.1075	3.53387	5.07114	3.83708	5.26558	4.30376	5.83198	4.29899	5.75007	3.91308	5.32783	ENSG00000047365	ARAP2	ArfGAP with RhoGAP domain, ankyrin repeat and PH domain 2 [Source:HGNC Symbol;Acc:HGNC:16924]	4	protein_coding
ENSG00000047410	6.23107	7.51124	6.28533	7.5564	6.07797	7.52938	6.15283	7.46671	6.31258	7.54519	6.19318	7.51619	6.28142	7.52523	6.41743	7.6445	ENSG00000047410	TPR	translocated promoter region, nuclear basket protein [Source:HGNC Symbol;Acc:HGNC:12017]	1	protein_coding
ENSG00000047457	0.68166	1.85484	0.166757	0.70256	-1.23428	-1.19838	-1.39838	-0.59456	1.63122	1.7739	2.35944	2.89259	2.49621	3.07415	1.39545	1.96958	ENSG00000047457	CP	ceruloplasmin [Source:HGNC Symbol;Acc:HGNC:2295]	3	protein_coding
ENSG00000047578	3.92747	4.96828	3.99085	4.92955	4.02199	4.93805	3.90239	4.83855	4.04427	4.90446	3.94222	4.96615	4.15031	4.93593	4.11178	4.86727	ENSG00000047578	KATNIP	katanin interacting protein [Source:HGNC Symbol;Acc:HGNC:29068]	16	protein_coding
ENSG00000047579	2.24306	3.25261	2.44991	3.45445	2.74273	3.52086	2.83027	3.37772	2.26582	3.35941	2.48105	3.39567	2.27544	3.3439	2.55997	3.30399	ENSG00000047579	DTNBP1	dystrobrevin binding protein 1 [Source:HGNC Symbol;Acc:HGNC:17328]	6	protein_coding
ENSG00000047597	2.90169	3.72059	2.68906	3.78393	2.54935	3.94531	2.85907	3.93525	2.53	3.62621	2.39372	3.35388	2.58449	3.28619	2.52685	3.68387	ENSG00000047597	XK	X-linked Kx blood group antigen, Kell and VPS13A binding protein [Source:HGNC Symbol;Acc:HGNC:12811]	X	protein_coding
ENSG00000047621	3.25406	4.06604	3.35149	4.07742	3.38296	3.96271	3.15848	3.97796	3.25774	4.12094	3.46293	4.23172	3.60486	4.12543	3.18993	4.02375	ENSG00000047621	FERRY3	FERRY endosomal RAB5 effector complex subunit 3 [Source:HGNC Symbol;Acc:HGNC:1184]	12	protein_coding
ENSG00000047634	4.06956	4.53393	3.91421	4.58581	3.3917	4.14256	3.36339	4.26278	3.7487	4.44778	4.03145	4.99619	4.26268	4.89617	3.78412	4.26974	ENSG00000047634	SCML1	Scm polycomb group protein like 1 [Source:HGNC Symbol;Acc:HGNC:10580]	X	protein_coding
ENSG00000047644	2.09084	3.00831	2.49729	2.70448	2.28905	2.80279	2.4931	3.30004	2.56409	3.07887	2.70071	2.86973	2.96488	3.17549	2.60827	3.38928	ENSG00000047644	WWC3	WWC family member 3 [Source:HGNC Symbol;Acc:HGNC:29237]	X	protein_coding
ENSG00000047849	6.87062	7.62436	6.90089	7.7424	7.23856	8.05837	7.2366	7.96529	7.21987	7.95569	6.70446	7.508	6.67594	7.41447	7.19858	7.95958	ENSG00000047849	MAP4	microtubule associated protein 4 [Source:HGNC Symbol;Acc:HGNC:6862]	3	protein_coding
ENSG00000047932	4.46938	5.16084	4.479	5.23049	4.52722	5.39211	4.50444	5.37028	4.52761	5.40883	4.36581	5.13839	4.26147	4.97569	4.46208	5.24176	ENSG00000047932	GOPC	golgi associated PDZ and coiled-coil motif containing [Source:HGNC Symbol;Acc:HGNC:17643]	6	protein_coding
ENSG00000048028	4.16208	5.80028	4.19863	5.79265	3.85518	5.3417	3.99182	5.37919	3.8721	5.4503	4.19172	5.65918	4.08374	5.62761	3.97271	5.52714	ENSG00000048028	USP28	ubiquitin specific peptidase 28 [Source:HGNC Symbol;Acc:HGNC:12625]	11	protein_coding
ENSG00000048052	-0.213361	1.89869	0.572224	1.5037	-2.45652	-1.94109	-3.57912	-1.83173	1.47732	2.45505	3.20011	4.05782	3.76449	4.20174	1.73874	2.51873	ENSG00000048052	HDAC9	histone deacetylase 9 [Source:HGNC Symbol;Acc:HGNC:14065]	7	protein_coding
ENSG00000048140	4.22235	5.00563	4.35085	5.01813	4.402	5.23524	4.4472	5.24314	4.20652	5.03368	4.21992	4.95919	4.24247	5.03946	4.29755	5.11625	ENSG00000048140	TSPAN17	tetraspanin 17 [Source:HGNC Symbol;Acc:HGNC:13594]	5	protein_coding
ENSG00000048162	6.69768	5.62268	6.74714	5.86544	6.44904	5.80098	6.37144	5.623	6.64915	5.93938	6.74355	5.92277	6.75017	5.77716	6.51465	5.73719	ENSG00000048162	NOP16	NOP16 nucleolar protein [Source:HGNC Symbol;Acc:HGNC:26934]	5	protein_coding
ENSG00000048342	1.80034	1.93777	1.74138	1.65373	1.9243	2.16367	2.04397	2.33089	1.46161	1.74313	1.37788	1.7668	1.38961	1.57837	1.35116	2.02014	ENSG00000048342	CC2D2A	coiled-coil and C2 domain containing 2A [Source:HGNC Symbol;Acc:HGNC:29253]	4	protein_coding
ENSG00000048392	3.28946	4.26611	3.35149	4.34344	3.59451	4.71492	3.62335	4.58074	3.39451	4.55153	3.30914	4.25006	3.16648	4.08087	3.41704	4.47352	ENSG00000048392	RRM2B	ribonucleotide reductase regulatory TP53 inducible subunit M2B [Source:HGNC Symbol;Acc:HGNC:17296]	8	protein_coding
ENSG00000048405	4.22031	5.22687	4.18567	5.22107	3.8536	5.0592	4.05957	4.83511	3.73089	4.99816	4.48475	5.36891	4.33229	5.35964	3.9819	4.96752	ENSG00000048405	ZNF800	zinc finger protein 800 [Source:HGNC Symbol;Acc:HGNC:27267]	7	protein_coding
ENSG00000048471	2.15623	3.0973	2.27062	3.30143	2.56874	3.4696	2.54721	3.32477	2.40604	3.72568	2.13832	3.49514	2.11185	3.45533	2.74055	3.72347	ENSG00000048471	SNX29	sorting nexin 29 [Source:HGNC Symbol;Acc:HGNC:30542]	16	protein_coding
ENSG00000048540	-0.505317	-4.06545	-0.367113	-3.54862	-0.321868	-3.52606	0.213433	-3.4167	0.0924391	-2.35901	-0.864374	-2.66425	-0.0420811	-5.13588	0.533121	-3.48332	ENSG00000048540	LMO3	LIM domain only 3 [Source:HGNC Symbol;Acc:HGNC:6643]	12	protein_coding
ENSG00000048544	5.14589	5.51171	5.27029	5.66017	5.42268	5.83268	5.41159	5.73189	5.47814	5.85994	5.2253	5.62093	5.17035	5.49257	5.47054	5.76568	ENSG00000048544	MRPS10	mitochondrial ribosomal protein S10 [Source:HGNC Symbol;Acc:HGNC:14502]	6	protein_coding
ENSG00000048649	5.60361	6.72955	5.73994	6.75527	5.41359	6.56457	5.58758	6.50311	5.41774	6.58057	5.77236	6.83929	5.81761	6.70974	5.4959	6.63054	ENSG00000048649	RSF1	remodeling and spacing factor 1 [Source:HGNC Symbol;Acc:HGNC:18118]	11	protein_coding
ENSG00000048707	3.60731	5.08684	3.81689	5.0671	4.01221	5.54066	4.09633	5.40898	3.91234	5.21315	3.25069	4.93318	3.44511	4.87115	4.00613	5.43581	ENSG00000048707	VPS13D	vacuolar protein sorting 13 homolog D [Source:HGNC Symbol;Acc:HGNC:23595]	1	protein_coding
ENSG00000048828	7.35994	8.27486	7.42042	8.48229	7.90467	8.8199	7.88675	8.73048	7.80948	8.75566	7.25967	8.34639	7.29198	8.17979	7.73773	8.69807	ENSG00000048828	FAM120A	family with sequence similarity 120 member A [Source:HGNC Symbol;Acc:HGNC:13247]	9	protein_coding
ENSG00000048991	4.75004	5.79896	4.97797	5.97761	5.32911	6.30062	5.17338	6.1478	5.21816	6.29842	4.95409	5.80974	4.6798	5.76121	5.2281	6.22137	ENSG00000048991	R3HDM1	R3H domain containing 1 [Source:HGNC Symbol;Acc:HGNC:9757]	2	protein_coding
ENSG00000049089	1.6928	0.9664	1.63712	1.01986	-1.09744	-1.34385	-0.960215	-1.04324	3.35828	2.38655	3.89847	2.84882	4.03106	2.80468	2.97961	2.48141	ENSG00000049089	COL9A2	collagen type IX alpha 2 chain [Source:HGNC Symbol;Acc:HGNC:2218]	1	protein_coding
ENSG00000049130	6.51238	7.23073	6.70163	7.0645	6.2991	7.14916	6.4275	7.29997	6.03807	6.98885	6.1575	6.62895	6.08893	6.64234	6.33346	7.116	ENSG00000049130	KITLG	KIT ligand [Source:HGNC Symbol;Acc:HGNC:6343]	12	protein_coding
ENSG00000049167	3.35221	3.721	3.19941	3.79856	3.39399	4.05021	3.47925	3.97796	3.4134	3.82219	3.14234	3.49898	2.99772	3.54946	3.30918	3.84782	ENSG00000049167	ERCC8	ERCC excision repair 8, CSA ubiquitin ligase complex subunit [Source:HGNC Symbol;Acc:HGNC:3439]	5	protein_coding
ENSG00000049192	3.66086	4.02731	3.58434	3.65995	3.53463	3.62603	3.85073	4.00116	2.32001	2.40975	2.32928	2.92785	2.62667	2.91397	2.22003	2.7279	ENSG00000049192	ADAMTS6	ADAM metallopeptidase with thrombospondin type 1 motif 6 [Source:HGNC Symbol;Acc:HGNC:222]	5	protein_coding
ENSG00000049239	3.24832	4.66296	3.20579	4.65239	4.21654	5.35174	4.08622	5.26949	3.721	4.77161	2.72598	4.19787	2.72703	4.37785	3.57119	4.94637	ENSG00000049239	H6PD	hexose-6-phosphate dehydrogenase/glucose 1-dehydrogenase [Source:HGNC Symbol;Acc:HGNC:4795]	1	protein_coding
ENSG00000049245	5.94536	6.55778	5.97399	6.64199	6.07842	6.75623	6.0655	6.74398	6.11513	6.79789	6.24275	6.79	6.2112	6.67991	6.05686	6.76967	ENSG00000049245	VAMP3	vesicle associated membrane protein 3 [Source:HGNC Symbol;Acc:HGNC:12644]	1	protein_coding
ENSG00000049246	3.2038	3.36108	3.15091	3.39851	2.58141	3.56477	2.65347	3.78684	2.62424	3.02182	2.87528	3.26508	2.85136	3.28051	2.61503	3.26531	ENSG00000049246	PER3	period circadian regulator 3 [Source:HGNC Symbol;Acc:HGNC:8847]	1	protein_coding
ENSG00000049283	5.18878	4.78585	5.30097	4.87574	5.22721	4.98508	5.22869	4.97523	4.55073	4.23182	4.92557	4.25348	4.89617	4.2297	4.64732	4.35129	ENSG00000049283	EPN3	epsin 3 [Source:HGNC Symbol;Acc:HGNC:18235]	17	protein_coding
ENSG00000049323	0.446703	2.01898	1.07524	1.45548	1.11268	2.20162	1.74795	2.38361	0.850015	1.78631	0.0582218	1.24244	0.455877	1.59657	1.01138	1.98487	ENSG00000049323	LTBP1	latent transforming growth factor beta binding protein 1 [Source:HGNC Symbol;Acc:HGNC:6714]	2	protein_coding
ENSG00000049449	7.93789	7.65274	7.94718	7.76842	7.30603	6.98068	7.24649	7.0767	7.78683	7.56888	7.9756	8.027	8.07436	7.90459	7.80144	7.609	ENSG00000049449	RCN1	reticulocalbin 1 [Source:HGNC Symbol;Acc:HGNC:9934]	11	protein_coding
ENSG00000049540	1.87475	0.763821	1.63712	0.696517	0.386243	-0.134161	0.483885	-0.081713	-0.0378173	-0.551955	1.53306	0.196925	1.29518	0.312584	0.153776	-1.06011	ENSG00000049540	ELN	elastin [Source:HGNC Symbol;Acc:HGNC:3327]	7	protein_coding
ENSG00000049541	5.21196	5.60723	5.28115	5.70641	5.27876	5.79986	5.22593	5.70719	5.48005	5.94377	5.56213	5.94466	5.32244	5.88765	5.56991	5.83881	ENSG00000049541	RFC2	replication factor C subunit 2 [Source:HGNC Symbol;Acc:HGNC:9970]	7	protein_coding
ENSG00000049618	5.04091	6.24904	5.01431	6.37956	5.14546	6.47059	5.09118	6.44451	5.15239	6.47674	4.99694	6.29115	4.95707	6.27351	5.06896	6.48219	ENSG00000049618	ARID1B	AT-rich interaction domain 1B [Source:HGNC Symbol;Acc:HGNC:18040]	6	protein_coding
ENSG00000049656	7.44261	7.69984	7.49328	7.89729	7.47788	8.00146	7.47082	7.89283	7.90871	8.24562	7.91684	8.0577	7.87937	7.95241	7.89874	8.17882	ENSG00000049656	CLPTM1L	CLPTM1 like [Source:HGNC Symbol;Acc:HGNC:24308]	5	protein_coding
ENSG00000049759	5.92447	6.38634	6.00515	6.46141	6.36161	6.74735	6.32493	6.75555	6.11955	6.51934	5.62454	6.13005	5.82313	6.21245	6.0969	6.58243	ENSG00000049759	NEDD4L	NEDD4 like E3 ubiquitin protein ligase [Source:HGNC Symbol;Acc:HGNC:7728]	18	protein_coding
ENSG00000049769	0.747249	1.18705	1.0357	1.12642	0.95574	1.26094	1.04601	1.54427	0.873765	1.29137	1.20383	1.05501	0.7105	1.26906	0.986704	1.0316	ENSG00000049769	PPP1R3F	protein phosphatase 1 regulatory subunit 3F [Source:HGNC Symbol;Acc:HGNC:14944]	X	protein_coding
ENSG00000049860	6.7575	6.99155	6.73722	7.07651	6.52506	6.93312	6.63348	6.97197	6.4644	6.68132	6.49655	6.77293	6.53694	6.64012	6.38648	6.70524	ENSG00000049860	HEXB	hexosaminidase subunit beta [Source:HGNC Symbol;Acc:HGNC:4879]	5	protein_coding
ENSG00000049883	3.19927	3.67692	3.38213	3.94677	3.03812	3.79101	3.01228	3.81125	3.10152	3.81004	3.27044	3.83136	3.16888	3.77202	2.93929	3.77063	ENSG00000049883	PTCD2	pentatricopeptide repeat domain 2 [Source:HGNC Symbol;Acc:HGNC:25734]	5	protein_coding
ENSG00000050130	2.89067	4.3614	3.04823	4.54894	3.07271	4.52798	2.97671	4.46872	3.12958	4.59164	3.30675	4.77117	3.03433	4.66448	3.00989	4.49126	ENSG00000050130	JKAMP	JNK1/MAPK8 associated membrane protein [Source:HGNC Symbol;Acc:HGNC:20184]	14	protein_coding
ENSG00000050327	4.53563	6.52142	4.89387	6.58432	4.65065	6.40658	4.71524	6.34643	4.6036	6.32133	5.02371	6.76208	4.91642	6.70773	4.5789	6.40393	ENSG00000050327	ARHGEF5	Rho guanine nucleotide exchange factor 5 [Source:HGNC Symbol;Acc:HGNC:13209]	7	protein_coding
ENSG00000050344	7.47938	7.66858	7.54423	7.77797	6.76654	6.951	6.62632	6.91799	7.9219	8.06747	8.56567	8.64531	8.69488	8.69061	7.91463	8.11511	ENSG00000050344	NFE2L3	NFE2 like bZIP transcription factor 3 [Source:HGNC Symbol;Acc:HGNC:7783]	7	protein_coding
ENSG00000050393	5.69926	5.4651	5.78622	5.54965	5.95011	5.80063	5.85401	5.72634	6.25999	5.94139	5.93315	5.67285	5.99615	5.58494	6.2296	5.93587	ENSG00000050393	MCUR1	mitochondrial calcium uniporter regulator 1 [Source:HGNC Symbol;Acc:HGNC:21097]	6	protein_coding
ENSG00000050405	6.97488	8.31551	7.09511	8.39046	7.16211	8.31832	7.14722	8.28772	6.96014	8.29939	7.06804	8.44206	7.05676	8.30244	6.92653	8.24371	ENSG00000050405	LIMA1	LIM domain and actin binding 1 [Source:HGNC Symbol;Acc:HGNC:24636]	12	protein_coding
ENSG00000050426	5.34591	5.39662	5.14943	5.41165	5.23705	5.25858	5.35376	5.25862	5.06667	5.0051	5.17577	5.45642	5.09162	5.34626	4.90626	5.0576	ENSG00000050426	LETMD1	LETM1 domain containing 1 [Source:HGNC Symbol;Acc:HGNC:24241]	12	protein_coding
ENSG00000050748	4.53499	5.29556	4.51526	5.39203	4.75251	5.6529	4.84174	5.67052	4.70439	5.56528	4.33691	5.23431	4.27378	5.13442	4.63036	5.54885	ENSG00000050748	MAPK9	mitogen-activated protein kinase 9 [Source:HGNC Symbol;Acc:HGNC:6886]	5	protein_coding
ENSG00000050820	7.35412	7.57834	7.27886	7.75033	6.92013	7.43567	6.89791	7.37883	7.34057	7.80704	7.8328	8.1353	7.69645	8.03431	7.33876	7.76315	ENSG00000050820	BCAR1	BCAR1 scaffold protein, Cas family member [Source:HGNC Symbol;Acc:HGNC:971]	16	protein_coding
ENSG00000051009	5.92486	5.90712	5.85217	5.99318	5.88043	6.1446	5.98829	6.01471	5.93946	6.1116	5.99305	6.26296	5.93974	6.18624	5.89392	6.03828	ENSG00000051009	FHIP1B	FHF complex subunit HOOK interacting protein 1B [Source:HGNC Symbol;Acc:HGNC:25378]	11	protein_coding
ENSG00000051108	5.64367	5.53685	5.64649	5.6978	5.51102	5.49269	5.5933	5.41763	5.70546	5.49056	5.53436	5.87361	5.49791	5.71092	5.85359	5.59568	ENSG00000051108	HERPUD1	homocysteine inducible ER protein with ubiquitin like domain 1 [Source:HGNC Symbol;Acc:HGNC:13744]	16	protein_coding
ENSG00000051128	1.74145	1.0872	1.82273	0.69931	2.15844	1.20815	1.90862	1.27428	2.05831	1.62125	2.11666	0.949056	1.94409	1.48128	2.44501	1.63845	ENSG00000051128	HOMER3	homer scaffold protein 3 [Source:HGNC Symbol;Acc:HGNC:17514]	19	protein_coding
ENSG00000051180	4.15783	4.98557	4.31295	5.10537	4.24453	5.04468	4.24197	4.91463	4.18964	5.05443	4.46239	5.11555	4.26935	4.98868	4.26151	4.91872	ENSG00000051180	RAD51	RAD51 recombinase [Source:HGNC Symbol;Acc:HGNC:9817]	15	protein_coding
ENSG00000051341	5.06921	6.12031	4.94844	5.97726	4.17157	5.10917	4.35751	5.15212	4.60058	5.2451	4.8941	5.8854	5.10844	5.86858	4.63911	5.42384	ENSG00000051341	POLQ	DNA polymerase theta [Source:HGNC Symbol;Acc:HGNC:9186]	3	protein_coding
ENSG00000051382	4.42077	5.55005	4.57388	5.69737	4.84369	5.99585	4.96391	5.86513	4.79328	5.89776	4.44295	5.68342	4.44069	5.52263	4.75179	5.89034	ENSG00000051382	PIK3CB	phosphatidylinositol-4,5-bisphosphate 3-kinase catalytic subunit beta [Source:HGNC Symbol;Acc:HGNC:8976]	3	protein_coding
ENSG00000051523	10.28	7.93027	10.0758	8.03186	10.2581	7.99596	10.2694	7.87138	10.3126	8.11147	10.2771	8.19975	10.3767	8.12646	10.2161	8.03886	ENSG00000051523	CYBA	cytochrome b-245 alpha chain [Source:HGNC Symbol;Acc:HGNC:2577]	16	protein_coding
ENSG00000051596	5.20231	5.42593	5.34413	5.51339	5.39266	5.56486	5.21085	5.46557	5.32171	5.5369	5.25034	5.36228	5.02036	5.27208	5.33303	5.36417	ENSG00000051596	THOC3	THO complex subunit 3 [Source:HGNC Symbol;Acc:HGNC:19072]	5	protein_coding
ENSG00000051620	7.88267	6.01879	7.78803	6.18686	8.36597	6.44958	8.10525	6.36093	8.23177	6.36105	7.65843	6.07834	7.74592	5.90966	8.09307	6.22294	ENSG00000051620	HEBP2	heme binding protein 2 [Source:HGNC Symbol;Acc:HGNC:15716]	6	protein_coding
ENSG00000051825	3.40337	5.34793	3.45352	5.37322	3.51083	5.36245	3.59509	5.39095	3.5594	5.39209	3.11802	5.12552	3.26781	5.04693	3.50044	5.44822	ENSG00000051825	MPHOSPH9	M-phase phosphoprotein 9 [Source:HGNC Symbol;Acc:HGNC:7215]	12	protein_coding
ENSG00000052126	4.43295	5.33528	4.56846	5.25796	4.59271	5.27035	4.66976	5.35299	4.42756	5.08285	4.28168	4.94468	4.15003	4.858	4.50022	5.14172	ENSG00000052126	PLEKHA5	pleckstrin homology domain containing A5 [Source:HGNC Symbol;Acc:HGNC:30036]	12	protein_coding
ENSG00000052344	7.06759	6.75028	6.91823	6.89102	6.61542	6.45573	6.64836	6.34066	6.40185	6.1671	7.27341	6.82196	6.95617	6.71235	6.45816	6.21854	ENSG00000052344	PRSS8	serine protease 8 [Source:HGNC Symbol;Acc:HGNC:9491]	16	protein_coding
ENSG00000052723	5.14044	5.34485	5.06938	5.39043	5.06397	5.28502	4.96612	5.27267	5.20202	5.42092	5.16263	5.50701	5.17982	5.38081	5.21646	5.46743	ENSG00000052723	SIKE1	suppressor of IKBKE 1 [Source:HGNC Symbol;Acc:HGNC:26119]	1	protein_coding
ENSG00000052749	5.85831	6.20289	5.97484	6.44252	5.73647	6.38583	5.75722	6.21439	5.93874	6.55708	6.04413	6.60621	6.0129	6.4679	6.051	6.50446	ENSG00000052749	RRP12	ribosomal RNA processing 12 homolog [Source:HGNC Symbol;Acc:HGNC:29100]	10	protein_coding
ENSG00000052795	4.84498	5.70675	4.88483	5.72391	4.543	5.36058	4.37424	5.40261	4.50926	5.44862	5.04144	5.9094	5.25681	5.86483	4.43779	5.39348	ENSG00000052795	FNIP2	folliculin interacting protein 2 [Source:HGNC Symbol;Acc:HGNC:29280]	4	protein_coding
ENSG00000052802	6.45771	6.21217	6.17729	6.3801	6.09765	5.94045	6.11212	5.83101	6.27742	6.01886	6.52396	6.46932	6.25583	6.15472	6.34746	5.96169	ENSG00000052802	MSMO1	methylsterol monooxygenase 1 [Source:HGNC Symbol;Acc:HGNC:10545]	4	protein_coding
ENSG00000052841	6.20842	6.37616	6.18802	6.42671	5.99523	6.36444	6.07372	6.29489	6.01156	6.19039	6.37375	6.64571	6.51216	6.55688	5.94614	6.21822	ENSG00000052841	TTC17	tetratricopeptide repeat domain 17 [Source:HGNC Symbol;Acc:HGNC:25596]	11	protein_coding
ENSG00000053254	2.85999	3.54733	2.70822	3.50753	3.45759	4.28265	3.55156	4.13079	3.5975	4.46292	2.99146	3.88379	2.96339	3.84011	3.6028	4.4661	ENSG00000053254	FOXN3	forkhead box N3 [Source:HGNC Symbol;Acc:HGNC:1928]	14	protein_coding
ENSG00000053371	5.19721	5.63999	5.17975	5.73176	5.74358	6.15087	5.72759	6.06664	5.40111	5.89943	5.05389	5.50809	4.68057	5.3377	5.46401	5.74468	ENSG00000053371	AKR7A2	aldo-keto reductase family 7 member A2 [Source:HGNC Symbol;Acc:HGNC:389]	1	protein_coding
ENSG00000053372	7.13084	6.55882	6.97792	6.75215	7.45161	6.84001	6.92058	6.73962	7.45222	6.9528	7.01402	6.7055	6.96675	6.58451	7.22153	6.82512	ENSG00000053372	MRTO4	MRT4 homolog, ribosome maturation factor [Source:HGNC Symbol;Acc:HGNC:18477]	1	protein_coding
ENSG00000053501	3.91119	2.52594	3.96917	2.9476	4.35475	3.0438	4.29212	3.11964	4.47583	3.09625	4.02591	3.07143	3.83064	2.866	4.29266	3.14338	ENSG00000053501	USE1	unconventional SNARE in the ER 1 [Source:HGNC Symbol;Acc:HGNC:30882]	19	protein_coding
ENSG00000053702	-0.586262	0.432183	-0.924678	0.458484	-0.0987131	0.209254	-0.890895	0.119328	-0.00476733	0.179883	-0.930508	0.0689211	-0.841296	-0.736348	-0.580623	0.333324	ENSG00000053702	NRIP2	nuclear receptor interacting protein 2 [Source:HGNC Symbol;Acc:HGNC:23078]	12	protein_coding
ENSG00000053747	4.34427	5.30119	4.47202	5.20171	3.75717	4.78018	4.11836	4.92032	5.78828	6.30246	5.89748	6.55134	6.12125	6.64288	5.93632	6.5073	ENSG00000053747	LAMA3	laminin subunit alpha 3 [Source:HGNC Symbol;Acc:HGNC:6483]	18	protein_coding
ENSG00000053770	4.57459	4.82634	4.67831	4.83076	4.44146	4.8745	4.49998	4.75823	4.55423	4.7991	4.64838	4.90307	4.42584	4.7805	4.51053	4.70964	ENSG00000053770	AP5M1	adaptor related protein complex 5 subunit mu 1 [Source:HGNC Symbol;Acc:HGNC:20192]	14	protein_coding
ENSG00000053900	4.10581	4.46426	4.15349	4.53353	4.2409	4.49247	4.14588	4.6092	4.13778	4.59366	4.14167	4.48598	4.04149	4.39355	4.15445	4.48718	ENSG00000053900	ANAPC4	anaphase promoting complex subunit 4 [Source:HGNC Symbol;Acc:HGNC:19990]	4	protein_coding
ENSG00000053918	5.69664	5.42209	5.75217	5.51231	5.57137	5.65096	5.86291	5.59375	5.83549	5.71849	5.7934	5.4799	5.75242	5.40165	5.79349	5.68134	ENSG00000053918	KCNQ1	potassium voltage-gated channel subfamily Q member 1 [Source:HGNC Symbol;Acc:HGNC:6294]	11	protein_coding
ENSG00000054116	6.25019	5.5976	6.27453	5.74746	6.20154	5.64483	6.08342	5.58714	6.39385	5.83532	6.40786	5.88356	6.35115	5.79904	6.37564	5.78963	ENSG00000054116	TRAPPC3	trafficking protein particle complex subunit 3 [Source:HGNC Symbol;Acc:HGNC:19942]	1	protein_coding
ENSG00000054118	6.54893	7.5715	6.64569	7.66686	6.60522	7.62735	6.64814	7.53545	6.56654	7.64264	6.61799	7.74852	6.4484	7.67409	6.6508	7.64485	ENSG00000054118	THRAP3	thyroid hormone receptor associated protein 3 [Source:HGNC Symbol;Acc:HGNC:22964]	1	protein_coding
ENSG00000054148	7.03719	5.26365	6.77137	5.39786	7.16172	5.44774	7.15947	5.51375	7.0947	5.44899	6.7767	5.14508	6.67797	5.15323	7.11196	5.39034	ENSG00000054148	PHPT1	phosphohistidine phosphatase 1 [Source:HGNC Symbol;Acc:HGNC:30033]	9	protein_coding
ENSG00000054179	5.43467	4.27122	5.2175	4.4323	5.32741	4.44814	5.27574	4.48087	4.889	3.95899	5.28295	3.95954	5.12018	3.88742	4.8704	3.9376	ENSG00000054179	ENTPD2	ectonucleoside triphosphate diphosphohydrolase 2 [Source:HGNC Symbol;Acc:HGNC:3364]	9	protein_coding
ENSG00000054219	4.78907	5.99862	4.71007	6.1751	4.87557	6.16446	4.80162	6.01792	4.82885	6.15806	4.93179	6.26143	4.92367	6.08642	4.7394	6.01285	ENSG00000054219	LY75	lymphocyte antigen 75 [Source:HGNC Symbol;Acc:HGNC:6729]	2	protein_coding
ENSG00000054267	5.01895	5.85957	5.03668	5.86104	4.70632	5.53088	4.77008	5.56214	4.77642	5.68056	5.09848	5.96133	5.17156	5.90441	4.77224	5.58122	ENSG00000054267	ARID4B	AT-rich interaction domain 4B [Source:HGNC Symbol;Acc:HGNC:15550]	1	protein_coding
ENSG00000054277	3.9847	3.33264	3.92578	3.62115	3.76654	3.6217	3.99177	3.70385	3.7965	3.30917	3.86941	3.08192	3.79517	3.26592	4.01769	3.46118	ENSG00000054277	OPN3	opsin 3 [Source:HGNC Symbol;Acc:HGNC:14007]	1	protein_coding
ENSG00000054282	2.8782	3.55451	2.9599	3.39164	2.89786	3.39271	2.96401	3.39607	3.01793	3.46954	2.8811	3.74017	2.97026	3.8174	2.95103	3.62217	ENSG00000054282	SDCCAG8	SHH signaling and ciliogenesis regulator SDCCAG8 [Source:HGNC Symbol;Acc:HGNC:10671]	1	protein_coding
ENSG00000054392	-0.169968	-0.104619	-0.300771	-0.0891861	-0.957712	-0.193072	-0.364112	0.323544	-0.258318	0.236366	-0.162279	-0.262153	-0.230014	0.198024	0.10972	0.588629	ENSG00000054392	HHAT	hedgehog acyltransferase [Source:HGNC Symbol;Acc:HGNC:18270]	1	protein_coding
ENSG00000054523	4.60777	5.90589	4.54261	6.08322	4.91057	6.44759	4.90993	6.3058	5.11145	6.44792	4.27962	5.90615	4.39058	5.82726	4.96076	6.46119	ENSG00000054523	KIF1B	kinesin family member 1B [Source:HGNC Symbol;Acc:HGNC:16636]	1	protein_coding
ENSG00000054598	3.51394	3.60799	3.44387	3.95268	3.12714	3.76006	3.2374	3.64252	3.09374	3.63411	3.85335	3.99124	3.62233	3.73757	3.17664	3.47826	ENSG00000054598	FOXC1	forkhead box C1 [Source:HGNC Symbol;Acc:HGNC:3800]	6	protein_coding
ENSG00000054611	4.01001	4.68896	4.18277	4.72708	4.64334	4.8986	4.57569	4.9977	4.27098	4.78232	4.1956	4.68279	3.98587	4.55237	4.29264	4.75291	ENSG00000054611	TBC1D22A	TBC1 domain family member 22A [Source:HGNC Symbol;Acc:HGNC:1309]	22	protein_coding
ENSG00000054654	4.42785	6.52233	4.45677	6.38413	4.75251	6.80873	4.91787	6.60302	5.04463	6.7782	4.30988	6.57631	4.54076	6.70004	5.05087	7.0911	ENSG00000054654	SYNE2	spectrin repeat containing nuclear envelope protein 2 [Source:HGNC Symbol;Acc:HGNC:17084]	14	protein_coding
ENSG00000054690	3.53026	3.87473	3.55545	3.98526	3.64248	4.07053	3.62314	4.03496	3.28328	3.84187	3.12419	3.80903	3.28716	3.69807	3.19602	3.81113	ENSG00000054690	PLEKHH1	pleckstrin homology, MyTH4 and FERM domain containing H1 [Source:HGNC Symbol;Acc:HGNC:17733]	14	protein_coding
ENSG00000054793	4.94153	6.64622	5.12334	6.57492	6.01659	7.4663	6.19507	7.45919	5.84716	7.26474	4.6866	6.50818	4.87621	6.61637	5.74714	7.35939	ENSG00000054793	ATP9A	ATPase phospholipid transporting 9A (putative) [Source:HGNC Symbol;Acc:HGNC:13540]	20	protein_coding
ENSG00000054965	4.45149	4.95969	4.57609	5.09622	5.07351	5.43283	5.07653	5.55928	4.90306	5.20124	4.00691	4.6469	4.10627	4.58008	4.81488	5.37607	ENSG00000054965	FAM168A	family with sequence similarity 168 member A [Source:HGNC Symbol;Acc:HGNC:28999]	11	protein_coding
ENSG00000054967	3.83736	3.86951	3.5307	4.14614	3.29953	3.72843	3.43409	3.664	3.93712	4.45672	4.30973	4.67433	4.43279	4.5477	3.98659	4.27096	ENSG00000054967	RELT	RELT TNF receptor [Source:HGNC Symbol;Acc:HGNC:13764]	11	protein_coding
ENSG00000055044	7.12674	6.6803	7.19444	6.84309	7.14206	7.00049	6.95983	6.8682	7.20021	6.92493	7.0677	6.8278	7.04431	6.70228	7.09083	6.86018	ENSG00000055044	NOP58	NOP58 ribonucleoprotein [Source:HGNC Symbol;Acc:HGNC:29926]	2	protein_coding
ENSG00000055070	7.03344	7.29968	7.06118	7.41082	7.25269	7.60457	7.19969	7.56484	7.19948	7.6712	7.15389	7.36686	7.07762	7.29814	7.28571	7.62736	ENSG00000055070	SZRD1	SUZ RNA binding domain containing 1 [Source:HGNC Symbol;Acc:HGNC:30232]	1	protein_coding
ENSG00000055118	2.02701	2.09009	2.19216	2.24225	2.08332	2.35659	2.22455	2.54804	1.49313	1.57275	1.80763	1.46307	1.48292	1.62346	1.27342	1.97313	ENSG00000055118	KCNH2	potassium voltage-gated channel subfamily H member 2 [Source:HGNC Symbol;Acc:HGNC:6251]	7	protein_coding
ENSG00000055130	6.56569	7.12457	6.58036	7.24384	6.27421	7.05534	6.27597	6.9969	6.28397	7.2058	6.74891	7.30846	6.64997	7.21681	6.42282	7.13251	ENSG00000055130	CUL1	cullin 1 [Source:HGNC Symbol;Acc:HGNC:2551]	7	protein_coding
ENSG00000055147	3.04899	3.22917	3.21926	3.33291	3.2403	3.58327	3.36003	3.44918	3.31446	3.62423	2.96889	3.54798	3.08815	3.3994	3.16054	3.53399	ENSG00000055147	FAM114A2	family with sequence similarity 114 member A2 [Source:HGNC Symbol;Acc:HGNC:1333]	5	protein_coding
ENSG00000055163	3.14647	4.03333	3.06098	3.95411	3.85359	4.48473	3.81197	4.48085	3.35818	4.15015	2.94452	3.48743	3.00125	3.49468	3.31645	4.23404	ENSG00000055163	CYFIP2	cytoplasmic FMR1 interacting protein 2 [Source:HGNC Symbol;Acc:HGNC:13760]	5	protein_coding
ENSG00000055208	5.17607	6.41621	5.11566	6.451	4.91208	6.39246	4.93488	6.38875	5.01618	6.5163	5.18295	6.5813	5.29	6.51831	5.01549	6.61603	ENSG00000055208	TAB2	TGF-beta activated kinase 1 (MAP3K7) binding protein 2 [Source:HGNC Symbol;Acc:HGNC:17075]	6	protein_coding
ENSG00000055211	4.14929	4.63547	4.16972	4.80613	4.08132	4.54789	4.03664	4.55692	3.99517	4.63263	4.40107	4.74231	4.08379	4.64712	4.10622	4.56949	ENSG00000055211	GINM1	glycosylated integral membrane protein 1 [Source:HGNC Symbol;Acc:HGNC:21074]	6	protein_coding
ENSG00000055332	7.48025	8.75482	7.5601	8.73723	5.48792	6.71758	5.47347	6.93153	6.19738	7.70256	7.45088	8.66151	7.55168	8.60366	6.23725	7.98331	ENSG00000055332	EIF2AK2	eukaryotic translation initiation factor 2 alpha kinase 2 [Source:HGNC Symbol;Acc:HGNC:9437]	2	protein_coding
ENSG00000055483	5.65352	6.24565	5.62944	6.35019	5.34663	6.27795	5.24424	6.19282	5.39056	6.41075	5.69775	6.50293	5.78461	6.46543	5.38534	6.41026	ENSG00000055483	USP36	ubiquitin specific peptidase 36 [Source:HGNC Symbol;Acc:HGNC:20062]	17	protein_coding
ENSG00000055609	5.50375	7.02532	5.57507	7.02786	5.53882	7.16374	5.5286	7.01251	5.52518	7.04381	5.13664	7.02849	5.47067	7.03665	5.53652	7.20421	ENSG00000055609	KMT2C	lysine methyltransferase 2C [Source:HGNC Symbol;Acc:HGNC:13726]	7	protein_coding
ENSG00000055917	6.74925	7.41397	6.76665	7.44323	6.59723	7.38101	6.64608	7.41555	6.60729	7.44125	6.81111	7.41821	6.81675	7.36023	6.68052	7.46152	ENSG00000055917	PUM2	pumilio RNA binding family member 2 [Source:HGNC Symbol;Acc:HGNC:14958]	2	protein_coding
ENSG00000055950	6.13842	5.28604	6.1046	5.35795	6.34061	5.60219	6.22777	5.52326	6.28553	5.538	6.02982	5.17954	6.14722	5.05992	6.291	5.40257	ENSG00000055950	MRPL43	mitochondrial ribosomal protein L43 [Source:HGNC Symbol;Acc:HGNC:14517]	10	protein_coding
ENSG00000056050	3.36701	2.94258	3.34373	2.70103	3.29255	2.87285	3.03769	3.07078	3.36259	2.88064	3.60967	2.85182	3.37674	2.81638	3.34998	2.9566	ENSG00000056050	HPF1	histone PARylation factor 1 [Source:HGNC Symbol;Acc:HGNC:26051]	4	protein_coding
ENSG00000056097	5.65049	6.75348	5.7146	6.79336	5.58954	6.94476	5.63901	6.9763	5.66851	7.02741	5.70684	6.72776	5.75402	6.67054	5.79089	6.99453	ENSG00000056097	ZFR	zinc finger RNA binding protein [Source:HGNC Symbol;Acc:HGNC:17277]	5	protein_coding
ENSG00000056277	2.65939	2.6837	2.60136	2.49379	1.90134	2.29117	1.94928	2.40696	2.65826	2.63511	2.70439	2.86083	3.05287	2.92482	2.43676	2.64033	ENSG00000056277	ZNF280C	zinc finger protein 280C [Source:HGNC Symbol;Acc:HGNC:25955]	X	protein_coding
ENSG00000056558	0.59242	-0.42986	0.723342	-0.532316	0.179792	-1.07675	0.624748	-0.161883	0.721691	-0.114391	0.921286	0.143104	1.11925	0.517565	1.16996	0.25692	ENSG00000056558	TRAF1	TNF receptor associated factor 1 [Source:HGNC Symbol;Acc:HGNC:12031]	9	protein_coding
ENSG00000056586	4.64917	6.14904	4.60233	6.30469	4.5912	6.50259	4.6435	6.4045	4.71032	6.49179	4.65497	6.20038	4.64944	6.12171	4.66882	6.50317	ENSG00000056586	RC3H2	ring finger and CCCH-type domains 2 [Source:HGNC Symbol;Acc:HGNC:21461]	9	protein_coding
ENSG00000056736	4.00411	4.05404	4.12501	3.97566	3.95404	4.01131	3.98291	3.94923	4.55131	4.63446	4.6819	5.07044	4.63831	5.06254	4.49126	4.67235	ENSG00000056736	IL17RB	interleukin 17 receptor B [Source:HGNC Symbol;Acc:HGNC:18015]	3	protein_coding
ENSG00000056972	3.50727	3.608	3.51697	3.64748	3.67189	3.5945	3.48543	3.50217	3.65226	3.20356	3.56015	3.64647	3.51789	3.60222	3.47469	3.49708	ENSG00000056972	TRAF3IP2	TRAF3 interacting protein 2 [Source:HGNC Symbol;Acc:HGNC:1343]	6	protein_coding
ENSG00000057019	7.00412	7.98025	7.22868	7.96793	6.9811	7.95768	7.27763	8.08055	8.26175	9.05533	7.87875	8.75433	8.16458	8.78488	8.55514	9.17659	ENSG00000057019	DCBLD2	discoidin, CUB and LCCL domain containing 2 [Source:HGNC Symbol;Acc:HGNC:24627]	3	protein_coding
ENSG00000057149	-2.72322	-1.85044	-3.60658	-2.48449	-3.61264	-3.13903	-6.38648	-2.96924	-0.258318	0.659214	-1.80118	0.12334	-2.21752	-0.00659398	-0.301594	0.571175	ENSG00000057149	SERPINB3	serpin family B member 3 [Source:HGNC Symbol;Acc:HGNC:10569]	18	protein_coding
ENSG00000057252	2.69133	3.16474	2.58325	3.38963	2.48957	2.92942	2.28332	2.74775	3.615	4.49197	3.90638	4.7252	3.42335	4.35129	3.15242	4.23529	ENSG00000057252	SOAT1	sterol O-acyltransferase 1 [Source:HGNC Symbol;Acc:HGNC:11177]	1	protein_coding
ENSG00000057294	4.31754	5.91897	4.62156	5.82978	4.65579	6.15383	4.89581	6.30775	4.19411	5.94522	4.27954	5.73317	4.25029	5.69206	4.4264	5.98854	ENSG00000057294	PKP2	plakophilin 2 [Source:HGNC Symbol;Acc:HGNC:9024]	12	protein_coding
ENSG00000057608	7.45311	8.44097	7.53851	8.57218	7.85166	8.66065	7.87686	8.59335	7.68091	8.59635	7.62299	8.55472	7.408	8.43457	7.66682	8.56048	ENSG00000057608	GDI2	GDP dissociation inhibitor 2 [Source:HGNC Symbol;Acc:HGNC:4227]	10	protein_coding
ENSG00000057657	-0.80384	0.928096	-1.22192	0.779853	-1.19872	-0.0465858	-2.13855	0.524751	-0.722721	0.568636	1.06389	1.7983	0.952402	2.0638	-1.22908	0.693872	ENSG00000057657	PRDM1	PR/SET domain 1 [Source:HGNC Symbol;Acc:HGNC:9346]	6	protein_coding
ENSG00000057663	4.80136	5.46063	4.74755	5.63558	4.84289	5.57784	4.77654	5.64719	4.84116	5.68134	4.77905	5.61165	4.71607	5.50165	4.78193	5.66388	ENSG00000057663	ATG5	autophagy related 5 [Source:HGNC Symbol;Acc:HGNC:589]	6	protein_coding
ENSG00000057704	2.62795	3.36441	2.1806	3.45854	3.00149	3.9503	2.61634	3.78832	2.94072	3.68633	2.83607	3.79284	2.73024	3.57722	2.48004	3.60318	ENSG00000057704	TMCC3	transmembrane and coiled-coil domain family 3 [Source:HGNC Symbol;Acc:HGNC:29199]	12	protein_coding
ENSG00000057757	5.63031	5.73244	5.59337	5.9543	5.64996	5.96348	5.60469	5.85413	5.4337	5.83916	5.42791	5.74372	5.43452	5.64849	5.36908	5.76999	ENSG00000057757	PITHD1	PITH domain containing 1 [Source:HGNC Symbol;Acc:HGNC:25022]	1	protein_coding
ENSG00000057935	5.63326	5.01099	5.71359	5.07044	5.74975	5.03237	5.78938	5.09649	5.74684	4.91631	5.58942	4.95361	5.72722	4.85895	5.77335	4.96526	ENSG00000057935	MTA3	metastasis associated 1 family member 3 [Source:HGNC Symbol;Acc:HGNC:23784]	2	protein_coding
ENSG00000058056	3.24899	4.21641	3.34632	4.16204	3.58981	4.56058	3.67003	4.63155	3.32647	4.2799	2.91059	3.61815	2.89856	3.56041	3.17698	4.54119	ENSG00000058056	USP13	ubiquitin specific peptidase 13 [Source:HGNC Symbol;Acc:HGNC:12611]	3	protein_coding
ENSG00000058063	4.48548	6.05659	4.62064	6.11152	4.78169	6.59158	4.94623	6.67252	4.78807	6.4348	4.34655	5.85815	4.3201	5.83383	4.90363	6.5136	ENSG00000058063	ATP11B	ATPase phospholipid transporting 11B (putative) [Source:HGNC Symbol;Acc:HGNC:13553]	3	protein_coding
ENSG00000058085	3.33536	4.6861	3.76749	4.46616	3.47833	4.26786	3.92072	4.56318	6.29162	7.15831	5.51533	6.51127	5.99579	6.80822	6.53455	7.41816	ENSG00000058085	LAMC2	laminin subunit gamma 2 [Source:HGNC Symbol;Acc:HGNC:6493]	1	protein_coding
ENSG00000058262	8.20224	8.53146	8.2067	8.73153	7.97368	8.72307	8.0639	8.6151	8.27263	8.92291	8.32283	8.89962	8.3473	8.81159	8.32447	8.89323	ENSG00000058262	SEC61A1	SEC61 translocon subunit alpha 1 [Source:HGNC Symbol;Acc:HGNC:18276]	3	protein_coding
ENSG00000058272	4.76679	6.18219	4.82183	6.14548	4.81738	6.07867	4.77365	6.03844	4.85805	6.20271	5.0522	6.35748	5.08782	6.30464	4.78974	6.22548	ENSG00000058272	PPP1R12A	protein phosphatase 1 regulatory subunit 12A [Source:HGNC Symbol;Acc:HGNC:7618]	12	protein_coding
ENSG00000058335	-0.532538	0.204012	-0.49157	0.127789	-0.871555	0.286388	-1.21208	0.0186889	-0.651463	0.436523	-0.159133	0.354278	-0.498084	0.242856	-0.539862	0.720515	ENSG00000058335	RASGRF1	Ras protein specific guanine nucleotide releasing factor 1 [Source:HGNC Symbol;Acc:HGNC:9875]	15	protein_coding
ENSG00000058453	3.34335	2.72796	3.02924	2.77571	3.3655	2.87443	3.4128	2.8234	3.01691	2.64776	3.10983	2.44205	3.01429	2.50079	3.09143	2.89172	ENSG00000058453	CROCC	ciliary rootlet coiled-coil, rootletin [Source:HGNC Symbol;Acc:HGNC:21299]	1	protein_coding
ENSG00000058600	5.44033	6.02069	5.51054	6.23827	5.38869	6.04259	5.36404	5.98559	5.37349	6.15558	5.66696	6.2346	5.6518	6.10652	5.43285	6.08159	ENSG00000058600	POLR3E	RNA polymerase III subunit E [Source:HGNC Symbol;Acc:HGNC:30347]	16	protein_coding
ENSG00000058668	3.35406	4.84015	3.4797	4.89696	3.64654	4.94937	3.79467	4.94525	4.85423	5.94853	4.38525	5.85126	4.58494	5.81759	4.7985	6.08981	ENSG00000058668	ATP2B4	ATPase plasma membrane Ca2+ transporting 4 [Source:HGNC Symbol;Acc:HGNC:817]	1	protein_coding
ENSG00000058673	6.43263	7.2764	6.2855	7.26129	6.15841	7.12143	6.23234	7.1654	6.3421	7.16753	6.34918	7.36958	6.37252	7.31878	6.29382	7.21125	ENSG00000058673	ZC3H11A	zinc finger CCCH-type containing 11A [Source:HGNC Symbol;Acc:HGNC:29093]	1	protein_coding
ENSG00000058729	4.57706	3.99061	4.54266	4.16685	4.29779	4.19609	4.15558	3.96069	4.36635	4.04885	4.62461	4.22014	4.7258	4.14245	4.46208	4.00196	ENSG00000058729	RIOK2	RIO kinase 2 [Source:HGNC Symbol;Acc:HGNC:18999]	5	protein_coding
ENSG00000058799	3.303	3.53127	3.16454	3.58534	3.1633	3.52254	3.21529	3.51081	3.05963	3.39239	3.43038	3.69915	3.31359	3.41743	3.24443	3.48456	ENSG00000058799	YIPF1	Yip1 domain family member 1 [Source:HGNC Symbol;Acc:HGNC:25231]	1	protein_coding
ENSG00000058804	5.64822	7.00821	5.69492	7.18801	5.89356	7.25474	5.90267	7.24078	5.92168	7.38575	5.58005	6.86945	5.6775	6.72508	5.91288	7.30851	ENSG00000058804	NDC1	NDC1 transmembrane nucleoporin [Source:HGNC Symbol;Acc:HGNC:25525]	1	protein_coding
ENSG00000058866	-1.13826	1.16612	-0.26871	0.974944	-1.93569	-0.817104	-1.10108	0.0663857	-1.19361	0.172707	0.435859	1.48646	0.907489	2.10253	-0.63472	0.722583	ENSG00000058866	DGKG	diacylglycerol kinase gamma [Source:HGNC Symbol;Acc:HGNC:2853]	3	protein_coding
ENSG00000059122	3.90614	3.94658	3.7943	4.15497	3.85834	4.12831	3.64281	3.98883	3.74747	4.16931	3.88412	4.19669	3.77703	3.99426	3.72329	3.95887	ENSG00000059122	FLYWCH1	FLYWCH-type zinc finger 1 [Source:HGNC Symbol;Acc:HGNC:25404]	16	protein_coding
ENSG00000059145	2.21829	3.90015	2.22391	4.11126	2.30663	4.36175	2.5759	4.09872	2.42354	4.56639	2.2783	4.08716	2.14266	3.78538	2.44258	4.36146	ENSG00000059145	UNKL	unk like zinc finger [Source:HGNC Symbol;Acc:HGNC:14184]	16	protein_coding
ENSG00000059377	3.88443	3.53127	4.03005	3.7393	3.85834	3.77139	4.09229	3.51081	3.84	3.87148	3.77603	3.80839	3.79717	3.68111	4.1326	3.85896	ENSG00000059377	TBXAS1	thromboxane A synthase 1 [Source:HGNC Symbol;Acc:HGNC:11609]	7	protein_coding
ENSG00000059378	7.59591	7.80904	7.47461	7.84842	4.68125	5.11363	4.52266	5.23468	5.66415	6.3779	7.80884	8.20152	7.87373	8.19097	5.6804	6.58289	ENSG00000059378	PARP12	poly(ADP-ribose) polymerase family member 12 [Source:HGNC Symbol;Acc:HGNC:21919]	7	protein_coding
ENSG00000059573	7.43846	7.56566	7.35543	7.72576	7.78246	7.91924	7.73189	7.87808	7.53949	7.68568	7.04117	7.37695	6.83092	7.19121	7.48954	7.64707	ENSG00000059573	ALDH18A1	aldehyde dehydrogenase 18 family member A1 [Source:HGNC Symbol;Acc:HGNC:9722]	10	protein_coding
ENSG00000059588	4.7027	5.67963	4.63871	5.68478	4.49109	5.77368	4.75882	5.79652	4.45983	5.60049	4.13226	5.35362	4.45442	5.29074	4.47951	5.62306	ENSG00000059588	TARBP1	TAR (HIV-1) RNA binding protein 1 [Source:HGNC Symbol;Acc:HGNC:11568]	1	protein_coding
ENSG00000059691	3.84839	3.86007	3.99414	3.82088	4.04386	3.97502	4.12626	4.02889	3.97113	3.89699	3.69398	3.80374	3.68499	3.82702	3.94612	3.85665	ENSG00000059691	GATB	glutamyl-tRNA amidotransferase subunit B [Source:HGNC Symbol;Acc:HGNC:8849]	4	protein_coding
ENSG00000059728	3.93375	4.72537	4.07182	4.76936	3.81677	4.5089	3.92298	4.45423	3.94603	4.60577	4.46277	5.15405	4.25597	5.16745	4.10374	4.63612	ENSG00000059728	MXD1	MAX dimerization protein 1 [Source:HGNC Symbol;Acc:HGNC:6761]	2	protein_coding
ENSG00000059758	3.66984	4.46314	3.70227	4.37079	2.97557	3.68864	3.09935	3.67942	3.33435	4.06067	4.28082	4.9487	4.05442	4.92076	3.36411	4.02663	ENSG00000059758	CDK17	cyclin dependent kinase 17 [Source:HGNC Symbol;Acc:HGNC:8750]	12	protein_coding
ENSG00000059769	3.69956	3.1197	3.64148	3.17493	3.16231	3.19391	3.18104	3.21997	3.39883	3.25661	3.52266	3.25481	3.40927	3.11287	3.50127	3.0785	ENSG00000059769	DNAJC25	DnaJ heat shock protein family (Hsp40) member C25 [Source:HGNC Symbol;Acc:HGNC:34187]	9	protein_coding
ENSG00000060069	4.51767	4.78049	4.52899	4.97245	4.30474	4.78997	4.34569	4.6904	4.48871	4.9041	4.71023	5.03454	4.63745	5.00836	4.54092	4.88022	ENSG00000060069	CTDP1	CTD phosphatase subunit 1 [Source:HGNC Symbol;Acc:HGNC:2498]	18	protein_coding
ENSG00000060138	8.54811	7.82411	8.61786	8.03963	8.70628	8.2677	8.62103	8.10762	8.86834	8.3922	8.65165	8.11058	8.58123	7.92048	8.84996	8.26369	ENSG00000060138	YBX3	Y-box binding protein 3 [Source:HGNC Symbol;Acc:HGNC:2428]	12	protein_coding
ENSG00000060140	3.37984	3.92567	3.27742	3.96565	3.44514	3.58327	3.31569	3.47371	3.20592	3.46505	3.627	4.37754	3.58003	4.23554	3.34523	3.34611	ENSG00000060140	STYK1	serine/threonine/tyrosine kinase 1 [Source:HGNC Symbol;Acc:HGNC:18889]	12	protein_coding
ENSG00000060237	6.6231	7.6529	6.70189	7.72014	6.69224	7.78128	6.71435	7.76666	6.79975	7.86	6.50195	7.61403	6.58282	7.56261	6.82503	7.93659	ENSG00000060237	WNK1	WNK lysine deficient protein kinase 1 [Source:HGNC Symbol;Acc:HGNC:14540]	12	protein_coding
ENSG00000060339	6.93352	6.6771	6.96516	6.84983	7.01242	6.81354	6.74812	6.74697	6.95801	6.86866	6.8467	6.76211	7.03839	6.62637	6.87955	6.81099	ENSG00000060339	CCAR1	cell division cycle and apoptosis regulator 1 [Source:HGNC Symbol;Acc:HGNC:24236]	10	protein_coding
ENSG00000060491	8.70421	7.9527	8.54806	8.01644	7.62117	6.82106	7.49549	6.73916	7.89613	7.2769	9.02535	8.39774	8.93823	8.30512	7.85677	7.22756	ENSG00000060491	OGFR	opioid growth factor receptor [Source:HGNC Symbol;Acc:HGNC:15768]	20	protein_coding
ENSG00000060558	4.50433	4.30399	4.53581	4.38265	4.14598	3.86428	4.14389	3.88791	4.73878	4.43766	5.09156	4.72028	5.15181	4.71639	4.78455	4.62758	ENSG00000060558	GNA15	G protein subunit alpha 15 [Source:HGNC Symbol;Acc:HGNC:4383]	19	protein_coding
ENSG00000060642	3.85373	4.09514	3.74608	4.264	4.01639	4.33432	4.06782	4.32293	3.87663	4.13214	3.83689	4.17045	3.67353	4.1868	3.62303	4.13339	ENSG00000060642	PIGV	phosphatidylinositol glycan anchor biosynthesis class V [Source:HGNC Symbol;Acc:HGNC:26031]	1	protein_coding
ENSG00000060688	5.3982	6.23032	5.51553	6.31543	5.3217	6.18117	5.50264	6.1609	5.4716	6.3488	5.53332	6.28648	5.20207	6.15433	5.40028	6.30799	ENSG00000060688	SNRNP40	small nuclear ribonucleoprotein U5 subunit 40 [Source:HGNC Symbol;Acc:HGNC:30857]	1	protein_coding
ENSG00000060749	5.14043	6.43824	5.16344	6.4964	5.40605	7.10827	5.53796	7.00489	5.49485	7.12577	4.967	6.48513	5.20149	6.32167	5.55099	7.10429	ENSG00000060749	QSER1	glutamine and serine rich 1 [Source:HGNC Symbol;Acc:HGNC:26154]	11	protein_coding
ENSG00000060762	5.09056	4.03784	4.89194	4.31106	5.06397	4.31509	4.76644	4.24476	4.89497	4.10824	4.70661	3.76121	4.53598	3.56109	4.6858	3.8046	ENSG00000060762	MPC1	mitochondrial pyruvate carrier 1 [Source:HGNC Symbol;Acc:HGNC:21606]	6	protein_coding
ENSG00000060971	6.65113	6.07073	6.67729	6.1861	6.78066	6.2089	6.80506	6.14411	6.69705	6.01608	6.48454	6.00888	6.55405	5.95218	6.6949	5.91881	ENSG00000060971	ACAA1	acetyl-CoA acyltransferase 1 [Source:HGNC Symbol;Acc:HGNC:82]	3	protein_coding
ENSG00000061273	6.82635	6.56431	6.77253	6.59589	6.52341	6.41217	6.48504	6.40833	6.66407	6.43197	7.01911	6.66566	7.22971	6.71373	6.7063	6.51779	ENSG00000061273	HDAC7	histone deacetylase 7 [Source:HGNC Symbol;Acc:HGNC:14067]	12	protein_coding
ENSG00000061656	5.68672	4.17091	5.43386	4.03703	5.82949	4.05833	5.73473	4.38185	5.39267	3.89632	5.49868	3.98987	5.34577	3.82895	5.37376	4.10642	ENSG00000061656	SPAG4	sperm associated antigen 4 [Source:HGNC Symbol;Acc:HGNC:11214]	20	protein_coding
ENSG00000061676	7.01745	7.87754	7.05371	7.92974	7.14137	8.07482	7.13647	8.06964	7.25898	8.09018	7.12253	7.99153	7.16044	7.88551	7.32528	8.09157	ENSG00000061676	NCKAP1	NCK associated protein 1 [Source:HGNC Symbol;Acc:HGNC:7666]	2	protein_coding
ENSG00000061794	6.73559	7.27034	6.85319	7.39729	6.73599	7.48952	6.69717	7.3989	6.68269	7.4217	6.66584	7.23165	6.64954	7.11235	6.76416	7.34445	ENSG00000061794	MRPS35	mitochondrial ribosomal protein S35 [Source:HGNC Symbol;Acc:HGNC:16635]	12	protein_coding
ENSG00000061936	5.90439	5.52317	5.96812	5.66061	5.82385	5.51771	5.80552	5.50785	5.97508	5.54709	5.97812	5.65703	6.05749	5.6165	5.92206	5.46106	ENSG00000061936	SFSWAP	splicing factor SWAP [Source:HGNC Symbol;Acc:HGNC:10790]	12	protein_coding
ENSG00000061938	7.32194	6.99266	7.34589	7.0203	7.28541	7.00948	7.39555	7.01141	7.39619	7.11982	7.38488	7.15189	7.59548	7.20552	7.47977	7.24941	ENSG00000061938	TNK2	tyrosine kinase non receptor 2 [Source:HGNC Symbol;Acc:HGNC:19297]	3	protein_coding
ENSG00000061987	3.35784	4.89165	3.26379	4.88715	3.31569	4.93369	3.439	4.89164	3.31223	4.80611	3.0454	4.81803	3.10565	4.65583	3.31887	4.83738	ENSG00000061987	MON2	MON2 homolog, regulator of endosome-to-Golgi trafficking [Source:HGNC Symbol;Acc:HGNC:29177]	12	protein_coding
ENSG00000062038	3.87135	3.56058	4.04929	3.10129	4.09464	3.23794	4.21618	3.68314	3.97406	3.25799	3.91602	3.0162	4.0205	3.47757	4.03733	3.78597	ENSG00000062038	CDH3	cadherin 3 [Source:HGNC Symbol;Acc:HGNC:1762]	16	protein_coding
ENSG00000062194	5.94966	6.76439	6.01771	6.83852	5.69389	6.44095	5.63485	6.51122	5.73318	6.59683	6.28158	7.01682	6.24092	6.96839	5.69631	6.57774	ENSG00000062194	GPBP1	GC-rich promoter binding protein 1 [Source:HGNC Symbol;Acc:HGNC:29520]	5	protein_coding
ENSG00000062282	4.65823	4.34212	4.65133	4.40505	4.87128	4.82029	4.84174	4.75034	4.90682	4.66191	4.62844	4.2455	4.63142	4.21359	4.78456	4.6175	ENSG00000062282	DGAT2	diacylglycerol O-acyltransferase 2 [Source:HGNC Symbol;Acc:HGNC:16940]	11	protein_coding
ENSG00000062370	0.136921	1.38012	0.518117	1.06341	0.258325	1.35471	0.327766	1.32844	0.473344	1.10042	0.706162	0.949056	0.617983	1.20397	0.217434	1.15	ENSG00000062370	ZNF112	zinc finger protein 112 [Source:HGNC Symbol;Acc:HGNC:12892]	19	protein_coding
ENSG00000062485	6.63429	8.0157	6.8328	8.25196	7.17841	8.46013	7.25675	8.38032	7.24805	8.60945	6.93144	8.22564	6.72608	8.07193	7.28087	8.54702	ENSG00000062485	CS	citrate synthase [Source:HGNC Symbol;Acc:HGNC:2422]	12	protein_coding
ENSG00000062582	6.05174	5.41219	6.12002	5.61469	6.422	5.75674	6.37039	5.68874	6.31488	5.7511	5.9672	5.46955	5.75402	5.41583	6.36835	5.72236	ENSG00000062582	MRPS24	mitochondrial ribosomal protein S24 [Source:HGNC Symbol;Acc:HGNC:14510]	7	protein_coding
ENSG00000062598	4.90388	5.27407	4.89371	5.21806	4.86345	5.24289	4.83813	5.13404	4.88001	5.18317	5.09986	5.52486	5.12996	5.50947	4.98686	5.25354	ENSG00000062598	ELMO2	engulfment and cell motility 2 [Source:HGNC Symbol;Acc:HGNC:17233]	20	protein_coding
ENSG00000062650	5.61647	6.8901	5.6319	7.00274	5.58433	6.86833	5.47344	6.81223	5.63994	6.92528	5.59827	6.98175	5.77956	6.88499	5.56278	6.92829	ENSG00000062650	WAPL	WAPL cohesin release factor [Source:HGNC Symbol;Acc:HGNC:23293]	10	protein_coding
ENSG00000062716	7.37292	6.98411	7.36409	6.98161	7.49766	6.95194	7.59	6.94674	7.75491	7.27185	7.50501	7.34344	7.56877	7.36803	7.72551	7.18935	ENSG00000062716	VMP1	vacuole membrane protein 1 [Source:HGNC Symbol;Acc:HGNC:29559]	17	protein_coding
ENSG00000062725	4.24357	5.02693	4.29831	5.07177	4.25414	5.09289	4.31136	5.04236	4.14655	4.87773	4.19689	4.8409	4.00599	4.77151	4.19852	4.95925	ENSG00000062725	APPBP2	amyloid beta precursor protein binding protein 2 [Source:HGNC Symbol;Acc:HGNC:622]	17	protein_coding
ENSG00000062822	6.77445	7.04069	6.74677	6.96896	6.54091	6.72233	6.47751	6.6745	6.58763	6.87158	6.78652	7.08018	6.83568	7.08581	6.57638	6.89714	ENSG00000062822	POLD1	DNA polymerase delta 1, catalytic subunit [Source:HGNC Symbol;Acc:HGNC:9175]	19	protein_coding
ENSG00000063046	7.46516	8.00471	7.52083	8.23387	8.72005	8.93421	8.69224	8.84867	8.46876	8.81564	7.29485	8.08833	7.4186	8.00742	8.43435	8.7585	ENSG00000063046	EIF4B	eukaryotic translation initiation factor 4B [Source:HGNC Symbol;Acc:HGNC:3285]	12	protein_coding
ENSG00000063169	5.33045	5.02012	5.30407	5.03805	5.31509	5.16034	5.35121	5.01452	5.2241	5.07344	5.25845	4.99973	5.3765	5.11955	5.26498	5.11151	ENSG00000063169	BICRA	BRD4 interacting chromatin remodeling complex associated protein [Source:HGNC Symbol;Acc:HGNC:4332]	19	protein_coding
ENSG00000063176	5.5368	5.69578	5.48377	5.84335	5.89104	6.10328	5.7457	5.99348	5.44459	5.58623	5.1718	5.46454	5.18409	5.38038	5.26339	5.59503	ENSG00000063176	SPHK2	sphingosine kinase 2 [Source:HGNC Symbol;Acc:HGNC:18859]	19	protein_coding
ENSG00000063177	11.3737	9.26124	11.2728	9.4696	11.741	9.74095	11.6808	9.66353	11.6601	9.69993	11.1513	9.51585	11.2469	9.40532	11.5522	9.61017	ENSG00000063177	RPL18	ribosomal protein L18 [Source:HGNC Symbol;Acc:HGNC:10310]	19	protein_coding
ENSG00000063180	2.59399	2.06089	2.48324	1.5656	2.19235	1.25329	2.11735	1.81387	1.29091	0.694854	1.79405	0.535888	1.61449	1.20397	0.566099	0.945991	ENSG00000063180	CA11	carbonic anhydrase 11 [Source:HGNC Symbol;Acc:HGNC:1370]	19	protein_coding
ENSG00000063241	7.21322	6.41072	7.08604	6.51808	7.04116	6.47145	6.89733	6.39227	6.99924	6.38436	7.14159	6.38547	6.88694	6.28461	6.93622	6.37141	ENSG00000063241	ISOC2	isochorismatase domain containing 2 [Source:HGNC Symbol;Acc:HGNC:26278]	19	protein_coding
ENSG00000063244	9.31046	8.90884	9.22338	9.11156	9.46207	9.15503	9.31464	8.99026	9.51905	9.18962	9.30807	9.08352	9.27369	8.95867	9.47491	9.06096	ENSG00000063244	U2AF2	U2 small nuclear RNA auxiliary factor 2 [Source:HGNC Symbol;Acc:HGNC:23156]	19	protein_coding
ENSG00000063245	8.6441	8.21188	8.6148	8.3505	8.73829	8.41237	8.65198	8.28196	8.58094	8.23754	8.73263	8.18156	8.56817	8.08334	8.58788	8.19359	ENSG00000063245	EPN1	epsin 1 [Source:HGNC Symbol;Acc:HGNC:21604]	19	protein_coding
ENSG00000063322	6.16856	6.09244	6.15705	6.13581	6.21452	6.22896	6.07679	6.15057	6.14264	6.04613	6.13108	6.09143	6.10954	5.94827	6.02135	6.02141	ENSG00000063322	MED29	mediator complex subunit 29 [Source:HGNC Symbol;Acc:HGNC:23074]	19	protein_coding
ENSG00000063438	1.31494	1.8979	1.20943	-1.19254	1.98282	1.38723	1.97546	1.98422	1.2048	-1.45702	-1.81115	0.926721	-1.94135	-0.963518	1.37052	-0.315213	ENSG00000063438	AHRR	aryl hydrocarbon receptor repressor [Source:HGNC Symbol;Acc:HGNC:346]	5	protein_coding
ENSG00000063587	3.77766	3.99061	3.88616	3.98842	3.7823	4.14474	3.72856	4.12034	3.66437	3.9304	3.69616	4.06949	3.85153	3.99083	3.62303	3.95887	ENSG00000063587	ZNF275	zinc finger protein 275 [Source:HGNC Symbol;Acc:HGNC:13069]	X	protein_coding
ENSG00000063601	5.16869	5.83908	5.06309	6.02898	5.40928	6.12762	5.2952	6.00135	5.48005	6.24558	5.15401	6.22406	5.18923	6.00346	5.38938	6.18959	ENSG00000063601	MTMR1	myotubularin related protein 1 [Source:HGNC Symbol;Acc:HGNC:7449]	X	protein_coding
ENSG00000063660	4.5714	4.21001	4.58927	4.05197	4.57595	4.4142	4.73311	4.59097	4.67697	4.38363	4.5808	3.86453	4.63142	4.08087	4.87534	4.71501	ENSG00000063660	GPC1	glypican 1 [Source:HGNC Symbol;Acc:HGNC:4449]	2	protein_coding
ENSG00000063761	1.83802	2.03709	1.64556	2.22317	1.95361	2.15072	1.91273	1.94085	1.53955	1.94079	2.09468	2.14556	1.96616	1.86788	1.68721	1.96714	ENSG00000063761	ADCK1	aarF domain containing kinase 1 [Source:HGNC Symbol;Acc:HGNC:19038]	14	protein_coding
ENSG00000063854	5.46947	4.32596	5.23881	4.41425	5.34649	4.40942	5.26112	4.37752	5.26094	4.35292	5.31554	4.04967	5.40681	4.13307	5.26082	4.33217	ENSG00000063854	HAGH	hydroxyacylglutathione hydrolase [Source:HGNC Symbol;Acc:HGNC:4805]	16	protein_coding
ENSG00000063978	5.12744	6.48317	5.28992	6.59622	5.20449	6.41689	5.13659	6.40676	5.0712	6.50234	5.48607	6.72558	5.2728	6.58032	5.17029	6.49864	ENSG00000063978	RNF4	ring finger protein 4 [Source:HGNC Symbol;Acc:HGNC:10067]	4	protein_coding
ENSG00000064012	5.81884	5.80517	5.66054	5.83239	5.47259	5.45278	5.39141	5.47542	5.73463	5.66974	6.16	6.13331	6.07286	6.03125	5.67728	5.60843	ENSG00000064012	CASP8	caspase 8 [Source:HGNC Symbol;Acc:HGNC:1509]	2	protein_coding
ENSG00000064042	4.72152	5.32226	4.61205	5.45777	5.19453	5.56161	5.0857	5.63735	4.66131	5.3131	4.32516	5.3387	4.29464	5.12504	4.54195	5.27551	ENSG00000064042	LIMCH1	LIM and calponin homology domains 1 [Source:HGNC Symbol;Acc:HGNC:29191]	4	protein_coding
ENSG00000064102	6.68331	6.12948	6.76544	6.27171	6.57655	6.25543	6.49826	6.12087	6.78898	6.35747	6.79565	6.3118	6.69568	6.13344	6.8428	6.24939	ENSG00000064102	INTS13	integrator complex subunit 13 [Source:HGNC Symbol;Acc:HGNC:20174]	12	protein_coding
ENSG00000064115	5.77536	6.64371	5.77332	6.77336	6.36804	7.25513	6.37165	7.21581	6.40782	7.20662	5.7868	6.77306	5.87842	6.66174	6.31038	7.15541	ENSG00000064115	TM7SF3	transmembrane 7 superfamily member 3 [Source:HGNC Symbol;Acc:HGNC:23049]	12	protein_coding
ENSG00000064199	3.83066	2.83959	4.05426	2.85508	3.94599	3.49571	3.93419	3.42626	4.04603	2.96016	3.95053	2.55078	3.7806	2.37184	3.94753	3.18039	ENSG00000064199	SPA17	sperm autoantigenic protein 17 [Source:HGNC Symbol;Acc:HGNC:11210]	11	protein_coding
ENSG00000064225	1.11888	0.459855	1.21785	0.475766	1.32826	0.657274	0.979843	0.510698	1.36152	1.01829	1.18328	0.103303	1.14816	0.536548	1.61813	0.649704	ENSG00000064225	ST3GAL6	ST3 beta-galactoside alpha-2,3-sialyltransferase 6 [Source:HGNC Symbol;Acc:HGNC:18080]	3	protein_coding
ENSG00000064270	4.77393	5.59186	4.79609	5.6335	4.90554	5.78808	4.87325	5.68149	4.90855	5.85025	4.4926	5.61172	4.75895	5.50566	4.85408	5.80603	ENSG00000064270	ATP2C2	ATPase secretory pathway Ca2+ transporting 2 [Source:HGNC Symbol;Acc:HGNC:29103]	16	protein_coding
ENSG00000064309	1.90666	2.65272	2.04101	2.77167	2.59803	3.31726	2.73928	3.18322	2.05112	2.91022	1.33323	2.25404	1.3591	2.15874	2.02744	2.94795	ENSG00000064309	CDON	cell adhesion associated, oncogene regulated [Source:HGNC Symbol;Acc:HGNC:17104]	11	protein_coding
ENSG00000064313	5.42825	6.88968	5.43215	7.09554	5.30483	7.01735	5.30833	6.85105	5.34122	7.07607	5.4064	7.04434	5.48379	6.88035	5.38237	6.93482	ENSG00000064313	TAF2	TATA-box binding protein associated factor 2 [Source:HGNC Symbol;Acc:HGNC:11536]	8	protein_coding
ENSG00000064393	4.1716	4.59938	4.18567	4.58954	4.75082	5.19793	4.79032	5.29599	4.64813	5.2541	3.956	4.6641	4.07741	4.68377	4.71917	5.48639	ENSG00000064393	HIPK2	homeodomain interacting protein kinase 2 [Source:HGNC Symbol;Acc:HGNC:14402]	7	protein_coding
ENSG00000064419	6.7338	7.27448	6.84863	7.39463	6.93066	7.40007	6.85655	7.35562	6.96546	7.42598	6.83555	7.31827	6.79707	7.21313	6.90252	7.422	ENSG00000064419	TNPO3	transportin 3 [Source:HGNC Symbol;Acc:HGNC:17103]	7	protein_coding
ENSG00000064489	-0.0529845	1.02481	0.225958	1.29836	-0.169987	1.56614	0.66372	1.36011	-4.80788	1.29264	-0.207169	1.25278	-0.125649	1.43134	-0.85853	0.966116	ENSG00000064489	BORCS8-MEF2B	BORCS8-MEF2B readthrough [Source:HGNC Symbol;Acc:HGNC:39979]	19	protein_coding
ENSG00000064490	5.6257	4.46562	5.49781	4.47266	5.64051	4.37991	5.60216	4.38536	5.6649	4.63359	5.75057	4.74355	5.62009	4.72598	5.56702	4.55506	ENSG00000064490	RFXANK	regulatory factor X associated ankyrin containing protein [Source:HGNC Symbol;Acc:HGNC:9987]	19	protein_coding
ENSG00000064545	4.45842	4.07921	4.23122	4.19713	4.3857	4.26686	4.47538	4.1316	4.34582	4.26654	4.34973	4.27715	4.07741	4.27422	4.23356	4.22278	ENSG00000064545	TMEM161A	transmembrane protein 161A [Source:HGNC Symbol;Acc:HGNC:26020]	19	protein_coding
ENSG00000064547	3.27384	3.10876	3.26379	3.23631	3.1911	2.93967	3.13512	2.93925	2.96076	2.9296	3.14502	3.36444	3.19479	3.29458	3.15784	3.08929	ENSG00000064547	LPAR2	lysophosphatidic acid receptor 2 [Source:HGNC Symbol;Acc:HGNC:3168]	19	protein_coding
ENSG00000064601	7.82333	7.20217	7.66754	7.3649	7.74187	7.40024	7.75737	7.25461	7.80935	7.2989	7.82423	7.32669	7.64673	7.27474	7.71799	7.25688	ENSG00000064601	CTSA	cathepsin A [Source:HGNC Symbol;Acc:HGNC:9251]	20	protein_coding
ENSG00000064607	4.6939	5.08611	4.59909	5.17528	4.3403	5.32188	4.41685	5.25219	4.50635	5.35676	4.30376	4.98269	4.48914	4.87208	4.5461	5.32257	ENSG00000064607	SUGP2	SURP and G-patch domain containing 2 [Source:HGNC Symbol;Acc:HGNC:18641]	19	protein_coding
ENSG00000064651	7.44022	9.46274	7.36683	9.60989	7.66316	9.91297	7.76096	9.73621	8.07068	10.1157	7.59182	9.67696	7.59211	9.45531	8.03969	10.1013	ENSG00000064651	SLC12A2	solute carrier family 12 member 2 [Source:HGNC Symbol;Acc:HGNC:10911]	5	protein_coding
ENSG00000064652	1.43621	1.44461	1.86374	1.0741	2.05059	1.32425	2.03559	1.88874	1.79687	1.38889	1.59701	0.98235	1.77312	1.53183	1.97808	1.70471	ENSG00000064652	SNX24	sorting nexin 24 [Source:HGNC Symbol;Acc:HGNC:21533]	5	protein_coding
ENSG00000064666	7.92792	7.37044	7.87584	7.57026	8.42157	7.95834	8.37284	7.81807	8.42035	7.86126	7.9002	7.35488	7.70173	7.21589	8.38165	7.78299	ENSG00000064666	CNN2	calponin 2 [Source:HGNC Symbol;Acc:HGNC:2156]	19	protein_coding
ENSG00000064687	5.74881	5.3521	5.54063	5.24727	5.6837	5.34502	5.62928	5.36913	5.64305	5.17372	5.54299	5.14709	5.71015	5.16828	5.576	5.21554	ENSG00000064687	ABCA7	ATP binding cassette subfamily A member 7 [Source:HGNC Symbol;Acc:HGNC:37]	19	protein_coding
ENSG00000064703	4.60417	4.77666	4.72782	4.92896	4.25174	4.67248	4.19	4.53485	4.3327	4.76366	4.95333	5.03255	4.9192	4.95644	4.29878	4.63515	ENSG00000064703	DDX20	DEAD-box helicase 20 [Source:HGNC Symbol;Acc:HGNC:2743]	1	protein_coding
ENSG00000064726	5.36309	6.78239	5.50282	6.84067	5.6084	7.05449	5.64384	6.98757	5.56338	6.97258	5.39062	6.84985	5.49031	6.70503	5.59759	6.95764	ENSG00000064726	BTBD1	BTB domain containing 1 [Source:HGNC Symbol;Acc:HGNC:1120]	15	protein_coding
ENSG00000064763	4.69476	5.39916	4.6626	5.5991	4.8549	5.84793	4.77051	5.7241	4.86534	5.70619	4.71769	5.49342	4.57419	5.32555	4.60302	5.70497	ENSG00000064763	FAR2	fatty acyl-CoA reductase 2 [Source:HGNC Symbol;Acc:HGNC:25531]	12	protein_coding
ENSG00000064787	5.57877	5.75633	5.54153	5.66857	6.15189	6.21273	6.08447	6.25074	4.9862	4.73075	4.60283	4.55215	4.51492	4.48678	5.01773	4.97946	ENSG00000064787	BCAS1	brain enriched myelin associated protein 1 [Source:HGNC Symbol;Acc:HGNC:974]	20	protein_coding
ENSG00000064932	5.8668	5.95712	5.73302	6.14882	5.40228	5.67192	5.39201	5.60188	6.27771	6.57852	6.63094	6.8187	6.7078	6.70425	6.38231	6.51553	ENSG00000064932	SBNO2	strawberry notch homolog 2 [Source:HGNC Symbol;Acc:HGNC:29158]	19	protein_coding
ENSG00000064933	4.08693	4.82894	4.12512	4.97245	3.97775	4.89989	3.96777	4.80203	4.00218	4.83468	4.22119	4.9009	4.17539	4.86083	3.90987	4.81505	ENSG00000064933	PMS1	PMS1 homolog 1, mismatch repair system component [Source:HGNC Symbol;Acc:HGNC:9121]	2	protein_coding
ENSG00000064961	6.2908	5.77614	6.20774	5.84468	6.51413	6.0904	6.4327	6.12244	6.21788	5.92575	6.09104	5.52439	6.07485	5.36162	6.23921	5.91812	ENSG00000064961	HMG20B	high mobility group 20B [Source:HGNC Symbol;Acc:HGNC:5002]	19	protein_coding
ENSG00000064995	5.05147	4.96679	5.04487	4.95159	4.93767	5.05572	4.93376	4.87583	5.08235	5.10717	5.05401	4.96892	4.93541	4.78448	5.10517	4.96226	ENSG00000064995	TAF11	TATA-box binding protein associated factor 11 [Source:HGNC Symbol;Acc:HGNC:11544]	6	protein_coding
ENSG00000064999	4.16737	6.06291	4.29563	6.193	3.99648	6.11071	4.20878	6.03508	4.06955	6.04687	3.99657	6.05831	4.24473	6.03091	3.94946	6.14951	ENSG00000064999	ANKS1A	ankyrin repeat and sterile alpha motif domain containing 1A [Source:HGNC Symbol;Acc:HGNC:20961]	6	protein_coding
ENSG00000065000	6.66601	7.31354	6.64543	7.4791	6.81505	7.62227	6.81733	7.47791	6.69812	7.53231	6.57423	7.36937	6.58438	7.26117	6.77302	7.47609	ENSG00000065000	AP3D1	adaptor related protein complex 3 subunit delta 1 [Source:HGNC Symbol;Acc:HGNC:568]	19	protein_coding
ENSG00000065029	5.07373	4.61755	4.93989	4.53933	4.791	4.30342	4.91216	4.36883	4.89571	4.45894	4.98803	4.45864	5.02286	4.54184	4.86709	4.47035	ENSG00000065029	ZNF76	zinc finger protein 76 [Source:HGNC Symbol;Acc:HGNC:13149]	6	protein_coding
ENSG00000065054	8.00103	7.1727	7.96006	7.36257	8.02023	7.32551	7.94269	7.17567	7.8883	7.21603	8.12002	7.29692	7.9991	7.10481	7.85114	7.0771	ENSG00000065054	NHERF2	NHERF family PDZ scaffold protein 2 [Source:HGNC Symbol;Acc:HGNC:11076]	16	protein_coding
ENSG00000065057	5.99743	4.95414	5.83659	5.15654	5.8327	5.16394	5.78876	4.89495	5.89255	5.07851	5.84412	4.8111	5.78888	4.68057	5.80477	4.90313	ENSG00000065057	NTHL1	nth like DNA glycosylase 1 [Source:HGNC Symbol;Acc:HGNC:8028]	16	protein_coding
ENSG00000065060	4.54663	6.03615	4.57499	6.04435	3.97194	5.4746	4.07398	5.46456	4.3139	5.74473	4.65403	6.18228	4.71036	6.12837	4.36118	5.80229	ENSG00000065060	BLTP3A	bridge-like lipid transfer protein family member 3A [Source:HGNC Symbol;Acc:HGNC:21216]	6	protein_coding
ENSG00000065135	6.12466	6.62718	6.18064	6.77136	6.24144	6.90066	6.27287	6.83242	6.28362	6.92429	6.40661	6.78588	6.40169	6.70582	6.29596	6.91688	ENSG00000065135	GNAI3	G protein subunit alpha i3 [Source:HGNC Symbol;Acc:HGNC:4387]	1	protein_coding
ENSG00000065150	6.73291	8.11619	6.8467	8.34589	7.41357	8.74296	7.46735	8.62767	7.39405	8.85655	6.53753	8.25621	6.55306	8.09669	7.39665	8.77538	ENSG00000065150	IPO5	importin 5 [Source:HGNC Symbol;Acc:HGNC:6402]	13	protein_coding
ENSG00000065154	4.70923	5.09262	4.66385	4.92084	4.73974	5.30854	4.77276	5.30968	4.59601	4.82952	4.30376	4.56228	4.31735	4.62955	4.57676	5.05478	ENSG00000065154	OAT	ornithine aminotransferase [Source:HGNC Symbol;Acc:HGNC:8091]	10	protein_coding
ENSG00000065183	5.74246	6.66089	5.83753	6.84614	5.50299	6.83547	5.51779	6.6948	5.68367	6.79724	5.81335	6.87149	5.91055	6.73513	5.68604	6.7776	ENSG00000065183	WDR3	WD repeat domain 3 [Source:HGNC Symbol;Acc:HGNC:12755]	1	protein_coding
ENSG00000065243	4.68211	6.64154	4.85967	6.69207	4.70511	6.70026	4.8715	6.66194	4.84733	6.74611	4.87407	6.661	4.82196	6.59389	4.86626	6.72247	ENSG00000065243	PKN2	protein kinase N2 [Source:HGNC Symbol;Acc:HGNC:9406]	1	protein_coding
ENSG00000065268	5.6554	5.2183	5.62677	5.26079	5.69566	5.34644	5.68331	5.18895	5.65056	5.32962	5.63392	5.27183	5.44438	5.25393	5.70652	5.29177	ENSG00000065268	WDR18	WD repeat domain 18 [Source:HGNC Symbol;Acc:HGNC:17956]	19	protein_coding
ENSG00000065308	3.1972	4.73682	3.30698	4.69628	3.19862	4.80176	3.45115	4.85984	3.11177	4.86101	3.23624	4.76241	3.15697	4.60388	3.18198	4.90625	ENSG00000065308	TRAM2	translocation associated membrane protein 2 [Source:HGNC Symbol;Acc:HGNC:16855]	6	protein_coding
ENSG00000065328	4.44801	5.21565	4.49321	5.32035	4.11729	5.27011	4.19942	5.08641	4.55234	5.51001	4.64555	5.62181	4.61755	5.5838	4.56048	5.4331	ENSG00000065328	MCM10	minichromosome maintenance 10 replication initiation factor [Source:HGNC Symbol;Acc:HGNC:18043]	10	protein_coding
ENSG00000065357	3.74545	2.99602	3.85378	2.96493	3.34298	2.86809	3.56626	2.88043	3.58697	2.6351	3.91895	2.7779	3.99931	2.50075	3.79633	2.60607	ENSG00000065357	DGKA	diacylglycerol kinase alpha [Source:HGNC Symbol;Acc:HGNC:2849]	12	protein_coding
ENSG00000065361	7.59493	7.8278	7.56737	7.80569	7.85268	7.77759	7.79763	7.85567	7.58724	7.60734	7.40449	7.78406	7.50554	7.64992	7.50079	7.65966	ENSG00000065361	ERBB3	erb-b2 receptor tyrosine kinase 3 [Source:HGNC Symbol;Acc:HGNC:3431]	12	protein_coding
ENSG00000065413	-0.351966	1.23048	-0.267244	0.940318	-0.410223	1.38453	-0.503837	1.06051	-0.722721	1.17812	-0.3908	1.35706	0.0640472	1.30707	-0.489177	1.28125	ENSG00000065413	ANKRD44	ankyrin repeat domain 44 [Source:HGNC Symbol;Acc:HGNC:25259]	2	protein_coding
ENSG00000065427	8.25887	7.65567	8.29232	7.9311	8.31048	7.95766	8.28997	7.80556	8.48007	8.04867	8.46865	8.03023	8.32132	7.96202	8.52407	7.9468	ENSG00000065427	KARS1	lysyl-tRNA synthetase 1 [Source:HGNC Symbol;Acc:HGNC:6215]	16	protein_coding
ENSG00000065457	3.43364	4.59836	3.47039	4.68848	3.62647	4.67022	3.50989	4.6102	3.70992	4.8554	3.47567	4.73174	3.5104	4.56746	3.65985	4.71054	ENSG00000065457	ADAT1	adenosine deaminase tRNA specific 1 [Source:HGNC Symbol;Acc:HGNC:228]	16	protein_coding
ENSG00000065485	4.95137	4.63747	5.01426	4.82128	4.63049	4.58769	4.67219	4.56765	4.72882	4.69249	5.02999	4.94589	4.86077	4.91986	4.75983	4.6606	ENSG00000065485	PDIA5	protein disulfide isomerase family A member 5 [Source:HGNC Symbol;Acc:HGNC:24811]	3	protein_coding
ENSG00000065491	4.24842	4.46974	4.37888	4.45433	4.23593	4.37092	4.11629	4.45116	4.35772	4.65386	4.56364	4.83238	4.60421	4.76322	4.47924	4.7076	ENSG00000065491	TBC1D22B	TBC1 domain family member 22B [Source:HGNC Symbol;Acc:HGNC:21602]	6	protein_coding
ENSG00000065518	7.99016	6.37022	7.93393	6.49092	8.11849	6.70119	8.06673	6.62832	8.242	6.62881	7.9298	6.42435	7.73883	6.40699	8.21796	6.54144	ENSG00000065518	NDUFB4	NADH:ubiquinone oxidoreductase subunit B4 [Source:HGNC Symbol;Acc:HGNC:7699]	3	protein_coding
ENSG00000065526	5.92955	7.30594	5.87746	7.28564	5.68637	7.2352	5.7399	7.1392	5.6297	7.175	5.87347	7.16056	5.97961	7.1417	5.76893	7.21025	ENSG00000065526	SPEN	spen family transcriptional repressor [Source:HGNC Symbol;Acc:HGNC:17575]	1	protein_coding
ENSG00000065534	3.35356	4.51966	3.02375	4.42581	3.49504	4.77669	3.45397	4.67823	4.23452	5.45542	3.66412	5.12032	3.58659	4.97536	4.04335	5.34958	ENSG00000065534	MYLK	myosin light chain kinase [Source:HGNC Symbol;Acc:HGNC:7590]	3	protein_coding
ENSG00000065548	7.10257	6.89652	7.13255	7.12758	6.97693	7.0015	6.91115	6.93715	7.21526	7.15386	7.24438	7.12854	7.15053	6.875	7.1613	7.03515	ENSG00000065548	ZC3H15	zinc finger CCCH-type containing 15 [Source:HGNC Symbol;Acc:HGNC:29528]	2	protein_coding
ENSG00000065559	3.46144	4.13212	3.6424	4.21776	3.53463	4.33622	3.6345	4.44636	3.68172	4.38128	3.54223	4.24321	3.78946	4.23263	3.73602	4.44688	ENSG00000065559	MAP2K4	mitogen-activated protein kinase kinase 4 [Source:HGNC Symbol;Acc:HGNC:6844]	17	protein_coding
ENSG00000065600	2.4623	2.90692	2.59636	3.04588	2.42719	2.80003	2.43689	2.83295	2.35936	2.85383	2.60287	2.90198	2.71403	3.16942	2.64732	3.05866	ENSG00000065600	PACC1	proton activated chloride channel 1 [Source:HGNC Symbol;Acc:HGNC:25593]	1	protein_coding
ENSG00000065613	5.07091	6.65504	5.16344	6.71913	5.06329	6.80598	5.31526	6.7953	5.22882	6.90584	5.21132	6.73103	5.18453	6.69477	5.27061	6.91182	ENSG00000065613	SLK	STE20 like kinase [Source:HGNC Symbol;Acc:HGNC:11088]	10	protein_coding
ENSG00000065615	3.23818	4.25196	3.26928	4.28829	3.40766	4.50525	3.38337	4.47977	3.43397	4.51456	3.25069	4.31008	3.1528	4.05806	3.33585	4.38424	ENSG00000065615	CYB5R4	cytochrome b5 reductase 4 [Source:HGNC Symbol;Acc:HGNC:20147]	6	protein_coding
ENSG00000065618	5.71593	6.74271	5.89791	6.71572	5.79902	6.54055	5.9708	6.53631	7.13282	7.69409	6.83617	7.88425	6.94972	7.90241	7.30543	7.79423	ENSG00000065618	COL17A1	collagen type XVII alpha 1 chain [Source:HGNC Symbol;Acc:HGNC:2194]	10	protein_coding
ENSG00000065621	5.39233	4.49406	5.27979	4.63448	5.42958	4.73314	5.38295	4.72703	5.22764	4.48101	4.92713	4.10267	4.9007	4.02315	5.05523	4.5476	ENSG00000065621	GSTO2	glutathione S-transferase omega 2 [Source:HGNC Symbol;Acc:HGNC:23064]	10	protein_coding
ENSG00000065665	1.08078	1.16074	1.52439	1.03351	1.49162	1.13687	1.30938	1.32005	1.85886	1.16043	1.36889	1.23345	1.54722	1.13091	1.59822	1.32473	ENSG00000065665	SEC61A2	SEC61 translocon subunit alpha 2 [Source:HGNC Symbol;Acc:HGNC:17702]	10	protein_coding
ENSG00000065675	-0.943003	0.138424	-0.710415	-1.28013	-1.48823	-1.86894	-2.92705	-1.44986	-1.47191	-1.21015	-0.360607	0.143104	-0.599771	0.244945	-2.50919	-1.06011	ENSG00000065675	PRKCQ	protein kinase C theta [Source:HGNC Symbol;Acc:HGNC:9410]	10	protein_coding
ENSG00000065802	3.68173	4.11943	3.73821	4.21535	3.97775	4.94562	4.05335	4.85646	4.05098	4.80524	3.72686	4.23633	3.71158	4.20026	4.23356	4.75899	ENSG00000065802	ASB1	ankyrin repeat and SOCS box containing 1 [Source:HGNC Symbol;Acc:HGNC:16011]	2	protein_coding
ENSG00000065809	6.02599	5.97719	6.02055	6.16984	6.20712	6.28884	6.16114	6.26996	6.44174	6.62559	6.09623	6.24421	6.1058	6.10987	6.50908	6.5743	ENSG00000065809	FAM107B	family with sequence similarity 107 member B [Source:HGNC Symbol;Acc:HGNC:23726]	10	protein_coding
ENSG00000065833	5.3787	6.168	5.47764	6.47791	5.5235	6.28538	5.57026	6.12052	5.50658	6.35747	5.35407	6.35798	5.15961	6.08067	5.40427	6.20015	ENSG00000065833	ME1	malic enzyme 1 [Source:HGNC Symbol;Acc:HGNC:6983]	6	protein_coding
ENSG00000065882	5.35939	6.32794	5.30198	6.43554	5.6622	6.66823	5.60752	6.54948	5.6931	6.76545	5.61715	6.64852	5.52232	6.48816	5.73309	6.61363	ENSG00000065882	TBC1D1	TBC1 domain family member 1 [Source:HGNC Symbol;Acc:HGNC:11578]	4	protein_coding
ENSG00000065883	5.64291	6.3447	5.68984	6.40015	5.60887	6.47275	5.69733	6.33287	5.51535	6.39515	5.57152	6.50508	5.58095	6.44454	5.62964	6.44109	ENSG00000065883	CDK13	cyclin dependent kinase 13 [Source:HGNC Symbol;Acc:HGNC:1733]	7	protein_coding
ENSG00000065911	7.66651	7.3559	7.66059	7.53641	7.32212	7.27841	7.27126	7.20946	7.46021	7.44382	7.65417	7.5258	7.68946	7.40362	7.45624	7.32814	ENSG00000065911	MTHFD2	methylenetetrahydrofolate dehydrogenase (NADP+ dependent) 2, methenyltetrahydrofolate cyclohydrolase [Source:HGNC Symbol;Acc:HGNC:7434]	2	protein_coding
ENSG00000065923	3.74558	4.15579	3.76752	4.21656	4.42186	4.66127	4.45389	4.6961	4.38669	4.82694	3.45692	4.31248	3.57668	4.28829	4.45351	4.83984	ENSG00000065923	SLC9A7	solute carrier family 9 member A7 [Source:HGNC Symbol;Acc:HGNC:17123]	X	protein_coding
ENSG00000065970	3.4141	4.39574	3.23052	4.38695	3.31569	4.45518	3.39652	4.38773	3.26697	4.38011	3.25069	4.43177	3.33495	4.49044	3.12225	4.32345	ENSG00000065970	FOXJ2	forkhead box J2 [Source:HGNC Symbol;Acc:HGNC:24818]	12	protein_coding
ENSG00000065978	10.0398	9.7295	10.12	9.86802	10.6694	10.265	10.6028	10.1467	10.6832	10.2804	10.0502	9.80722	9.48252	9.72286	10.7142	10.1769	ENSG00000065978	YBX1	Y-box binding protein 1 [Source:HGNC Symbol;Acc:HGNC:8014]	1	protein_coding
ENSG00000065989	2.31737	2.10734	2.49262	1.53498	1.97121	1.60956	2.13316	1.68993	1.44517	1.11178	2.36645	1.49418	2.54104	1.59657	1.65691	1.42793	ENSG00000065989	PDE4A	phosphodiesterase 4A [Source:HGNC Symbol;Acc:HGNC:8780]	19	protein_coding
ENSG00000066027	5.4316	6.24857	5.40682	6.3202	5.30388	6.24987	5.40509	6.25846	5.32306	6.19574	5.37474	5.97358	5.26184	5.89318	5.34137	6.20715	ENSG00000066027	PPP2R5A	protein phosphatase 2 regulatory subunit B'alpha [Source:HGNC Symbol;Acc:HGNC:9309]	1	protein_coding
ENSG00000066044	6.52749	6.66089	6.56322	6.8963	6.75007	7.06403	6.66422	6.95548	6.67989	7.08582	6.69287	6.82196	6.48232	6.71079	6.66823	7.06856	ENSG00000066044	ELAVL1	ELAV like RNA binding protein 1 [Source:HGNC Symbol;Acc:HGNC:3312]	19	protein_coding
ENSG00000066084	4.36839	5.86466	4.40899	5.88088	4.58073	6.25795	4.72791	6.22994	4.4076	6.20936	4.2735	5.8392	4.26379	5.86483	4.66787	6.22795	ENSG00000066084	DIP2B	disco interacting protein 2 homolog B [Source:HGNC Symbol;Acc:HGNC:29284]	12	protein_coding
ENSG00000066117	6.12213	6.31625	6.25984	6.37444	6.10589	6.32749	6.24992	6.35794	6.27428	6.42277	6.43845	6.43691	6.34984	6.36944	6.27794	6.45024	ENSG00000066117	SMARCD1	SWI/SNF related, matrix associated, actin dependent regulator of chromatin, subfamily d, member 1 [Source:HGNC Symbol;Acc:HGNC:11106]	12	protein_coding
ENSG00000066135	5.01125	5.797	5.06203	5.89884	5.20923	5.91926	5.23298	5.79273	5.02909	5.61529	4.95121	5.72101	5.02872	5.62745	4.94444	5.70176	ENSG00000066135	KDM4A	lysine demethylase 4A [Source:HGNC Symbol;Acc:HGNC:22978]	1	protein_coding
ENSG00000066136	5.89267	5.33002	5.84285	5.38459	5.85474	5.38827	5.8511	5.37271	5.95062	5.47603	6.0224	5.38501	5.80302	5.31876	6.05412	5.36372	ENSG00000066136	NFYC	nuclear transcription factor Y subunit gamma [Source:HGNC Symbol;Acc:HGNC:7806]	1	protein_coding
ENSG00000066230	1.28489	3.60499	1.4994	3.80988	1.00457	3.92331	1.8014	3.6282	1.18113	3.70099	1.98338	3.58498	1.68085	3.18323	1.31345	3.26306	ENSG00000066230	SLC9A3	solute carrier family 9 member A3 [Source:HGNC Symbol;Acc:HGNC:11073]	5	protein_coding
ENSG00000066248	3.984	3.96771	3.90368	3.95333	3.89853	3.75228	3.70532	3.82807	3.53161	3.46858	3.75084	3.71519	3.51451	3.47321	3.67236	3.51907	ENSG00000066248	NGEF	neuronal guanine nucleotide exchange factor [Source:HGNC Symbol;Acc:HGNC:7807]	2	protein_coding
ENSG00000066279	5.43731	6.99071	5.38746	7.00606	5.25384	7.18984	5.32476	7.29903	5.52449	7.37842	5.11291	6.29616	5.28177	6.2559	5.57802	7.47173	ENSG00000066279	ASPM	assembly factor for spindle microtubules [Source:HGNC Symbol;Acc:HGNC:19048]	1	protein_coding
ENSG00000066322	7.017	7.19522	7.00537	7.28951	6.75389	7.02565	6.86485	7.0237	7.027	7.33879	7.52852	7.73942	7.22849	7.62408	7.12181	7.22741	ENSG00000066322	ELOVL1	ELOVL fatty acid elongase 1 [Source:HGNC Symbol;Acc:HGNC:14418]	1	protein_coding
ENSG00000066379	4.84762	3.68657	4.81268	3.76261	4.89298	3.81722	4.74216	3.79541	5.05797	4.0415	4.92635	3.84656	4.79679	3.77202	4.93415	4.02519	ENSG00000066379	POLR1H	RNA polymerase I subunit H [Source:HGNC Symbol;Acc:HGNC:13182]	6	protein_coding
ENSG00000066422	4.62447	5.26256	4.48733	5.34584	4.336	5.52635	4.50877	5.42429	4.5883	5.50505	4.52463	5.5636	4.50999	5.42072	4.53341	5.52273	ENSG00000066422	ZBTB11	zinc finger and BTB domain containing 11 [Source:HGNC Symbol;Acc:HGNC:16740]	3	protein_coding
ENSG00000066427	3.78458	3.06531	3.87474	3.20505	3.97194	3.40195	3.86755	3.1365	3.98686	3.20366	3.78808	3.22077	3.80027	2.8735	3.9322	3.32286	ENSG00000066427	ATXN3	ataxin 3 [Source:HGNC Symbol;Acc:HGNC:7106]	14	protein_coding
ENSG00000066455	4.72512	4.90486	4.89016	5.0202	4.6579	4.94999	4.62824	4.98844	4.54193	4.92759	4.78679	5.08586	4.63229	5.00836	4.6858	4.8642	ENSG00000066455	GOLGA5	golgin A5 [Source:HGNC Symbol;Acc:HGNC:4428]	14	protein_coding
ENSG00000066468	4.59047	5.29618	4.64188	5.24845	4.66783	5.39441	4.85491	5.50568	4.36957	5.02168	4.42434	4.97995	4.48244	5.07073	4.44445	5.23186	ENSG00000066468	FGFR2	fibroblast growth factor receptor 2 [Source:HGNC Symbol;Acc:HGNC:3689]	10	protein_coding
ENSG00000066557	4.4756	4.57789	4.44931	4.6515	4.44566	4.70904	4.14977	4.69515	4.35017	4.72522	4.17217	4.44078	4.29573	4.34861	4.31827	4.60848	ENSG00000066557	LRRC40	leucine rich repeat containing 40 [Source:HGNC Symbol;Acc:HGNC:26004]	1	protein_coding
ENSG00000066583	5.32615	4.94698	5.35439	5.1907	5.33987	5.27011	5.36213	5.19634	5.55305	5.39326	5.5746	5.33226	5.42708	5.20657	5.54066	5.36074	ENSG00000066583	ISOC1	isochorismatase domain containing 1 [Source:HGNC Symbol;Acc:HGNC:24254]	5	protein_coding
ENSG00000066651	4.01825	4.37809	4.00731	4.50716	3.9617	4.35329	3.78969	4.22781	4.2502	4.6906	4.38525	4.87749	3.93921	4.75945	4.18397	4.60173	ENSG00000066651	TRMT11	tRNA methyltransferase 11 homolog [Source:HGNC Symbol;Acc:HGNC:21080]	6	protein_coding
ENSG00000066654	5.99892	6.16251	5.93967	6.33277	5.85893	6.22149	5.76992	6.17117	5.9856	6.22807	6.15086	6.28259	5.93275	6.06359	5.86606	6.16299	ENSG00000066654	THUMPD1	THUMP domain containing 1 [Source:HGNC Symbol;Acc:HGNC:23807]	16	protein_coding
ENSG00000066697	3.69783	3.85086	3.89327	3.87536	3.89106	4.04312	4.08401	3.98719	4.56268	4.7534	4.17186	4.3733	4.14297	4.22972	4.61266	4.73365	ENSG00000066697	MSANTD3	Myb/SANT DNA binding domain containing 3 [Source:HGNC Symbol;Acc:HGNC:23370]	9	protein_coding
ENSG00000066739	2.95411	3.46147	2.56557	3.60205	3.10074	4.07557	3.01226	4.03301	2.79846	3.72753	2.11666	3.32389	2.57015	3.31396	2.72237	3.97387	ENSG00000066739	ATG2B	autophagy related 2B [Source:HGNC Symbol;Acc:HGNC:20187]	14	protein_coding
ENSG00000066777	4.62561	6.84253	4.79581	6.90685	4.99759	7.211	5.20756	7.23481	4.92085	7.04826	4.45628	6.6689	4.62227	6.55879	4.98439	7.06128	ENSG00000066777	ARFGEF1	ADP ribosylation factor guanine nucleotide exchange factor 1 [Source:HGNC Symbol;Acc:HGNC:15772]	8	protein_coding
ENSG00000066827	3.64755	4.3518	3.4558	4.44162	3.8448	4.58645	4.00278	4.53908	3.87512	4.4832	3.6174	4.34378	3.40891	4.30361	3.91965	4.47035	ENSG00000066827	ZFAT	zinc finger and AT-hook domain containing [Source:HGNC Symbol;Acc:HGNC:19899]	8	protein_coding
ENSG00000066855	4.87074	5.22273	4.93903	5.38038	4.86421	5.42658	4.79792	5.35639	4.7842	5.49348	4.89697	5.29631	4.66682	5.08616	4.94649	5.43969	ENSG00000066855	MTFR1	mitochondrial fission regulator 1 [Source:HGNC Symbol;Acc:HGNC:29510]	8	protein_coding
ENSG00000066926	1.90553	3.23703	2.28691	3.31049	2.65836	3.76432	2.67694	3.79895	2.43092	3.71641	1.96744	3.07657	1.86418	3.03572	2.33453	3.71813	ENSG00000066926	FECH	ferrochelatase [Source:HGNC Symbol;Acc:HGNC:3647]	18	protein_coding
ENSG00000066933	2.96199	4.5103	3.08839	4.41107	3.19766	4.58841	3.37341	4.62928	3.05291	4.46671	3.04252	3.94389	2.76723	3.91346	3.05766	4.6293	ENSG00000066933	MYO9A	myosin IXA [Source:HGNC Symbol;Acc:HGNC:7608]	15	protein_coding
ENSG00000067057	7.51076	8.14492	7.5774	8.22388	7.65773	8.07368	7.75395	8.06304	7.75591	8.30828	7.78266	8.20899	7.44419	8.13495	7.84957	8.3115	ENSG00000067057	PFKP	phosphofructokinase, platelet [Source:HGNC Symbol;Acc:HGNC:8878]	10	protein_coding
ENSG00000067064	6.49536	7.26158	6.50824	7.39067	6.33566	7.16339	6.40949	7.13517	6.32748	7.091	6.7139	7.41321	6.47894	7.2118	6.51315	7.06336	ENSG00000067064	IDI1	isopentenyl-diphosphate delta isomerase 1 [Source:HGNC Symbol;Acc:HGNC:5387]	10	protein_coding
ENSG00000067066	8.1683	8.20057	8.22121	8.23695	5.46662	5.29782	5.427	5.33852	6.13175	6.4165	8.54421	8.44594	8.48324	8.40025	6.29687	6.73003	ENSG00000067066	SP100	SP100 nuclear antigen [Source:HGNC Symbol;Acc:HGNC:11206]	2	protein_coding
ENSG00000067082	6.75682	7.32695	6.73661	7.20953	6.90724	7.2948	7.26872	7.38384	6.73847	7.14282	6.91414	7.40293	6.86031	7.6461	6.8777	7.2391	ENSG00000067082	KLF6	KLF transcription factor 6 [Source:HGNC Symbol;Acc:HGNC:2235]	10	protein_coding
ENSG00000067113	3.94714	3.36276	3.88072	3.48219	4.33536	3.71083	4.63207	3.81414	4.19894	3.69936	4.08902	3.75361	3.71825	3.60462	4.14351	3.68706	ENSG00000067113	PLPP1	phospholipid phosphatase 1 [Source:HGNC Symbol;Acc:HGNC:9228]	5	protein_coding
ENSG00000067141	4.1353	5.26835	4.21005	5.09163	4.57595	5.46197	4.69899	5.52128	4.54003	5.35434	4.2686	5.1477	4.1309	5.12974	4.52003	5.60583	ENSG00000067141	NEO1	neogenin 1 [Source:HGNC Symbol;Acc:HGNC:7754]	15	protein_coding
ENSG00000067167	7.04791	7.36762	7.01272	7.40842	7.12591	7.40837	7.10374	7.37454	7.13754	7.42882	7.13302	7.5356	7.18255	7.4053	7.16752	7.39925	ENSG00000067167	TRAM1	translocation associated membrane protein 1 [Source:HGNC Symbol;Acc:HGNC:20568]	8	protein_coding
ENSG00000067177	2.96389	4.47648	3.2136	4.47425	3.11136	4.40695	3.38336	4.49074	3.47035	5.11284	3.39484	5.05163	3.46462	5.02777	3.72694	5.047	ENSG00000067177	PHKA1	phosphorylase kinase regulatory subunit alpha 1 [Source:HGNC Symbol;Acc:HGNC:8925]	X	protein_coding
ENSG00000067182	6.0702	6.00888	6.10289	6.15293	5.96737	6.07572	6.06756	6.03208	5.96555	6.12182	6.26449	6.33051	6.12524	6.28706	6.07917	6.11032	ENSG00000067182	TNFRSF1A	TNF receptor superfamily member 1A [Source:HGNC Symbol;Acc:HGNC:11916]	12	protein_coding
ENSG00000067191	3.45971	2.28454	3.46113	2.4411	3.176	2.20605	3.26465	2.48362	3.6315	2.34865	3.51765	2.19373	3.70478	2.41102	3.60898	2.68842	ENSG00000067191	CACNB1	calcium voltage-gated channel auxiliary subunit beta 1 [Source:HGNC Symbol;Acc:HGNC:1401]	17	protein_coding
ENSG00000067208	2.23906	3.63003	2.38085	3.66172	2.55721	3.85099	2.54262	3.85434	2.501	3.75496	2.04815	3.61674	2.14124	3.53064	2.32981	3.8046	ENSG00000067208	EVI5	ecotropic viral integration site 5 [Source:HGNC Symbol;Acc:HGNC:3501]	1	protein_coding
ENSG00000067221	3.02818	2.79785	3.04208	2.73173	3.09273	2.99871	3.12725	2.9615	3.52328	3.14118	3.41716	3.14433	3.39922	3.19951	3.35941	3.30399	ENSG00000067221	STOML1	stomatin like 1 [Source:HGNC Symbol;Acc:HGNC:14560]	15	protein_coding
ENSG00000067225	10.8633	11.3291	10.9316	11.3476	11.238	11.4181	11.3391	11.4328	11.2218	11.4585	11.0225	11.3159	10.9021	11.1973	11.2697	11.4694	ENSG00000067225	PKM	pyruvate kinase M1/2 [Source:HGNC Symbol;Acc:HGNC:9021]	15	protein_coding
ENSG00000067248	4.04496	5.34243	4.30764	5.47753	4.065	5.38291	4.18053	5.32508	3.96997	5.36387	3.97116	5.3515	4.05828	5.26891	4.065	5.29893	ENSG00000067248	DHX29	DExH-box helicase 29 [Source:HGNC Symbol;Acc:HGNC:15815]	5	protein_coding
ENSG00000067334	6.58742	6.56352	6.63116	6.74965	6.34199	6.45003	6.26572	6.34349	6.64312	6.71598	6.82558	6.94827	6.8671	6.81844	6.55831	6.65029	ENSG00000067334	DNTTIP2	deoxynucleotidyltransferase terminal interacting protein 2 [Source:HGNC Symbol;Acc:HGNC:24013]	1	protein_coding
ENSG00000067365	2.99996	2.83628	2.79904	2.86693	2.6438	2.9169	2.76073	2.89371	2.91565	2.87065	2.83607	2.81841	2.68107	2.69912	2.72969	2.9043	ENSG00000067365	METTL22	methyltransferase 22, Kin17 lysine [Source:HGNC Symbol;Acc:HGNC:28368]	16	protein_coding
ENSG00000067369	5.18112	6.61736	5.23764	6.56972	5.10206	6.55452	5.38247	6.535	5.1989	6.53613	5.01376	6.51559	5.11316	6.53132	5.25893	6.61396	ENSG00000067369	TP53BP1	tumor protein p53 binding protein 1 [Source:HGNC Symbol;Acc:HGNC:11999]	15	protein_coding
ENSG00000067533	4.43217	4.87166	4.618	5.03807	4.45386	5.21521	4.37144	5.05798	4.50853	5.25988	4.38613	4.88343	4.55788	4.86086	4.53072	5.23001	ENSG00000067533	RRP15	ribosomal RNA processing 15 homolog [Source:HGNC Symbol;Acc:HGNC:24255]	1	protein_coding
ENSG00000067560	7.94479	8.23792	8.04879	8.39028	8.46453	8.62831	8.38288	8.55861	8.28104	8.49006	7.99291	8.26507	7.91357	8.17866	8.23992	8.43885	ENSG00000067560	RHOA	ras homolog family member A [Source:HGNC Symbol;Acc:HGNC:667]	3	protein_coding
ENSG00000067596	4.76059	6.11499	4.8524	6.09639	4.70598	5.9439	4.90872	6.00479	4.75034	6.09094	4.98803	6.1297	4.97672	6.09314	4.87534	6.12989	ENSG00000067596	DHX8	DEAH-box helicase 8 [Source:HGNC Symbol;Acc:HGNC:2749]	17	protein_coding
ENSG00000067606	5.14265	5.15305	5.29234	5.24423	5.30059	5.29511	5.25097	5.28721	4.98811	5.00067	5.11712	5.003	4.9569	5.02064	5.08917	5.02296	ENSG00000067606	PRKCZ	protein kinase C zeta [Source:HGNC Symbol;Acc:HGNC:9412]	1	protein_coding
ENSG00000067704	5.52078	7.14583	5.65786	7.24203	5.90809	7.53365	6.07526	7.53651	5.69053	7.43052	5.53178	7.12108	5.31332	7.01016	5.83045	7.46816	ENSG00000067704	IARS2	isoleucyl-tRNA synthetase 2, mitochondrial [Source:HGNC Symbol;Acc:HGNC:29685]	1	protein_coding
ENSG00000067829	6.95074	6.11588	6.92767	6.3162	7.02312	6.21282	6.92511	6.11049	6.98126	6.17925	7.06677	6.18358	7.02211	6.12949	6.89534	6.12324	ENSG00000067829	IDH3G	isocitrate dehydrogenase (NAD(+)) 3 non-catalytic subunit gamma [Source:HGNC Symbol;Acc:HGNC:5386]	X	protein_coding
ENSG00000067836	4.48411	4.07543	4.38526	4.05212	5.01392	4.64194	5.02026	4.57971	4.55893	4.05038	4.0926	3.50164	3.90608	3.35998	4.53463	3.96489	ENSG00000067836	ROGDI	rogdi atypical leucine zipper [Source:HGNC Symbol;Acc:HGNC:29478]	16	protein_coding
ENSG00000067900	4.138	5.92597	4.29455	6.01236	4.32847	6.27729	4.55364	6.19532	4.23032	6.07552	3.9532	5.88271	3.96522	5.74336	4.39198	6.12264	ENSG00000067900	ROCK1	Rho associated coiled-coil containing protein kinase 1 [Source:HGNC Symbol;Acc:HGNC:10251]	18	protein_coding
ENSG00000067955	6.44659	6.61491	6.46086	6.68468	6.35433	6.60847	6.31418	6.55341	6.47596	6.72302	6.79863	6.83645	6.59482	6.72534	6.5262	6.64842	ENSG00000067955	CBFB	core-binding factor subunit beta [Source:HGNC Symbol;Acc:HGNC:1539]	16	protein_coding
ENSG00000067992	1.41508	1.96956	1.69525	1.40558	2.11129	2.59861	2.18227	2.83642	1.97738	2.26465	1.88022	1.49419	2.13199	1.71796	2.12383	2.71368	ENSG00000067992	PDK3	pyruvate dehydrogenase kinase 3 [Source:HGNC Symbol;Acc:HGNC:8811]	X	protein_coding
ENSG00000068001	5.68488	4.98071	5.58845	5.12814	5.6023	5.09007	5.57316	5.0535	5.55446	5.09506	5.79337	5.23891	5.88287	5.23372	5.62621	5.08412	ENSG00000068001	HYAL2	hyaluronidase 2 [Source:HGNC Symbol;Acc:HGNC:5321]	3	protein_coding
ENSG00000068024	3.24715	4.26475	3.23267	4.3857	3.56005	4.88751	3.39267	4.83769	3.48426	4.98663	3.11773	4.31466	3.16979	4.28268	3.5464	5.01471	ENSG00000068024	HDAC4	histone deacetylase 4 [Source:HGNC Symbol;Acc:HGNC:14063]	2	protein_coding
ENSG00000068028	3.81459	3.74027	3.78521	3.90544	3.83382	3.78757	3.9323	3.86555	3.68436	3.81004	3.73604	3.64789	3.69058	3.62678	3.72146	3.67922	ENSG00000068028	RASSF1	Ras association domain family member 1 [Source:HGNC Symbol;Acc:HGNC:9882]	3	protein_coding
ENSG00000068078	5.80358	5.84637	5.58845	5.9188	5.77627	6.09106	5.69467	5.97112	5.11145	5.63239	5.23287	5.514	5.12141	5.42605	5.03034	5.47642	ENSG00000068078	FGFR3	fibroblast growth factor receptor 3 [Source:HGNC Symbol;Acc:HGNC:3690]	4	protein_coding
ENSG00000068079	7.69733	7.41815	7.63785	7.43042	3.93356	3.52923	3.96335	3.69468	5.05531	4.9515	8.37449	7.95225	8.24413	7.94311	5.17163	5.18363	ENSG00000068079	IFI35	interferon induced protein 35 [Source:HGNC Symbol;Acc:HGNC:5399]	17	protein_coding
ENSG00000068097	3.90106	3.86444	3.93516	3.9308	3.72123	3.66908	3.79963	3.58637	3.90202	3.64978	4.05182	4.07078	4.2012	4.03988	3.92584	3.89881	ENSG00000068097	HEATR6	HEAT repeat containing 6 [Source:HGNC Symbol;Acc:HGNC:24076]	17	protein_coding
ENSG00000068120	6.71702	6.88052	6.73339	6.95718	6.74965	6.91176	6.78266	6.84273	6.69481	6.91582	6.69399	6.88255	6.51208	6.82425	6.75682	6.89655	ENSG00000068120	COASY	Coenzyme A synthase [Source:HGNC Symbol;Acc:HGNC:29932]	17	protein_coding
ENSG00000068137	4.41739	4.38988	4.29444	4.41664	4.37807	4.48476	4.42175	4.44749	4.02959	4.2266	4.22124	4.23518	4.00473	4.17018	4.19455	4.17813	ENSG00000068137	PLEKHH3	pleckstrin homology, MyTH4 and FERM domain containing H3 [Source:HGNC Symbol;Acc:HGNC:26105]	17	protein_coding
ENSG00000068305	4.47392	5.11769	4.48516	5.18816	4.48854	5.21125	4.45569	5.22709	4.24836	5.16204	4.55559	5.36448	4.58983	5.25875	4.35479	5.15941	ENSG00000068305	MEF2A	myocyte enhancer factor 2A [Source:HGNC Symbol;Acc:HGNC:6993]	15	protein_coding
ENSG00000068308	5.51331	5.77892	5.49875	5.86674	5.56706	5.79362	5.71845	5.78498	5.58798	5.69178	5.74041	5.92268	5.62168	5.92414	5.68228	5.81026	ENSG00000068308	OTUD5	OTU deubiquitinase 5 [Source:HGNC Symbol;Acc:HGNC:25402]	X	protein_coding
ENSG00000068323	5.48644	5.90342	5.52242	6.05248	5.70445	5.97548	5.60823	5.90707	6.28681	6.64184	5.96833	6.42485	5.68251	6.3131	6.32144	6.59992	ENSG00000068323	TFE3	transcription factor binding to IGHM enhancer 3 [Source:HGNC Symbol;Acc:HGNC:11752]	X	protein_coding
ENSG00000068354	3.39411	3.74447	3.2488	3.68277	3.22665	3.55801	3.38642	3.54048	3.22442	3.67068	3.39674	3.98236	3.44074	3.91594	3.37305	3.8607	ENSG00000068354	TBC1D25	TBC1 domain family member 25 [Source:HGNC Symbol;Acc:HGNC:8092]	X	protein_coding
ENSG00000068366	6.71421	7.04653	6.5419	7.17116	6.17886	6.94382	6.11809	6.88241	6.22631	6.94475	6.48039	7.05652	6.48507	6.84033	6.15564	6.83789	ENSG00000068366	ACSL4	acyl-CoA synthetase long chain family member 4 [Source:HGNC Symbol;Acc:HGNC:3571]	X	protein_coding
ENSG00000068383	3.59022	3.83196	3.52258	3.82397	4.3054	4.51876	4.32411	4.42251	3.74618	4.07525	3.27335	3.45815	3.05985	3.53527	4.00749	4.06498	ENSG00000068383	INPP5A	inositol polyphosphate-5-phosphatase A [Source:HGNC Symbol;Acc:HGNC:6076]	10	protein_coding
ENSG00000068394	4.27039	4.93173	4.26994	5.00353	4.22266	4.87121	4.15558	4.78431	4.27785	4.93241	4.32634	5.05685	4.15271	5.01683	4.25647	4.89369	ENSG00000068394	GPKOW	G-patch domain and KOW motifs [Source:HGNC Symbol;Acc:HGNC:30677]	X	protein_coding
ENSG00000068400	5.122	5.38075	5.03608	5.30342	4.84767	4.99901	4.9517	5.07843	5.00589	5.17372	5.16462	5.56296	5.20269	5.52798	5.07828	5.22201	ENSG00000068400	GRIPAP1	GRIP1 associated protein 1 [Source:HGNC Symbol;Acc:HGNC:18706]	X	protein_coding
ENSG00000068438	5.70213	5.82525	5.7855	5.96403	5.58526	5.88448	5.49195	5.8084	5.74767	6.09417	5.8783	6.0154	5.78771	5.89318	5.75469	6.01852	ENSG00000068438	FTSJ1	FtsJ RNA 2'-O-methyltransferase 1 [Source:HGNC Symbol;Acc:HGNC:13254]	X	protein_coding
ENSG00000068489	4.66238	5.4007	4.60655	5.38576	5.74339	6.46906	5.75005	6.48814	5.61632	6.43896	4.32881	4.58446	4.50801	4.48697	5.62915	6.47576	ENSG00000068489	PRR11	proline rich 11 [Source:HGNC Symbol;Acc:HGNC:25619]	17	protein_coding
ENSG00000068650	5.55189	7.09325	5.56084	7.13987	5.51102	7.38355	5.6466	7.39701	5.62522	7.41183	5.42626	6.79801	5.40554	6.86213	5.76937	7.47925	ENSG00000068650	ATP11A	ATPase phospholipid transporting 11A [Source:HGNC Symbol;Acc:HGNC:13552]	13	protein_coding
ENSG00000068654	5.96313	7.1204	6.05935	7.24306	5.96409	7.31001	5.97522	7.16852	6.11991	7.37121	5.82714	7.10527	5.99637	6.97884	6.1179	7.39522	ENSG00000068654	POLR1A	RNA polymerase I subunit A [Source:HGNC Symbol;Acc:HGNC:17264]	2	protein_coding
ENSG00000068697	5.73068	6.66987	5.82457	6.6744	5.99988	6.60392	5.99911	6.62931	5.85671	6.47594	6.06124	6.9537	5.72762	6.9168	5.77907	6.5607	ENSG00000068697	LAPTM4A	lysosomal protein transmembrane 4 alpha [Source:HGNC Symbol;Acc:HGNC:6924]	2	protein_coding
ENSG00000068724	4.60345	4.90232	4.59448	4.85572	4.61037	4.89201	4.52427	4.90146	4.61891	4.9511	4.75107	5.00997	4.80549	5.18285	4.68415	4.94773	ENSG00000068724	TTC7A	tetratricopeptide repeat domain 7A [Source:HGNC Symbol;Acc:HGNC:19750]	2	protein_coding
ENSG00000068745	5.37824	5.0064	5.35696	5.00632	5.25862	5.07985	5.36297	5.22486	5.19002	5.01878	5.19793	5.00176	5.24061	5.05189	5.27123	5.12233	ENSG00000068745	IP6K2	inositol hexakisphosphate kinase 2 [Source:HGNC Symbol;Acc:HGNC:17313]	3	protein_coding
ENSG00000068784	3.47004	4.23245	3.60829	4.2381	3.82486	4.2355	3.80211	4.1497	3.77536	4.3091	3.56839	4.31248	3.51975	4.1898	3.84081	4.33628	ENSG00000068784	SRBD1	S1 RNA binding domain 1 [Source:HGNC Symbol;Acc:HGNC:25521]	2	protein_coding
ENSG00000068796	5.09712	6.35455	5.0902	6.4167	5.06076	6.48943	5.10716	6.45789	5.41047	6.73776	5.16995	6.57988	5.28697	6.49372	5.36047	6.78969	ENSG00000068796	KIF2A	kinesin family member 2A [Source:HGNC Symbol;Acc:HGNC:6318]	5	protein_coding
ENSG00000068878	5.61205	7.11345	5.7209	7.24698	5.58314	7.19734	5.79323	7.09478	5.99996	7.54451	5.94129	7.46358	6.07178	7.41936	6.08634	7.56994	ENSG00000068878	PSME4	proteasome activator subunit 4 [Source:HGNC Symbol;Acc:HGNC:20635]	2	protein_coding
ENSG00000068885	3.87721	4.44502	3.85675	4.34043	4.11084	4.58569	4.21789	4.66578	4.10326	4.61811	3.74558	4.28587	3.74683	4.20954	4.13484	4.6697	ENSG00000068885	IFT80	intraflagellar transport 80 [Source:HGNC Symbol;Acc:HGNC:29262]	3	protein_coding
ENSG00000068903	5.20417	4.98323	5.10347	4.89771	5.4658	5.32305	5.32562	5.27394	5.11145	5.08718	5.08323	4.88924	4.85345	4.78249	5.12952	4.99572	ENSG00000068903	SIRT2	sirtuin 2 [Source:HGNC Symbol;Acc:HGNC:10886]	19	protein_coding
ENSG00000068912	4.77458	5.91449	4.90443	5.8282	4.72079	5.66548	4.81381	5.76479	4.61781	5.75654	4.88532	5.99753	4.91495	5.96632	4.80025	5.8244	ENSG00000068912	ERLEC1	endoplasmic reticulum lectin 1 [Source:HGNC Symbol;Acc:HGNC:25222]	2	protein_coding
ENSG00000068971	3.82132	3.02655	3.71234	2.92417	3.08197	2.57279	3.1966	2.75505	3.19871	2.69296	3.92207	3.1541	3.88522	3.35464	3.57928	2.88221	ENSG00000068971	PPP2R5B	protein phosphatase 2 regulatory subunit B'beta [Source:HGNC Symbol;Acc:HGNC:9310]	11	protein_coding
ENSG00000069011	5.22718	4.91877	5.16638	5.17521	4.74827	4.85132	4.85729	4.76427	4.98228	5.17575	5.481	5.25376	5.51905	5.25455	5.15953	5.09308	ENSG00000069011	PITX1	paired like homeodomain 1 [Source:HGNC Symbol;Acc:HGNC:9004]	5	protein_coding
ENSG00000069020	2.63127	3.58355	2.60504	3.31049	2.55714	3.24823	2.79094	3.32232	3.29656	3.93521	3.11256	4.25915	3.4313	4.44846	3.13054	4.17813	ENSG00000069020	MAST4	microtubule associated serine/threonine kinase family member 4 [Source:HGNC Symbol;Acc:HGNC:19037]	5	protein_coding
ENSG00000069248	4.5456	5.98031	4.58818	6.0474	4.5893	6.15788	4.64212	6.08152	4.52473	6.16096	4.53867	5.9291	4.63401	5.83159	4.53156	6.1584	ENSG00000069248	NUP133	nucleoporin 133 [Source:HGNC Symbol;Acc:HGNC:18016]	1	protein_coding
ENSG00000069275	7.97918	7.98571	8.04849	8.09723	8.43654	8.5132	8.34636	8.55337	8.50006	8.39765	7.76143	7.57999	7.98159	7.51434	8.3548	8.4457	ENSG00000069275	NUCKS1	nuclear casein kinase and cyclin dependent kinase substrate 1 [Source:HGNC Symbol;Acc:HGNC:29923]	1	protein_coding
ENSG00000069329	6.84556	7.43333	6.94726	7.58855	7.01613	7.51007	6.96681	7.46254	7.02954	7.5016	7.04601	7.45784	6.88477	7.32722	7.01587	7.4879	ENSG00000069329	VPS35	VPS35 retromer complex component [Source:HGNC Symbol;Acc:HGNC:13487]	16	protein_coding
ENSG00000069345	6.72969	6.46746	6.75061	6.54089	6.6269	6.36771	6.53145	6.31447	6.79338	6.5139	6.89121	6.63768	6.82338	6.46388	6.63535	6.42534	ENSG00000069345	DNAJA2	DnaJ heat shock protein family (Hsp40) member A2 [Source:HGNC Symbol;Acc:HGNC:14884]	16	protein_coding
ENSG00000069399	5.3878	4.69182	5.36465	5.0577	4.92944	4.41058	5.00208	4.28437	6.14076	5.57558	6.40646	5.71306	6.25835	5.70831	6.36103	5.64151	ENSG00000069399	BCL3	BCL3 transcription coactivator [Source:HGNC Symbol;Acc:HGNC:998]	19	protein_coding
ENSG00000069424	3.68469	3.70768	3.59962	3.51476	2.61797	2.66918	3.13528	3.13939	3.24024	3.34536	3.99806	3.37535	4.00997	3.67271	3.44737	3.68162	ENSG00000069424	KCNAB2	potassium voltage-gated channel subfamily A regulatory beta subunit 2 [Source:HGNC Symbol;Acc:HGNC:6229]	1	protein_coding
ENSG00000069509	4.36378	3.48585	4.55049	3.44625	4.31856	3.78822	4.23649	3.59656	4.41385	3.55933	4.53255	3.4855	4.23227	3.5259	4.56559	3.5561	ENSG00000069509	FUNDC1	FUN14 domain containing 1 [Source:HGNC Symbol;Acc:HGNC:28746]	X	protein_coding
ENSG00000069535	2.54275	3.01746	2.76071	2.65195	2.95803	3.18607	3.27352	3.40348	3.55187	4.00845	3.50937	3.91713	3.39719	4.07276	3.77003	4.19616	ENSG00000069535	MAOB	monoamine oxidase B [Source:HGNC Symbol;Acc:HGNC:6834]	X	protein_coding
ENSG00000069667	-0.274912	0.0983946	-0.367535	-0.198907	-0.534257	0.0283316	-0.393066	0.040299	-0.277563	0.335832	0.0160797	0.10255	0.222728	0.26269	-0.276383	-0.0147506	ENSG00000069667	RORA	RAR related orphan receptor A [Source:HGNC Symbol;Acc:HGNC:10258]	15	protein_coding
ENSG00000069696	0.72476	-1.74352	0.785738	-1.96366	1.12321	-0.512249	1.23557	-0.853761	0.708208	-1.92838	-0.110284	-2.66425	0.631855	-2.81395	0.645388	-1.81347	ENSG00000069696	DRD4	dopamine receptor D4 [Source:HGNC Symbol;Acc:HGNC:3025]	11	protein_coding
ENSG00000069702	1.10636	2.69135	1.54091	2.81053	1.57067	2.81653	2.00154	2.90359	0.787279	2.08609	1.43148	2.76521	1.29518	2.86975	0.645388	2.38143	ENSG00000069702	TGFBR3	transforming growth factor beta receptor 3 [Source:HGNC Symbol;Acc:HGNC:11774]	1	protein_coding
ENSG00000069849	6.01193	6.24727	6.04228	6.38655	6.12206	6.32941	6.06035	6.22535	6.23897	6.47016	6.24555	6.51625	6.15617	6.3538	6.05904	6.42616	ENSG00000069849	ATP1B3	ATPase Na+/K+ transporting subunit beta 3 [Source:HGNC Symbol;Acc:HGNC:806]	3	protein_coding
ENSG00000069869	3.3441	4.75334	3.37465	4.81438	3.26416	4.82423	3.32168	4.8292	3.28096	4.84322	3.09161	4.64425	3.22542	4.5825	3.28997	4.77623	ENSG00000069869	NEDD4	NEDD4 E3 ubiquitin protein ligase [Source:HGNC Symbol;Acc:HGNC:7727]	15	protein_coding
ENSG00000069943	3.8175	3.60288	3.82514	3.61986	3.61328	3.44033	3.62637	3.48775	3.59042	3.59783	3.84701	3.7687	3.94668	3.68642	3.63973	3.49542	ENSG00000069943	PIGB	phosphatidylinositol glycan anchor biosynthesis class B [Source:HGNC Symbol;Acc:HGNC:8959]	15	protein_coding
ENSG00000069956	5.92455	7.11188	6.0116	7.21979	5.78391	7.00435	5.80304	6.93153	5.94666	7.24033	6.07253	7.34544	6.18791	7.16362	5.98591	7.17951	ENSG00000069956	MAPK6	mitogen-activated protein kinase 6 [Source:HGNC Symbol;Acc:HGNC:6879]	15	protein_coding
ENSG00000069966	4.086	4.458	4.02204	4.4883	4.22269	4.53382	3.96817	4.65477	4.09052	4.69188	4.27109	4.67158	4.28262	4.54478	4.22778	4.65111	ENSG00000069966	GNB5	G protein subunit beta 5 [Source:HGNC Symbol;Acc:HGNC:4401]	15	protein_coding
ENSG00000069974	2.68746	3.02672	2.64436	2.96754	3.02669	3.21535	2.91328	3.17951	2.6115	2.85506	2.78697	3.14268	2.45573	3.02705	2.80288	2.91294	ENSG00000069974	RAB27A	RAB27A, member RAS oncogene family [Source:HGNC Symbol;Acc:HGNC:9766]	15	protein_coding
ENSG00000069998	3.93375	5.18146	4.15053	5.3915	4.27436	5.32305	4.06576	5.19902	3.96997	5.34293	3.99658	5.2475	3.96821	5.08772	4.00764	5.29117	ENSG00000069998	HDHD5	haloacid dehalogenase like hydrolase domain containing 5 [Source:HGNC Symbol;Acc:HGNC:1843]	22	protein_coding
ENSG00000070010	7.1772	6.40104	7.26621	6.43137	7.44215	6.47093	7.38348	6.46954	7.62399	6.70474	7.40635	6.71384	7.3767	6.66149	7.59126	6.71437	ENSG00000070010	UFD1	ubiquitin recognition factor in ER associated degradation 1 [Source:HGNC Symbol;Acc:HGNC:12520]	22	protein_coding
ENSG00000070018	4.06099	5.57867	4.3235	5.61057	4.14598	5.69442	4.4345	5.78543	4.3327	5.71757	3.72149	5.22565	3.90535	5.14451	4.32911	5.77899	ENSG00000070018	LRP6	LDL receptor related protein 6 [Source:HGNC Symbol;Acc:HGNC:6698]	12	protein_coding
ENSG00000070047	6.73219	6.70522	6.67715	6.82987	6.77575	7.0009	6.75195	6.8707	6.85433	7.02084	6.82307	6.85716	6.80207	6.79326	6.85495	6.96254	ENSG00000070047	PHRF1	PHD and ring finger domains 1 [Source:HGNC Symbol;Acc:HGNC:24351]	11	protein_coding
ENSG00000070061	3.98644	5.88616	4.09617	5.96977	4.15114	6.16707	4.32745	6.06437	4.20292	6.18771	3.74919	5.88906	3.95486	5.81419	4.29324	6.17505	ENSG00000070061	ELP1	elongator acetyltransferase complex subunit 1 [Source:HGNC Symbol;Acc:HGNC:5959]	9	protein_coding
ENSG00000070081	4.83037	3.45699	4.91829	3.44419	5.01392	3.41601	4.9515	3.64645	4.77723	3.28614	4.91777	3.52557	5.06053	3.42764	4.94594	3.31817	ENSG00000070081	NUCB2	nucleobindin 2 [Source:HGNC Symbol;Acc:HGNC:8044]	11	protein_coding
ENSG00000070087	6.85429	7.90389	7.03798	7.93414	6.93421	7.71954	6.86545	7.76462	6.98341	7.90732	7.09199	7.84246	6.76242	7.74823	7.01931	7.95514	ENSG00000070087	PFN2	profilin 2 [Source:HGNC Symbol;Acc:HGNC:8882]	3	protein_coding
ENSG00000070159	4.47317	5.91168	4.5497	5.93652	4.46031	6.0103	4.56136	6.01054	4.55522	6.03098	4.65314	6.005	4.88802	5.98031	4.59299	6.06839	ENSG00000070159	PTPN3	protein tyrosine phosphatase non-receptor type 3 [Source:HGNC Symbol;Acc:HGNC:9655]	9	protein_coding
ENSG00000070190	2.92439	4.24549	3.07056	4.24166	1.60864	2.60481	1.85669	2.76592	3.04898	4.15566	3.98477	5.15014	3.7972	5.14451	3.3237	4.36729	ENSG00000070190	DAPP1	dual adaptor of phosphotyrosine and 3-phosphoinositides 1 [Source:HGNC Symbol;Acc:HGNC:16500]	4	protein_coding
ENSG00000070214	6.99721	7.56865	6.93075	7.71694	7.11114	7.75038	7.0726	7.69497	7.02038	7.47234	6.83853	7.54352	6.69898	7.36156	6.90901	7.44721	ENSG00000070214	SLC44A1	solute carrier family 44 member 1 [Source:HGNC Symbol;Acc:HGNC:18798]	9	protein_coding
ENSG00000070269	3.17001	3.08575	3.06427	3.38748	3.33394	3.63537	3.2374	3.64841	3.11688	3.23766	2.84268	3.04015	2.97842	3.03238	3.06283	3.21838	ENSG00000070269	TMEM260	transmembrane protein 260 [Source:HGNC Symbol;Acc:HGNC:20185]	14	protein_coding
ENSG00000070366	4.4332	4.85738	4.41789	4.88124	4.43317	4.7842	4.38552	4.79352	4.29653	4.64981	4.45968	4.85331	4.60113	4.88556	4.40454	4.73284	ENSG00000070366	SMG6	SMG6 nonsense mediated mRNA decay factor [Source:HGNC Symbol;Acc:HGNC:17809]	17	protein_coding
ENSG00000070367	4.51186	5.4511	4.5805	5.52455	4.72166	5.6959	4.61282	5.66956	4.82016	5.83574	4.68194	5.57938	4.50055	5.47791	4.84543	5.79428	ENSG00000070367	EXOC5	exocyst complex component 5 [Source:HGNC Symbol;Acc:HGNC:10696]	14	protein_coding
ENSG00000070404	2.08189	1.21995	1.97504	1.51943	1.88101	1.36222	1.82784	1.40464	2.20951	1.53949	1.99732	1.69498	2.47332	1.52233	2.34879	1.78176	ENSG00000070404	FSTL3	follistatin like 3 [Source:HGNC Symbol;Acc:HGNC:3973]	19	protein_coding
ENSG00000070413	6.99884	7.40688	7.05054	7.42129	6.84518	7.32275	6.96543	7.30867	6.67729	7.14092	7.03649	7.26993	7.01849	7.29431	6.75994	7.2023	ENSG00000070413	DGCR2	DiGeorge syndrome critical region gene 2 [Source:HGNC Symbol;Acc:HGNC:2845]	22	protein_coding
ENSG00000070423	6.38995	5.50196	6.30115	5.65262	6.14872	5.62115	6.0991	5.53935	6.21384	5.62745	6.41896	5.56113	6.23326	5.53802	6.2231	5.52663	ENSG00000070423	RNF126	ring finger protein 126 [Source:HGNC Symbol;Acc:HGNC:21151]	19	protein_coding
ENSG00000070444	4.41188	4.7787	4.4053	4.83705	4.59027	4.95297	4.45666	5.08496	4.42863	4.8719	4.36393	4.84317	4.5661	4.77352	4.47299	4.93568	ENSG00000070444	MNT	MAX network transcriptional repressor [Source:HGNC Symbol;Acc:HGNC:7188]	17	protein_coding
ENSG00000070476	4.91025	4.99254	4.89989	5.06106	4.85083	5.05108	5.001	5.01831	4.74292	5.04409	4.83896	4.94589	4.85929	5.02861	4.82002	5.01761	ENSG00000070476	ZXDC	ZXD family zinc finger C [Source:HGNC Symbol;Acc:HGNC:28160]	3	protein_coding
ENSG00000070495	4.31116	4.85384	4.49789	4.98666	4.35475	4.91018	4.56844	4.76818	4.29824	5.10576	4.45917	5.22623	4.37622	5.03029	4.51687	5.06533	ENSG00000070495	JMJD6	jumonji domain containing 6, arginine demethylase and lysine hydroxylase [Source:HGNC Symbol;Acc:HGNC:19355]	17	protein_coding
ENSG00000070501	3.03746	2.50874	3.28284	2.66614	3.04368	2.69386	2.99073	2.50973	3.25311	2.78098	3.22055	2.60343	3.45295	2.91034	3.17664	2.72081	ENSG00000070501	POLB	DNA polymerase beta [Source:HGNC Symbol;Acc:HGNC:9174]	8	protein_coding
ENSG00000070526	1.53129	0.820683	1.60287	1.09524	2.06158	1.39189	1.95782	1.54594	1.50877	0.552053	1.30316	0.394642	1.15812	0.662865	1.25331	1.04024	ENSG00000070526	ST6GALNAC1	ST6 N-acetylgalactosaminide alpha-2,6-sialyltransferase 1 [Source:HGNC Symbol;Acc:HGNC:23614]	17	protein_coding
ENSG00000070540	2.64918	2.90156	3.00787	2.67959	2.6163	2.44968	2.83412	2.67759	2.68681	2.54768	3.01096	3.03085	2.57528	3.0936	2.65466	2.68974	ENSG00000070540	WIPI1	WD repeat domain, phosphoinositide interacting 1 [Source:HGNC Symbol;Acc:HGNC:25471]	17	protein_coding
ENSG00000070610	5.2438	5.97895	5.22511	6.09223	5.04298	5.94519	5.2403	5.88906	5.15646	5.85075	5.22229	6.08029	5.21452	5.91306	5.09309	5.78881	ENSG00000070610	GBA2	glucosylceramidase beta 2 [Source:HGNC Symbol;Acc:HGNC:18986]	9	protein_coding
ENSG00000070614	3.65484	4.47426	3.74215	4.25932	3.63739	4.49759	3.66473	4.66932	3.03284	4.10682	3.50521	3.82072	3.42335	3.977	3.11391	4.31758	ENSG00000070614	NDST1	N-deacetylase and N-sulfotransferase 1 [Source:HGNC Symbol;Acc:HGNC:7680]	5	protein_coding
ENSG00000070669	6.66204	5.72082	6.62457	5.90377	6.02733	5.35139	5.9191	5.36459	6.25508	5.40385	6.48098	5.47466	6.3462	5.41531	6.25401	5.42067	ENSG00000070669	ASNS	asparagine synthetase (glutamine-hydrolyzing) [Source:HGNC Symbol;Acc:HGNC:753]	7	protein_coding
ENSG00000070718	2.19409	3.10018	2.15719	3.20505	1.66738	2.80555	1.83752	2.87374	1.73837	2.76308	2.12753	3.10204	2.0666	3.21727	2.09001	2.80376	ENSG00000070718	AP3M2	adaptor related protein complex 3 subunit mu 2 [Source:HGNC Symbol;Acc:HGNC:570]	8	protein_coding
ENSG00000070756	8.82846	9.55143	8.95854	9.76618	10.276	10.7328	10.1732	10.636	9.91165	10.5209	8.81429	9.7188	8.45925	9.51208	9.99259	10.4704	ENSG00000070756	PABPC1	poly(A) binding protein cytoplasmic 1 [Source:HGNC Symbol;Acc:HGNC:8554]	8	protein_coding
ENSG00000070759	0.0870753	1.60698	0.165823	1.25405	-0.292822	1.18713	0.489895	1.63562	-0.455847	1.25185	-0.159635	1.33242	0.0648035	1.59657	0.175309	1.5531	ENSG00000070759	TESK2	testis associated actin remodelling kinase 2 [Source:HGNC Symbol;Acc:HGNC:11732]	1	protein_coding
ENSG00000070761	4.79316	4.70887	4.91829	4.74559	4.8317	4.8986	4.83329	4.77537	4.98437	4.99202	5.11427	4.97719	4.68812	4.81977	4.95997	4.93721	ENSG00000070761	CFAP20	cilia and flagella associated protein 20 [Source:HGNC Symbol;Acc:HGNC:29523]	16	protein_coding
ENSG00000070770	4.45989	5.8894	4.67007	5.95554	4.90778	6.12019	4.91064	6.1373	4.76222	6.12147	4.45521	5.85329	4.55936	5.71483	4.87883	6.17071	ENSG00000070770	CSNK2A2	casein kinase 2 alpha 2 [Source:HGNC Symbol;Acc:HGNC:2459]	16	protein_coding
ENSG00000070778	1.51144	2.83955	1.59982	2.89131	1.74443	2.95945	1.71681	2.91666	2.12578	3.17947	1.8929	2.99736	1.88739	3.049	2.20917	3.28727	ENSG00000070778	PTPN21	protein tyrosine phosphatase non-receptor type 21 [Source:HGNC Symbol;Acc:HGNC:9651]	14	protein_coding
ENSG00000070785	4.28411	4.51036	4.31427	4.77699	4.22632	4.75543	4.23282	4.60416	4.41385	4.74633	4.26245	4.6012	4.08247	4.53478	4.54919	4.62283	ENSG00000070785	EIF2B3	eukaryotic translation initiation factor 2B subunit gamma [Source:HGNC Symbol;Acc:HGNC:3259]	1	protein_coding
ENSG00000070814	7.74982	7.57098	7.79604	7.72767	7.56796	7.46148	7.58461	7.36384	7.74998	7.73656	7.93474	7.72648	8.02372	7.62283	7.83453	7.63768	ENSG00000070814	TCOF1	treacle ribosome biogenesis factor 1 [Source:HGNC Symbol;Acc:HGNC:11654]	5	protein_coding
ENSG00000070831	7.37276	6.68674	7.2076	6.63382	7.49317	6.8115	7.39928	6.79298	7.75083	6.71865	7.24161	6.63006	7.36286	6.45306	7.4616	6.68494	ENSG00000070831	CDC42	cell division cycle 42 [Source:HGNC Symbol;Acc:HGNC:1736]	1	protein_coding
ENSG00000070882	3.89851	4.90322	4.14905	4.74892	3.92906	4.88301	3.923	5.01223	4.16394	5.04335	4.14033	4.9868	4.4068	4.94937	4.26528	5.16283	ENSG00000070882	OSBPL3	oxysterol binding protein like 3 [Source:HGNC Symbol;Acc:HGNC:16370]	7	protein_coding
ENSG00000070950	4.07345	5.00179	4.32875	4.91044	4.30359	5.01876	4.21993	4.98457	4.39924	5.2171	4.32751	5.01657	4.2826	4.99983	4.43221	5.24119	ENSG00000070950	RAD18	RAD18 E3 ubiquitin protein ligase [Source:HGNC Symbol;Acc:HGNC:18278]	3	protein_coding
ENSG00000070961	5.51331	6.74391	5.44961	6.85769	5.52151	7.06059	5.58221	7.01964	5.55305	6.93872	5.35927	6.84288	5.37339	6.66671	5.5203	6.90277	ENSG00000070961	ATP2B1	ATPase plasma membrane Ca2+ transporting 1 [Source:HGNC Symbol;Acc:HGNC:814]	12	protein_coding
ENSG00000070985	2.14905	1.144	2.06585	1.27272	1.67617	0.733507	1.87747	1.02798	2.48582	1.48811	3.10647	2.55824	3.29977	2.19025	2.36321	1.56107	ENSG00000070985	TRPM5	transient receptor potential cation channel subfamily M member 5 [Source:HGNC Symbol;Acc:HGNC:14323]	11	protein_coding
ENSG00000071051	4.5292	4.46983	4.59255	4.4179	4.92185	4.67475	4.85491	4.78342	4.90903	4.5967	4.76259	4.6003	4.69969	4.58921	5.02068	4.64456	ENSG00000071051	NCK2	NCK adaptor protein 2 [Source:HGNC Symbol;Acc:HGNC:7665]	2	protein_coding
ENSG00000071054	4.28995	4.59123	4.63043	4.49429	4.75842	4.92611	4.93263	5.04012	5.12229	5.395	4.71745	5.03321	5.02942	5.34424	5.45577	5.58741	ENSG00000071054	MAP4K4	mitogen-activated protein kinase kinase kinase kinase 4 [Source:HGNC Symbol;Acc:HGNC:6866]	2	protein_coding
ENSG00000071073	-0.426604	0.901983	-1.28464	0.554193	0.159478	1.2123	-0.0114316	1.35749	-0.686647	1.00617	-0.86435	0.704983	-0.665983	0.627889	-0.331637	1.28125	ENSG00000071073	MGAT4A	alpha-1,3-mannosyl-glycoprotein 4-beta-N-acetylglucosaminyltransferase A [Source:HGNC Symbol;Acc:HGNC:7047]	2	protein_coding
ENSG00000071082	9.93306	8.17283	9.84029	8.35331	10.4139	8.61873	10.2243	8.55749	10.3143	8.56777	9.66781	8.42109	9.64769	8.41547	10.1358	8.49523	ENSG00000071082	RPL31	ribosomal protein L31 [Source:HGNC Symbol;Acc:HGNC:10334]	2	protein_coding
ENSG00000071127	7.55911	8.39402	7.65035	8.52853	7.78941	8.63888	7.75459	8.58154	7.75635	8.70646	7.75926	8.49733	7.68079	8.40389	7.80688	8.62232	ENSG00000071127	WDR1	WD repeat domain 1 [Source:HGNC Symbol;Acc:HGNC:12754]	4	protein_coding
ENSG00000071189	4.45235	5.28107	4.48029	5.34978	4.50122	5.55055	4.58291	5.53618	4.40029	5.40427	3.96208	5.10928	4.06724	4.93603	4.44556	5.37155	ENSG00000071189	SNX13	sorting nexin 13 [Source:HGNC Symbol;Acc:HGNC:21335]	7	protein_coding
ENSG00000071205	2.47261	3.13142	2.38589	3.03771	2.49363	3.11224	2.71418	3.11681	2.35936	2.83339	2.30076	2.73296	2.44217	2.85091	2.43612	2.82046	ENSG00000071205	ARHGAP10	Rho GTPase activating protein 10 [Source:HGNC Symbol;Acc:HGNC:26099]	4	protein_coding
ENSG00000071243	3.48538	4.07629	3.4366	4.08008	3.5793	4.13161	3.7076	4.01793	3.54998	4.09971	3.59016	4.20846	3.51789	4.06134	3.4439	4.09959	ENSG00000071243	ING3	inhibitor of growth family member 3 [Source:HGNC Symbol;Acc:HGNC:14587]	7	protein_coding
ENSG00000071282	2.33531	2.47371	2.64983	2.30141	2.71515	2.63304	2.78702	2.60163	2.47135	2.46394	2.36645	1.92927	2.26212	2.28759	2.56813	2.5511	ENSG00000071282	LMCD1	LIM and cysteine rich domains 1 [Source:HGNC Symbol;Acc:HGNC:6633]	3	protein_coding
ENSG00000071462	7.59459	7.09032	7.59897	7.26248	7.4701	7.14384	7.40187	7.07018	7.6614	7.35283	7.66067	7.32927	7.53616	7.26408	7.72683	7.28228	ENSG00000071462	BUD23	BUD23 rRNA methyltransferase and ribosome maturation factor [Source:HGNC Symbol;Acc:HGNC:16405]	7	protein_coding
ENSG00000071537	4.70195	5.76223	4.63554	5.86289	4.87751	6.12954	4.88673	6.1585	4.99898	6.09917	4.47095	5.67751	4.73467	5.57349	4.89169	6.17148	ENSG00000071537	SEL1L	SEL1L adaptor subunit of SYVN1 ubiquitin ligase [Source:HGNC Symbol;Acc:HGNC:10717]	14	protein_coding
ENSG00000071539	6.28204	6.73857	6.28706	6.88345	6.28187	6.80236	6.12996	6.70448	6.35355	6.95041	6.51235	6.82751	6.23837	6.63575	6.32053	6.84321	ENSG00000071539	TRIP13	thyroid hormone receptor interactor 13 [Source:HGNC Symbol;Acc:HGNC:12307]	5	protein_coding
ENSG00000071553	7.06093	6.99225	6.97327	7.22024	7.07139	7.18878	7.04568	7.08451	7.00993	6.89149	7.01891	6.93167	6.75372	6.8933	6.84091	6.86611	ENSG00000071553	ATP6AP1	ATPase H+ transporting accessory protein 1 [Source:HGNC Symbol;Acc:HGNC:868]	X	protein_coding
ENSG00000071564	7.12968	7.26267	7.18196	7.49782	7.20874	7.5053	7.11946	7.50169	7.27963	7.64618	7.10562	7.29995	7.03978	7.18952	7.29855	7.57535	ENSG00000071564	TCF3	transcription factor 3 [Source:HGNC Symbol;Acc:HGNC:11633]	19	protein_coding
ENSG00000071575	0.967535	1.71591	1.12436	1.59558	0.332804	0.790313	0.889645	0.872064	2.32001	3.07307	2.72596	3.55353	2.87432	3.69385	2.51	3.11929	ENSG00000071575	TRIB2	tribbles pseudokinase 2 [Source:HGNC Symbol;Acc:HGNC:30809]	2	protein_coding
ENSG00000071626	7.802	7.65192	7.75591	7.88293	7.75066	7.83854	7.7118	7.74438	7.74844	7.97526	7.72602	7.83327	7.70005	7.76165	7.83516	7.83394	ENSG00000071626	DAZAP1	DAZ associated protein 1 [Source:HGNC Symbol;Acc:HGNC:2683]	19	protein_coding
ENSG00000071655	6.7076	6.3081	6.67611	6.36199	6.74968	6.37858	6.75037	6.27446	6.61412	6.32262	6.74624	6.35131	6.76248	6.35369	6.68333	6.31457	ENSG00000071655	MBD3	methyl-CpG binding domain protein 3 [Source:HGNC Symbol;Acc:HGNC:6918]	19	protein_coding
ENSG00000071859	7.38047	6.03878	7.16757	6.22542	7.3357	6.13885	7.19672	5.96091	7.50956	6.33341	7.58283	6.43666	7.49477	6.2712	7.42021	6.22263	ENSG00000071859	FAM50A	family with sequence similarity 50 member A [Source:HGNC Symbol;Acc:HGNC:18786]	X	protein_coding
ENSG00000071889	5.75937	5.38488	5.66203	5.47853	5.91947	5.61212	5.82891	5.45787	5.64526	5.51483	5.68632	5.53519	5.63034	5.34827	5.59859	5.36871	ENSG00000071889	FAM3A	FAM3 metabolism regulating signaling molecule A [Source:HGNC Symbol;Acc:HGNC:13749]	X	protein_coding
ENSG00000071894	6.3012	6.2476	6.2978	6.38655	6.24799	6.46121	6.37237	6.37313	6.21414	6.42733	6.11717	6.15121	6.10705	6.135	6.32023	6.37508	ENSG00000071894	CPSF1	cleavage and polyadenylation specific factor 1 [Source:HGNC Symbol;Acc:HGNC:2324]	8	protein_coding
ENSG00000071967	-1.57436	-0.0526246	-1.4911	-0.858302	-2.1221	-0.331677	-0.831891	0.558499	-1.66895	-0.578794	-0.908095	-1.12583	-1.24261	-0.0914829	-1.47524	0.0230317	ENSG00000071967	CYBRD1	cytochrome b reductase 1 [Source:HGNC Symbol;Acc:HGNC:20797]	2	protein_coding
ENSG00000071994	6.69417	6.06439	6.6828	6.24151	6.65167	6.36514	6.46234	6.24362	6.73536	6.31049	6.67166	6.27617	6.61809	6.11264	6.61997	6.22105	ENSG00000071994	PDCD2	programmed cell death 2 [Source:HGNC Symbol;Acc:HGNC:8762]	6	protein_coding
ENSG00000072042	7.34587	6.59076	7.27324	6.71563	7.18691	6.3906	7.09429	6.31775	7.19794	6.31101	7.30963	6.58529	7.3901	6.36564	7.04168	6.31519	ENSG00000072042	RDH11	retinol dehydrogenase 11 [Source:HGNC Symbol;Acc:HGNC:17964]	14	protein_coding
ENSG00000072062	6.09293	5.42497	6.0629	5.53232	6.57822	6.03457	6.59062	5.93865	6.46623	5.87169	6.08373	5.38352	5.97791	5.34289	6.556	5.89192	ENSG00000072062	PRKACA	protein kinase cAMP-activated catalytic subunit alpha [Source:HGNC Symbol;Acc:HGNC:9380]	19	protein_coding
ENSG00000072071	3.6331	3.04002	3.45114	3.05575	2.81271	2.77744	2.75051	2.68938	2.4741	2.57773	3.17657	3.08686	3.38865	3.03167	2.55471	2.74225	ENSG00000072071	ADGRL1	adhesion G protein-coupled receptor L1 [Source:HGNC Symbol;Acc:HGNC:20973]	19	protein_coding
ENSG00000072110	6.88874	7.43354	6.94003	7.58326	7.06184	7.51429	6.93869	7.42986	7.09122	7.65555	7.3298	7.80809	7.11424	7.70894	7.18139	7.64663	ENSG00000072110	ACTN1	actinin alpha 1 [Source:HGNC Symbol;Acc:HGNC:163]	14	protein_coding
ENSG00000072121	3.37618	5.00371	3.37877	5.11057	2.60676	4.39235	2.84474	4.25894	2.89824	4.51802	3.53681	5.41643	3.68523	5.435	3.00386	4.51951	ENSG00000072121	ZFYVE26	zinc finger FYVE-type containing 26 [Source:HGNC Symbol;Acc:HGNC:20761]	14	protein_coding
ENSG00000072133	1.24926	2.39167	1.40194	2.32064	1.95584	2.86498	2.23972	2.83644	1.78522	2.5871	0.934494	1.84135	0.923235	1.92665	1.87093	2.53906	ENSG00000072133	RPS6KA6	ribosomal protein S6 kinase A6 [Source:HGNC Symbol;Acc:HGNC:10435]	X	protein_coding
ENSG00000072134	3.79287	4.74965	3.73048	4.59455	3.76901	4.67741	3.85515	4.79587	3.44156	4.71878	3.8762	4.65797	4.03875	4.71316	3.67177	4.73179	ENSG00000072134	EPN2	epsin 2 [Source:HGNC Symbol;Acc:HGNC:18639]	17	protein_coding
ENSG00000072135	6.29521	5.88937	6.24191	6.0051	6.48592	6.21684	6.44344	6.16946	6.20277	5.89324	6.0409	5.68173	6.06782	5.61818	6.17281	5.89507	ENSG00000072135	PTPN18	protein tyrosine phosphatase non-receptor type 18 [Source:HGNC Symbol;Acc:HGNC:9649]	2	protein_coding
ENSG00000072163	6.52295	5.72688	6.43188	5.77984	7.10298	6.32293	7.07052	6.28956	6.71191	6.00574	6.24306	5.43854	6.04716	5.29979	6.7202	5.90411	ENSG00000072163	LIMS2	LIM zinc finger domain containing 2 [Source:HGNC Symbol;Acc:HGNC:16084]	2	protein_coding
ENSG00000072195	1.233	1.144	1.25058	0.72666	2.06704	1.28526	1.73764	1.31863	0.990306	0.568651	0.776896	0.807617	0.645595	0.779006	0.735118	0.37013	ENSG00000072195	SPEG	striated muscle enriched protein kinase [Source:HGNC Symbol;Acc:HGNC:16901]	2	protein_coding
ENSG00000072201	2.68971	3.33763	2.78308	3.2157	3.19692	3.46693	3.25995	3.45806	2.53571	3.04918	2.62938	3.4729	2.45056	3.35824	2.38096	3.21418	ENSG00000072201	LNX1	ligand of numb-protein X 1 [Source:HGNC Symbol;Acc:HGNC:6657]	4	protein_coding
ENSG00000072210	6.15399	6.86286	6.38727	6.77628	6.25218	7.01019	6.37488	7.10267	6.19175	6.83499	6.11446	6.41065	6.04576	6.38491	6.30706	6.84464	ENSG00000072210	ALDH3A2	aldehyde dehydrogenase 3 family member A2 [Source:HGNC Symbol;Acc:HGNC:403]	17	protein_coding
ENSG00000072274	7.31467	9.17093	7.51751	9.29906	8.06343	9.74766	8.12817	9.69033	8.089	9.75409	7.15344	9.19015	7.36582	9.02684	7.88481	9.69275	ENSG00000072274	TFRC	transferrin receptor [Source:HGNC Symbol;Acc:HGNC:11763]	3	protein_coding
ENSG00000072310	7.66006	7.75203	7.51129	7.72718	7.2458	7.39907	7.25866	7.38102	7.0587	7.14025	7.40789	7.4807	7.40757	7.53218	7.07819	7.20186	ENSG00000072310	SREBF1	sterol regulatory element binding transcription factor 1 [Source:HGNC Symbol;Acc:HGNC:11289]	17	protein_coding
ENSG00000072364	5.17502	6.50373	5.1149	6.49043	5.03916	6.57531	5.12675	6.56201	5.15744	6.57262	5.12109	6.58627	5.35938	6.56846	5.0632	6.67207	ENSG00000072364	AFF4	ALF transcription elongation factor 4 [Source:HGNC Symbol;Acc:HGNC:17869]	5	protein_coding
ENSG00000072401	3.28557	3.88459	3.29897	3.89508	3.0954	3.80762	3.28063	3.79718	3.4154	4.14049	3.71249	4.2108	3.4549	4.10173	3.5047	4.02951	ENSG00000072401	UBE2D1	ubiquitin conjugating enzyme E2 D1 [Source:HGNC Symbol;Acc:HGNC:12474]	10	protein_coding
ENSG00000072415	3.45565	5.10912	3.43723	5.15654	3.64004	5.16339	3.48646	5.14589	3.69538	5.16761	3.41046	5.08777	3.39922	4.95725	3.51318	5.17716	ENSG00000072415	PALS1	protein associated with LIN7 1, MAGUK p55 family member [Source:HGNC Symbol;Acc:HGNC:18669]	14	protein_coding
ENSG00000072422	2.15623	2.86698	2.24864	3.08867	1.71689	3.05544	1.90354	2.91666	1.77763	2.93281	1.97943	2.62467	1.74148	2.65637	1.98419	2.8004	ENSG00000072422	RHOBTB1	Rho related BTB domain containing 1 [Source:HGNC Symbol;Acc:HGNC:18738]	10	protein_coding
ENSG00000072501	7.02169	8.47575	7.00516	8.5544	7.23067	8.67769	7.26536	8.58423	7.34071	8.67749	7.02619	8.54975	6.9868	8.48537	7.30985	8.7085	ENSG00000072501	SMC1A	structural maintenance of chromosomes 1A [Source:HGNC Symbol;Acc:HGNC:11111]	X	protein_coding
ENSG00000072506	6.80145	6.01232	6.69784	6.11882	6.87177	6.23792	6.8927	6.11981	7.00804	6.2978	6.76878	6.16487	6.47368	6.05003	6.94369	6.20874	ENSG00000072506	HSD17B10	hydroxysteroid 17-beta dehydrogenase 10 [Source:HGNC Symbol;Acc:HGNC:4800]	X	protein_coding
ENSG00000072518	6.94605	7.46503	6.90397	7.52303	6.90724	7.47898	6.92909	7.36623	6.80034	7.43378	7.07472	7.66522	7.03669	7.6142	6.8645	7.43195	ENSG00000072518	MARK2	microtubule affinity regulating kinase 2 [Source:HGNC Symbol;Acc:HGNC:3332]	11	protein_coding
ENSG00000072571	4.99073	6.39442	5.01344	6.45764	5.15274	6.37237	5.16186	6.4672	5.24991	6.6919	5.24228	5.8865	4.90285	5.74243	5.26309	6.63149	ENSG00000072571	HMMR	hyaluronan mediated motility receptor [Source:HGNC Symbol;Acc:HGNC:5012]	5	protein_coding
ENSG00000072609	2.46923	2.40099	2.31362	2.37399	2.17221	2.37505	2.26816	2.21398	2.34638	2.17	2.54324	2.63168	2.2358	2.45658	2.52686	2.38143	ENSG00000072609	CHFR	checkpoint with forkhead and ring finger domains [Source:HGNC Symbol;Acc:HGNC:20455]	12	protein_coding
ENSG00000072682	5.38776	5.75438	5.2638	5.69938	5.37878	5.47327	5.4251	5.70127	6.1771	6.44026	6.46489	6.89813	6.32728	6.83213	6.11752	6.53436	ENSG00000072682	P4HA2	prolyl 4-hydroxylase subunit alpha 2 [Source:HGNC Symbol;Acc:HGNC:8547]	5	protein_coding
ENSG00000072736	3.84336	5.72403	3.86755	5.8191	3.98056	5.74323	3.76456	5.53693	3.36191	5.6908	4.04995	5.77411	3.73931	5.63287	3.62	5.49003	ENSG00000072736	NFATC3	nuclear factor of activated T cells 3 [Source:HGNC Symbol;Acc:HGNC:7777]	16	protein_coding
ENSG00000072756	4.44265	4.57272	4.56983	4.81921	4.32553	4.69554	4.43679	4.59609	4.34137	4.77376	4.49821	4.79313	4.45005	4.56055	4.51005	4.64202	ENSG00000072756	TRNT1	tRNA nucleotidyl transferase 1 [Source:HGNC Symbol;Acc:HGNC:17341]	3	protein_coding
ENSG00000072778	7.38547	7.18798	7.26627	7.16242	7.423	7.23403	7.36705	7.27845	7.65972	7.50389	7.40178	7.47256	7.58198	7.47107	7.70322	7.5314	ENSG00000072778	ACADVL	acyl-CoA dehydrogenase very long chain [Source:HGNC Symbol;Acc:HGNC:92]	17	protein_coding
ENSG00000072786	3.87152	5.01099	3.89328	5.06576	3.77565	5.17998	3.87914	5.1597	4.14791	5.27509	4.30136	5.31874	4.29682	5.29074	4.13665	5.30547	ENSG00000072786	STK10	serine/threonine kinase 10 [Source:HGNC Symbol;Acc:HGNC:11388]	5	protein_coding
ENSG00000072803	4.29092	5.76812	4.33137	5.92324	4.36699	5.97333	4.4281	5.95379	4.27442	5.91569	4.49213	5.96667	4.42085	5.94738	4.39254	5.9439	ENSG00000072803	FBXW11	F-box and WD repeat domain containing 11 [Source:HGNC Symbol;Acc:HGNC:13607]	5	protein_coding
ENSG00000072818	-0.280997	-2.01482	0.14236	-2.15007	0.117953	-1.34385	0.579313	-1.74685	0.761401	-1.39072	0.346555	-2.1877	0.0843685	-2.47291	0.550318	-1.81347	ENSG00000072818	ACAP1	ArfGAP with coiled-coil, ankyrin repeat and PH domains 1 [Source:HGNC Symbol;Acc:HGNC:16467]	17	protein_coding
ENSG00000072849	5.14419	4.39504	5.24416	4.5043	5.10705	4.42738	5.07575	4.44045	5.34467	4.68034	5.38836	4.84053	5.37802	4.80864	5.46016	4.69629	ENSG00000072849	DERL2	derlin 2 [Source:HGNC Symbol;Acc:HGNC:17943]	17	protein_coding
ENSG00000072858	3.55169	4.53393	3.59761	4.58767	2.3441	2.98416	2.46291	2.91014	1.35288	2.02132	3.58275	4.71945	3.70705	4.62401	1.60234	2.52281	ENSG00000072858	SIDT1	SID1 transmembrane family member 1 [Source:HGNC Symbol;Acc:HGNC:25967]	3	protein_coding
ENSG00000072864	4.40192	5.44173	4.43561	5.61698	4.46618	5.49247	4.51054	5.51282	4.37321	5.58692	4.68729	5.18139	4.39736	5.08717	4.37256	5.57253	ENSG00000072864	NDE1	nudE neurodevelopment protein 1 [Source:HGNC Symbol;Acc:HGNC:17619]	16	protein_coding
ENSG00000072954	2.47944	3.01442	2.71735	3.054	2.53759	3.47481	2.50708	3.43107	1.96502	3.16863	2.49084	3.01623	2.23057	2.94627	2.17798	3.00415	ENSG00000072954	TMEM38A	transmembrane protein 38A [Source:HGNC Symbol;Acc:HGNC:28462]	19	protein_coding
ENSG00000072958	5.17084	5.04345	5.10884	5.25493	5.4231	5.1564	5.31442	5.10886	5.13132	5.06689	5.04155	5.15988	4.87492	5.09814	5.1683	5.09102	ENSG00000072958	AP1M1	adaptor related protein complex 1 subunit mu 1 [Source:HGNC Symbol;Acc:HGNC:13667]	19	protein_coding
ENSG00000073008	7.1038	7.54339	7.12125	7.64092	6.9372	7.55696	7.01106	7.46668	7.02564	7.68722	7.36322	7.83801	7.34741	7.71385	7.06852	7.58343	ENSG00000073008	PVR	PVR cell adhesion molecule [Source:HGNC Symbol;Acc:HGNC:9705]	19	protein_coding
ENSG00000073050	6.17645	5.59347	6.07941	5.56375	6.14227	5.50224	5.91555	5.56688	6.23461	5.6642	6.1916	5.60264	6.10439	5.59874	6.26984	5.61794	ENSG00000073050	XRCC1	X-ray repair cross complementing 1 [Source:HGNC Symbol;Acc:HGNC:12828]	19	protein_coding
ENSG00000073060	7.22136	7.1341	7.18702	7.35245	7.07362	7.19769	7.1001	7.09992	6.9804	7.0927	7.10933	7.11696	7.00461	6.89736	7.00809	6.9687	ENSG00000073060	SCARB1	scavenger receptor class B member 1 [Source:HGNC Symbol;Acc:HGNC:1664]	12	protein_coding
ENSG00000073067	0.770051	-0.0273135	0.53644	0.211119	1.02576	-0.0666236	0.732481	0.381259	-0.426531	-1.59657	-0.272251	-1.38414	0.065539	-1.51139	-1.06795	-1.4509	ENSG00000073067	CYP2W1	cytochrome P450 family 2 subfamily W member 1 [Source:HGNC Symbol;Acc:HGNC:20243]	7	protein_coding
ENSG00000073111	6.54113	7.74156	6.76218	7.81286	6.81334	8.03535	6.91233	7.8545	6.82358	8.03652	6.58959	7.87079	6.67613	7.87917	6.88603	7.98491	ENSG00000073111	MCM2	minichromosome maintenance complex component 2 [Source:HGNC Symbol;Acc:HGNC:6944]	3	protein_coding
ENSG00000073150	2.34006	2.19597	2.24309	2.12894	1.8995	1.51834	1.50226	1.49456	2.30217	2.00312	3.10158	2.79674	3.01857	2.64767	2.52266	2.23467	ENSG00000073150	PANX2	pannexin 2 [Source:HGNC Symbol;Acc:HGNC:8600]	22	protein_coding
ENSG00000073169	4.98376	4.76146	4.89078	4.90489	4.83792	4.58089	4.81803	4.53593	4.74695	4.4883	4.86407	4.60542	4.69533	4.50607	4.65026	4.46471	ENSG00000073169	SELENOO	selenoprotein O [Source:HGNC Symbol;Acc:HGNC:30395]	22	protein_coding
ENSG00000073331	3.3726	3.91428	3.29897	3.84448	2.93431	3.25025	2.84474	3.56992	3.05964	3.48702	3.53409	3.77102	3.64816	3.80957	2.96732	3.82139	ENSG00000073331	ALPK1	alpha kinase 1 [Source:HGNC Symbol;Acc:HGNC:20917]	4	protein_coding
ENSG00000073350	6.60701	6.58111	6.64438	6.52321	6.55799	6.52745	6.53703	6.51148	6.46498	6.4073	6.47268	6.38235	6.6087	6.32407	6.52358	6.43052	ENSG00000073350	LLGL2	LLGL scribble cell polarity complex component 2 [Source:HGNC Symbol;Acc:HGNC:6629]	17	protein_coding
ENSG00000073417	5.14687	5.83779	5.09039	5.89903	4.95619	5.77755	4.87032	5.74019	4.69502	5.77094	4.93875	5.88869	5.02417	5.81322	4.84459	5.69998	ENSG00000073417	PDE8A	phosphodiesterase 8A [Source:HGNC Symbol;Acc:HGNC:8793]	15	protein_coding
ENSG00000073464	-0.452368	0.611012	0.118314	0.523332	-0.676299	0.208133	-0.831891	0.381259	-1.00413	0.374813	-0.136047	0.580056	0.603976	0.730372	-0.243295	0.541063	ENSG00000073464	CLCN4	chloride voltage-gated channel 4 [Source:HGNC Symbol;Acc:HGNC:2022]	X	protein_coding
ENSG00000073536	5.42138	5.71184	5.64157	5.92277	5.87226	6.14264	5.9833	6.04325	5.78065	6.12734	5.61956	5.78539	5.54265	5.75667	5.85314	6.12071	ENSG00000073536	NLE1	notchless homolog 1 [Source:HGNC Symbol;Acc:HGNC:19889]	17	protein_coding
ENSG00000073578	7.72609	8.40926	7.75826	8.566	7.88932	8.55974	7.89039	8.52579	7.68642	8.3887	7.86646	8.41429	7.52749	8.2543	7.65319	8.3451	ENSG00000073578	SDHA	succinate dehydrogenase complex flavoprotein subunit A [Source:HGNC Symbol;Acc:HGNC:10680]	5	protein_coding
ENSG00000073584	7.20517	6.2615	7.33924	6.28413	7.40586	6.56651	7.40425	6.54014	7.49579	6.4214	7.26023	6.17372	7.41709	6.17823	7.50531	6.45612	ENSG00000073584	SMARCE1	SWI/SNF related, matrix associated, actin dependent regulator of chromatin, subfamily e, member 1 [Source:HGNC Symbol;Acc:HGNC:11109]	17	protein_coding
ENSG00000073605	6.70699	5.86803	6.55754	5.84389	4.05816	2.66073	3.89316	2.77672	4.59877	3.70708	7.25217	6.40734	7.29661	6.26873	4.53365	3.81963	ENSG00000073605	GSDMB	gasdermin B [Source:HGNC Symbol;Acc:HGNC:23690]	17	protein_coding
ENSG00000073614	4.85158	6.06255	4.97629	6.08289	4.81961	5.94171	5.07346	6.01509	4.81703	5.9306	4.8781	6.08186	5.01295	6.05785	4.88108	6.03399	ENSG00000073614	KDM5A	lysine demethylase 5A [Source:HGNC Symbol;Acc:HGNC:9886]	12	protein_coding
ENSG00000073711	1.18367	1.97582	1.30044	1.45548	1.06977	1.9559	1.12922	2.34062	0.967851	1.84874	1.18328	1.48646	1.17716	1.86788	1.16996	2.21964	ENSG00000073711	PPP2R3A	protein phosphatase 2 regulatory subunit B''alpha [Source:HGNC Symbol;Acc:HGNC:9307]	3	protein_coding
ENSG00000073737	-1.13826	0.888748	-0.58668	0.538845	-0.91399	-0.23781	-0.658559	-0.00576411	-0.48734	1.11178	0.364158	1.28773	0.659205	1.29597	0.763829	1.11794	ENSG00000073737	DHRS9	dehydrogenase/reductase 9 [Source:HGNC Symbol;Acc:HGNC:16888]	2	protein_coding
ENSG00000073756	2.16048	3.18383	2.26515	3.4604	2.12583	2.84094	2.25377	2.92315	4.54478	5.00728	4.28931	5.08265	4.49672	5.1069	4.4176	5.05395	ENSG00000073756	PTGS2	prostaglandin-endoperoxide synthase 2 [Source:HGNC Symbol;Acc:HGNC:9605]	1	protein_coding
ENSG00000073792	5.83586	6.35075	6.1362	6.39536	5.98047	6.26348	6.14417	6.31169	6.08251	6.34399	6.16609	6.47152	6.27392	6.39826	6.24808	6.48364	ENSG00000073792	IGF2BP2	insulin like growth factor 2 mRNA binding protein 2 [Source:HGNC Symbol;Acc:HGNC:28867]	3	protein_coding
ENSG00000073803	4.97924	4.39293	5.15433	4.39899	5.30447	4.53572	5.30251	4.57471	5.47989	4.66747	5.16113	4.83484	5.35639	4.75873	5.44002	4.69386	ENSG00000073803	MAP3K13	mitogen-activated protein kinase kinase kinase 13 [Source:HGNC Symbol;Acc:HGNC:6852]	3	protein_coding
ENSG00000073849	2.39546	2.69515	2.42071	3.01847	2.49363	2.91689	2.35161	2.85689	2.32001	2.98933	2.52281	2.7779	2.35286	2.77701	2.53104	3.05584	ENSG00000073849	ST6GAL1	ST6 beta-galactoside alpha-2,6-sialyltransferase 1 [Source:HGNC Symbol;Acc:HGNC:10860]	3	protein_coding
ENSG00000073910	4.41544	5.86505	4.16722	5.81432	4.56697	5.91224	4.77502	5.98203	4.53717	5.84044	4.21483	5.79264	4.26899	5.84353	4.37368	6.02897	ENSG00000073910	FRY	FRY microtubule binding protein [Source:HGNC Symbol;Acc:HGNC:20367]	13	protein_coding
ENSG00000073921	7.08434	7.68771	7.13029	7.77387	7.11078	7.90725	7.13082	7.90651	7.2931	8.10002	7.39842	8.07549	7.315	7.91912	7.31789	8.08865	ENSG00000073921	PICALM	phosphatidylinositol binding clathrin assembly protein [Source:HGNC Symbol;Acc:HGNC:15514]	11	protein_coding
ENSG00000073969	4.1642	5.82395	4.2271	5.89451	4.57978	6.02691	4.57858	6.08333	4.2825	6.00331	4.07446	5.79888	4.02494	5.60137	4.42098	6.0058	ENSG00000073969	NSF	N-ethylmaleimide sensitive factor, vesicle fusing ATPase [Source:HGNC Symbol;Acc:HGNC:8016]	17	protein_coding
ENSG00000074047	-0.0275954	1.56599	0.888847	0.856137	-0.38016	0.866267	0.32777	1.34787	0.32285	1.34143	0.831093	0.971338	1.55021	1.49348	1.57828	2.10437	ENSG00000074047	GLI2	GLI family zinc finger 2 [Source:HGNC Symbol;Acc:HGNC:4318]	2	protein_coding
ENSG00000074054	5.21239	5.87332	5.21538	5.96105	5.20066	6.14857	5.3613	5.96453	5.31989	6.1076	5.30274	5.98586	5.20721	5.97657	5.4364	6.16417	ENSG00000074054	CLASP1	cytoplasmic linker associated protein 1 [Source:HGNC Symbol;Acc:HGNC:17088]	2	protein_coding
ENSG00000074071	7.09444	6.5669	7.09032	6.75865	7.25652	6.72801	7.07015	6.59235	7.09317	6.767	7.06908	6.53399	6.83002	6.43729	7.10663	6.60893	ENSG00000074071	MRPS34	mitochondrial ribosomal protein S34 [Source:HGNC Symbol;Acc:HGNC:16618]	16	protein_coding
ENSG00000074201	6.49689	6.70569	6.55147	6.81363	6.99068	7.03919	6.84279	6.97122	6.8833	7.03806	6.42833	6.76988	6.21046	6.58479	6.8589	6.98641	ENSG00000074201	CLNS1A	chloride nucleotide-sensitive channel 1A [Source:HGNC Symbol;Acc:HGNC:2080]	11	protein_coding
ENSG00000074219	5.22022	5.10841	5.15798	5.16656	5.46345	5.13078	5.38549	5.27584	5.37639	5.02994	5.12476	4.95291	5.07179	4.94494	5.41239	5.13973	ENSG00000074219	TEAD2	TEA domain transcription factor 2 [Source:HGNC Symbol;Acc:HGNC:11715]	19	protein_coding
ENSG00000074266	5.35818	5.47705	5.31062	5.46332	5.05804	5.17868	5.02733	5.07786	5.21832	5.40949	5.49228	5.7427	5.52593	5.69474	5.23258	5.36743	ENSG00000074266	EED	embryonic ectoderm development [Source:HGNC Symbol;Acc:HGNC:3188]	11	protein_coding
ENSG00000074319	6.2813	6.41361	6.22015	6.48393	6.23777	6.39978	6.17266	6.36779	6.35409	6.52668	6.48673	6.58085	6.4272	6.50271	6.33196	6.55323	ENSG00000074319	TSG101	tumor susceptibility 101 [Source:HGNC Symbol;Acc:HGNC:15971]	11	protein_coding
ENSG00000074356	4.51604	5.16646	4.64083	5.37268	4.67681	5.50292	4.69372	5.4784	4.68847	5.46256	4.50339	5.21285	4.60443	5.11797	4.60583	5.44014	ENSG00000074356	NCBP3	nuclear cap binding subunit 3 [Source:HGNC Symbol;Acc:HGNC:24612]	17	protein_coding
ENSG00000074370	4.96484	5.64413	4.8651	5.83135	4.94585	5.89455	5.07244	5.73236	4.79089	5.50517	4.77215	5.47066	4.52673	5.26678	4.57068	5.39068	ENSG00000074370	ATP2A3	ATPase sarcoplasmic/endoplasmic reticulum Ca2+ transporting 3 [Source:HGNC Symbol;Acc:HGNC:813]	17	protein_coding
ENSG00000074410	7.77857	7.81189	7.73099	8.10752	7.59268	7.88891	7.66192	7.73518	7.40575	7.62094	7.42881	7.69816	7.53489	7.44901	7.33249	7.55316	ENSG00000074410	CA12	carbonic anhydrase 12 [Source:HGNC Symbol;Acc:HGNC:1371]	15	protein_coding
ENSG00000074416	6.84209	7.23237	6.81817	7.24941	7.29844	7.67102	7.27363	7.69722	7.02564	7.44953	6.59616	7.0366	6.4097	6.93368	7.05605	7.50323	ENSG00000074416	MGLL	monoglyceride lipase [Source:HGNC Symbol;Acc:HGNC:17038]	3	protein_coding
ENSG00000074527	3.85059	4.56547	3.74411	4.6172	3.75209	4.50779	3.77465	4.38185	4.08919	4.77161	3.75516	4.62774	3.83063	4.77151	4.16526	4.7659	ENSG00000074527	NTN4	netrin 4 [Source:HGNC Symbol;Acc:HGNC:13658]	12	protein_coding
ENSG00000074582	4.65657	4.55873	4.65433	4.72867	4.60368	4.72095	4.58648	4.76773	4.82856	4.87429	4.65685	4.66065	4.60489	4.60151	4.68999	4.61326	ENSG00000074582	BCS1L	BCS1 homolog, ubiquinol-cytochrome c reductase complex chaperone [Source:HGNC Symbol;Acc:HGNC:1020]	2	protein_coding
ENSG00000074590	-0.258099	1.07556	-0.147148	1.60298	0.93281	1.97563	0.556035	1.65915	0.748285	2.46836	0.188478	2.04934	0.392101	1.98306	1.1153	2.52281	ENSG00000074590	NUAK1	NUAK family kinase 1 [Source:HGNC Symbol;Acc:HGNC:14311]	12	protein_coding
ENSG00000074603	4.80206	5.85575	4.77473	5.9054	4.91132	6.07514	4.90181	6.05405	4.89422	6.06816	4.72819	5.77731	4.65795	5.76474	4.85046	6.09084	ENSG00000074603	DPP8	dipeptidyl peptidase 8 [Source:HGNC Symbol;Acc:HGNC:16490]	15	protein_coding
ENSG00000074621	1.98013	3.75432	2.38125	3.59349	2.2844	3.8091	2.27509	3.76471	2.16541	3.42338	2.25274	3.74035	2.26522	3.54593	2.09132	3.56743	ENSG00000074621	SLC24A1	solute carrier family 24 member 1 [Source:HGNC Symbol;Acc:HGNC:10975]	15	protein_coding
ENSG00000074657	3.40696	4.27122	3.63183	4.21535	3.57739	4.16529	3.71812	4.24735	4.0814	4.67057	3.627	4.50424	3.98723	4.53242	4.22713	4.8217	ENSG00000074657	ZNF532	zinc finger protein 532 [Source:HGNC Symbol;Acc:HGNC:30940]	18	protein_coding
ENSG00000074695	5.49321	6.60001	5.57692	6.66449	6.15451	7.19839	6.17027	7.16493	6.30399	7.30176	5.38893	6.65068	5.32351	6.48021	6.22794	7.31353	ENSG00000074695	LMAN1	lectin, mannose binding 1 [Source:HGNC Symbol;Acc:HGNC:6631]	18	protein_coding
ENSG00000074696	5.97223	7.23564	6.0778	7.27598	6.37596	7.59841	6.39016	7.56338	6.36649	7.55537	5.79767	7.20501	5.83383	7.07124	6.29832	7.54565	ENSG00000074696	HACD3	3-hydroxyacyl-CoA dehydratase 3 [Source:HGNC Symbol;Acc:HGNC:24175]	15	protein_coding
ENSG00000074755	4.5936	5.6243	4.81362	5.64726	4.42878	5.54273	4.51665	5.42451	4.41903	5.37098	4.4527	5.54358	4.74932	5.50346	4.55741	5.52511	ENSG00000074755	ZZEF1	zinc finger ZZ-type and EF-hand domain containing 1 [Source:HGNC Symbol;Acc:HGNC:29027]	17	protein_coding
ENSG00000074800	10.3827	10.9971	10.4236	11.1209	10.6886	11.3068	10.751	11.1908	10.7562	11.2953	10.5223	11.0209	10.1883	10.8763	10.7457	11.2057	ENSG00000074800	ENO1	enolase 1 [Source:HGNC Symbol;Acc:HGNC:3350]	1	protein_coding
ENSG00000074842	6.29637	5.95949	6.2328	6.1689	5.93785	5.86213	5.8969	5.83317	6.08923	6.01167	6.40671	6.15486	6.16603	6.00644	6.14032	5.86561	ENSG00000074842	MYDGF	myeloid derived growth factor [Source:HGNC Symbol;Acc:HGNC:16948]	19	protein_coding
ENSG00000074855	2.52306	1.81719	2.35536	1.84057	2.3928	1.78194	2.5937	1.97874	2.12072	1.69107	1.77352	1.20553	2.0768	0.958641	1.99634	1.6233	ENSG00000074855	ANO8	anoctamin 8 [Source:HGNC Symbol;Acc:HGNC:29329]	19	protein_coding
ENSG00000074935	2.6282	2.55974	2.58763	2.79769	2.68703	2.8138	2.3916	2.55223	2.4472	2.73764	2.34333	2.5452	2.4063	2.3903	2.36762	2.64033	ENSG00000074935	TUBE1	tubulin epsilon 1 [Source:HGNC Symbol;Acc:HGNC:20775]	6	protein_coding
ENSG00000074964	6.37492	6.1157	6.31112	6.14154	6.16538	5.90424	6.01467	5.89639	5.87568	5.68799	6.23931	5.84712	6.25499	5.86858	5.85567	5.68227	ENSG00000074964	ARHGEF10L	Rho guanine nucleotide exchange factor 10 like [Source:HGNC Symbol;Acc:HGNC:25540]	1	protein_coding
ENSG00000074966	0.204427	0.475925	-0.206649	0.0687663	0.685257	0.452985	1.06473	0.7013	-0.285035	0.483747	-0.487519	0.0414634	0.392101	0.124651	0.278402	0.458127	ENSG00000074966	TXK	TXK tyrosine kinase [Source:HGNC Symbol;Acc:HGNC:12434]	4	protein_coding
ENSG00000075073	-0.0276151	-0.39707	-0.206649	-0.137685	-0.440921	0.104422	-0.0826988	-0.368334	0.00692103	0.0122427	0.470417	0.219556	0.255413	0.267845	-0.107091	-0.434958	ENSG00000075073	TACR2	tachykinin receptor 2 [Source:HGNC Symbol;Acc:HGNC:11527]	10	protein_coding
ENSG00000075089	3.70959	4.27377	3.66125	4.45496	3.74017	4.37109	3.69966	4.4029	3.69716	4.23052	3.83855	4.53261	3.58716	4.40264	3.81874	4.40099	ENSG00000075089	ACTR6	actin related protein 6 [Source:HGNC Symbol;Acc:HGNC:24025]	12	protein_coding
ENSG00000075131	4.31029	3.97819	4.32624	4.29981	4.02489	4.44198	4.024	4.31436	4.55428	4.60278	4.45169	4.46753	4.33208	4.35	4.50525	4.43502	ENSG00000075131	TIPIN	TIMELESS interacting protein [Source:HGNC Symbol;Acc:HGNC:30750]	15	protein_coding
ENSG00000075142	5.59065	5.78205	5.73746	5.9054	5.90999	6.14297	5.88702	6.14016	5.75096	5.9949	5.45997	5.63801	5.23483	5.58948	5.81424	5.94922	ENSG00000075142	SRI	sorcin [Source:HGNC Symbol;Acc:HGNC:11292]	7	protein_coding
ENSG00000075151	6.66815	7.10359	6.67767	7.211	6.78966	7.30944	6.63814	7.21423	6.72745	7.27368	6.50467	7.19043	6.6629	7.04811	6.69393	7.29562	ENSG00000075151	EIF4G3	eukaryotic translation initiation factor 4 gamma 3 [Source:HGNC Symbol;Acc:HGNC:3298]	1	protein_coding
ENSG00000075188	4.91088	5.17261	4.96032	5.31698	4.74827	5.26009	4.72921	5.24507	4.90976	5.39558	5.15135	5.27575	4.65114	5.19914	5.0603	5.38396	ENSG00000075188	NUP37	nucleoporin 37 [Source:HGNC Symbol;Acc:HGNC:29929]	12	protein_coding
ENSG00000075213	3.60886	4.6345	3.7539	4.44471	3.2714	4.09261	3.50682	4.31678	4.21608	4.61578	3.94835	4.75119	4.37519	4.92887	4.40626	4.96226	ENSG00000075213	SEMA3A	semaphorin 3A [Source:HGNC Symbol;Acc:HGNC:10723]	7	protein_coding
ENSG00000075218	4.82434	5.51817	4.73476	5.51036	4.94436	5.42926	4.82966	5.47619	4.96325	5.70215	4.81143	4.9103	4.7852	4.83806	5.04284	5.73827	ENSG00000075218	GTSE1	G2 and S-phase expressed 1 [Source:HGNC Symbol;Acc:HGNC:13698]	22	protein_coding
ENSG00000075223	5.78095	6.72513	5.57912	6.81482	5.58574	6.87261	5.58399	6.8028	6.41242	7.26963	6.30361	7.23985	6.25757	7.1927	6.23147	7.31294	ENSG00000075223	SEMA3C	semaphorin 3C [Source:HGNC Symbol;Acc:HGNC:10725]	7	protein_coding
ENSG00000075234	4.16102	4.81326	4.09925	4.87727	4.27672	4.95373	4.27974	4.83425	3.72421	4.43766	3.6498	4.3597	3.75184	4.35129	3.97117	4.50278	ENSG00000075234	TTC38	tetratricopeptide repeat domain 38 [Source:HGNC Symbol;Acc:HGNC:26082]	22	protein_coding
ENSG00000075239	4.47192	5.33495	4.63061	5.36071	4.63953	5.32297	4.60717	5.40953	4.24631	5.04033	4.2735	4.94995	3.80174	4.87395	4.36328	5.18034	ENSG00000075239	ACAT1	acetyl-CoA acetyltransferase 1 [Source:HGNC Symbol;Acc:HGNC:93]	11	protein_coding
ENSG00000075240	4.03108	4.88417	3.90912	4.98028	3.53068	4.92166	3.55457	4.80643	3.57248	4.67249	3.88892	4.78224	3.93921	4.66232	3.60331	4.78389	ENSG00000075240	GRAMD4	GRAM domain containing 4 [Source:HGNC Symbol;Acc:HGNC:29113]	22	protein_coding
ENSG00000075275	3.65182	4.36858	3.56223	4.3088	3.43672	4.24772	3.28771	4.27806	3.34091	4.34925	3.58622	4.19314	3.4972	4.22534	3.31403	4.31993	ENSG00000075275	CELSR1	cadherin EGF LAG seven-pass G-type receptor 1 [Source:HGNC Symbol;Acc:HGNC:1850]	22	protein_coding
ENSG00000075292	6.44681	6.5583	6.58009	6.56784	6.63014	6.78552	6.61475	6.79331	6.61476	6.6642	6.3191	6.58447	6.57027	6.58764	6.6116	6.72069	ENSG00000075292	ZNF638	zinc finger protein 638 [Source:HGNC Symbol;Acc:HGNC:17894]	2	protein_coding
ENSG00000075303	3.44409	5.08176	3.57112	5.07258	3.8313	5.24885	4.02397	5.19299	3.94818	5.39384	3.67873	5.17622	3.64645	5.08934	3.89047	5.29499	ENSG00000075303	SLC25A40	solute carrier family 25 member 40 [Source:HGNC Symbol;Acc:HGNC:29680]	7	protein_coding
ENSG00000075336	3.5403	3.60597	3.73426	3.87077	3.82486	4.18977	3.84114	3.99192	3.88414	4.03703	3.46294	3.62204	3.33918	3.62678	3.91788	4.04522	ENSG00000075336	TIMM21	translocase of inner mitochondrial membrane 21 [Source:HGNC Symbol;Acc:HGNC:25010]	18	protein_coding
ENSG00000075340	-1.01795	-1.66335	-0.89386	-1.33562	0.350838	-0.458311	0.381716	-0.767604	-2.16852	-2.63465	-2.68254	-1.84712	-2.32062	-2.81395	-1.6161	-3.48332	ENSG00000075340	ADD2	adducin 2 [Source:HGNC Symbol;Acc:HGNC:244]	2	protein_coding
ENSG00000075391	4.20391	5.48062	4.26173	5.4699	4.16267	5.53152	4.17863	5.5127	4.31724	5.54045	4.10227	5.47749	4.12968	5.34515	4.28275	5.59228	ENSG00000075391	RASAL2	RAS protein activator like 2 [Source:HGNC Symbol;Acc:HGNC:9874]	1	protein_coding
ENSG00000075399	2.53381	2.531	2.40911	1.99821	2.52815	2.34581	2.93378	2.35546	2.56954	2.07904	2.3601	2.28628	2.60516	2.43975	2.40741	2.21929	ENSG00000075399	VPS9D1	VPS9 domain containing 1 [Source:HGNC Symbol;Acc:HGNC:13526]	16	protein_coding
ENSG00000075407	3.58466	4.20225	3.83887	4.27025	3.38686	4.22743	3.58294	4.19403	3.74195	4.37012	3.5898	4.2426	3.6623	4.17005	3.61499	4.41073	ENSG00000075407	ZNF37A	zinc finger protein 37A [Source:HGNC Symbol;Acc:HGNC:13102]	10	protein_coding
ENSG00000075413	5.58671	5.67674	5.65371	5.77965	5.50298	5.59348	5.53425	5.6034	5.55454	5.67369	5.71994	5.87028	5.80046	5.80052	5.44916	5.69319	ENSG00000075413	MARK3	microtubule affinity regulating kinase 3 [Source:HGNC Symbol;Acc:HGNC:6897]	14	protein_coding
ENSG00000075415	8.27222	7.99433	8.33392	8.2414	8.77994	8.60142	8.78286	8.50315	8.71003	8.58481	8.31148	8.2533	8.12475	8.08918	8.70389	8.47862	ENSG00000075415	SLC25A3	solute carrier family 25 member 3 [Source:HGNC Symbol;Acc:HGNC:10989]	12	protein_coding
ENSG00000075420	5.86322	6.89507	5.74291	6.90381	5.45064	6.6315	5.61249	6.64658	5.7835	6.90196	6.10107	7.31201	6.04486	7.29205	5.87336	7.01897	ENSG00000075420	FNDC3B	fibronectin type III domain containing 3B [Source:HGNC Symbol;Acc:HGNC:24670]	3	protein_coding
ENSG00000075426	5.88395	6.70828	5.91807	6.71465	5.85656	6.45133	5.80674	6.56253	5.93946	6.56567	5.93932	6.61043	5.89154	6.53611	6.03532	6.59725	ENSG00000075426	FOSL2	FOS like 2, AP-1 transcription factor subunit [Source:HGNC Symbol;Acc:HGNC:3798]	2	protein_coding
ENSG00000075461	4.6077	3.9766	4.72583	3.91156	5.1196	4.38037	5.18859	4.49074	4.46785	3.65367	4.46988	3.2346	4.54975	3.12935	4.78193	3.84433	ENSG00000075461	CACNG4	calcium voltage-gated channel auxiliary subunit gamma 4 [Source:HGNC Symbol;Acc:HGNC:1408]	17	protein_coding
ENSG00000075539	5.22565	6.59518	5.22103	6.74569	5.26339	6.72488	5.27841	6.62683	5.1076	6.41334	4.61209	6.40555	4.82486	6.31172	4.96847	6.56318	ENSG00000075539	FRYL	FRY like transcription coactivator [Source:HGNC Symbol;Acc:HGNC:29127]	4	protein_coding
ENSG00000075568	4.053	5.47509	4.00568	5.55681	4.23363	5.70738	4.39078	5.65939	4.23618	5.68514	3.86963	5.50591	3.98316	5.49984	4.12017	5.69681	ENSG00000075568	TMEM131	transmembrane protein 131 [Source:HGNC Symbol;Acc:HGNC:30366]	2	protein_coding
ENSG00000075618	0.171069	0.510901	0.589818	-0.408136	1.19485	0.191358	1.33462	0.541724	1.59188	1.48811	1.4916	1.23345	1.79177	1.23916	1.92822	1.29087	ENSG00000075618	FSCN1	fascin actin-bundling protein 1 [Source:HGNC Symbol;Acc:HGNC:11148]	7	protein_coding
ENSG00000075624	12.4752	11.44	12.5091	11.6062	12.7993	11.8088	12.7566	11.7392	12.931	11.8382	12.6365	11.6134	12.5918	11.5702	12.9246	11.8258	ENSG00000075624	ACTB	actin beta [Source:HGNC Symbol;Acc:HGNC:132]	7	protein_coding
ENSG00000075643	3.61574	4.67842	3.71376	4.67363	3.06021	4.14256	3.26279	4.1033	3.46234	4.49952	3.64413	4.8738	3.81112	4.80615	3.53133	4.48613	ENSG00000075643	MOCOS	molybdenum cofactor sulfurase [Source:HGNC Symbol;Acc:HGNC:18234]	18	protein_coding
ENSG00000075651	5.64177	6.60204	5.4622	6.82435	5.46623	6.73015	5.41805	6.50122	4.41385	5.38216	4.45918	5.3778	4.06213	5.01429	4.08505	5.17586	ENSG00000075651	PLD1	phospholipase D1 [Source:HGNC Symbol;Acc:HGNC:9067]	3	protein_coding
ENSG00000075702	5.2052	5.77847	5.13678	5.82385	5.15595	5.60263	5.18386	5.54304	5.3214	5.87794	5.25349	5.64669	5.45026	5.67121	5.33421	5.93127	ENSG00000075702	WDR62	WD repeat domain 62 [Source:HGNC Symbol;Acc:HGNC:24502]	19	protein_coding
ENSG00000075711	5.25185	5.99264	5.38479	6.02475	5.59664	6.42292	5.7033	6.42015	5.4413	6.35329	5.12584	5.92873	5.26982	5.85561	5.65309	6.31478	ENSG00000075711	DLG1	discs large MAGUK scaffold protein 1 [Source:HGNC Symbol;Acc:HGNC:2900]	3	protein_coding
ENSG00000075785	8.43887	8.19686	8.47479	8.33593	8.46561	8.33893	8.45336	8.2885	8.56972	8.39685	8.59019	8.38037	8.43714	8.31847	8.60105	8.39442	ENSG00000075785	RAB7A	RAB7A, member RAS oncogene family [Source:HGNC Symbol;Acc:HGNC:9788]	3	protein_coding
ENSG00000075790	4.65294	4.8547	4.68337	4.87063	4.71201	4.73888	4.59811	4.64667	4.71488	4.92627	5.01136	5.18479	5.09341	5.08213	4.76778	4.85711	ENSG00000075790	BCAP29	B cell receptor associated protein 29 [Source:HGNC Symbol;Acc:HGNC:24131]	7	protein_coding
ENSG00000075826	0.645403	0.586036	0.0628834	-0.960137	-0.386353	-0.822828	0.171099	-0.423138	-0.583558	-0.0593539	-0.0609674	-0.41867	0.348728	-0.682029	-0.313428	-0.212932	ENSG00000075826	SEC31B	SEC31 homolog B, COPII coat complex component [Source:HGNC Symbol;Acc:HGNC:23197]	10	protein_coding
ENSG00000075856	5.50286	6.51451	5.55263	6.61501	5.32453	6.41243	5.44005	6.36538	5.49136	6.54743	5.70638	6.6496	5.69102	6.53992	5.42295	6.42832	ENSG00000075856	SART3	spliceosome associated factor 3, U4/U6 recycling protein [Source:HGNC Symbol;Acc:HGNC:16860]	12	protein_coding
ENSG00000075914	5.50873	4.73129	5.48412	4.90446	5.31023	4.71125	5.23145	4.67221	5.43319	4.87773	5.49292	4.81803	5.45124	4.80027	5.51344	4.84637	ENSG00000075914	EXOSC7	exosome component 7 [Source:HGNC Symbol;Acc:HGNC:28112]	3	protein_coding
ENSG00000075945	2.6282	3.42067	2.53865	3.25287	2.86698	3.45211	2.9377	3.36108	2.68258	3.31587	2.80594	3.36655	2.78092	3.35998	2.7972	3.5136	ENSG00000075945	KIFAP3	kinesin associated protein 3 [Source:HGNC Symbol;Acc:HGNC:17060]	1	protein_coding
ENSG00000075975	4.73235	4.33656	4.52754	4.23009	4.61391	4.16009	4.50808	4.26678	4.65779	4.20882	4.55266	4.32112	4.50011	4.18906	4.73469	4.13616	ENSG00000075975	MKRN2	makorin ring finger protein 2 [Source:HGNC Symbol;Acc:HGNC:7113]	3	protein_coding
ENSG00000076003	5.98729	6.61365	6.19666	6.77832	6.43817	7.33771	6.38934	7.16288	6.40669	7.21537	5.77625	6.97866	5.66912	6.91726	6.47095	7.15799	ENSG00000076003	MCM6	minichromosome maintenance complex component 6 [Source:HGNC Symbol;Acc:HGNC:6949]	2	protein_coding
ENSG00000076043	5.69369	5.66991	5.82024	5.80676	5.87572	5.98117	5.7191	5.87136	5.97397	6.08704	5.80234	5.86982	5.62249	5.73527	6.00444	5.98256	ENSG00000076043	REXO2	RNA exonuclease 2 [Source:HGNC Symbol;Acc:HGNC:17851]	11	protein_coding
ENSG00000076053	4.10316	5.25932	4.1604	5.38526	4.09127	5.02255	4.20429	4.97094	4.03437	5.22415	4.58092	5.60498	4.49669	5.45016	4.04481	5.14499	ENSG00000076053	RBM7	RNA binding motif protein 7 [Source:HGNC Symbol;Acc:HGNC:9904]	11	protein_coding
ENSG00000076067	5.3803	5.46614	5.37253	5.4462	5.6336	5.45807	5.49795	5.41173	5.84652	5.70216	5.6996	6.05338	5.86706	6.02894	5.97226	5.75139	ENSG00000076067	RBMS2	RNA binding motif single stranded interacting protein 2 [Source:HGNC Symbol;Acc:HGNC:9909]	12	protein_coding
ENSG00000076108	6.74589	7.89968	6.70787	7.95675	6.53271	7.75885	6.509	7.67987	6.65017	7.8313	6.74385	8.02904	6.80783	7.99697	6.64684	7.90553	ENSG00000076108	BAZ2A	bromodomain adjacent to zinc finger domain 2A [Source:HGNC Symbol;Acc:HGNC:962]	12	protein_coding
ENSG00000076201	5.63747	5.79493	5.56914	5.87931	5.39567	5.63454	5.47182	5.69766	5.59157	5.78459	5.87426	5.79794	5.87442	5.86888	5.74525	5.90394	ENSG00000076201	PTPN23	protein tyrosine phosphatase non-receptor type 23 [Source:HGNC Symbol;Acc:HGNC:14406]	3	protein_coding
ENSG00000076242	3.51395	4.7778	3.54655	4.7622	3.64654	4.77174	3.70762	4.80467	3.84773	4.82866	3.62891	4.75119	3.41133	4.74524	3.79111	4.83656	ENSG00000076242	MLH1	mutL homolog 1 [Source:HGNC Symbol;Acc:HGNC:7127]	3	protein_coding
ENSG00000076248	6.71981	6.4139	6.90199	6.52516	7.30076	7.10533	7.26019	6.91249	7.2497	6.96712	6.48303	6.77087	6.63326	6.70162	7.17155	6.90695	ENSG00000076248	UNG	uracil DNA glycosylase [Source:HGNC Symbol;Acc:HGNC:12572]	12	protein_coding
ENSG00000076258	0.0293407	-0.214592	-0.118293	-0.818225	-0.410224	-0.750761	-0.503837	-0.161883	-0.518707	-0.578794	0.504165	-0.370068	-0.255325	-0.698472	-0.27215	-0.567713	ENSG00000076258	FMO4	flavin containing dimethylaniline monoxygenase 4 [Source:HGNC Symbol;Acc:HGNC:3772]	1	protein_coding
ENSG00000076321	2.50309	3.88792	2.41579	3.9785	2.32598	3.76148	2.44957	3.68707	2.4951	3.81526	2.62221	4.13634	2.6473	4.07601	2.33928	3.73056	ENSG00000076321	KLHL20	kelch like family member 20 [Source:HGNC Symbol;Acc:HGNC:25056]	1	protein_coding
ENSG00000076351	4.28103	4.49672	4.29089	4.34805	4.12347	4.28468	4.16442	4.34314	4.04639	4.08772	4.26077	4.23991	4.39574	4.334	4.07339	4.16409	ENSG00000076351	SLC46A1	solute carrier family 46 member 1 [Source:HGNC Symbol;Acc:HGNC:30521]	17	protein_coding
ENSG00000076356	5.34544	6.2476	5.56251	6.1745	5.29342	6.06755	5.39119	6.07679	5.34772	6.15205	5.46587	6.43165	5.79158	6.52129	5.52554	6.29149	ENSG00000076356	PLXNA2	plexin A2 [Source:HGNC Symbol;Acc:HGNC:9100]	1	protein_coding
ENSG00000076382	5.55794	6.64913	5.7216	6.72845	5.68457	6.51632	5.70924	6.63424	5.9246	6.82531	5.84535	6.28703	5.72963	6.27791	5.94299	6.88746	ENSG00000076382	SPAG5	sperm associated antigen 5 [Source:HGNC Symbol;Acc:HGNC:13452]	17	protein_coding
ENSG00000076513	3.53178	4.65874	3.58454	4.6712	3.72078	4.65661	3.84483	4.83873	3.49066	4.46024	3.67717	4.47885	3.67252	4.3306	3.24025	4.45722	ENSG00000076513	ANKRD13A	ankyrin repeat domain 13A [Source:HGNC Symbol;Acc:HGNC:21268]	12	protein_coding
ENSG00000076554	6.55608	6.83706	6.59491	6.96003	6.67995	6.99063	6.58819	6.916	6.38854	6.718	6.5695	6.7494	6.35926	6.61899	6.47447	6.67896	ENSG00000076554	TPD52	tumor protein D52 [Source:HGNC Symbol;Acc:HGNC:12005]	8	protein_coding
ENSG00000076555	0.747573	1.97582	0.658152	1.58067	1.17474	1.98052	1.33462	2.13789	0.520398	1.27224	0.326925	0.903433	-0.0420739	1.40328	0.566099	1.33802	ENSG00000076555	ACACB	acetyl-CoA carboxylase beta [Source:HGNC Symbol;Acc:HGNC:85]	12	protein_coding
ENSG00000076604	6.7859	6.63827	6.75416	6.6108	6.79893	6.62694	6.98312	6.60035	6.68095	6.76834	7.00392	6.95882	6.91999	6.92316	6.85118	6.65117	ENSG00000076604	TRAF4	TNF receptor associated factor 4 [Source:HGNC Symbol;Acc:HGNC:12034]	17	protein_coding
ENSG00000076641	1.8748	2.9585	1.84243	3.0913	2.27027	3.49717	2.35838	3.50217	1.78415	2.53318	0.777095	1.86527	1.0894	1.88279	1.68722	2.7279	ENSG00000076641	PAG1	phosphoprotein membrane anchor with glycosphingolipid microdomains 1 [Source:HGNC Symbol;Acc:HGNC:30043]	8	protein_coding
ENSG00000076650	4.91718	4.42583	4.90342	4.57268	4.75594	4.51033	4.75499	4.30813	4.85427	4.37422	4.94644	4.5696	4.90499	4.49409	4.78544	4.31875	ENSG00000076650	GPATCH1	G-patch domain containing 1 [Source:HGNC Symbol;Acc:HGNC:24658]	19	protein_coding
ENSG00000076662	2.62124	1.87373	2.82752	2.17324	3.1143	2.65476	3.20896	2.67231	2.6715	2.52551	2.24664	1.94557	2.21925	1.13401	2.34742	2.26017	ENSG00000076662	ICAM3	intercellular adhesion molecule 3 [Source:HGNC Symbol;Acc:HGNC:5346]	19	protein_coding
ENSG00000076685	5.69741	6.53674	5.72867	6.56614	5.67523	6.41189	5.64479	6.42748	5.58343	6.34262	5.73698	6.52902	5.59635	6.49594	5.57365	6.4234	ENSG00000076685	NT5C2	5'-nucleotidase, cytosolic II [Source:HGNC Symbol;Acc:HGNC:8022]	10	protein_coding
ENSG00000076706	3.5463	4.28644	3.8686	4.16505	3.3362	3.81637	3.60149	4.03818	4.92836	5.5017	4.85385	5.30444	4.73307	5.2057	5.01178	5.5017	ENSG00000076706	MCAM	melanoma cell adhesion molecule [Source:HGNC Symbol;Acc:HGNC:6934]	11	protein_coding
ENSG00000076716	5.22362	5.41289	5.14645	5.33264	5.11762	5.17785	5.11287	5.34817	4.02675	4.30663	4.49947	4.43679	4.26935	4.46837	3.7998	4.51103	ENSG00000076716	GPC4	glypican 4 [Source:HGNC Symbol;Acc:HGNC:4452]	X	protein_coding
ENSG00000076770	4.18105	4.97072	4.14757	5.07044	4.99684	5.94765	4.98148	5.80093	4.45983	5.39035	3.45863	4.3103	3.33707	4.16257	4.47516	5.32374	ENSG00000076770	MBNL3	muscleblind like splicing regulator 3 [Source:HGNC Symbol;Acc:HGNC:20564]	X	protein_coding
ENSG00000076826	5.79676	5.97523	5.65734	6.1159	5.52151	5.91321	5.56663	5.81714	5.44999	5.87126	5.82505	6.14754	5.80465	6.01831	5.35912	5.81651	ENSG00000076826	CAMSAP3	calmodulin regulated spectrin associated protein family member 3 [Source:HGNC Symbol;Acc:HGNC:29307]	19	protein_coding
ENSG00000076864	6.40595	6.25632	6.34	6.19698	6.30229	6.19491	6.24402	6.19952	5.51822	5.50086	5.8791	5.58616	5.78965	5.55558	5.5689	5.57909	ENSG00000076864	RAP1GAP	RAP1 GTPase activating protein [Source:HGNC Symbol;Acc:HGNC:9858]	1	protein_coding
ENSG00000076924	5.93204	5.26643	5.84761	5.31191	5.74422	5.16824	5.696	5.08568	5.80144	5.24574	5.93004	5.32687	5.94078	5.28233	5.76316	5.28034	ENSG00000076924	XAB2	XPA binding protein 2 [Source:HGNC Symbol;Acc:HGNC:14089]	19	protein_coding
ENSG00000076928	7.59267	7.49959	7.54704	7.50105	7.57229	7.52196	7.49454	7.47929	7.62416	7.63884	7.65901	7.78209	7.75268	7.70772	7.68116	7.63462	ENSG00000076928	ARHGEF1	Rho guanine nucleotide exchange factor 1 [Source:HGNC Symbol;Acc:HGNC:681]	19	protein_coding
ENSG00000076944	5.97234	6.03032	5.99468	6.03809	5.9441	5.93836	5.97696	5.98927	5.9092	6.05611	6.14645	6.08601	5.9494	5.95085	5.92428	6.01629	ENSG00000076944	STXBP2	syntaxin binding protein 2 [Source:HGNC Symbol;Acc:HGNC:11445]	19	protein_coding
ENSG00000076984	5.7934	5.60571	5.72956	5.70898	5.75949	5.61369	5.70925	5.61171	5.69567	5.69367	5.8238	5.81745	5.99914	5.74855	5.65044	5.61351	ENSG00000076984	MAP2K7	mitogen-activated protein kinase kinase 7 [Source:HGNC Symbol;Acc:HGNC:6847]	19	protein_coding
ENSG00000077044	4.87053	5.42038	4.8405	5.5079	4.61378	5.48453	4.73958	5.41935	4.86566	5.65586	4.91307	5.61873	5.10844	5.57004	4.88354	5.62876	ENSG00000077044	DGKD	diacylglycerol kinase delta [Source:HGNC Symbol;Acc:HGNC:2851]	2	protein_coding
ENSG00000077063	2.08637	2.95533	1.83452	2.66967	1.72382	2.75792	1.52641	2.53114	0.825247	1.6527	1.00618	2.08042	1.0894	1.83758	0.87328	1.88697	ENSG00000077063	CTTNBP2	cortactin binding protein 2 [Source:HGNC Symbol;Acc:HGNC:15679]	7	protein_coding
ENSG00000077097	4.70923	6.27329	4.96538	6.26064	5.31483	6.87359	5.47577	6.85126	5.23706	6.80228	4.50781	6.11101	4.64858	6.13383	5.30459	6.90812	ENSG00000077097	TOP2B	DNA topoisomerase II beta [Source:HGNC Symbol;Acc:HGNC:11990]	3	protein_coding
ENSG00000077147	7.98732	8.65599	8.02606	8.77881	8.22774	9.00283	8.21465	8.97603	8.12042	8.86769	7.91733	8.68371	7.97081	8.47488	8.0427	8.80636	ENSG00000077147	TM9SF3	transmembrane 9 superfamily member 3 [Source:HGNC Symbol;Acc:HGNC:21529]	10	protein_coding
ENSG00000077150	6.43237	5.56313	6.41472	5.62153	5.35447	4.35518	5.43569	4.43164	7.90668	7.09997	8.39277	7.51311	8.50649	7.49264	7.89072	7.11143	ENSG00000077150	NFKB2	nuclear factor kappa B subunit 2 [Source:HGNC Symbol;Acc:HGNC:7795]	10	protein_coding
ENSG00000077152	6.39719	5.8408	6.381	5.86405	5.95748	5.60975	5.92612	5.63092	6.18858	5.82068	6.58979	5.9266	6.48757	5.87931	6.28755	5.80565	ENSG00000077152	UBE2T	ubiquitin conjugating enzyme E2 T [Source:HGNC Symbol;Acc:HGNC:25009]	1	protein_coding
ENSG00000077157	2.77754	4.30133	2.764	4.26982	2.12461	4.00885	2.58096	3.89948	2.31343	3.84623	2.21645	4.24322	2.73861	4.0841	2.55959	3.91752	ENSG00000077157	PPP1R12B	protein phosphatase 1 regulatory subunit 12B [Source:HGNC Symbol;Acc:HGNC:7619]	1	protein_coding
ENSG00000077232	6.42974	7.01624	6.43608	7.16603	6.55111	7.23666	6.48628	7.21769	6.95542	7.71603	6.64055	7.42734	6.78706	7.28823	7.01498	7.67054	ENSG00000077232	DNAJC10	DnaJ heat shock protein family (Hsp40) member C10 [Source:HGNC Symbol;Acc:HGNC:24637]	2	protein_coding
ENSG00000077235	5.89644	6.73695	5.93881	6.84243	5.80026	6.91952	5.89168	6.74969	5.87342	6.87137	5.79298	6.79995	5.95188	6.79892	5.90444	6.87193	ENSG00000077235	GTF3C1	general transcription factor IIIC subunit 1 [Source:HGNC Symbol;Acc:HGNC:4664]	16	protein_coding
ENSG00000077238	5.484	5.94086	5.37102	6.07126	5.322	5.84457	5.32905	5.80234	5.55022	6.15442	5.8371	6.46143	5.9023	6.39087	5.49367	6.16021	ENSG00000077238	IL4R	interleukin 4 receptor [Source:HGNC Symbol;Acc:HGNC:6015]	16	protein_coding
ENSG00000077254	4.95883	5.68547	4.84253	5.68304	4.6296	5.46546	4.73986	5.47232	4.69679	5.56011	4.9131	5.86024	4.96118	5.78224	4.70362	5.54684	ENSG00000077254	USP33	ubiquitin specific peptidase 33 [Source:HGNC Symbol;Acc:HGNC:20059]	1	protein_coding
ENSG00000077312	8.1765	6.75187	8.0942	6.9504	7.96294	6.88194	7.99093	6.8155	8.10588	6.79459	8.14798	6.74483	8.08433	6.71651	8.08135	6.83275	ENSG00000077312	SNRPA	small nuclear ribonucleoprotein polypeptide A [Source:HGNC Symbol;Acc:HGNC:11151]	19	protein_coding
ENSG00000077348	6.77376	5.52407	6.5965	5.65618	6.64711	5.66473	6.54	5.52821	6.71991	5.67081	6.57125	5.58255	6.39325	5.53271	6.70663	5.58692	ENSG00000077348	EXOSC5	exosome component 5 [Source:HGNC Symbol;Acc:HGNC:24662]	19	protein_coding
ENSG00000077380	5.36401	6.20718	5.42654	6.25801	5.76328	6.33563	5.694	6.382	5.59944	6.34339	5.46962	6.21796	5.31332	6.17341	5.71573	6.36003	ENSG00000077380	DYNC1I2	dynein cytoplasmic 1 intermediate chain 2 [Source:HGNC Symbol;Acc:HGNC:2964]	2	protein_coding
ENSG00000077454	6.45158	5.86791	6.32563	5.79761	6.39943	5.7217	6.39961	5.78829	6.54165	5.85009	6.70815	6.03413	6.68557	6.01393	6.57768	5.93002	ENSG00000077454	LRCH4	leucine rich repeats and calponin homology domain containing 4 [Source:HGNC Symbol;Acc:HGNC:6691]	7	protein_coding
ENSG00000077458	3.73121	4.31393	3.57554	4.18116	3.53068	4.27584	3.54278	4.15661	3.5799	4.2148	3.61932	4.28939	3.41334	4.17018	3.63862	4.06498	ENSG00000077458	FAM76B	family with sequence similarity 76 member B [Source:HGNC Symbol;Acc:HGNC:28492]	11	protein_coding
ENSG00000077463	4.85355	3.59582	4.75439	3.56654	4.85083	3.66908	4.695	3.67366	4.93024	3.74222	4.99843	3.73703	4.95482	3.87814	5.02293	3.7092	ENSG00000077463	SIRT6	sirtuin 6 [Source:HGNC Symbol;Acc:HGNC:14934]	19	protein_coding
ENSG00000077514	4.83437	5.83563	4.90166	5.90522	4.69984	5.75061	4.64625	5.65061	4.75854	5.78431	4.87407	6.05212	4.86077	6.03984	4.71274	5.85349	ENSG00000077514	POLD3	DNA polymerase delta 3, accessory subunit [Source:HGNC Symbol;Acc:HGNC:20932]	11	protein_coding
ENSG00000077549	8.18452	7.48014	8.26229	7.55628	8.49897	7.79444	8.39677	7.7376	8.48861	7.70503	8.32873	7.56657	8.12293	7.4721	8.52748	7.70364	ENSG00000077549	CAPZB	capping actin protein of muscle Z-line subunit beta [Source:HGNC Symbol;Acc:HGNC:1491]	1	protein_coding
ENSG00000077585	2.08189	2.19597	1.97504	1.90783	2.05609	2.075	2.3916	2.17644	1.84694	1.88891	2.15965	2.3676	2.30171	2.33173	2.14562	2.36786	ENSG00000077585	GPR137B	G protein-coupled receptor 137B [Source:HGNC Symbol;Acc:HGNC:11862]	1	protein_coding
ENSG00000077616	-0.258099	-0.806714	-0.176591	-0.899525	0.519767	-0.0268225	0.121315	-0.0306388	0.580828	0.393549	-0.136047	-0.789782	-0.567709	-0.93948	0.735118	0.405976	ENSG00000077616	NAALAD2	N-acetylated alpha-linked acidic dipeptidase 2 [Source:HGNC Symbol;Acc:HGNC:14526]	11	protein_coding
ENSG00000077684	5.70271	5.17893	5.57606	5.19299	5.98054	5.23947	5.8434	5.20762	5.53684	5.152	5.22754	4.88003	5.32477	4.72148	5.42672	5.04428	ENSG00000077684	JADE1	jade family PHD finger 1 [Source:HGNC Symbol;Acc:HGNC:30027]	4	protein_coding
ENSG00000077713	5.055	4.5136	5.03367	4.51796	4.57882	4.43038	4.69234	4.58791	4.97877	4.6405	5.2689	4.61099	5.18336	4.65148	5.07899	4.72658	ENSG00000077713	SLC25A43	solute carrier family 25 member 43 [Source:HGNC Symbol;Acc:HGNC:30557]	X	protein_coding
ENSG00000077721	5.72817	5.79586	5.66453	5.83608	5.77335	5.78561	5.68062	5.7086	5.98804	5.90573	6.01845	5.96563	6.06101	5.90373	5.99577	5.87077	ENSG00000077721	UBE2A	ubiquitin conjugating enzyme E2 A [Source:HGNC Symbol;Acc:HGNC:12472]	X	protein_coding
ENSG00000078018	0.0661054	2.212	0.739206	2.40346	-2.22519	-0.75076	-3.21655	-0.572347	-2.07229	0.0122442	0.908746	2.57824	1.05019	2.49105	-0.835416	0.649704	ENSG00000078018	MAP2	microtubule associated protein 2 [Source:HGNC Symbol;Acc:HGNC:6839]	2	protein_coding
ENSG00000078043	3.27777	3.3524	3.38467	3.38319	3.78734	3.84832	3.93884	3.88293	3.68347	3.72012	3.19755	3.20435	3.17362	3.17549	3.59335	3.72169	ENSG00000078043	PIAS2	protein inhibitor of activated STAT 2 [Source:HGNC Symbol;Acc:HGNC:17311]	18	protein_coding
ENSG00000078061	5.12145	6.02485	5.15534	6.08751	5.20325	6.04014	5.24697	5.95379	5.26496	6.07507	5.17904	6.21153	5.30198	6.02882	5.17764	6.1349	ENSG00000078061	ARAF	A-Raf proto-oncogene, serine/threonine kinase [Source:HGNC Symbol;Acc:HGNC:646]	X	protein_coding
ENSG00000078070	3.42476	4.45755	3.74018	4.39016	3.68614	4.50864	3.82175	4.61623	3.46435	4.3883	3.29956	4.36074	3.22027	4.4078	3.62499	4.435	ENSG00000078070	MCCC1	methylcrotonyl-CoA carboxylase subunit 1 [Source:HGNC Symbol;Acc:HGNC:6936]	3	protein_coding
ENSG00000078081	4.94953	6.20984	4.96791	6.16328	-1.36531	-0.107554	-0.894626	0.381267	1.1485	2.36772	5.86174	6.77127	5.78307	6.86518	1.11537	3.2384	ENSG00000078081	LAMP3	lysosomal associated membrane protein 3 [Source:HGNC Symbol;Acc:HGNC:14582]	3	protein_coding
ENSG00000078114	1.84861	2.31455	1.58544	2.25169	2.15178	2.92706	2.20971	2.83295	2.56034	3.34504	2.05538	2.91066	2.18894	2.84712	2.52685	3.369	ENSG00000078114	NEBL	nebulette [Source:HGNC Symbol;Acc:HGNC:16932]	10	protein_coding
ENSG00000078124	4.1725	4.39342	4.24038	4.44058	4.46385	4.8164	4.49258	4.81081	4.50407	4.99135	4.44846	4.76002	4.55575	4.75641	4.70395	5.09719	ENSG00000078124	ACER3	alkaline ceramidase 3 [Source:HGNC Symbol;Acc:HGNC:16066]	11	protein_coding
ENSG00000078140	7.14801	7.42691	7.12898	7.58435	7.55441	7.99059	7.40641	7.88599	7.41404	7.87622	7.02582	7.49014	7.07829	7.32091	7.36257	7.77615	ENSG00000078140	UBE2K	ubiquitin conjugating enzyme E2 K [Source:HGNC Symbol;Acc:HGNC:4914]	4	protein_coding
ENSG00000078142	2.94181	4.30275	3.05798	4.33124	2.87635	4.23447	2.83511	4.20002	2.96927	4.24675	2.85581	4.47822	3.09317	4.30638	3.02775	4.29625	ENSG00000078142	PIK3C3	phosphatidylinositol 3-kinase catalytic subunit type 3 [Source:HGNC Symbol;Acc:HGNC:8974]	18	protein_coding
ENSG00000078177	2.30972	3.89124	2.37578	3.99125	2.02835	4.01846	1.97547	3.90113	1.91308	4.02507	2.30076	3.88081	2.03041	3.81929	2.28089	4.04948	ENSG00000078177	N4BP2	NEDD4 binding protein 2 [Source:HGNC Symbol;Acc:HGNC:29851]	4	protein_coding
ENSG00000078237	3.64124	3.82879	3.6675	4.43136	3.70555	4.3753	3.4834	4.24476	3.69204	4.49805	3.84856	4.37485	3.5729	4.13205	3.79461	4.3211	ENSG00000078237	TIGAR	TP53 induced glycolysis regulatory phosphatase [Source:HGNC Symbol;Acc:HGNC:1185]	12	protein_coding
ENSG00000078246	4.10471	4.41086	4.08381	4.34013	4.05815	4.48388	4.25286	4.49183	3.96856	4.37304	3.89529	4.38274	3.91673	4.32014	4.1422	4.42957	ENSG00000078246	TULP3	TUB like protein 3 [Source:HGNC Symbol;Acc:HGNC:12425]	12	protein_coding
ENSG00000078269	4.75075	5.47454	4.72484	5.57339	4.47986	5.44173	4.44878	5.32508	4.78689	5.57198	4.91387	5.74008	4.88992	5.63644	4.57676	5.55185	ENSG00000078269	SYNJ2	synaptojanin 2 [Source:HGNC Symbol;Acc:HGNC:11504]	6	protein_coding
ENSG00000078304	6.44356	6.1157	6.51691	6.22692	6.95591	6.76263	6.87547	6.7766	6.94782	6.72325	6.47242	6.08857	6.43002	6.01957	6.95677	6.70527	ENSG00000078304	PPP2R5C	protein phosphatase 2 regulatory subunit B'gamma [Source:HGNC Symbol;Acc:HGNC:9311]	14	protein_coding
ENSG00000078369	7.99516	8.41689	8.02212	8.59624	8.18377	8.81017	8.13665	8.75798	8.23622	8.80116	8.10257	8.54772	8.09376	8.45178	8.24717	8.78253	ENSG00000078369	GNB1	G protein subunit beta 1 [Source:HGNC Symbol;Acc:HGNC:4396]	1	protein_coding
ENSG00000078399	5.04341	5.47005	5.06827	5.49349	4.88547	5.45567	4.84829	5.49007	4.78968	5.24904	4.85845	5.18171	4.83859	5.15419	4.73782	5.40487	ENSG00000078399	HOXA9	homeobox A9 [Source:HGNC Symbol;Acc:HGNC:5109]	7	protein_coding
ENSG00000078401	5.08553	5.08103	5.1715	4.72878	5.42	5.0306	5.76104	5.15833	5.0196	5.00198	5.21196	4.99973	5.25233	4.8371	5.25994	4.95169	ENSG00000078401	EDN1	endothelin 1 [Source:HGNC Symbol;Acc:HGNC:3176]	6	protein_coding
ENSG00000078403	3.64272	5.05015	3.67368	5.15466	3.72814	4.97348	3.82663	4.99539	3.66088	4.93081	3.46078	4.96476	3.48771	4.96697	3.67687	4.95774	ENSG00000078403	MLLT10	MLLT10 histone lysine methyltransferase DOT1L cofactor [Source:HGNC Symbol;Acc:HGNC:16063]	10	protein_coding
ENSG00000078487	1.96094	1.60903	1.74353	1.51791	1.402	1.46044	1.60517	1.51684	1.42257	1.3165	1.69881	1.66484	2.16104	1.3855	1.56274	1.26224	ENSG00000078487	ZCWPW1	zinc finger CW-type and PWWP domain containing 1 [Source:HGNC Symbol;Acc:HGNC:23486]	7	protein_coding
ENSG00000078618	6.38957	7.09168	6.50234	7.28294	6.62089	7.32399	6.58755	7.20446	6.63745	7.36075	6.3937	7.3011	6.50779	7.16963	6.67043	7.31463	ENSG00000078618	NRDC	nardilysin convertase [Source:HGNC Symbol;Acc:HGNC:7995]	1	protein_coding
ENSG00000078668	5.03949	4.7051	5.11186	4.88487	5.24964	5.06554	5.30831	5.03863	5.22054	5.02469	5.086	4.82798	4.90285	4.77851	5.44085	5.02843	ENSG00000078668	VDAC3	voltage dependent anion channel 3 [Source:HGNC Symbol;Acc:HGNC:12674]	8	protein_coding
ENSG00000078674	3.79025	4.90568	3.94545	4.97815	4.30366	5.24545	4.24032	5.25025	4.27557	5.23669	3.82526	4.90017	4.11371	4.94672	4.23996	5.28577	ENSG00000078674	PCM1	pericentriolar material 1 [Source:HGNC Symbol;Acc:HGNC:8727]	8	protein_coding
ENSG00000078687	4.44412	4.20059	4.28544	4.20626	4.33577	4.26832	4.35169	4.27028	4.22906	4.20325	4.43463	4.27899	4.5313	4.25039	4.26015	4.42638	ENSG00000078687	TNRC6C	trinucleotide repeat containing adaptor 6C [Source:HGNC Symbol;Acc:HGNC:29318]	17	protein_coding
ENSG00000078699	4.38394	4.95255	4.32636	4.95449	4.38245	4.9242	4.27974	4.89825	4.39294	4.78232	4.20845	4.97789	4.36069	4.858	4.31099	4.87383	ENSG00000078699	CBFA2T2	CBFA2/RUNX1 partner transcriptional co-repressor 2 [Source:HGNC Symbol;Acc:HGNC:1536]	20	protein_coding
ENSG00000078747	4.86149	6.06219	4.74852	6.18449	4.97484	6.31745	5.06773	6.23521	5.09476	6.31716	4.91871	6.16602	4.94727	6.03935	5.0209	6.25904	ENSG00000078747	ITCH	itchy E3 ubiquitin protein ligase [Source:HGNC Symbol;Acc:HGNC:13890]	20	protein_coding
ENSG00000078804	3.21572	2.6009	3.00977	2.46971	3.94399	3.53921	3.95226	3.67173	3.15216	2.36772	3.76911	3.18064	3.6752	2.91397	3.23164	2.69568	ENSG00000078804	TP53INP2	tumor protein p53 inducible nuclear protein 2 [Source:HGNC Symbol;Acc:HGNC:16104]	20	protein_coding
ENSG00000078808	7.84544	7.61548	7.79543	7.72162	7.62985	7.53646	7.57325	7.49572	7.60154	7.56986	7.79581	7.64306	7.72048	7.60889	7.61167	7.49194	ENSG00000078808	SDF4	stromal cell derived factor 4 [Source:HGNC Symbol;Acc:HGNC:24188]	1	protein_coding
ENSG00000078900	3.48538	3.4344	3.29897	3.33957	3.64106	3.57036	3.66745	3.53644	3.53479	3.41778	3.71789	3.70913	3.69516	3.6179	3.53208	3.54609	ENSG00000078900	TP73	tumor protein p73 [Source:HGNC Symbol;Acc:HGNC:12003]	1	protein_coding
ENSG00000078902	6.06822	6.24857	6.06957	6.37741	5.89394	6.11155	5.88761	6.05331	5.76852	6.01886	6.24555	6.35825	6.11509	6.30586	5.81124	6.01344	ENSG00000078902	TOLLIP	toll interacting protein [Source:HGNC Symbol;Acc:HGNC:16476]	11	protein_coding
ENSG00000078967	5.16939	4.5603	5.24481	4.62872	5.50428	4.71919	5.45749	4.69692	5.48642	4.88505	5.3749	4.7439	5.36386	4.63852	5.54137	4.80798	ENSG00000078967	UBE2D4	ubiquitin conjugating enzyme E2 D4 [Source:HGNC Symbol;Acc:HGNC:21647]	7	protein_coding
ENSG00000079112	-0.676874	1.48034	-0.176591	1.59558	-0.0375648	2.34526	0.908141	2.53538	-1.04922	1.31228	-2.07248	0.37806	-1.46079	-0.213045	-0.63472	1.252	ENSG00000079112	CDH17	cadherin 17 [Source:HGNC Symbol;Acc:HGNC:1756]	8	protein_coding
ENSG00000079134	5.52367	5.2012	5.52925	5.34779	5.54521	5.39649	5.43866	5.31082	5.6933	5.5593	5.39631	5.41078	5.53883	5.30361	5.66347	5.44146	ENSG00000079134	THOC1	THO complex subunit 1 [Source:HGNC Symbol;Acc:HGNC:19070]	18	protein_coding
ENSG00000079150	0.315459	-1.25809	0.278778	-1.5162	-0.1599	-1.07675	0.646943	-0.945391	0.0924391	-1.10122	-0.0600982	-1.17393	0.0225873	-1.51139	-0.362348	-1.21483	ENSG00000079150	FKBP7	FKBP prolyl isomerase 7 [Source:HGNC Symbol;Acc:HGNC:3723]	2	protein_coding
ENSG00000079246	7.95622	8.86368	8.07207	8.97216	8.5145	9.18069	8.49564	9.11634	8.5506	9.29237	8.09082	8.94174	7.88771	8.8303	8.54735	9.21852	ENSG00000079246	XRCC5	X-ray repair cross complementing 5 [Source:HGNC Symbol;Acc:HGNC:12833]	2	protein_coding
ENSG00000079257	3.52388	2.67216	3.33333	2.70791	3.35866	2.60798	3.31915	2.75141	2.74334	2.00312	3.28992	2.41714	2.88305	2.265	2.89128	2.1891	ENSG00000079257	LXN	latexin [Source:HGNC Symbol;Acc:HGNC:13347]	3	protein_coding
ENSG00000079263	-1.72288	-2.19292	-1.6063	-1.41307	-3.48676	-4.76977	-6.38648	-4.00735	-2.09975	-2.96831	0.724286	0.167028	0.244501	-0.358896	-2.99462	-3.10677	ENSG00000079263	SP140	SP140 nuclear body protein [Source:HGNC Symbol;Acc:HGNC:17133]	2	protein_coding
ENSG00000079277	3.82401	4.19425	3.64871	4.1675	3.88023	4.08809	3.90007	4.08747	3.92697	4.09971	3.81016	4.36515	3.88811	4.14264	3.93059	4.18846	ENSG00000079277	MKNK1	MAPK interacting serine/threonine kinase 1 [Source:HGNC Symbol;Acc:HGNC:7110]	1	protein_coding
ENSG00000079308	4.44714	5.45839	4.32173	5.4032	4.82047	5.60025	4.80025	5.6039	3.89012	4.55881	3.78807	4.43779	3.70995	4.39225	3.93691	4.63986	ENSG00000079308	TNS1	tensin 1 [Source:HGNC Symbol;Acc:HGNC:11973]	2	protein_coding
ENSG00000079313	5.97819	5.51315	6.01962	5.67496	5.7645	5.48558	5.78795	5.34253	5.81529	5.46948	6.14554	5.7648	6.20384	5.6775	5.85824	5.52991	ENSG00000079313	REXO1	RNA exonuclease 1 homolog [Source:HGNC Symbol;Acc:HGNC:24616]	19	protein_coding
ENSG00000079332	6.22273	6.8757	6.32512	6.95096	6.07978	6.68555	6.11226	6.64891	6.19916	6.73386	6.5454	7.19262	6.44548	7.0431	6.13284	6.68535	ENSG00000079332	SAR1A	secretion associated Ras related GTPase 1A [Source:HGNC Symbol;Acc:HGNC:10534]	10	protein_coding
ENSG00000079335	1.26497	2.46927	1.0627	2.51747	1.19485	2.49289	0.889645	2.55223	1.49313	2.90042	1.42268	2.64906	1.37982	2.45658	1.21224	2.8004	ENSG00000079335	CDC14A	cell division cycle 14A [Source:HGNC Symbol;Acc:HGNC:1718]	1	protein_coding
ENSG00000079337	4.4026	3.88836	4.21013	3.85846	4.51286	4.21185	4.41519	4.18426	4.36186	3.90133	4.26412	4.1548	4.56888	4.1065	4.27988	3.94062	ENSG00000079337	RAPGEF3	Rap guanine nucleotide exchange factor 3 [Source:HGNC Symbol;Acc:HGNC:16629]	12	protein_coding
ENSG00000079385	6.3184	7.40106	6.37594	7.41133	5.7912	6.70687	5.93741	6.7839	6.27405	7.03479	7.14505	8.21544	7.1299	8.15866	6.19776	7.14147	ENSG00000079385	CEACAM1	CEA cell adhesion molecule 1 [Source:HGNC Symbol;Acc:HGNC:1814]	19	protein_coding
ENSG00000079387	4.40202	5.06052	4.41023	5.06443	4.49007	4.99934	4.32174	4.98844	4.52857	5.11545	4.46132	5.15414	4.4738	5.09494	4.54713	5.12835	ENSG00000079387	SENP1	SUMO specific peptidase 1 [Source:HGNC Symbol;Acc:HGNC:17927]	12	protein_coding
ENSG00000079432	6.60818	7.15519	6.54105	7.17737	6.4874	7.07193	6.56134	6.99202	6.47496	7.00626	6.53344	7.16494	6.63067	7.06635	6.4457	7.07292	ENSG00000079432	CIC	capicua transcriptional repressor [Source:HGNC Symbol;Acc:HGNC:14214]	19	protein_coding
ENSG00000079435	4.95223	4.6275	4.6956	4.71234	5.11846	4.8034	4.95584	4.75622	4.53755	4.38893	4.61631	4.1726	4.3351	3.95758	4.31882	4.46095	ENSG00000079435	LIPE	lipase E, hormone sensitive type [Source:HGNC Symbol;Acc:HGNC:6621]	19	protein_coding
ENSG00000079459	7.40903	7.48987	7.43385	7.54407	7.51634	7.39043	7.57987	7.43881	7.54243	7.28677	7.43538	7.32098	7.27813	7.15995	7.63069	7.39713	ENSG00000079459	FDFT1	farnesyl-diphosphate farnesyltransferase 1 [Source:HGNC Symbol;Acc:HGNC:3629]	8	protein_coding
ENSG00000079462	6.94978	5.55537	6.76904	5.64161	7.20681	5.93616	7.16993	5.85765	7.07937	5.70029	6.74781	5.31483	6.60219	5.29376	7.0161	5.71064	ENSG00000079462	PAFAH1B3	platelet activating factor acetylhydrolase 1b catalytic subunit 3 [Source:HGNC Symbol;Acc:HGNC:8576]	19	protein_coding
ENSG00000079482	2.09924	3.12677	2.08818	3.11075	2.31231	3.2428	2.2668	3.31455	2.19623	3.27746	1.99193	2.855	2.05596	2.63016	2.01587	3.1735	ENSG00000079482	OPHN1	oligophrenin 1 [Source:HGNC Symbol;Acc:HGNC:8148]	X	protein_coding
ENSG00000079616	6.89827	6.37197	6.83501	6.4152	6.90706	6.35327	6.93447	6.30777	6.92741	6.51868	6.88904	6.1331	6.93144	6.09929	6.93918	6.51219	ENSG00000079616	KIF22	kinesin family member 22 [Source:HGNC Symbol;Acc:HGNC:6391]	16	protein_coding
ENSG00000079691	4.58887	5.71802	4.64609	5.75288	4.90904	5.85116	4.84534	5.78052	4.75527	5.89981	4.70933	5.96978	4.76567	5.8573	4.75715	5.85835	ENSG00000079691	CARMIL1	capping protein regulator and myosin 1 linker 1 [Source:HGNC Symbol;Acc:HGNC:21581]	6	protein_coding
ENSG00000079739	3.55815	5.6724	3.86284	5.61652	4.38897	5.9	4.75243	6.04776	3.83846	5.78343	3.84185	5.34137	3.78481	5.47413	4.15695	6.0109	ENSG00000079739	PGM1	phosphoglucomutase 1 [Source:HGNC Symbol;Acc:HGNC:8905]	1	protein_coding
ENSG00000079785	6.93693	7.26347	7.0446	7.43237	7.05205	7.42932	6.92655	7.33538	7.06485	7.43576	6.90529	7.40254	6.96863	7.29414	7.03228	7.40812	ENSG00000079785	DDX1	DEAD-box helicase 1 [Source:HGNC Symbol;Acc:HGNC:2734]	2	protein_coding
ENSG00000079805	8.0504	8.20749	7.87638	8.29671	8.08874	8.23509	8.03438	8.1789	7.90981	8.09641	7.93351	8.09104	7.85984	7.99456	7.94512	8.03637	ENSG00000079805	DNM2	dynamin 2 [Source:HGNC Symbol;Acc:HGNC:2974]	19	protein_coding
ENSG00000079819	3.09655	4.54768	3.74018	3.99687	3.14534	3.93148	3.77717	4.52422	3.94001	4.55674	3.74462	4.54009	4.14825	4.88972	4.30757	5.11761	ENSG00000079819	EPB41L2	erythrocyte membrane protein band 4.1 like 2 [Source:HGNC Symbol;Acc:HGNC:3379]	6	protein_coding
ENSG00000079950	5.17869	4.96443	5.10346	5.0577	5.30944	5.33312	5.2695	5.23989	5.36984	5.19724	5.40017	5.08968	5.35207	4.97482	5.34612	5.21365	ENSG00000079950	STX7	syntaxin 7 [Source:HGNC Symbol;Acc:HGNC:11442]	6	protein_coding
ENSG00000079974	3.29272	3.29128	3.11036	3.26631	3.39072	3.68813	3.45315	3.53169	3.21113	3.48741	3.13577	3.30251	3.03561	3.32583	3.18836	3.62453	ENSG00000079974	RABL2B	RAB, member of RAS oncogene family like 2B [Source:HGNC Symbol;Acc:HGNC:9800]	22	protein_coding
ENSG00000079999	6.11036	6.27551	6.11091	6.33444	5.89356	6.01385	5.77874	5.92619	5.95916	6.25137	6.30121	6.47737	6.21696	6.37274	5.89676	6.14289	ENSG00000079999	KEAP1	kelch like ECH associated protein 1 [Source:HGNC Symbol;Acc:HGNC:23177]	19	protein_coding
ENSG00000080031	6.15504	6.46049	6.00137	6.52126	6.03867	6.28667	5.92783	6.227	5.99153	6.28719	6.12499	6.88329	6.18322	6.72042	5.86936	6.1854	ENSG00000080031	PTPRH	protein tyrosine phosphatase receptor type H [Source:HGNC Symbol;Acc:HGNC:9672]	19	protein_coding
ENSG00000080189	6.5034	6.16629	6.45096	6.32357	6.302	6.24556	6.27106	6.09775	6.44123	6.36846	6.66001	6.52498	6.6847	6.49999	6.40299	6.26594	ENSG00000080189	SLC35C2	solute carrier family 35 member C2 [Source:HGNC Symbol;Acc:HGNC:17117]	20	protein_coding
ENSG00000080200	2.4151	5.64393	2.96426	5.63111	2.92361	5.67309	3.04688	5.49687	2.78316	5.48498	2.56577	5.52689	2.89997	5.53595	2.68491	5.70318	ENSG00000080200	CRYBG3	crystallin beta-gamma domain containing 3 [Source:HGNC Symbol;Acc:HGNC:34427]	3	protein_coding
ENSG00000080298	2.94428	3.45923	2.87275	3.62948	3.4639	3.94656	3.17767	3.93203	3.27385	3.78542	2.60676	3.53495	2.74308	3.37588	3.31645	3.72347	ENSG00000080298	RFX3	regulatory factor X3 [Source:HGNC Symbol;Acc:HGNC:9984]	9	protein_coding
ENSG00000080345	5.61253	7.08511	5.58607	7.14685	5.36619	7.08044	5.35979	6.97083	5.47658	7.16539	5.56949	7.19959	5.76114	7.18974	5.59461	7.20071	ENSG00000080345	RIF1	replication timing regulatory factor 1 [Source:HGNC Symbol;Acc:HGNC:23207]	2	protein_coding
ENSG00000080371	5.73086	5.6223	5.89795	5.83332	5.89932	5.96688	5.72556	5.88314	5.94607	6.01848	5.88978	5.87361	5.84137	5.73063	5.90041	5.97518	ENSG00000080371	RAB21	RAB21, member RAS oncogene family [Source:HGNC Symbol;Acc:HGNC:18263]	12	protein_coding
ENSG00000080493	3.11626	3.52914	3.08613	3.31501	3.3362	4.02676	3.50682	4.23043	2.66873	3.18486	1.84761	2.17465	2.02516	2.45159	2.655	3.52179	ENSG00000080493	SLC4A4	solute carrier family 4 member 4 [Source:HGNC Symbol;Acc:HGNC:11030]	4	protein_coding
ENSG00000080503	4.30225	5.82395	4.2631	5.97801	4.64096	6.1509	4.56408	6.04739	4.29374	5.9161	4.09678	5.67539	4.02451	5.50298	4.35075	5.84716	ENSG00000080503	SMARCA2	SWI/SNF related, matrix associated, actin dependent regulator of chromatin, subfamily a, member 2 [Source:HGNC Symbol;Acc:HGNC:11098]	9	protein_coding
ENSG00000080546	4.21917	4.35123	3.95037	4.50631	4.31197	4.36551	4.04711	4.28563	3.9018	3.84814	3.78451	4.06561	3.5659	3.87987	3.50882	3.6751	ENSG00000080546	SESN1	sestrin 1 [Source:HGNC Symbol;Acc:HGNC:21595]	6	protein_coding
ENSG00000080603	4.04112	6.89699	4.27969	6.91954	3.95836	6.60111	3.96217	6.46564	3.91575	6.17186	4.07759	6.42588	4.40875	6.63962	3.91284	6.49017	ENSG00000080603	SRCAP	Snf2 related CREBBP activator protein [Source:HGNC Symbol;Acc:HGNC:16974]	16	protein_coding
ENSG00000080608	4.75919	5.96147	4.8405	6.26677	4.84289	6.19281	4.76897	5.98709	4.80282	6.26065	4.87326	6.35428	4.92766	6.14044	4.75089	6.13623	ENSG00000080608	PUM3	pumilio RNA binding family member 3 [Source:HGNC Symbol;Acc:HGNC:29676]	9	protein_coding
ENSG00000080802	4.5666	4.67842	4.68957	4.81731	4.3692	4.59807	4.31829	4.46316	4.40447	4.65513	4.85785	4.9578	4.81666	4.85895	4.53573	4.62853	ENSG00000080802	CNOT4	CCR4-NOT transcription complex subunit 4 [Source:HGNC Symbol;Acc:HGNC:7880]	7	protein_coding
ENSG00000080815	5.21495	5.75496	5.19612	5.84662	5.16426	5.73115	5.14832	5.73189	5.29797	5.78298	5.56913	6.02508	5.46244	5.94782	5.28924	5.80691	ENSG00000080815	PSEN1	presenilin 1 [Source:HGNC Symbol;Acc:HGNC:9508]	14	protein_coding
ENSG00000080819	4.37296	5.22094	4.38777	5.36182	4.25414	5.19096	4.28152	5.14505	4.10985	5.33871	4.32987	5.10677	4.06979	4.90075	4.15581	5.18105	ENSG00000080819	CPOX	coproporphyrinogen oxidase [Source:HGNC Symbol;Acc:HGNC:2321]	3	protein_coding
ENSG00000080822	4.78419	4.7983	4.72484	4.84331	4.61844	4.61777	4.71615	4.65661	4.82173	4.84066	5.05787	5.02392	4.96444	4.90494	4.83447	4.75985	ENSG00000080822	CLDND1	claudin domain containing 1 [Source:HGNC Symbol;Acc:HGNC:1322]	3	protein_coding
ENSG00000080823	1.31728	1.02779	1.70809	1.01986	2.20669	1.47655	2.12527	1.47702	1.64426	1.30231	1.37788	0.96024	1.66259	1.33986	1.70213	1.19167	ENSG00000080823	MOK	MOK protein kinase [Source:HGNC Symbol;Acc:HGNC:9833]	14	protein_coding
ENSG00000080824	9.04471	10.2943	9.16379	10.5015	9.24315	10.2807	9.15773	10.2222	9.4949	10.6026	9.30617	10.5716	9.42373	10.4294	9.44771	10.5382	ENSG00000080824	HSP90AA1	heat shock protein 90 alpha family class A member 1 [Source:HGNC Symbol;Acc:HGNC:5253]	14	protein_coding
ENSG00000080839	4.08918	5.02271	4.02011	5.13994	3.9814	5.00169	3.77754	4.9234	4.04426	5.17525	4.11571	5.24619	4.06882	5.00555	4.04911	5.03397	ENSG00000080839	RBL1	RB transcriptional corepressor like 1 [Source:HGNC Symbol;Acc:HGNC:9893]	20	protein_coding
ENSG00000080845	6.46085	6.20475	6.487	6.32915	6.81795	6.52173	6.67963	6.36123	6.74419	6.48868	6.79512	6.49425	6.65305	6.42097	6.83465	6.46465	ENSG00000080845	DLGAP4	DLG associated protein 4 [Source:HGNC Symbol;Acc:HGNC:24476]	20	protein_coding
ENSG00000080854	2.84993	3.85597	2.97337	3.75765	3.2619	4.54541	3.33291	4.37239	3.35179	4.56606	2.4979	3.93424	2.97842	3.89663	3.45054	4.71323	ENSG00000080854	IGSF9B	immunoglobulin superfamily member 9B [Source:HGNC Symbol;Acc:HGNC:32326]	11	protein_coding
ENSG00000080986	6.22629	6.04587	6.2874	6.14122	6.15643	5.76874	6.00879	5.84689	6.34105	6.12813	6.46601	5.93548	6.48232	5.89686	6.29411	6.17765	ENSG00000080986	NDC80	NDC80 kinetochore complex component [Source:HGNC Symbol;Acc:HGNC:16909]	18	protein_coding
ENSG00000081014	3.61042	4.50822	3.7285	4.55085	3.58506	4.65653	3.69436	4.62322	3.76227	4.88023	3.44572	4.49754	3.54563	4.31465	3.78414	4.83409	ENSG00000081014	AP4E1	adaptor related protein complex 4 subunit epsilon 1 [Source:HGNC Symbol;Acc:HGNC:573]	15	protein_coding
ENSG00000081019	3.77211	4.41779	3.6529	4.35115	3.90027	4.24162	3.89777	4.29567	3.83226	4.28798	3.68884	4.15593	3.68854	4.01472	3.78587	4.25876	ENSG00000081019	RSBN1	round spermatid basic protein 1 [Source:HGNC Symbol;Acc:HGNC:25642]	1	protein_coding
ENSG00000081026	4.66348	5.70344	4.65447	5.71241	4.4921	5.63246	4.48311	5.69111	4.45479	5.64905	4.54375	5.40925	4.5024	5.39453	4.44223	5.70987	ENSG00000081026	MAGI3	membrane associated guanylate kinase, WW and PDZ domain containing 3 [Source:HGNC Symbol;Acc:HGNC:29647]	1	protein_coding
ENSG00000081041	2.02092	2.04025	1.76402	2.118	-0.109715	0.108529	0.32143	0.391615	2.86041	2.96592	3.88814	3.62659	3.98752	3.98738	3.06274	3.20218	ENSG00000081041	CXCL2	C-X-C motif chemokine ligand 2 [Source:HGNC Symbol;Acc:HGNC:4603]	4	protein_coding
ENSG00000081059	5.62762	5.46175	5.60044	5.58609	6.04663	6.19017	5.95532	6.07424	6.09833	6.14585	5.63011	5.57165	5.57454	5.54448	6.04631	6.05711	ENSG00000081059	TCF7	transcription factor 7 [Source:HGNC Symbol;Acc:HGNC:11639]	5	protein_coding
ENSG00000081087	3.06042	3.17022	2.66021	3.32399	2.27022	3.06006	2.51137	2.91667	2.69972	3.36179	3.0568	3.79284	3.17361	3.53773	2.63571	3.21838	ENSG00000081087	OSTM1	osteoclastogenesis associated transmembrane protein 1 [Source:HGNC Symbol;Acc:HGNC:21652]	6	protein_coding
ENSG00000081138	0.617846	0.403321	0.707374	0.868468	0.794765	1.20396	0.579307	0.541724	-2.77857	-1.75308	-2.84286	-1.84712	-2.43108	-1.67645	-3.44167	-1.89836	ENSG00000081138	CDH7	cadherin 7 [Source:HGNC Symbol;Acc:HGNC:1766]	18	protein_coding
ENSG00000081154	6.66564	7.10457	6.71873	7.16789	6.78717	7.34922	6.78391	7.29137	6.77409	7.31564	6.62999	7.07794	6.46159	6.93815	6.87297	7.2777	ENSG00000081154	PCNP	PEST proteolytic signal containing nuclear protein [Source:HGNC Symbol;Acc:HGNC:30023]	3	protein_coding
ENSG00000081177	2.67357	3.23703	2.54768	3.29001	2.30301	3.3481	2.59366	3.22585	2.20951	3.02882	2.55939	3.22304	2.26212	2.99512	2.37229	3.17489	ENSG00000081177	EXD2	exonuclease 3'-5' domain containing 2 [Source:HGNC Symbol;Acc:HGNC:20217]	14	protein_coding
ENSG00000081181	1.46002	1.80029	1.85452	1.83899	1.24386	1.15698	0.985694	1.60877	1.53971	1.67046	1.27824	1.41581	0.895057	1.89958	1.51565	1.51809	ENSG00000081181	ARG2	arginase 2 [Source:HGNC Symbol;Acc:HGNC:664]	14	protein_coding
ENSG00000081277	-0.169968	0.719653	0.0689859	0.643002	0.239089	1.59049	-0.455742	1.20602	-0.836677	1.00617	-0.33055	-0.211079	-0.808718	-0.120927	-0.00668908	0.778347	ENSG00000081277	PKP1	plakophilin 1 [Source:HGNC Symbol;Acc:HGNC:9023]	1	protein_coding
ENSG00000081307	4.95427	5.61576	5.01441	5.68051	5.01079	5.74131	5.04036	5.75978	4.90621	5.71981	4.88094	5.67706	4.8864	5.66733	5.11925	5.79977	ENSG00000081307	UBA5	ubiquitin like modifier activating enzyme 5 [Source:HGNC Symbol;Acc:HGNC:23230]	3	protein_coding
ENSG00000081320	5.4382	5.69206	5.36785	5.59581	5.21439	5.61606	5.2713	5.63686	5.47717	5.73925	5.41412	5.45147	5.26932	5.25468	5.38768	5.75964	ENSG00000081320	STK17B	serine/threonine kinase 17b [Source:HGNC Symbol;Acc:HGNC:11396]	2	protein_coding
ENSG00000081377	3.51561	4.72024	3.52579	4.75403	3.84136	5.12501	4.01638	5.21859	3.78791	5.03138	3.38078	4.69374	3.47535	4.59395	3.87275	5.1757	ENSG00000081377	CDC14B	cell division cycle 14B [Source:HGNC Symbol;Acc:HGNC:1719]	9	protein_coding
ENSG00000081386	3.25605	3.33299	3.36177	3.32175	3.24272	3.26034	3.26637	3.2467	3.15216	3.2194	3.12346	3.31085	3.24755	3.00538	3.18993	3.24336	ENSG00000081386	ZNF510	zinc finger protein 510 [Source:HGNC Symbol;Acc:HGNC:29161]	9	protein_coding
ENSG00000081665	2.18075	2.52478	2.11012	2.33389	1.97097	2.36134	1.99661	2.66323	1.88026	2.13145	1.95582	2.30855	2.34422	2.15005	2.16726	2.20445	ENSG00000081665	ZNF506	zinc finger protein 506 [Source:HGNC Symbol;Acc:HGNC:23780]	19	protein_coding
ENSG00000081692	4.75388	4.53462	4.84873	4.60754	4.66456	4.33977	4.58803	4.39348	4.66562	4.37547	4.84708	4.60036	5.03795	4.46881	4.68174	4.32042	ENSG00000081692	JMJD4	jumonji domain containing 4 [Source:HGNC Symbol;Acc:HGNC:25724]	1	protein_coding
ENSG00000081721	3.47945	4.16043	3.51326	4.30992	3.44175	4.33441	3.43403	4.30226	3.4929	4.44574	3.47569	4.29951	3.46653	4.27921	3.51941	4.36539	ENSG00000081721	DUSP12	dual specificity phosphatase 12 [Source:HGNC Symbol;Acc:HGNC:3067]	1	protein_coding
ENSG00000081760	5.23578	6.04027	5.29404	6.11073	5.30869	6.26523	5.4935	6.18305	5.1375	6.04946	5.15069	5.90108	5.08909	5.76976	5.09391	6.07527	ENSG00000081760	AACS	acetoacetyl-CoA synthetase [Source:HGNC Symbol;Acc:HGNC:21298]	12	protein_coding
ENSG00000081791	4.92845	5.47952	4.84875	5.56962	5.33365	5.69516	5.18953	5.62645	5.07186	5.5924	4.86841	5.44452	4.84299	5.33952	5.06536	5.46955	ENSG00000081791	DELE1	DAP3 binding cell death enhancer 1 [Source:HGNC Symbol;Acc:HGNC:28969]	5	protein_coding
ENSG00000081803	1.39346	2.69135	2.09077	2.47375	1.21468	1.89504	2.13316	2.26598	1.91308	2.51189	2.12211	3.09951	2.09191	3.24927	1.97808	2.9983	ENSG00000081803	CADPS2	calcium dependent secretion activator 2 [Source:HGNC Symbol;Acc:HGNC:16018]	7	protein_coding
ENSG00000081870	5.07656	3.99679	5.05997	4.0814	5.11103	4.25178	5.06112	4.1744	5.09277	4.11814	5.03136	4.05391	5.00964	4.04154	5.01326	4.11871	ENSG00000081870	IFT25	intraflagellar transport 25 [Source:HGNC Symbol;Acc:HGNC:25019]	1	protein_coding
ENSG00000081913	3.32402	3.66344	3.45831	3.93666	3.35419	3.98235	3.32605	3.92881	3.2943	3.8996	3.20268	3.68068	3.19011	3.62457	3.32611	4.09959	ENSG00000081913	PHLPP1	PH domain and leucine rich repeat protein phosphatase 1 [Source:HGNC Symbol;Acc:HGNC:20610]	18	protein_coding
ENSG00000081923	5.65914	6.58279	5.58565	6.65839	5.88431	6.94755	5.80295	6.90261	5.65661	6.67953	5.29143	6.28723	5.25672	6.19101	5.68547	6.67433	ENSG00000081923	ATP8B1	ATPase phospholipid transporting 8B1 [Source:HGNC Symbol;Acc:HGNC:3706]	18	protein_coding
ENSG00000082014	0.770857	-0.0900276	0.0997178	-0.333669	0.466523	-0.189651	0.492595	-0.0302306	0.0699511	-0.935573	0.708657	-0.24526	0.810223	-0.42013	-0.4992	-1.3131	ENSG00000082014	SMARCD3	SWI/SNF related, matrix associated, actin dependent regulator of chromatin, subfamily d, member 3 [Source:HGNC Symbol;Acc:HGNC:11108]	7	protein_coding
ENSG00000082068	4.39603	4.58775	4.4481	4.77559	4.69013	4.84372	4.56849	4.67047	4.65695	4.83866	4.43312	4.75379	4.34498	4.66879	4.66407	4.78042	ENSG00000082068	WDR70	WD repeat domain 70 [Source:HGNC Symbol;Acc:HGNC:25495]	5	protein_coding
ENSG00000082146	3.8051	3.37631	3.76362	3.42557	3.55033	3.24009	3.48543	3.2698	2.96076	2.69296	3.27289	2.63168	3.21567	2.5101	3.11669	2.86299	ENSG00000082146	STRADB	STE20 related adaptor beta [Source:HGNC Symbol;Acc:HGNC:13205]	2	protein_coding
ENSG00000082153	7.39248	7.76367	7.46643	7.91031	7.96932	8.40899	7.88985	8.36247	7.93663	8.44286	7.49581	7.87534	7.45995	7.71842	7.97999	8.38218	ENSG00000082153	BZW1	basic leucine zipper and W2 domains 1 [Source:HGNC Symbol;Acc:HGNC:18380]	2	protein_coding
ENSG00000082196	0.375268	-0.220364	0.435315	-0.335338	-0.159956	-0.149247	0.483885	-0.416903	0.00692103	-0.164837	0.112392	-0.39201	0.0107469	-1.0709	0.443555	-0.501275	ENSG00000082196	C1QTNF3	C1q and TNF related 3 [Source:HGNC Symbol;Acc:HGNC:14326]	5	protein_coding
ENSG00000082212	5.06169	5.52567	5.19194	5.67253	4.77707	5.2429	4.60866	5.22289	4.96192	5.54918	5.33549	5.87251	5.4221	5.77227	4.97094	5.47325	ENSG00000082212	ME2	malic enzyme 2 [Source:HGNC Symbol;Acc:HGNC:6984]	18	protein_coding
ENSG00000082213	5.16605	5.54742	5.13226	5.65618	4.99756	5.51518	4.99668	5.52555	4.98298	5.59594	5.25472	5.82588	5.10472	5.67336	5.06824	5.52511	ENSG00000082213	C5orf22	chromosome 5 open reading frame 22 [Source:HGNC Symbol;Acc:HGNC:25639]	5	protein_coding
ENSG00000082258	5.03891	4.991	4.96538	5.09949	4.78272	5.0844	4.90181	4.96426	4.87172	5.10362	4.98504	5.04836	4.99159	5.08289	4.97539	4.96526	ENSG00000082258	CCNT2	cyclin T2 [Source:HGNC Symbol;Acc:HGNC:1600]	2	protein_coding
ENSG00000082269	4.43226	5.77758	4.25761	5.93171	3.98356	5.46547	3.99614	5.38508	4.54953	6.1176	5.2291	6.77721	5.09285	6.56846	4.70721	6.00616	ENSG00000082269	FAM135A	family with sequence similarity 135 member A [Source:HGNC Symbol;Acc:HGNC:21084]	6	protein_coding
ENSG00000082438	4.88736	5.87393	4.92099	5.86945	4.81881	5.92595	4.91109	5.82929	4.25486	5.2958	4.46241	5.22623	4.3524	5.12348	4.32313	5.32843	ENSG00000082438	COBLL1	cordon-bleu WH2 repeat protein like 1 [Source:HGNC Symbol;Acc:HGNC:23571]	2	protein_coding
ENSG00000082458	6.13894	6.51319	6.09752	6.62597	6.27155	6.75534	6.30592	6.71528	6.32485	6.70133	6.11478	6.71461	6.04003	6.60517	6.33645	6.6874	ENSG00000082458	DLG3	discs large MAGUK scaffold protein 3 [Source:HGNC Symbol;Acc:HGNC:2902]	X	protein_coding
ENSG00000082497	-0.191501	0.246137	0.815953	-0.438194	-0.014295	-0.626582	1.12922	0.924771	0.0287805	-0.615789	0.12482	-0.161751	0.455877	0.307087	1.11599	0.764607	ENSG00000082497	SERTAD4	SERTA domain containing 4 [Source:HGNC Symbol;Acc:HGNC:25236]	1	protein_coding
ENSG00000082512	4.00884	4.17636	3.97253	4.08932	3.92456	4.24493	4.05335	4.33515	3.94	4.09543	3.64224	3.96511	3.73106	3.86694	3.90523	4.22027	ENSG00000082512	TRAF5	TNF receptor associated factor 5 [Source:HGNC Symbol;Acc:HGNC:12035]	1	protein_coding
ENSG00000082515	6.67837	5.12825	6.6285	5.18085	6.4539	5.13955	6.39999	5.07552	6.63628	5.24122	6.6933	5.16894	6.64249	5.17056	6.52095	5.151	ENSG00000082515	MRPL22	mitochondrial ribosomal protein L22 [Source:HGNC Symbol;Acc:HGNC:14480]	5	protein_coding
ENSG00000082516	4.89245	5.93636	4.97629	6.1039	4.62956	6.10568	4.51363	5.93424	4.92223	6.21002	5.03207	6.1745	5.16499	6.06318	4.88026	6.14885	ENSG00000082516	GEMIN5	gem nuclear organelle associated protein 5 [Source:HGNC Symbol;Acc:HGNC:20043]	5	protein_coding
ENSG00000082641	7.45804	8.26198	7.38486	8.34885	7.34881	8.14327	7.41957	8.06249	7.3077	8.06584	7.63196	8.48438	7.69315	8.35777	7.33832	8.08243	ENSG00000082641	NFE2L1	NFE2 like bZIP transcription factor 1 [Source:HGNC Symbol;Acc:HGNC:7781]	17	protein_coding
ENSG00000082701	5.60285	6.28217	5.64214	6.35622	6.01233	6.741	6.00718	6.73062	6.04546	6.78309	5.69958	6.45605	5.77839	6.39209	5.99009	6.84994	ENSG00000082701	GSK3B	glycogen synthase kinase 3 beta [Source:HGNC Symbol;Acc:HGNC:4617]	3	protein_coding
ENSG00000082781	6.58304	7.6792	6.67252	7.74606	6.96582	8.06877	7.15037	8.14281	6.80688	7.86871	6.40479	7.2807	6.32444	7.25617	6.93878	7.9292	ENSG00000082781	ITGB5	integrin subunit beta 5 [Source:HGNC Symbol;Acc:HGNC:6160]	3	protein_coding
ENSG00000082805	3.65484	5.22819	3.66845	5.20657	3.91852	5.44173	4.07807	5.39095	3.95149	5.47745	3.36071	5.0627	3.53644	5.05847	3.92742	5.55983	ENSG00000082805	ERC1	ELKS/RAB6-interacting/CAST family member 1 [Source:HGNC Symbol;Acc:HGNC:17072]	12	protein_coding
ENSG00000082898	7.56363	8.99273	7.56312	8.99235	7.4558	8.85588	7.5184	8.85806	7.5911	9.02563	7.63267	9.02048	7.7008	8.95513	7.64767	9.06084	ENSG00000082898	XPO1	exportin 1 [Source:HGNC Symbol;Acc:HGNC:12825]	2	protein_coding
ENSG00000082996	5.23071	5.10912	5.13451	5.13118	5.15915	5.05282	5.10788	5.11787	5.13809	5.10433	5.2429	5.19166	5.16556	5.21469	5.12051	5.08134	ENSG00000082996	RNF13	ring finger protein 13 [Source:HGNC Symbol;Acc:HGNC:10057]	3	protein_coding
ENSG00000083093	4.45149	4.95334	4.47202	5.00353	4.04852	4.73097	3.99182	4.64988	4.20652	4.79205	4.53561	5.07689	4.62103	5.11718	4.14357	4.77364	ENSG00000083093	PALB2	partner and localizer of BRCA2 [Source:HGNC Symbol;Acc:HGNC:26144]	16	protein_coding
ENSG00000083097	2.90279	4.51074	3.15378	4.4089	2.51081	4.05197	2.62989	3.956	2.33875	3.93125	2.96349	4.49879	2.882	4.43306	2.42139	4.03179	ENSG00000083097	DOP1A	DOP1 leucine zipper like protein A [Source:HGNC Symbol;Acc:HGNC:21194]	6	protein_coding
ENSG00000083099	4.73765	4.85603	4.72033	5.02723	5.13332	5.18913	4.88275	5.21938	5.11705	5.23909	4.79355	4.99324	4.69282	4.79329	5.07727	5.08722	ENSG00000083099	LYRM2	LYR motif containing 2 [Source:HGNC Symbol;Acc:HGNC:25229]	6	protein_coding
ENSG00000083123	3.34101	4.83067	3.36689	4.89771	3.82325	5.47806	3.90929	5.47343	3.42986	4.95861	2.94452	4.47919	2.88884	4.4819	3.03366	4.96376	ENSG00000083123	BCKDHB	branched chain keto acid dehydrogenase E1 subunit beta [Source:HGNC Symbol;Acc:HGNC:987]	6	protein_coding
ENSG00000083168	3.49384	4.89165	3.60179	4.84331	3.33629	4.73965	3.37341	4.83855	3.37545	4.80611	3.60384	4.87232	3.66343	4.87582	3.53416	4.96226	ENSG00000083168	KAT6A	lysine acetyltransferase 6A [Source:HGNC Symbol;Acc:HGNC:13013]	8	protein_coding
ENSG00000083223	4.65371	5.34969	4.66385	5.52211	4.80087	5.41352	4.67354	5.25476	4.877	5.42605	4.8554	5.58526	4.76173	5.47853	4.86792	5.47589	ENSG00000083223	TUT7	terminal uridylyl transferase 7 [Source:HGNC Symbol;Acc:HGNC:25817]	9	protein_coding
ENSG00000083290	-0.478561	0.204012	-1.04857	-0.042265	-0.871546	0.139853	-1.43227	0.242812	-1.53463	0.0599427	-1.09753	0.143109	-1.58361	0.312584	-1.40963	-0.0972625	ENSG00000083290	ULK2	unc-51 like autophagy activating kinase 2 [Source:HGNC Symbol;Acc:HGNC:13480]	17	protein_coding
ENSG00000083307	5.27064	5.99196	5.2696	6.00684	5.15017	5.93857	5.16667	5.89143	5.00244	5.71198	5.09917	5.81707	5.15602	5.76876	5.06608	5.809	ENSG00000083307	GRHL2	grainyhead like transcription factor 2 [Source:HGNC Symbol;Acc:HGNC:2799]	8	protein_coding
ENSG00000083312	5.8921	7.32881	5.94991	7.45594	5.83067	7.49307	5.92868	7.36565	5.91726	7.63147	6.05176	7.46461	6.08147	7.3609	5.96361	7.57634	ENSG00000083312	TNPO1	transportin 1 [Source:HGNC Symbol;Acc:HGNC:6401]	5	protein_coding
ENSG00000083444	6.83711	6.56794	6.83671	6.59082	6.30576	6.15221	6.44344	6.28074	6.2605	5.99375	6.76987	6.14999	6.551	6.13889	6.33943	6.14587	ENSG00000083444	PLOD1	procollagen-lysine,2-oxoglutarate 5-dioxygenase 1 [Source:HGNC Symbol;Acc:HGNC:9081]	1	protein_coding
ENSG00000083457	2.64044	2.17976	2.66852	2.35609	3.19859	3.46088	3.15848	3.38714	3.07285	3.20356	2.59897	2.29437	2.69434	2.35865	3.02479	3.39821	ENSG00000083457	ITGAE	integrin subunit alpha E [Source:HGNC Symbol;Acc:HGNC:6147]	17	protein_coding
ENSG00000083520	5.84094	6.8207	5.86085	6.97313	5.68781	6.99623	5.77531	6.89422	5.72807	7.02556	5.9369	7.00145	5.91172	6.89415	5.89792	6.94751	ENSG00000083520	DIS3	DIS3 homolog, exosome endoribonuclease and 3'-5' exoribonuclease [Source:HGNC Symbol;Acc:HGNC:20604]	13	protein_coding
ENSG00000083535	4.95687	4.88334	5.09425	5.10537	4.73288	4.82097	4.58291	4.84881	4.76425	4.79822	5.027	5.01523	4.92977	4.87022	4.77665	4.78048	ENSG00000083535	PIBF1	progesterone immunomodulatory binding factor 1 [Source:HGNC Symbol;Acc:HGNC:23352]	13	protein_coding
ENSG00000083544	4.58966	4.21797	4.5805	4.37079	4.77021	4.62798	4.60999	4.46761	4.56922	4.43087	4.40994	4.14249	4.17302	4.06788	4.54195	4.30814	ENSG00000083544	TDRD3	tudor domain containing 3 [Source:HGNC Symbol;Acc:HGNC:20612]	13	protein_coding
ENSG00000083635	4.61934	4.39691	4.63765	4.65773	4.38351	4.64426	4.31309	4.51565	4.70524	4.64832	4.77301	4.70374	4.62883	4.53123	4.55639	4.65204	ENSG00000083635	NUFIP1	nuclear FMR1 interacting protein 1 [Source:HGNC Symbol;Acc:HGNC:8057]	13	protein_coding
ENSG00000083642	5.02614	6.80789	4.9209	6.98498	5.02098	6.96171	5.10888	6.80873	4.98228	6.98132	4.9738	6.91901	4.87104	6.75249	4.97155	6.87932	ENSG00000083642	PDS5B	PDS5 cohesin associated factor B [Source:HGNC Symbol;Acc:HGNC:20418]	13	protein_coding
ENSG00000083720	-3.01435	-0.682979	-3.07606	-0.985681	-2.02588	-0.307632	-2.47959	0.157294	-1.53465	-0.439632	-2.4069	-1.0342	-2.12131	-0.492021	-1.17359	0.134063	ENSG00000083720	OXCT1	3-oxoacid CoA-transferase 1 [Source:HGNC Symbol;Acc:HGNC:8527]	5	protein_coding
ENSG00000083750	1.85912	1.8311	1.92046	1.58067	1.6817	1.92579	1.65244	1.79276	1.6635	1.61328	1.20396	1.34857	1.64901	1.61455	1.53729	1.6233	ENSG00000083750	RRAGB	Ras related GTP binding B [Source:HGNC Symbol;Acc:HGNC:19901]	X	protein_coding
ENSG00000083799	3.2758	3.95454	3.34632	3.99968	3.14792	3.52589	3.26637	3.53856	3.97982	4.48757	4.28689	5.1143	4.26824	5.10054	3.98648	4.59009	ENSG00000083799	CYLD	CYLD lysine 63 deubiquitinase [Source:HGNC Symbol;Acc:HGNC:2584]	16	protein_coding
ENSG00000083807	4.49679	3.19448	4.3204	3.25582	4.10172	3.00897	4.07739	3.0872	3.93663	2.89266	4.14771	3.11416	4.35917	3.10471	3.90978	2.70214	ENSG00000083807	SLC27A5	solute carrier family 27 member 5 [Source:HGNC Symbol;Acc:HGNC:10999]	19	protein_coding
ENSG00000083812	3.65557	3.82406	3.77723	3.89701	3.59839	3.81912	3.67482	3.71955	3.61429	3.74847	3.60521	3.87522	3.75151	3.67533	3.5311	3.71371	ENSG00000083812	ZNF324	zinc finger protein 324 [Source:HGNC Symbol;Acc:HGNC:14096]	19	protein_coding
ENSG00000083817	2.39165	2.36799	2.37568	2.55991	2.12058	2.44416	2.20224	2.05756	2.35071	2.31464	2.47666	2.27271	2.17005	2.13403	2.36762	2.25329	ENSG00000083817	ZNF416	zinc finger protein 416 [Source:HGNC Symbol;Acc:HGNC:20645]	19	protein_coding
ENSG00000083828	3.64901	3.68152	3.46311	3.7615	3.51688	3.8772	3.6237	3.81008	3.56128	3.80457	3.49062	3.82972	3.61468	3.72076	3.64702	3.74387	ENSG00000083828	ZNF586	zinc finger protein 586 [Source:HGNC Symbol;Acc:HGNC:25949]	19	protein_coding
ENSG00000083838	3.64477	3.14828	3.50506	3.22841	3.67844	3.41851	3.65413	3.24987	3.63601	2.91399	3.39952	2.91343	3.28672	3.07624	3.49597	2.97338	ENSG00000083838	ZNF446	zinc finger protein 446 [Source:HGNC Symbol;Acc:HGNC:21036]	19	protein_coding
ENSG00000083844	3.54046	4.06751	3.46559	4.18435	3.83458	4.15578	3.76836	3.93203	3.77428	4.15154	3.6385	4.24436	3.63107	4.02651	3.71977	4.10642	ENSG00000083844	ZNF264	zinc finger protein 264 [Source:HGNC Symbol;Acc:HGNC:13057]	19	protein_coding
ENSG00000083845	9.0319	9.04371	8.98746	9.08456	9.52779	9.31204	9.52001	9.29796	9.43582	9.4507	9.00117	9.14266	8.88683	8.98201	9.43142	9.34876	ENSG00000083845	RPS5	ribosomal protein S5 [Source:HGNC Symbol;Acc:HGNC:10426]	19	protein_coding
ENSG00000083857	7.05293	8.89111	7.1694	8.75892	7.78567	9.64766	7.92491	9.54966	7.96878	9.49685	6.86912	8.63983	7.04465	8.74877	7.9058	9.77534	ENSG00000083857	FAT1	FAT atypical cadherin 1 [Source:HGNC Symbol;Acc:HGNC:3595]	4	protein_coding
ENSG00000083896	5.61139	6.20318	5.66411	6.31796	5.56995	6.15004	5.52529	6.08767	5.4686	6.18838	5.67848	6.43315	5.56632	6.35247	5.56788	6.177	ENSG00000083896	YTHDC1	YTH N6-methyladenosine RNA binding protein C1 [Source:HGNC Symbol;Acc:HGNC:30626]	4	protein_coding
ENSG00000083937	4.3647	5.04643	4.45292	5.08702	4.3379	4.90761	4.14393	4.99308	4.64548	5.29016	4.71475	5.27687	4.58226	5.1476	4.7898	5.26396	ENSG00000083937	CHMP2B	charged multivesicular body protein 2B [Source:HGNC Symbol;Acc:HGNC:24537]	3	protein_coding
ENSG00000084070	4.99132	5.1034	4.97378	5.18886	4.93916	5.23677	4.95281	5.10865	4.77318	5.00198	4.90677	4.98269	4.83326	5.01683	4.82684	5.07719	ENSG00000084070	SMAP2	small ArfGAP2 [Source:HGNC Symbol;Acc:HGNC:25082]	1	protein_coding
ENSG00000084072	5.63711	5.31486	5.67475	5.42266	5.66086	5.39165	5.59116	5.34817	5.68624	5.42263	5.63345	5.36891	5.4726	5.31224	5.69656	5.33366	ENSG00000084072	PPIE	peptidylprolyl isomerase E [Source:HGNC Symbol;Acc:HGNC:9258]	1	protein_coding
ENSG00000084073	5.82149	6.55412	5.89835	6.75775	5.91644	6.81045	5.9719	6.64584	6.06873	6.90073	5.88272	6.80306	5.87669	6.58707	6.00895	6.76838	ENSG00000084073	ZMPSTE24	zinc metallopeptidase STE24 [Source:HGNC Symbol;Acc:HGNC:12877]	1	protein_coding
ENSG00000084090	6.50105	7.56195	6.70057	7.70072	6.67369	7.85975	6.78933	7.83323	6.67595	7.81874	6.48584	7.6251	6.55196	7.52314	6.68833	7.80022	ENSG00000084090	STARD7	StAR related lipid transfer domain containing 7 [Source:HGNC Symbol;Acc:HGNC:18063]	2	protein_coding
ENSG00000084092	5.12744	5.41288	5.10957	5.53327	5.40605	5.65289	5.28992	5.60491	5.1362	5.46089	5.16526	5.41383	4.75222	5.34019	5.07756	5.37889	ENSG00000084092	NOA1	nitric oxide associated 1 [Source:HGNC Symbol;Acc:HGNC:28473]	4	protein_coding
ENSG00000084093	5.0989	5.85789	5.02318	5.91585	4.95546	5.82148	4.84414	5.79386	4.81311	5.83489	4.98206	5.84298	5.06502	5.79953	4.90706	5.87483	ENSG00000084093	REST	RE1 silencing transcription factor [Source:HGNC Symbol;Acc:HGNC:9966]	4	protein_coding
ENSG00000084112	4.1843	5.34606	4.35729	5.41743	4.21681	5.29933	4.21587	5.32997	4.19569	5.33387	4.21122	5.30675	4.20474	5.26108	4.27414	5.46743	ENSG00000084112	SSH1	slingshot protein phosphatase 1 [Source:HGNC Symbol;Acc:HGNC:30579]	12	protein_coding
ENSG00000084207	9.9948	8.92696	9.91138	9.08481	10.1567	9.10783	10.167	9.03233	10.1625	9.10449	9.82253	8.95315	9.59301	8.87887	10.1036	9.07912	ENSG00000084207	GSTP1	glutathione S-transferase pi 1 [Source:HGNC Symbol;Acc:HGNC:4638]	11	protein_coding
ENSG00000084234	8.32819	8.81055	8.31745	8.86806	8.46853	8.85933	8.47504	8.81722	8.55755	8.86905	8.35005	8.77526	8.38146	8.71076	8.48257	8.87491	ENSG00000084234	APLP2	amyloid beta precursor like protein 2 [Source:HGNC Symbol;Acc:HGNC:598]	11	protein_coding
ENSG00000084444	-1.09677	0.0220142	-0.472683	0.268075	-1.69381	0.428364	-0.771542	-0.081713	-0.368172	0.150848	-0.701253	0.143104	-0.925679	0.439032	-0.923735	0.557093	ENSG00000084444	FAM234B	family with sequence similarity 234 member B [Source:HGNC Symbol;Acc:HGNC:29288]	12	protein_coding
ENSG00000084463	6.57589	7.15622	6.68382	7.32685	6.4539	7.10897	6.46585	7.08378	6.54939	7.14887	6.80499	7.19942	6.4966	7.08682	6.63632	7.16209	ENSG00000084463	WBP11	WW domain binding protein 11 [Source:HGNC Symbol;Acc:HGNC:16461]	12	protein_coding
ENSG00000084623	7.84961	7.51528	7.95817	7.69997	8.27685	8.01049	8.20922	7.86565	8.38119	8.11368	7.91639	7.76288	7.68368	7.62245	8.38437	8.03248	ENSG00000084623	EIF3I	eukaryotic translation initiation factor 3 subunit I [Source:HGNC Symbol;Acc:HGNC:3272]	1	protein_coding
ENSG00000084636	4.31784	5.08901	4.29026	4.94724	3.8119	4.77737	3.61493	4.84796	5.43114	5.61852	5.31717	5.68004	5.42509	5.83399	5.45192	5.68638	ENSG00000084636	COL16A1	collagen type XVI alpha 1 chain [Source:HGNC Symbol;Acc:HGNC:2193]	1	protein_coding
ENSG00000084652	5.69335	6.87486	5.57526	6.96717	5.71711	6.78848	5.62859	6.72599	5.66807	6.89499	5.71542	7.12186	5.5111	7.0329	5.62573	6.89182	ENSG00000084652	TXLNA	taxilin alpha [Source:HGNC Symbol;Acc:HGNC:30685]	1	protein_coding
ENSG00000084676	3.15303	4.38282	3.18784	4.19346	3.36975	4.41781	3.43848	4.47757	2.74334	3.86142	2.91659	3.73541	2.85966	3.87814	2.98571	4.14272	ENSG00000084676	NCOA1	nuclear receptor coactivator 1 [Source:HGNC Symbol;Acc:HGNC:7668]	2	protein_coding
ENSG00000084693	4.53167	5.24928	4.67768	5.15864	5.2734	5.7562	5.27917	5.76294	4.88893	5.33264	4.51603	4.856	4.51734	4.80257	4.98944	5.42016	ENSG00000084693	AGBL5	AGBL carboxypeptidase 5 [Source:HGNC Symbol;Acc:HGNC:26147]	2	protein_coding
ENSG00000084731	1.55088	2.22259	1.78192	1.89583	1.6817	2.09769	1.91273	2.24022	2.37651	2.73029	2.14368	2.44527	2.13638	2.56225	2.6043	2.8138	ENSG00000084731	KIF3C	kinesin family member 3C [Source:HGNC Symbol;Acc:HGNC:6321]	2	protein_coding
ENSG00000084733	7.4718	7.61573	7.49882	7.60003	7.56011	7.60546	7.53972	7.59205	7.637	7.6424	7.65573	7.74266	7.65534	7.63182	7.62065	7.64637	ENSG00000084733	RAB10	RAB10, member RAS oncogene family [Source:HGNC Symbol;Acc:HGNC:9759]	2	protein_coding
ENSG00000084734	1.34941	0.940978	1.60287	0.69931	0.920787	0.365962	0.979843	0.418492	1.64946	1.27224	2.00912	1.89472	2.293	1.91216	1.58633	1.56107	ENSG00000084734	GCKR	glucokinase regulator [Source:HGNC Symbol;Acc:HGNC:4196]	2	protein_coding
ENSG00000084754	5.98609	6.89569	6.20097	6.93767	6.5485	7.29296	6.6144	7.22839	6.25122	6.97667	5.9281	6.6955	5.89312	6.62276	6.30871	7.04069	ENSG00000084754	HADHA	hydroxyacyl-CoA dehydrogenase trifunctional multienzyme complex subunit alpha [Source:HGNC Symbol;Acc:HGNC:4801]	2	protein_coding
ENSG00000084764	4.18732	3.50332	4.22842	3.4024	4.13171	3.35565	4.2886	3.43335	4.30945	3.51937	4.20973	3.58819	4.39972	3.72107	4.39369	3.64127	ENSG00000084764	MAPRE3	microtubule associated protein RP/EB family member 3 [Source:HGNC Symbol;Acc:HGNC:6892]	2	protein_coding
ENSG00000084774	5.76532	7.13449	5.88104	7.14574	5.58811	7.25423	5.88877	7.175	5.71644	7.32375	5.62293	6.9066	5.74487	7.01355	5.75073	7.38882	ENSG00000084774	CAD	carbamoyl-phosphate synthetase 2, aspartate transcarbamylase, and dihydroorotase [Source:HGNC Symbol;Acc:HGNC:1424]	2	protein_coding
ENSG00000085063	7.32749	7.49271	7.48822	7.50769	7.6172	7.75511	7.78234	7.83809	8.54441	8.71741	8.33059	8.40277	8.40072	8.3757	8.61215	8.71543	ENSG00000085063	CD59	CD59 molecule (CD59 blood group) [Source:HGNC Symbol;Acc:HGNC:1689]	11	protein_coding
ENSG00000085117	6.45296	7.38097	6.31251	7.42847	6.84666	7.45942	6.64785	7.3772	6.85241	7.56896	6.81244	7.9455	6.90702	7.85629	6.66017	7.48698	ENSG00000085117	CD82	CD82 molecule [Source:HGNC Symbol;Acc:HGNC:6210]	11	protein_coding
ENSG00000085185	3.29915	4.09514	3.23612	4.17621	3.35866	4.45167	3.28771	4.16348	3.05698	4.12935	3.0568	3.98577	3.24755	4.0597	2.98876	4.24522	ENSG00000085185	BCORL1	BCL6 corepressor like 1 [Source:HGNC Symbol;Acc:HGNC:25657]	X	protein_coding
ENSG00000085224	5.02088	6.48434	5.05441	6.5351	5.36837	6.91202	5.49502	6.86101	5.33572	6.83027	4.73087	6.41244	5.02483	6.35046	5.29294	6.91377	ENSG00000085224	ATRX	ATRX chromatin remodeler [Source:HGNC Symbol;Acc:HGNC:886]	X	protein_coding
ENSG00000085231	5.64055	4.20982	5.59342	4.48925	5.33272	4.3642	5.19435	4.30697	5.44433	4.41303	5.55147	4.47937	5.74965	4.401	5.45166	4.30917	ENSG00000085231	AK6	adenylate kinase 6 [Source:HGNC Symbol;Acc:HGNC:49151]	5	protein_coding
ENSG00000085274	4.39268	4.65691	4.33218	4.76833	4.27084	4.67057	4.15969	4.62664	4.13553	4.71432	4.44768	4.76022	4.45159	4.76635	4.18113	4.66885	ENSG00000085274	MYNN	myoneurin [Source:HGNC Symbol;Acc:HGNC:14955]	3	protein_coding
ENSG00000085276	5.68451	6.30259	5.69948	6.33943	5.43751	6.13668	5.4317	6.04998	5.39477	6.17152	5.8263	6.56788	5.91513	6.50392	5.40769	6.1757	ENSG00000085276	MECOM	MDS1 and EVI1 complex locus [Source:HGNC Symbol;Acc:HGNC:3498]	3	protein_coding
ENSG00000085365	5.55108	5.82177	5.50863	5.76612	5.56947	5.72351	5.61881	5.7738	5.4596	5.73974	5.64673	5.90976	5.6182	5.83734	5.57499	5.82191	ENSG00000085365	SCAMP1	secretory carrier membrane protein 1 [Source:HGNC Symbol;Acc:HGNC:10563]	5	protein_coding
ENSG00000085377	5.44779	5.69444	5.53949	5.911	5.50298	5.88779	5.52305	5.72355	5.43881	5.85531	5.57609	5.78873	5.42708	5.60475	5.38361	5.82316	ENSG00000085377	PREP	prolyl endopeptidase [Source:HGNC Symbol;Acc:HGNC:9358]	6	protein_coding
ENSG00000085382	-1.41389	0.365601	-0.799224	-0.137685	-1.42549	-1.07675	-1.02893	0.283743	-1.47191	-0.439632	-0.908095	-0.613625	-0.771723	0.221675	-0.492116	0.736728	ENSG00000085382	HACE1	HECT domain and ankyrin repeat containing E3 ubiquitin protein ligase 1 [Source:HGNC Symbol;Acc:HGNC:21033]	6	protein_coding
ENSG00000085415	6.78695	6.81814	6.90723	6.96462	7.0541	7.21166	6.99863	7.10156	7.22989	7.33452	6.94939	7.01274	7.04979	6.81261	7.14179	7.19556	ENSG00000085415	SEH1L	SEH1 like nucleoporin [Source:HGNC Symbol;Acc:HGNC:30379]	18	protein_coding
ENSG00000085433	1.05242	2.45138	1.16013	2.62676	1.4916	2.7721	1.25015	2.71071	1.37864	2.7266	0.661994	2.48065	1.36329	2.5436	1.51212	2.58668	ENSG00000085433	WDR47	WD repeat domain 47 [Source:HGNC Symbol;Acc:HGNC:29141]	1	protein_coding
ENSG00000085449	5.37356	6.17342	5.31988	6.2421	5.16617	5.99585	5.24229	5.9663	5.04797	5.75958	6.00046	6.61976	5.73571	6.46017	5.04211	5.75183	ENSG00000085449	WDFY1	WD repeat and FYVE domain containing 1 [Source:HGNC Symbol;Acc:HGNC:20451]	2	protein_coding
ENSG00000085465	2.59084	1.38929	2.58763	1.61766	2.20232	1.17011	2.46214	1.38597	2.46735	1.322	2.40269	1.60521	2.84782	1.49348	2.23548	1.34727	ENSG00000085465	OVGP1	oviductal glycoprotein 1 [Source:HGNC Symbol;Acc:HGNC:8524]	1	protein_coding
ENSG00000085491	3.53003	5.97615	3.69852	6.03921	4.25076	6.44611	4.36617	6.35816	4.00566	6.44781	3.64555	5.98827	3.51835	5.76418	4.00236	6.36931	ENSG00000085491	SLC25A24	solute carrier family 25 member 24 [Source:HGNC Symbol;Acc:HGNC:20662]	1	protein_coding
ENSG00000085511	3.88949	5.22178	3.91941	5.30646	3.79022	5.25511	3.99017	5.35129	4.12007	5.35113	3.81917	5.38966	4.1458	5.37906	4.14976	5.58264	ENSG00000085511	MAP3K4	mitogen-activated protein kinase kinase kinase 4 [Source:HGNC Symbol;Acc:HGNC:6856]	6	protein_coding
ENSG00000085552	3.55815	3.83542	3.46071	3.90708	3.61144	3.99811	3.64004	4.09182	3.68688	3.80655	3.31865	3.4855	3.29191	3.5977	3.66169	4.03953	ENSG00000085552	IGSF9	immunoglobulin superfamily member 9 [Source:HGNC Symbol;Acc:HGNC:18132]	1	protein_coding
ENSG00000085644	4.42961	3.77915	4.43842	4.02055	4.35921	3.92515	4.39098	3.73582	4.49853	3.9159	4.93875	4.0785	4.76567	4.03154	4.52738	3.98428	ENSG00000085644	ZNF213	zinc finger protein 213 [Source:HGNC Symbol;Acc:HGNC:13005]	16	protein_coding
ENSG00000085719	4.56097	5.52781	4.65028	5.57902	5.05781	6.12927	5.20364	6.12686	4.91491	5.96076	4.34042	5.38974	4.29682	5.33343	5.06968	5.9878	ENSG00000085719	CPNE3	copine 3 [Source:HGNC Symbol;Acc:HGNC:2316]	8	protein_coding
ENSG00000085721	6.10897	6.39035	6.07892	6.63082	5.96308	6.52922	5.83961	6.36891	6.08059	6.56811	6.19108	6.64367	6.09201	6.44793	5.93826	6.43581	ENSG00000085721	RRN3	RRN3 homolog, RNA polymerase I transcription factor [Source:HGNC Symbol;Acc:HGNC:30346]	16	protein_coding
ENSG00000085733	8.10771	8.61777	8.03452	8.77865	8.23526	8.88062	8.12162	8.75939	8.19346	8.81627	8.07055	8.75969	8.04785	8.61158	8.15822	8.74645	ENSG00000085733	CTTN	cortactin [Source:HGNC Symbol;Acc:HGNC:3338]	11	protein_coding
ENSG00000085741	3.00503	3.51868	2.85338	3.22303	2.84091	3.33231	2.73963	3.51699	3.49545	3.69255	2.7331	3.11612	2.97504	3.45763	3.57847	3.76645	ENSG00000085741	WNT11	Wnt family member 11 [Source:HGNC Symbol;Acc:HGNC:12776]	11	protein_coding
ENSG00000085760	5.63681	5.64413	5.76387	5.83803	5.63027	5.81054	5.52304	5.75618	5.59852	5.76466	5.57659	5.75821	5.81115	5.55848	5.64225	5.80229	ENSG00000085760	MTIF2	mitochondrial translational initiation factor 2 [Source:HGNC Symbol;Acc:HGNC:7441]	2	protein_coding
ENSG00000085788	2.98803	3.7373	3.06428	3.83037	3.28326	4.22214	3.17003	4.26917	3.1197	4.02842	2.79235	3.36444	2.83641	3.41999	3.05123	4.08308	ENSG00000085788	DDHD2	DDHD domain containing 2 [Source:HGNC Symbol;Acc:HGNC:29106]	8	protein_coding
ENSG00000085831	4.03256	4.32134	4.13398	4.25708	4.54173	4.46481	4.36648	4.38185	3.83536	4.05333	3.83855	4.15112	3.72782	4.00282	3.65596	3.90195	ENSG00000085831	TTC39A	tetratricopeptide repeat domain 39A [Source:HGNC Symbol;Acc:HGNC:18657]	1	protein_coding
ENSG00000085832	4.7767	5.2943	4.94673	5.38829	5.10174	5.41307	4.96942	5.4393	4.94036	5.37511	4.99249	5.50066	4.93397	5.40812	4.94829	5.49786	ENSG00000085832	EPS15	epidermal growth factor receptor pathway substrate 15 [Source:HGNC Symbol;Acc:HGNC:3419]	1	protein_coding
ENSG00000085840	2.98806	4.96443	3.12888	5.0857	3.04368	5.07529	3.10738	4.71959	3.09898	5.18455	3.25317	5.09983	3.145	4.97917	3.05123	5.0744	ENSG00000085840	ORC1	origin recognition complex subunit 1 [Source:HGNC Symbol;Acc:HGNC:8487]	1	protein_coding
ENSG00000085871	6.45335	4.76065	6.30116	4.87345	6.43	5.03589	6.26481	4.85392	6.11421	4.67824	6.14252	4.67178	6.00881	4.57683	5.98023	4.68615	ENSG00000085871	MGST2	microsomal glutathione S-transferase 2 [Source:HGNC Symbol;Acc:HGNC:7063]	4	protein_coding
ENSG00000085872	6.52105	6.33645	6.46766	6.49296	6.25569	6.51728	6.24884	6.37159	6.3932	6.51334	6.64113	6.60528	6.50321	6.52095	6.29216	6.50339	ENSG00000085872	CHERP	calcium homeostasis endoplasmic reticulum protein [Source:HGNC Symbol;Acc:HGNC:16930]	19	protein_coding
ENSG00000085978	3.94859	4.99872	3.83544	5.12798	3.72642	4.89536	3.86026	4.82907	3.8721	5.1262	4.01717	5.29906	4.26044	5.25537	3.86254	5.09925	ENSG00000085978	ATG16L1	autophagy related 16 like 1 [Source:HGNC Symbol;Acc:HGNC:21498]	2	protein_coding
ENSG00000085982	4.45496	4.98401	4.42623	5.00143	4.61378	5.16663	4.76897	5.23272	4.64637	5.32352	4.31212	4.97651	4.54517	4.94937	4.68111	5.31905	ENSG00000085982	USP40	ubiquitin specific peptidase 40 [Source:HGNC Symbol;Acc:HGNC:20069]	2	protein_coding
ENSG00000085998	5.38553	5.34497	5.29831	5.30738	5.65589	5.73333	5.63961	5.70798	5.75793	5.92579	5.35583	5.44949	5.5265	5.36695	5.63644	5.88677	ENSG00000085998	POMGNT1	protein O-linked mannose N-acetylglucosaminyltransferase 1 (beta 1,2-) [Source:HGNC Symbol;Acc:HGNC:19139]	1	protein_coding
ENSG00000085999	4.38137	5.36468	4.31032	5.43383	4.05678	4.78292	4.05503	4.67749	4.23555	5.01788	4.59433	5.34214	4.43154	5.32441	4.31531	5.00522	ENSG00000085999	RAD54L	RAD54 like [Source:HGNC Symbol;Acc:HGNC:9826]	1	protein_coding
ENSG00000086015	6.36505	6.48269	6.30014	6.56903	6.02326	6.21424	6.08849	6.18541	6.07366	6.34037	6.18896	6.49502	6.15467	6.41246	6.14987	6.29401	ENSG00000086015	MAST2	microtubule associated serine/threonine kinase 2 [Source:HGNC Symbol;Acc:HGNC:19035]	1	protein_coding
ENSG00000086061	7.48416	8.16427	7.56147	8.2962	7.00265	7.69966	6.85207	7.65373	7.36131	8.15132	8.11934	8.68871	7.86843	8.53953	7.36769	8.11579	ENSG00000086061	DNAJA1	DnaJ heat shock protein family (Hsp40) member A1 [Source:HGNC Symbol;Acc:HGNC:5229]	9	protein_coding
ENSG00000086062	5.33888	6.40898	5.41979	6.56595	5.75738	6.65432	5.73602	6.59211	5.88358	6.79283	5.67386	6.81678	5.73286	6.68762	5.85359	6.79756	ENSG00000086062	B4GALT1	beta-1,4-galactosyltransferase 1 [Source:HGNC Symbol;Acc:HGNC:924]	9	protein_coding
ENSG00000086065	5.80289	6.4422	5.83383	6.51343	4.95398	5.43462	4.91673	5.27139	5.00727	5.66166	6.15285	6.72284	5.80809	6.68257	5.05087	5.6662	ENSG00000086065	CHMP5	charged multivesicular body protein 5 [Source:HGNC Symbol;Acc:HGNC:26942]	9	protein_coding
ENSG00000086102	4.65521	5.27154	4.63554	5.4005	4.51216	5.10971	4.58147	5.07988	4.52873	5.16891	4.81983	5.47604	4.8318	5.3163	4.55125	5.18295	ENSG00000086102	NFX1	nuclear transcription factor, X-box binding 1 [Source:HGNC Symbol;Acc:HGNC:7803]	9	protein_coding
ENSG00000086189	5.17565	4.9655	5.13471	5.06709	4.93671	4.98469	4.78624	4.95093	5.09407	5.27447	5.29021	5.19774	5.29575	5.13028	5.12603	5.13064	ENSG00000086189	DIMT1	DIM1 rRNA methyltransferase and ribosome maturation factor [Source:HGNC Symbol;Acc:HGNC:30217]	5	protein_coding
ENSG00000086200	4.58492	5.82403	4.56348	5.98091	4.65519	5.90834	4.68699	5.93797	4.71959	6.08678	4.33995	5.71348	4.55613	5.58185	4.63911	5.9807	ENSG00000086200	IPO11	importin 11 [Source:HGNC Symbol;Acc:HGNC:20628]	5	protein_coding
ENSG00000086232	8.53338	7.96044	8.54913	8.0586	8.72872	8.1501	8.71491	8.12418	8.61499	8.06779	8.58664	8.02479	8.5477	7.88425	8.62336	8.03101	ENSG00000086232	EIF2AK1	eukaryotic translation initiation factor 2 alpha kinase 1 [Source:HGNC Symbol;Acc:HGNC:24921]	7	protein_coding
ENSG00000086300	1.03399	0.915099	1.37831	0.268075	0.944733	0.208133	1.26457	0.885422	1.6774	1.31218	2.03243	1.26084	2.36121	1.6843	1.92822	1.60028	ENSG00000086300	SNX10	sorting nexin 10 [Source:HGNC Symbol;Acc:HGNC:14974]	7	protein_coding
ENSG00000086475	6.14969	6.08448	6.15257	6.34744	6.4552	6.64743	6.41179	6.52542	6.40982	6.49097	6.08547	6.00767	5.93729	5.90144	6.39584	6.40832	ENSG00000086475	SEPHS1	selenophosphate synthetase 1 [Source:HGNC Symbol;Acc:HGNC:19685]	10	protein_coding
ENSG00000086504	7.00087	6.00697	6.94298	6.15022	7.07955	6.09192	6.94579	6.01956	6.96792	6.06837	6.98141	6.06003	6.72174	5.97948	7.01227	5.97353	ENSG00000086504	MRPL28	mitochondrial ribosomal protein L28 [Source:HGNC Symbol;Acc:HGNC:14484]	16	protein_coding
ENSG00000086544	4.48326	4.40157	4.45051	4.58394	4.28838	4.29265	4.33889	4.28059	4.37064	4.4354	4.62939	4.67008	4.66385	4.64712	4.50523	4.41529	ENSG00000086544	ITPKC	inositol-trisphosphate 3-kinase C [Source:HGNC Symbol;Acc:HGNC:14897]	19	protein_coding
ENSG00000086548	5.50455	7.17049	6.34746	6.8399	5.3892	6.56479	6.1432	7.00722	5.16903	6.0396	5.17725	6.23094	6.15194	6.68049	6.04832	6.7608	ENSG00000086548	CEACAM6	CEA cell adhesion molecule 6 [Source:HGNC Symbol;Acc:HGNC:1818]	19	protein_coding
ENSG00000086589	5.43511	5.66902	5.40309	5.78128	5.42373	5.69665	5.44839	5.56188	5.34772	5.72221	5.61184	5.94958	5.63681	5.77676	5.40598	5.67449	ENSG00000086589	RBM22	RNA binding motif protein 22 [Source:HGNC Symbol;Acc:HGNC:25503]	5	protein_coding
ENSG00000086598	7.14114	8.11271	7.24715	8.16286	7.32063	8.19446	7.32303	8.20309	7.28394	8.21963	7.2648	8.11817	6.96513	7.94291	7.32007	8.16361	ENSG00000086598	TMED2	transmembrane p24 trafficking protein 2 [Source:HGNC Symbol;Acc:HGNC:16996]	12	protein_coding
ENSG00000086666	5.16972	6.12031	5.24132	6.22362	5.07621	6.12954	5.24058	6.06143	5.04931	6.13057	5.43449	6.33481	5.15843	6.19784	5.19553	6.0655	ENSG00000086666	ZFAND6	zinc finger AN1-type containing 6 [Source:HGNC Symbol;Acc:HGNC:30164]	15	protein_coding
ENSG00000086696	5.43842	4.69886	5.46257	4.71734	5.83863	5.02866	6.05199	5.11293	5.19521	4.55257	4.98622	4.44078	4.94241	4.36197	5.29917	4.67663	ENSG00000086696	HSD17B2	hydroxysteroid 17-beta dehydrogenase 2 [Source:HGNC Symbol;Acc:HGNC:5211]	16	protein_coding
ENSG00000086712	5.39124	6.35532	5.43847	6.48179	5.43169	6.63436	5.41513	6.59874	5.44777	6.69101	5.56418	6.48962	5.44013	6.40156	5.50318	6.63416	ENSG00000086712	TXLNG	taxilin gamma [Source:HGNC Symbol;Acc:HGNC:18578]	X	protein_coding
ENSG00000086730	3.303	3.32564	3.31229	3.00737	2.76979	2.60798	2.87796	2.88043	3.57434	3.05847	3.7949	3.29988	3.78791	3.35998	3.435	3.34611	ENSG00000086730	LAT2	linker for activation of T cells family member 2 [Source:HGNC Symbol;Acc:HGNC:12749]	7	protein_coding
ENSG00000086758	6.98211	8.85184	7.16078	8.84996	7.42167	9.17959	7.53415	9.05652	7.45536	9.09517	7.00774	8.72323	6.99906	8.74686	7.52535	9.26088	ENSG00000086758	HUWE1	HECT, UBA and WWE domain containing E3 ubiquitin protein ligase 1 [Source:HGNC Symbol;Acc:HGNC:30892]	X	protein_coding
ENSG00000086827	3.82267	5.40594	4.02359	5.49055	4.13561	5.57339	4.20317	5.45227	4.08529	5.54814	3.78464	5.35203	3.70995	5.31911	4.21549	5.57369	ENSG00000086827	ZW10	zw10 kinetochore protein [Source:HGNC Symbol;Acc:HGNC:13194]	11	protein_coding
ENSG00000086848	4.50852	4.45631	4.58489	4.49405	4.62771	4.5473	4.79032	4.48035	4.6787	4.51134	4.63094	4.26705	4.65369	4.24212	4.75626	4.58611	ENSG00000086848	ALG9	ALG9 alpha-1,2-mannosyltransferase [Source:HGNC Symbol;Acc:HGNC:15672]	11	protein_coding
ENSG00000087008	1.82199	2.78362	2.00157	2.62313	2.50575	2.78892	2.43689	2.79098	2.10535	2.52044	2.3756	2.61054	2.08184	2.77302	2.00237	2.73849	ENSG00000087008	ACOX3	acyl-CoA oxidase 3, pristanoyl [Source:HGNC Symbol;Acc:HGNC:121]	4	protein_coding
ENSG00000087053	5.56638	6.21773	5.74067	6.36193	6.25082	6.89953	6.2792	6.80113	6.17276	6.85505	5.57945	6.29554	5.5772	6.13191	6.24711	6.74094	ENSG00000087053	MTMR2	myotubularin related protein 2 [Source:HGNC Symbol;Acc:HGNC:7450]	11	protein_coding
ENSG00000087074	7.14521	6.81468	7.13817	6.72613	7.23992	6.74352	7.5497	6.90513	7.40219	6.92045	7.42137	6.99659	7.60744	7.44273	7.73428	7.14645	ENSG00000087074	PPP1R15A	protein phosphatase 1 regulatory subunit 15A [Source:HGNC Symbol;Acc:HGNC:14375]	19	protein_coding
ENSG00000087077	3.77211	4.29273	4.1069	4.11413	3.48242	3.71235	3.65655	4.01338	3.39871	3.62026	3.86477	3.94273	4.10378	4.1883	3.82556	3.96639	ENSG00000087077	TRIP6	thyroid hormone receptor interactor 6 [Source:HGNC Symbol;Acc:HGNC:12311]	7	protein_coding
ENSG00000087085	-0.738989	-2.22895	-1.35024	-2.15007	-2.45652	-4.05657	-2.47959	-3.17569	-3.56707	-3.71265	0.435859	-1.27521	0.0434369	-0.992919	-2.81404	-3.77283	ENSG00000087085	ACHE	acetylcholinesterase (Yt blood group) [Source:HGNC Symbol;Acc:HGNC:108]	7	protein_coding
ENSG00000087086	10.8496	10.0373	10.8803	10.304	11.5678	10.7768	11.353	10.6367	11.3024	10.53	10.5419	9.88957	10.417	9.71936	11.2092	10.3569	ENSG00000087086	FTL	ferritin light chain [Source:HGNC Symbol;Acc:HGNC:3999]	19	protein_coding
ENSG00000087087	7.3775	7.31122	7.33683	7.37788	7.42539	7.39114	7.48475	7.28414	7.44447	7.5979	7.40262	7.55174	7.308	7.52315	7.47889	7.50762	ENSG00000087087	SRRT	serrate, RNA effector molecule [Source:HGNC Symbol;Acc:HGNC:24101]	7	protein_coding
ENSG00000087088	6.62098	6.30134	6.44282	6.47085	6.72997	6.60531	6.68381	6.33895	6.65529	6.45952	6.49113	6.41142	6.13593	6.25447	6.5578	6.5011	ENSG00000087088	BAX	BCL2 associated X, apoptosis regulator [Source:HGNC Symbol;Acc:HGNC:959]	19	protein_coding
ENSG00000087095	4.50465	4.54381	4.51094	4.69692	4.36126	4.65212	4.06283	4.62689	4.2287	4.49229	4.41846	4.61783	4.21189	4.37033	4.23503	4.45467	ENSG00000087095	NLK	nemo like kinase [Source:HGNC Symbol;Acc:HGNC:29858]	17	protein_coding
ENSG00000087111	4.11319	6.21084	4.3418	6.23943	4.51729	6.20383	4.82238	6.24136	4.42732	6.12673	4.27474	6.13094	4.22429	6.10074	4.35717	6.22702	ENSG00000087111	PIGS	phosphatidylinositol glycan anchor biosynthesis class S [Source:HGNC Symbol;Acc:HGNC:14937]	17	protein_coding
ENSG00000087152	6.46688	6.85446	6.42544	6.81464	6.43711	6.71632	6.47294	6.77986	6.46513	6.81765	6.6016	6.91886	6.54735	6.86668	6.51671	6.79408	ENSG00000087152	ATXN7L3	ataxin 7 like 3 [Source:HGNC Symbol;Acc:HGNC:25416]	17	protein_coding
ENSG00000087157	4.03537	4.32376	4.22549	4.2511	3.79033	4.10609	3.84594	4.06122	3.94283	3.97618	4.26245	4.37858	4.20694	4.22825	4.01661	4.16378	ENSG00000087157	PGS1	phosphatidylglycerophosphate synthase 1 [Source:HGNC Symbol;Acc:HGNC:30029]	17	protein_coding
ENSG00000087191	7.57165	7.08712	7.62299	7.24887	7.78131	7.26292	7.73563	7.19674	8.0159	7.5127	7.79709	7.45171	7.63869	7.38106	8.01744	7.48326	ENSG00000087191	PSMC5	proteasome 26S subunit, ATPase 5 [Source:HGNC Symbol;Acc:HGNC:9552]	17	protein_coding
ENSG00000087206	4.80272	5.1034	4.82759	5.14392	4.67053	4.99055	4.76517	4.96426	4.81467	5.10149	4.82237	5.12178	4.80066	5.08127	4.90222	5.05125	ENSG00000087206	UIMC1	ubiquitin interaction motif containing 1 [Source:HGNC Symbol;Acc:HGNC:30298]	5	protein_coding
ENSG00000087250	0.360547	-2.11792	-0.237345	-1.5162	0.685257	-0.432079	0.242877	-1.32154	-1.47191	-4.56065	-1.5042	-2.66425	-2.12131	-2.81395	-1.94731	-3.48332	ENSG00000087250	MT3	metallothionein 3 [Source:HGNC Symbol;Acc:HGNC:7408]	16	protein_coding
ENSG00000087253	5.12578	5.7458	4.91706	5.87095	5.46089	6.45802	5.38118	6.29704	5.99527	6.72676	5.16767	5.9101	5.05258	5.70566	5.97145	6.65889	ENSG00000087253	LPCAT2	lysophosphatidylcholine acyltransferase 2 [Source:HGNC Symbol;Acc:HGNC:26032]	16	protein_coding
ENSG00000087263	5.20412	5.47139	5.22143	5.60848	5.11581	5.49821	4.96981	5.44183	5.22746	5.64185	5.30557	5.70152	5.33977	5.47656	5.15652	5.5629	ENSG00000087263	OGFOD1	2-oxoglutarate and iron dependent oxygenase domain containing 1 [Source:HGNC Symbol;Acc:HGNC:25585]	16	protein_coding
ENSG00000087266	5.84889	6.34379	5.73407	6.36359	5.81456	6.36117	5.70404	6.30859	5.93108	6.37112	5.7222	6.2127	5.85654	6.21045	5.92792	6.3477	ENSG00000087266	SH3BP2	SH3 domain binding protein 2 [Source:HGNC Symbol;Acc:HGNC:10825]	4	protein_coding
ENSG00000087269	5.97429	6.79389	5.93823	7.01013	6.00043	6.99494	5.96475	6.81446	5.97969	7.03744	6.05983	7.00991	6.12697	6.83672	6.00112	6.88568	ENSG00000087269	NOP14	NOP14 nucleolar protein [Source:HGNC Symbol;Acc:HGNC:16821]	4	protein_coding
ENSG00000087274	6.02132	7.10098	6.00383	7.17271	6.38063	7.37336	6.37569	7.35126	6.09875	7.1324	5.92343	6.95806	5.92538	6.91816	6.13998	7.17902	ENSG00000087274	ADD1	adducin 1 [Source:HGNC Symbol;Acc:HGNC:243]	4	protein_coding
ENSG00000087299	2.28767	3.91396	2.2994	4.13174	2.37996	4.01855	2.39537	3.8973	2.32255	4.10859	2.02593	3.84354	2.00282	3.75515	2.19504	3.90953	ENSG00000087299	L2HGDH	L-2-hydroxyglutarate dehydrogenase [Source:HGNC Symbol;Acc:HGNC:20499]	14	protein_coding
ENSG00000087301	1.00588	2.54294	0.845548	2.69066	1.29138	2.88594	1.63033	2.6842	1.18782	2.33901	0.48739	1.78578	0.589832	1.80664	1.46044	2.31699	ENSG00000087301	TXNDC16	thioredoxin domain containing 16 [Source:HGNC Symbol;Acc:HGNC:19965]	14	protein_coding
ENSG00000087302	7.26972	5.90013	7.25632	6.11332	7.44716	6.25743	7.32723	6.13107	7.46929	6.18637	7.1227	5.98389	7.17517	5.81808	7.42878	6.12283	ENSG00000087302	RTRAF	RNA transcription, translation and transport factor [Source:HGNC Symbol;Acc:HGNC:23169]	14	protein_coding
ENSG00000087338	4.85092	5.46732	4.79857	5.54053	5.25865	5.79362	5.00637	5.74249	4.73548	5.53396	4.31332	5.22101	4.54614	4.99383	4.76562	5.60052	ENSG00000087338	GMCL1	germ cell-less 1, spermatogenesis associated [Source:HGNC Symbol;Acc:HGNC:23843]	2	protein_coding
ENSG00000087365	8.12958	8.43636	8.18031	8.53849	7.99042	8.37919	8.02364	8.2931	8.08156	8.411	8.27623	8.54995	8.14605	8.46576	8.10504	8.41106	ENSG00000087365	SF3B2	splicing factor 3b subunit 2 [Source:HGNC Symbol;Acc:HGNC:10769]	11	protein_coding
ENSG00000087448	4.1168	4.75153	4.16528	4.83862	3.9514	4.88431	4.13021	4.83339	4.10471	4.8885	4.20612	4.70374	4.18129	4.76449	4.12571	4.98983	ENSG00000087448	KLHL42	kelch like family member 42 [Source:HGNC Symbol;Acc:HGNC:29252]	12	protein_coding
ENSG00000087460	11.3355	9.58241	11.3237	9.72052	11.6171	9.84213	11.5192	9.79285	11.5351	9.68453	11.2626	9.58753	11.3446	9.41268	11.4585	9.68291	ENSG00000087460	GNAS	GNAS complex locus [Source:HGNC Symbol;Acc:HGNC:4392]	20	protein_coding
ENSG00000087470	6.0177	6.40991	6.14263	6.48893	6.08011	6.49633	6.01321	6.46255	6.23368	6.6042	6.10353	6.56984	6.1145	6.48755	6.27968	6.55647	ENSG00000087470	DNM1L	dynamin 1 like [Source:HGNC Symbol;Acc:HGNC:2973]	12	protein_coding
ENSG00000087494	-0.77105	-0.895524	-1.04858	-1.17516	-1.14719	-0.851455	-2.13855	-0.726382	0.473344	0.768477	0.307942	0.678141	0.424342	0.713789	0.217434	0.80544	ENSG00000087494	PTHLH	parathyroid hormone like hormone [Source:HGNC Symbol;Acc:HGNC:9607]	12	protein_coding
ENSG00000087495	-2.1175	-1.82841	-1.22192	-1.5162	-1.48823	-2.47161	-1.86292	-1.26142	0.0715301	-0.196075	-0.590613	-0.948044	-0.334037	-0.380989	0.196525	0.217119	ENSG00000087495	PHACTR3	phosphatase and actin regulator 3 [Source:HGNC Symbol;Acc:HGNC:15833]	20	protein_coding
ENSG00000087502	6.0669	6.12131	6.20465	6.27239	6.063	6.22566	6.06486	6.14359	6.16631	6.33615	6.14242	6.29863	6.0614	6.10943	6.21723	6.24786	ENSG00000087502	ERGIC2	ERGIC and golgi 2 [Source:HGNC Symbol;Acc:HGNC:30208]	12	protein_coding
ENSG00000087586	6.61174	6.99707	6.60674	7.26171	6.60471	7.08685	6.52015	7.16217	6.62055	7.33392	6.68338	6.61105	6.62175	6.43091	6.57986	7.32467	ENSG00000087586	AURKA	aurora kinase A [Source:HGNC Symbol;Acc:HGNC:11393]	20	protein_coding
ENSG00000087842	3.71539	3.79519	3.79998	3.91156	3.75886	3.75579	3.61493	3.59453	3.6696	3.77296	3.76215	3.8969	3.66849	3.68749	3.68064	3.62615	ENSG00000087842	PIR	pirin [Source:HGNC Symbol;Acc:HGNC:30048]	X	protein_coding
ENSG00000087884	3.4557	1.78592	3.58854	2.09219	3.93203	2.40468	3.84349	2.43752	3.54426	1.76488	3.37214	1.66795	3.33915	1.20397	3.38266	1.82867	ENSG00000087884	AAMDC	adipogenesis associated Mth938 domain containing [Source:HGNC Symbol;Acc:HGNC:30205]	11	protein_coding
ENSG00000087903	3.10085	3.12014	3.20507	3.07002	3.05747	3.15397	3.17386	3.11114	3.32996	3.4269	3.56439	3.71079	3.46074	3.55645	3.20833	3.38704	ENSG00000087903	RFX2	regulatory factor X2 [Source:HGNC Symbol;Acc:HGNC:9983]	19	protein_coding
ENSG00000087995	4.32689	4.8283	4.22283	4.90586	4.31122	4.91397	4.12724	4.80991	4.43588	5.01001	4.35548	4.93368	4.3189	4.74414	4.37694	4.93843	ENSG00000087995	METTL2A	methyltransferase 2A, tRNA N3-cytidine [Source:HGNC Symbol;Acc:HGNC:25755]	17	protein_coding
ENSG00000088002	7.30737	6.03085	7.23648	6.15416	7.41951	6.27392	7.31748	6.13765	7.86756	6.59705	7.64073	6.32885	7.68376	6.1612	7.75449	6.37194	ENSG00000088002	SULT2B1	sulfotransferase family 2B member 1 [Source:HGNC Symbol;Acc:HGNC:11459]	19	protein_coding
ENSG00000088035	3.14231	3.62205	3.20221	3.74767	3.32027	3.73712	3.13904	3.6698	3.73588	3.83938	3.48844	3.88228	3.39515	3.84617	3.58934	3.7792	ENSG00000088035	ALG6	ALG6 alpha-1,3-glucosyltransferase [Source:HGNC Symbol;Acc:HGNC:23157]	1	protein_coding
ENSG00000088038	6.8143	6.61499	6.78369	6.74199	6.68212	6.69831	6.727	6.64054	6.78794	6.66756	6.80057	6.69662	6.7264	6.6265	6.89835	6.70644	ENSG00000088038	CNOT3	CCR4-NOT transcription complex subunit 3 [Source:HGNC Symbol;Acc:HGNC:7879]	19	protein_coding
ENSG00000088179	3.93995	5.21764	4.12361	5.27069	3.8536	5.0895	3.93206	5.06235	3.75568	4.96566	3.78807	4.90669	3.88522	5.00239	3.91147	5.02699	ENSG00000088179	PTPN4	protein tyrosine phosphatase non-receptor type 4 [Source:HGNC Symbol;Acc:HGNC:9656]	2	protein_coding
ENSG00000088205	6.52006	7.26267	6.52432	7.44464	6.52114	7.47833	6.42067	7.36965	6.62399	7.59651	6.6252	7.38281	6.51637	7.17445	6.6824	7.43344	ENSG00000088205	DDX18	DEAD-box helicase 18 [Source:HGNC Symbol;Acc:HGNC:2741]	2	protein_coding
ENSG00000088247	8.49939	8.08634	8.55291	8.26163	8.65141	8.40891	8.57248	8.3199	8.6621	8.38022	8.54701	8.14376	8.53826	8.05575	8.64897	8.30098	ENSG00000088247	KHSRP	KH-type splicing regulatory protein [Source:HGNC Symbol;Acc:HGNC:6316]	19	protein_coding
ENSG00000088256	5.51474	6.31192	5.4853	6.37237	5.81414	6.57602	5.75595	6.55651	5.56759	6.4998	5.55863	6.32808	5.40646	6.32371	5.56313	6.45991	ENSG00000088256	GNA11	G protein subunit alpha 11 [Source:HGNC Symbol;Acc:HGNC:4379]	19	protein_coding
ENSG00000088280	1.28849	1.3512	1.1835	1.06341	1.57834	1.37713	1.37507	1.65915	0.441104	0.150848	0.831088	0.914975	0.672689	0.498329	0.833203	0.388164	ENSG00000088280	ASAP3	ArfGAP with SH3 domain, ankyrin repeat and PH domain 3 [Source:HGNC Symbol;Acc:HGNC:14987]	1	protein_coding
ENSG00000088298	4.51684	4.6649	4.66799	4.72285	4.55081	4.8059	4.63381	4.83425	4.64371	4.89919	4.65403	4.94589	4.45344	4.89892	4.80456	4.85774	ENSG00000088298	EDEM2	ER degradation enhancing alpha-mannosidase like protein 2 [Source:HGNC Symbol;Acc:HGNC:15877]	20	protein_coding
ENSG00000088305	2.00824	2.41028	1.86374	2.09786	2.02274	2.14637	2.24652	2.25058	1.76466	1.8351	1.54932	1.3655	1.70257	1.46404	1.97194	1.98503	ENSG00000088305	DNMT3B	DNA methyltransferase 3 beta [Source:HGNC Symbol;Acc:HGNC:2979]	20	protein_coding
ENSG00000088325	7.49162	8.24374	7.58619	8.29648	7.66541	8.35479	7.63632	8.41472	7.76278	8.57772	7.72221	7.83327	7.4789	7.74912	7.75654	8.62529	ENSG00000088325	TPX2	TPX2 microtubule nucleation factor [Source:HGNC Symbol;Acc:HGNC:1249]	20	protein_coding
ENSG00000088356	4.81356	4.86487	4.85422	5.0691	4.96573	4.97164	4.92356	4.75641	4.92515	5.00959	5.06424	4.97788	4.71036	4.76348	4.84878	4.77706	ENSG00000088356	PDRG1	p53 and DNA damage regulated 1 [Source:HGNC Symbol;Acc:HGNC:16119]	20	protein_coding
ENSG00000088367	6.83595	6.72583	7.04318	6.62097	6.80548	6.51065	6.85058	6.72808	6.48018	6.31572	7.018	6.50675	7.09638	6.58479	6.76038	6.46039	ENSG00000088367	EPB41L1	erythrocyte membrane protein band 4.1 like 1 [Source:HGNC Symbol;Acc:HGNC:3378]	20	protein_coding
ENSG00000088387	4.4252	5.95791	4.52899	5.92619	4.72512	6.11627	4.80149	6.19684	4.49461	6.01659	4.54476	6.09334	4.57958	6.12602	4.67734	6.19248	ENSG00000088387	DOCK9	dedicator of cytokinesis 9 [Source:HGNC Symbol;Acc:HGNC:14132]	13	protein_coding
ENSG00000088448	6.41288	5.83088	6.3568	5.66725	6.20495	5.78944	6.19307	5.72634	6.22217	5.80677	6.22925	5.84411	6.47151	5.87418	6.24458	5.74703	ENSG00000088448	ANKRD10	ankyrin repeat domain 10 [Source:HGNC Symbol;Acc:HGNC:20265]	13	protein_coding
ENSG00000088451	3.24206	3.85427	3.33854	3.9856	3.05747	3.8722	2.79094	3.7794	3.08854	3.94	3.18458	3.9926	3.06533	3.77402	3.10832	3.81464	ENSG00000088451	TGDS	TDP-glucose 4,6-dehydratase [Source:HGNC Symbol;Acc:HGNC:20324]	13	protein_coding
ENSG00000088682	6.05195	5.66514	5.97232	5.7821	5.88816	5.51728	5.71969	5.52181	5.79061	5.64172	6.07989	5.69097	6.07408	5.59966	5.79394	5.62544	ENSG00000088682	COQ9	coenzyme Q9 [Source:HGNC Symbol;Acc:HGNC:25302]	16	protein_coding
ENSG00000088726	0.136938	-0.942066	0.118314	-0.94196	-0.537136	-1.73464	-0.32039	-1.92193	0.694597	-0.860207	1.42268	-0.398357	1.62146	-0.3458	0.614193	-0.713934	ENSG00000088726	TMEM40	transmembrane protein 40 [Source:HGNC Symbol;Acc:HGNC:25620]	3	protein_coding
ENSG00000088727	3.17566	3.45438	3.36333	3.66214	3.31664	3.68618	3.38687	3.66337	3.16962	3.7426	3.39478	3.72647	3.09456	3.68128	3.1874	3.57151	ENSG00000088727	KIF9	kinesin family member 9 [Source:HGNC Symbol;Acc:HGNC:16666]	3	protein_coding
ENSG00000088766	6.50994	5.69705	6.55766	5.84809	6.63865	6.11599	6.56409	6.04961	6.4272	5.96067	6.23124	5.69878	6.32567	5.66968	6.36803	5.89138	ENSG00000088766	CRLS1	cardiolipin synthase 1 [Source:HGNC Symbol;Acc:HGNC:16148]	20	protein_coding
ENSG00000088808	4.28092	4.26891	4.25967	4.17029	4.31345	4.29944	4.0663	4.3225	3.80793	4.03912	3.8932	3.97776	4.04913	3.98372	3.96829	4.02426	ENSG00000088808	PPP1R13B	protein phosphatase 1 regulatory subunit 13B [Source:HGNC Symbol;Acc:HGNC:14950]	14	protein_coding
ENSG00000088812	3.19512	4.55713	3.26104	4.46616	3.50071	4.87581	3.81931	4.99076	3.6748	4.88105	2.88492	4.33629	3.2498	4.43588	3.75044	5.02339	ENSG00000088812	ATRN	attractin [Source:HGNC Symbol;Acc:HGNC:885]	20	protein_coding
ENSG00000088826	4.54316	4.76699	4.59582	4.92675	4.57019	4.71785	4.70826	4.68754	4.73214	5.10077	4.86841	5.07239	4.73547	5.06667	4.90464	5.02267	ENSG00000088826	SMOX	spermine oxidase [Source:HGNC Symbol;Acc:HGNC:15862]	20	protein_coding
ENSG00000088832	8.48067	8.06787	8.53624	8.17178	8.7995	8.29245	8.7659	8.29867	8.79565	8.34396	8.62998	8.20311	8.3353	8.14641	8.86874	8.34027	ENSG00000088832	FKBP1A	FKBP prolyl isomerase 1A [Source:HGNC Symbol;Acc:HGNC:3711]	20	protein_coding
ENSG00000088833	5.78164	6.32057	5.93581	6.39243	5.86325	6.06741	5.8712	6.04776	6.09228	6.38348	6.11478	6.48441	5.84541	6.4558	6.11687	6.42343	ENSG00000088833	NSFL1C	NSFL1 cofactor [Source:HGNC Symbol;Acc:HGNC:15912]	20	protein_coding
ENSG00000088836	1.68691	2.54294	2.27062	2.12381	1.88101	1.8369	1.93093	1.82084	2.69972	2.76668	2.98093	3.22768	3.39108	3.3916	3.09426	2.99241	ENSG00000088836	SLC4A11	solute carrier family 4 member 11 [Source:HGNC Symbol;Acc:HGNC:16438]	20	protein_coding
ENSG00000088876	2.22848	2.4186	2.23415	2.67626	1.99664	2.61494	2.03892	2.37513	1.87382	2.61226	2.19624	2.41904	2.00171	2.5525	1.88818	2.40895	ENSG00000088876	ZNF343	zinc finger protein 343 [Source:HGNC Symbol;Acc:HGNC:16017]	20	protein_coding
ENSG00000088888	5.83955	6.31828	5.89004	6.33514	6.38174	7.06005	6.27711	6.97939	6.12879	6.78246	5.40753	6.04649	5.66515	5.91808	6.12153	6.77311	ENSG00000088888	MAVS	mitochondrial antiviral signaling protein [Source:HGNC Symbol;Acc:HGNC:29233]	20	protein_coding
ENSG00000088899	3.11187	3.34757	3.14682	2.98205	3.12714	3.12113	3.31915	3.43789	2.7565	2.7229	3.01352	2.70996	2.84485	2.95335	2.62792	2.96263	ENSG00000088899	LZTS3	leucine zipper tumor suppressor family member 3 [Source:HGNC Symbol;Acc:HGNC:30139]	20	protein_coding
ENSG00000088930	4.58801	7.07154	4.99093	7.17968	5.13823	7.26888	5.25404	7.20778	5.06301	7.3711	4.87568	7.22218	5.04778	7.11237	5.1838	7.34204	ENSG00000088930	XRN2	5'-3' exoribonuclease 2 [Source:HGNC Symbol;Acc:HGNC:12836]	20	protein_coding
ENSG00000088970	3.24206	3.21068	3.16454	3.3195	4.12517	3.959	4.07807	3.86281	3.3903	3.02281	2.14902	2.53402	1.99864	2.47145	3.37345	3.19808	ENSG00000088970	KIZ	kizuna centrosomal protein [Source:HGNC Symbol;Acc:HGNC:15865]	20	protein_coding
ENSG00000088986	8.20182	7.0495	8.08153	7.32587	8.22888	7.32479	8.14874	7.23395	8.33417	7.43335	8.37578	7.24942	8.03429	6.97384	8.27844	7.31427	ENSG00000088986	DYNLL1	dynein light chain LC8-type 1 [Source:HGNC Symbol;Acc:HGNC:15476]	12	protein_coding
ENSG00000088992	6.96852	6.14348	6.95979	6.2486	7.05635	6.30086	7.06125	6.35854	7.25231	6.63276	7.24999	6.33293	7.10743	6.27581	7.2227	6.55921	ENSG00000088992	TESC	tescalcin [Source:HGNC Symbol;Acc:HGNC:26065]	12	protein_coding
ENSG00000089006	6.69985	6.62866	6.79869	6.66692	6.91825	6.88227	6.93165	6.84315	6.9757	6.9395	6.7465	6.73734	6.83973	6.66111	7.04823	6.90048	ENSG00000089006	SNX5	sorting nexin 5 [Source:HGNC Symbol;Acc:HGNC:14969]	20	protein_coding
ENSG00000089009	10.0335	8.95263	10.0487	9.21906	10.9266	9.73125	10.7852	9.62218	10.7645	9.71316	10.0415	9.32012	9.98666	9.13493	10.7649	9.62233	ENSG00000089009	RPL6	ribosomal protein L6 [Source:HGNC Symbol;Acc:HGNC:10362]	12	protein_coding
ENSG00000089022	5.39188	5.94291	5.33702	6.10086	5.18985	5.98209	5.21959	5.9566	5.16959	5.92193	5.31345	5.92824	5.26834	5.85729	5.10245	5.86374	ENSG00000089022	MAPKAPK5	MAPK activated protein kinase 5 [Source:HGNC Symbol;Acc:HGNC:6889]	12	protein_coding
ENSG00000089048	5.20004	5.23409	5.32908	5.39523	4.97011	5.44836	4.78407	5.27139	5.10053	5.51216	5.22277	5.43453	5.35155	5.2169	5.10306	5.34583	ENSG00000089048	ESF1	ESF1 nucleolar pre-rRNA processing protein homolog [Source:HGNC Symbol;Acc:HGNC:15898]	20	protein_coding
ENSG00000089050	3.3429	3.87287	3.28588	3.88449	3.63555	4.21904	3.62057	4.33637	3.81194	4.37893	3.33286	3.92998	3.4934	4.1913	3.75939	4.51514	ENSG00000089050	RBBP9	RB binding protein 9, serine hydrolase [Source:HGNC Symbol;Acc:HGNC:9892]	20	protein_coding
ENSG00000089053	6.12322	6.85501	6.16986	6.91519	6.09824	6.97371	6.10713	6.9	6.14611	7.03452	6.16797	6.83056	6.02336	6.67536	6.14953	6.93807	ENSG00000089053	ANAPC5	anaphase promoting complex subunit 5 [Source:HGNC Symbol;Acc:HGNC:15713]	12	protein_coding
ENSG00000089057	3.11626	3.71685	3.26926	3.51649	2.68348	3.8892	3.24105	4.12176	2.85155	3.87481	2.72238	3.40593	3.04473	3.48983	3.25458	4.0438	ENSG00000089057	SLC23A2	solute carrier family 23 member 2 [Source:HGNC Symbol;Acc:HGNC:10973]	20	protein_coding
ENSG00000089060	2.08189	2.64487	2.22068	2.23274	1.63095	1.80968	1.83752	2.11539	2.83303	2.95505	3.32338	3.60788	3.52719	3.77202	2.8213	3.30873	ENSG00000089060	SLC8B1	solute carrier family 8 member B1 [Source:HGNC Symbol;Acc:HGNC:26175]	12	protein_coding
ENSG00000089063	7.69962	6.58496	7.66066	6.75381	8.05433	6.90978	7.75826	6.8665	7.89492	6.81711	7.6385	6.75571	7.68589	6.58394	7.82944	6.8344	ENSG00000089063	TMEM230	transmembrane protein 230 [Source:HGNC Symbol;Acc:HGNC:15876]	20	protein_coding
ENSG00000089091	-0.0470033	0.594802	0.67492	0.0687663	0.314541	0.191422	0.433699	0.34304	0.652978	0.0832092	-0.162278	0.0074119	0.0436264	0.79486	-0.0811519	0.11253	ENSG00000089091	DZANK1	double zinc ribbon and ankyrin repeat domains 1 [Source:HGNC Symbol;Acc:HGNC:15858]	20	protein_coding
ENSG00000089094	4.38955	4.90718	4.48221	4.97241	4.21557	4.86769	4.32301	4.90542	4.30866	5.02702	4.55412	5.06143	4.69903	5.16232	4.35124	5.00255	ENSG00000089094	KDM2B	lysine demethylase 2B [Source:HGNC Symbol;Acc:HGNC:13610]	12	protein_coding
ENSG00000089123	3.01649	3.61805	2.79904	3.89357	2.76979	3.79379	2.92867	3.89783	2.87889	3.89632	2.87205	3.89981	3.09817	3.77801	2.98266	3.88776	ENSG00000089123	TASP1	taspase 1 [Source:HGNC Symbol;Acc:HGNC:15859]	20	protein_coding
ENSG00000089127	9.00947	9.49677	9.01545	9.47824	4.60723	5.25556	4.79405	5.69111	6.15915	7.15592	9.65252	9.91889	9.469	9.88769	6.30597	7.55167	ENSG00000089127	OAS1	2'-5'-oligoadenylate synthetase 1 [Source:HGNC Symbol;Acc:HGNC:8086]	12	protein_coding
ENSG00000089154	6.66676	8.28166	6.71497	8.38625	6.66682	8.40409	6.79669	8.26106	6.73992	8.56583	6.60055	8.40724	6.74138	8.40792	6.7316	8.55395	ENSG00000089154	GCN1	GCN1 activator of EIF2AK4 [Source:HGNC Symbol;Acc:HGNC:4199]	12	protein_coding
ENSG00000089157	9.67037	9.69959	9.67595	9.82986	10.8746	10.6691	10.851	10.5856	10.6265	10.6009	9.49402	9.74212	9.3041	9.64864	10.6224	10.513	ENSG00000089157	RPLP0	ribosomal protein lateral stalk subunit P0 [Source:HGNC Symbol;Acc:HGNC:10371]	12	protein_coding
ENSG00000089159	6.90575	7.03424	6.87545	7.1006	7.18221	7.41367	7.08296	7.35972	7.17756	7.42366	7.02338	7.13166	7.03837	7.08482	7.25936	7.39589	ENSG00000089159	PXN	paxillin [Source:HGNC Symbol;Acc:HGNC:9718]	12	protein_coding
ENSG00000089177	3.38166	4.0937	3.33594	4.07875	3.21098	4.05717	3.35667	4.109	3.05432	3.9993	3.15035	4.10897	3.29409	4.06625	3.30916	4.10914	ENSG00000089177	KIF16B	kinesin family member 16B [Source:HGNC Symbol;Acc:HGNC:15869]	20	protein_coding
ENSG00000089195	5.04583	5.39076	5.0927	5.51134	5.13854	5.60422	5.18005	5.56344	5.27127	5.76466	5.23161	5.77216	5.27571	5.6165	5.28801	5.7444	ENSG00000089195	TRMT6	tRNA methyltransferase 6 non-catalytic subunit [Source:HGNC Symbol;Acc:HGNC:20900]	20	protein_coding
ENSG00000089220	7.67185	7.08747	7.61655	7.23995	8.09277	7.5273	7.93411	7.45121	7.66911	7.19065	7.23437	6.86667	7.05996	6.80382	7.58602	7.12477	ENSG00000089220	PEBP1	phosphatidylethanolamine binding protein 1 [Source:HGNC Symbol;Acc:HGNC:8630]	12	protein_coding
ENSG00000089234	4.84584	4.66684	4.86627	4.8181	4.54103	4.62408	4.58578	4.59808	4.73463	4.62373	5.07972	4.85145	5.06053	4.73397	4.61074	4.58647	ENSG00000089234	BRAP	BRCA1 associated protein [Source:HGNC Symbol;Acc:HGNC:1099]	12	protein_coding
ENSG00000089248	7.30841	6.62455	7.30247	6.84314	7.33126	6.77412	7.38579	6.67058	7.19269	6.45716	7.12496	6.52032	6.97671	6.51383	7.13693	6.41216	ENSG00000089248	ERP29	endoplasmic reticulum protein 29 [Source:HGNC Symbol;Acc:HGNC:13799]	12	protein_coding
ENSG00000089280	7.65168	7.55628	7.56939	7.77254	7.40599	7.75208	7.47004	7.47261	7.66126	7.95568	7.75664	8.16747	7.57145	8.03473	7.50117	7.79571	ENSG00000089280	FUS	FUS RNA binding protein [Source:HGNC Symbol;Acc:HGNC:4010]	16	protein_coding
ENSG00000089289	5.51705	5.15752	5.58352	5.21565	6.0892	5.4841	5.91072	5.55563	5.79667	5.33992	5.5435	5.19462	5.39896	5.13052	5.81552	5.31964	ENSG00000089289	IGBP1	immunoglobulin binding protein 1 [Source:HGNC Symbol;Acc:HGNC:5461]	X	protein_coding
ENSG00000089327	6.9711	5.68059	7.25166	5.53909	6.56307	5.13408	6.95184	5.50406	6.85184	5.32352	7.35573	5.73602	7.52261	6.00517	7.1994	5.72103	ENSG00000089327	FXYD5	FXYD domain containing ion transport regulator 5 [Source:HGNC Symbol;Acc:HGNC:4029]	19	protein_coding
ENSG00000089335	2.52988	2.44731	2.50143	2.4935	2.74678	2.346	2.36245	2.39505	2.16445	2.44624	2.56346	2.61551	2.89955	2.42308	2.23854	2.25303	ENSG00000089335	ZNF302	zinc finger protein 302 [Source:HGNC Symbol;Acc:HGNC:13848]	19	protein_coding
ENSG00000089351	3.54844	2.96482	3.72035	2.47375	3.36088	2.35282	3.79467	2.83295	3.65737	2.17542	3.74108	2.36339	4.10005	2.74064	3.82556	2.81046	ENSG00000089351	GRAMD1A	GRAM domain containing 1A [Source:HGNC Symbol;Acc:HGNC:29305]	19	protein_coding
ENSG00000089356	6.45116	5.51009	6.74153	5.00353	5.96225	4.34194	6.46624	4.93243	5.31363	3.90288	6.74913	5.39902	7.0406	5.61092	5.8996	4.47352	ENSG00000089356	FXYD3	FXYD domain containing ion transport regulator 3 [Source:HGNC Symbol;Acc:HGNC:4027]	19	protein_coding
ENSG00000089472	4.32639	4.89662	4.01547	5.60597	4.77689	5.76272	4.51966	5.18423	4.10985	5.51964	3.75866	5.58209	3.4972	4.81492	3.6053	4.92877	ENSG00000089472	HEPH	hephaestin [Source:HGNC Symbol;Acc:HGNC:4866]	X	protein_coding
ENSG00000089486	-0.0869123	0.792532	0.118314	0.997575	-0.211895	1.67739	-0.0826988	1.37654	-0.0607177	1.6527	-0.188996	0.12334	-0.666113	-0.181681	0.0642774	1.1394	ENSG00000089486	CDIP1	cell death inducing p53 target 1 [Source:HGNC Symbol;Acc:HGNC:13234]	16	protein_coding
ENSG00000089505	-1.24875	0.9664	-1.15517	1.19652	-1.18769	1.04614	-0.94843	0.947417	-0.487343	1.322	-0.0556149	1.38203	-0.324557	1.19014	-0.378411	1.34721	ENSG00000089505	CMTM1	CKLF like MARVEL transmembrane domain containing 1 [Source:HGNC Symbol;Acc:HGNC:19172]	16	protein_coding
ENSG00000089597	8.60484	9.46727	8.64066	9.55051	9.01668	9.61732	8.96994	9.54302	9.02604	9.44471	8.45718	9.25832	8.39111	9.21177	8.83993	9.50254	ENSG00000089597	GANAB	glucosidase II alpha subunit [Source:HGNC Symbol;Acc:HGNC:4138]	11	protein_coding
ENSG00000089639	3.80918	4.15717	3.87365	4.26982	3.95582	4.27385	3.79467	4.11893	3.90645	4.20422	4.07867	4.3931	3.95723	4.36993	3.78061	4.11727	ENSG00000089639	GMIP	GEM interacting protein [Source:HGNC Symbol;Acc:HGNC:24852]	19	protein_coding
ENSG00000089682	4.97873	4.74145	4.90606	4.68935	4.97609	4.97471	4.92697	4.92275	5.08822	4.82608	4.68287	4.56594	5.14941	4.41166	5.08415	4.92259	ENSG00000089682	RBM41	RNA binding motif protein 41 [Source:HGNC Symbol;Acc:HGNC:25617]	X	protein_coding
ENSG00000089685	5.96861	6.58291	6.02823	6.68184	6.16346	6.77974	6.21305	6.92972	6.20277	6.90175	5.9357	6.09334	5.82838	6.07945	6.20947	6.92617	ENSG00000089685	BIRC5	baculoviral IAP repeat containing 5 [Source:HGNC Symbol;Acc:HGNC:593]	17	protein_coding
ENSG00000089692	0.629733	-1.5874	0.0179117	-0.668199	-0.537136	-2.36851	0.183376	-1.66668	-1.35408	-2.12769	1.80086	0.832175	1.67604	0.0993395	-0.879139	-1.81347	ENSG00000089692	LAG3	lymphocyte activating 3 [Source:HGNC Symbol;Acc:HGNC:6476]	12	protein_coding
ENSG00000089693	8.35316	7.60603	8.29943	7.70818	8.1777	7.61649	8.19478	7.54508	8.24266	7.55602	8.38359	7.62988	8.18685	7.63044	8.29313	7.53304	ENSG00000089693	MLF2	myeloid leukemia factor 2 [Source:HGNC Symbol;Acc:HGNC:7126]	12	protein_coding
ENSG00000089723	1.16092	1.66863	1.28096	1.71199	1.39997	1.88398	1.63836	1.62766	1.50578	2.38875	1.5888	1.78771	1.14197	1.88278	1.43777	2.25864	ENSG00000089723	OTUB2	OTU deubiquitinase, ubiquitin aldehyde binding 2 [Source:HGNC Symbol;Acc:HGNC:20351]	14	protein_coding
ENSG00000089737	6.02532	6.79757	6.20463	6.9556	5.81451	6.63762	5.87019	6.55628	5.97557	6.86646	6.32885	6.9774	6.21802	6.91477	6.08897	6.79548	ENSG00000089737	DDX24	DEAD-box helicase 24 [Source:HGNC Symbol;Acc:HGNC:13266]	14	protein_coding
ENSG00000089775	3.06408	2.86657	3.04688	2.88385	3.05753	2.82662	2.81297	2.78031	3.44277	3.4267	3.23944	3.11234	3.23745	2.8864	3.29094	3.16402	ENSG00000089775	ZBTB25	zinc finger and BTB domain containing 25 [Source:HGNC Symbol;Acc:HGNC:13112]	14	protein_coding
ENSG00000089818	4.72942	4.78853	4.76793	4.99793	4.49915	4.85066	4.62259	4.77441	4.77237	4.98586	4.96786	5.17301	4.95135	5.08369	4.721	4.91094	ENSG00000089818	NECAP1	NECAP endocytosis associated 1 [Source:HGNC Symbol;Acc:HGNC:24539]	12	protein_coding
ENSG00000089820	-0.0810227	-0.113691	-0.113	-0.9899	0.555075	-0.14126	1.04399	0.174655	0.408727	-0.258609	-0.263378	-0.573778	-0.117429	-0.91723	0.213785	-0.399984	ENSG00000089820	ARHGAP4	Rho GTPase activating protein 4 [Source:HGNC Symbol;Acc:HGNC:674]	X	protein_coding
ENSG00000089847	0.0478371	-1.31821	-0.367113	-1.17516	-0.109715	-1.44514	0.45901	-0.81004	-0.617111	-1.39072	-0.821938	-1.07929	-0.666113	-0.838196	-0.526467	-1.4509	ENSG00000089847	ANKRD24	ankyrin repeat domain 24 [Source:HGNC Symbol;Acc:HGNC:29424]	19	protein_coding
ENSG00000089876	5.25383	5.519	5.30539	5.55173	5.28991	5.5358	5.31441	5.52585	5.52014	5.79824	5.36892	5.73698	5.55189	5.61899	5.60556	5.8329	ENSG00000089876	DHX32	DEAH-box helicase 32 (putative) [Source:HGNC Symbol;Acc:HGNC:16717]	10	protein_coding
ENSG00000089902	3.75954	4.97465	3.76168	5.0671	3.8536	5.4099	4.12231	5.34092	3.80718	5.37511	3.82859	5.06075	3.72459	4.98868	4.08362	5.38396	ENSG00000089902	RCOR1	REST corepressor 1 [Source:HGNC Symbol;Acc:HGNC:17441]	14	protein_coding
ENSG00000089916	3.14231	4.29022	3.05797	4.3368	3.30185	4.6342	3.53089	4.59605	3.5836	4.85002	3.17937	4.52228	3.4972	4.48067	3.41062	4.77792	ENSG00000089916	GPATCH2L	G-patch domain containing 2 like [Source:HGNC Symbol;Acc:HGNC:20210]	14	protein_coding
ENSG00000090006	5.26769	4.41433	5.06388	4.24521	5.25743	4.41691	5.158	4.47647	4.88678	4.23572	4.98055	4.1632	5.21423	4.24278	4.95219	4.39877	ENSG00000090006	LTBP4	latent transforming growth factor beta binding protein 4 [Source:HGNC Symbol;Acc:HGNC:6717]	19	protein_coding
ENSG00000090013	6.08707	4.96048	6.10633	5.08239	5.95858	4.82369	6.02371	4.91625	5.64438	4.42861	5.81206	4.73663	5.6999	4.69437	5.64515	4.50588	ENSG00000090013	BLVRB	biliverdin reductase B [Source:HGNC Symbol;Acc:HGNC:1063]	19	protein_coding
ENSG00000090020	5.05385	5.29806	5.05124	5.29259	4.69984	5.10302	4.9517	5.14797	4.71454	4.96095	5.07832	5.29796	5.02093	5.35964	4.91747	5.10676	ENSG00000090020	SLC9A1	solute carrier family 9 member A1 [Source:HGNC Symbol;Acc:HGNC:11071]	1	protein_coding
ENSG00000090054	5.63108	6.59569	5.60098	6.70781	5.62934	6.70526	5.77118	6.68336	5.72985	6.69544	5.70413	6.68311	5.51532	6.5302	5.69446	6.62746	ENSG00000090054	SPTLC1	serine palmitoyltransferase long chain base subunit 1 [Source:HGNC Symbol;Acc:HGNC:11277]	9	protein_coding
ENSG00000090060	6.86052	7.5813	6.90748	7.66818	6.98291	7.8251	6.85774	7.79181	7.02377	7.88079	6.90805	7.59499	6.85218	7.46628	7.02136	7.85121	ENSG00000090060	PAPOLA	poly(A) polymerase alpha [Source:HGNC Symbol;Acc:HGNC:14981]	14	protein_coding
ENSG00000090061	6.57781	6.14134	6.6484	6.31271	6.41044	6.15528	6.34375	6.11371	6.48696	6.09027	6.73575	6.31244	6.52974	6.23074	6.47523	6.10922	ENSG00000090061	CCNK	cyclin K [Source:HGNC Symbol;Acc:HGNC:1596]	14	protein_coding
ENSG00000090097	4.37573	3.59989	4.29429	3.65284	4.11466	3.71675	4.24742	3.74684	4.34255	3.54892	4.47627	3.65338	4.56519	3.68324	4.36704	3.86057	ENSG00000090097	PCBP4	poly(rC) binding protein 4 [Source:HGNC Symbol;Acc:HGNC:8652]	3	protein_coding
ENSG00000090238	4.89068	2.80492	4.74354	2.38641	4.76526	2.61118	4.90986	2.76354	4.81875	2.60278	5.19592	2.95781	5.32351	2.97787	4.7392	2.58779	ENSG00000090238	YPEL3	yippee like 3 [Source:HGNC Symbol;Acc:HGNC:18327]	16	protein_coding
ENSG00000090263	5.57561	4.76518	5.55973	4.89319	5.85817	5.01653	5.54875	4.93324	5.78307	5.10859	5.57163	5.02058	5.44525	4.81783	5.75022	4.91795	ENSG00000090263	MRPS33	mitochondrial ribosomal protein S33 [Source:HGNC Symbol;Acc:HGNC:16634]	7	protein_coding
ENSG00000090266	6.57601	5.76719	6.51539	5.85699	6.7919	5.9837	6.68014	5.89799	6.73666	5.94785	6.51093	5.8523	6.2155	5.76585	6.61178	5.81417	ENSG00000090266	NDUFB2	NADH:ubiquinone oxidoreductase subunit B2 [Source:HGNC Symbol;Acc:HGNC:7697]	7	protein_coding
ENSG00000090273	8.04961	7.67219	8.13645	7.84002	8.10031	7.84113	7.99461	7.70602	8.07658	7.93418	8.16803	8.01986	7.96209	7.93786	8.05901	7.80652	ENSG00000090273	NUDC	nuclear distribution C, dynein complex regulator [Source:HGNC Symbol;Acc:HGNC:8045]	1	protein_coding
ENSG00000090316	6.21482	6.47163	6.24708	6.55384	6.32612	6.75123	6.2963	6.63871	6.45416	6.79965	6.30301	6.50651	6.22528	6.52486	6.39613	6.68695	ENSG00000090316	MAEA	macrophage erythroblast attacher, E3 ubiquitin ligase [Source:HGNC Symbol;Acc:HGNC:13731]	4	protein_coding
ENSG00000090339	3.36564	4.16712	3.37951	4.37332	2.32485	2.37391	2.03512	2.70695	5.26498	5.56905	6.25004	6.68653	6.20058	6.71568	5.22436	5.75323	ENSG00000090339	ICAM1	intercellular adhesion molecule 1 [Source:HGNC Symbol;Acc:HGNC:5344]	19	protein_coding
ENSG00000090372	7.84316	7.52199	7.82016	7.57697	7.63664	7.2764	7.55575	7.2775	7.67853	7.4797	8.08378	7.7163	8.12543	7.67395	7.70275	7.44962	ENSG00000090372	STRN4	striatin 4 [Source:HGNC Symbol;Acc:HGNC:15721]	19	protein_coding
ENSG00000090382	9.37897	10.4245	9.46706	10.4826	9.82012	10.5371	9.9237	10.5169	9.90743	10.716	9.82983	10.8279	9.39274	10.6394	9.86628	10.6513	ENSG00000090382	LYZ	lysozyme [Source:HGNC Symbol;Acc:HGNC:6740]	12	protein_coding
ENSG00000090402	-3.15932	-1.91861	-5.19154	0.507651	-2.73215	0.289205	-4.06455	-0.609342	-3.85658	-0.816486	-4.12311	0.505674	-4.26815	-0.571092	-6.90151	-1.89836	ENSG00000090402	SI	sucrase-isomaltase [Source:HGNC Symbol;Acc:HGNC:10856]	3	protein_coding
ENSG00000090432	3.30492	4.50061	3.34373	4.64703	3.47216	4.54706	3.51891	4.45535	3.50975	4.47223	3.50937	4.56319	3.6031	4.56976	3.32129	4.5506	ENSG00000090432	MUL1	mitochondrial E3 ubiquitin protein ligase 1 [Source:HGNC Symbol;Acc:HGNC:25762]	1	protein_coding
ENSG00000090447	5.4478	4.67746	5.43752	4.78108	5.316	4.86395	5.32335	4.78343	5.35318	4.92438	5.60022	4.84468	5.38626	4.7554	5.24411	4.86581	ENSG00000090447	TFAP4	transcription factor AP-4 [Source:HGNC Symbol;Acc:HGNC:11745]	16	protein_coding
ENSG00000090470	4.29383	4.84872	4.3665	4.89546	4.02905	4.74684	4.10036	4.81343	4.09827	4.76357	4.41771	4.84468	4.14427	4.75134	4.17069	4.69342	ENSG00000090470	PDCD7	programmed cell death 7 [Source:HGNC Symbol;Acc:HGNC:8767]	15	protein_coding
ENSG00000090487	7.38138	7.18121	7.43744	7.3378	7.47546	7.34993	7.45263	7.28382	7.62461	7.43935	7.48217	7.31808	7.32784	7.20648	7.62187	7.43358	ENSG00000090487	SPG21	SPG21 abhydrolase domain containing, maspardin [Source:HGNC Symbol;Acc:HGNC:20373]	15	protein_coding
ENSG00000090520	7.45585	6.76835	7.58367	6.90588	7.22097	6.56472	7.2584	6.56373	7.45726	6.73919	7.66153	6.94833	7.87877	6.97058	7.58125	6.78999	ENSG00000090520	DNAJB11	DnaJ heat shock protein family (Hsp40) member B11 [Source:HGNC Symbol;Acc:HGNC:14889]	3	protein_coding
ENSG00000090530	2.64051	2.83628	2.79171	2.47778	3.0901	2.96459	3.28444	3.39417	2.38931	2.44617	1.89297	2.25406	2.34038	2.2932	2.37244	2.64033	ENSG00000090530	P3H2	prolyl 3-hydroxylase 2 [Source:HGNC Symbol;Acc:HGNC:19317]	3	protein_coding
ENSG00000090534	-0.0668746	-0.332246	0.383367	0.17186	-0.713293	-0.959708	0.0229114	-0.993486	-0.397145	-1.21015	0.48739	0.0741821	-0.205139	-0.54095	-0.711682	-0.834228	ENSG00000090534	THPO	thrombopoietin [Source:HGNC Symbol;Acc:HGNC:11795]	3	protein_coding
ENSG00000090539	2.66161	2.38673	2.28149	2.39496	2.0887	1.67135	1.73764	1.74958	1.39556	1.04224	1.84103	1.94606	1.88739	2.03712	0.987251	0.945991	ENSG00000090539	CHRD	chordin [Source:HGNC Symbol;Acc:HGNC:1949]	3	protein_coding
ENSG00000090554	3.97916	2.46385	3.8511	2.46577	2.01145	0.0770768	1.68489	0.365314	2.87295	1.37794	4.60126	2.91685	4.52836	3.05553	2.71327	1.5617	ENSG00000090554	FLT3LG	fms related receptor tyrosine kinase 3 ligand [Source:HGNC Symbol;Acc:HGNC:3766]	19	protein_coding
ENSG00000090565	3.32095	3.38812	3.26379	3.27851	3.50071	3.51075	3.49769	3.67942	3.38607	3.40629	3.00175	3.04541	3.14487	3.04569	3.41704	3.50536	ENSG00000090565	RAB11FIP3	RAB11 family interacting protein 3 [Source:HGNC Symbol;Acc:HGNC:17224]	16	protein_coding
ENSG00000090581	6.05006	4.39848	5.93623	4.44801	5.96821	4.52968	5.95259	4.52873	6.09484	4.59739	6.14407	4.63345	6.32598	4.58514	5.97991	4.53894	ENSG00000090581	GNPTG	N-acetylglucosamine-1-phosphate transferase subunit gamma [Source:HGNC Symbol;Acc:HGNC:23026]	16	protein_coding
ENSG00000090612	4.63321	3.93696	4.66594	3.96851	4.33339	3.76575	4.13807	3.74684	4.35576	3.78023	4.59359	3.98987	4.81778	3.80761	4.24385	3.61854	ENSG00000090612	ZNF268	zinc finger protein 268 [Source:HGNC Symbol;Acc:HGNC:13061]	12	protein_coding
ENSG00000090615	5.72614	6.26594	5.53507	6.37449	5.79214	6.75254	5.79238	6.61565	5.79814	6.54598	5.2368	6.08735	5.38438	6.00862	5.77728	6.55652	ENSG00000090615	GOLGA3	golgin A3 [Source:HGNC Symbol;Acc:HGNC:4426]	12	protein_coding
ENSG00000090621	7.61822	7.41106	7.59344	7.59555	7.82934	7.84368	7.83412	7.75078	7.94061	7.90424	7.59744	7.61739	7.59034	7.48518	7.91633	7.83106	ENSG00000090621	PABPC4	poly(A) binding protein cytoplasmic 4 [Source:HGNC Symbol;Acc:HGNC:8557]	1	protein_coding
ENSG00000090674	2.89915	2.47371	3.01954	2.68718	2.8607	2.72041	2.76073	2.72935	2.86072	2.70426	2.96889	2.91066	3.03433	2.88464	3.03071	2.6993	ENSG00000090674	MCOLN1	mucolipin TRP cation channel 1 [Source:HGNC Symbol;Acc:HGNC:13356]	19	protein_coding
ENSG00000090686	5.47282	6.1068	5.44961	6.19851	5.35	6.29056	5.49731	6.25138	5.44289	6.23491	5.42351	6.15851	5.48028	6.02042	5.34672	6.24073	ENSG00000090686	USP48	ubiquitin specific peptidase 48 [Source:HGNC Symbol;Acc:HGNC:18533]	1	protein_coding
ENSG00000090776	8.4936	8.16924	8.38072	8.28431	8.19184	8.14824	8.20662	8.04436	8.46062	8.32432	8.69139	8.44063	8.69482	8.39319	8.57849	8.25473	ENSG00000090776	EFNB1	ephrin B1 [Source:HGNC Symbol;Acc:HGNC:3226]	X	protein_coding
ENSG00000090857	4.99728	5.47075	4.98176	5.56992	4.79297	5.60317	4.85657	5.5236	4.84491	5.5095	4.74194	5.33378	4.91504	5.30227	4.87464	5.56379	ENSG00000090857	PDPR	pyruvate dehydrogenase phosphatase regulatory subunit [Source:HGNC Symbol;Acc:HGNC:30264]	16	protein_coding
ENSG00000090861	6.9392	7.3752	6.93506	7.5692	6.56243	7.09254	6.62321	6.98117	6.63527	7.08456	7.05819	7.30517	6.76322	7.20407	6.70378	7.10036	ENSG00000090861	AARS1	alanyl-tRNA synthetase 1 [Source:HGNC Symbol;Acc:HGNC:20]	16	protein_coding
ENSG00000090863	7.03789	7.9337	7.14699	7.96129	7.31419	7.97299	7.37122	7.9375	7.12507	7.71099	6.58807	7.58023	6.54736	7.51794	7.05169	7.77733	ENSG00000090863	GLG1	golgi glycoprotein 1 [Source:HGNC Symbol;Acc:HGNC:4316]	16	protein_coding
ENSG00000090889	5.15115	6.40637	5.14198	6.40518	5.07486	6.43516	5.17623	6.47963	5.34718	6.63963	5.03496	5.98867	4.95826	5.86247	5.33779	6.62627	ENSG00000090889	KIF4A	kinesin family member 4A [Source:HGNC Symbol;Acc:HGNC:13339]	X	protein_coding
ENSG00000090905	5.3157	6.0369	5.29397	6.15701	5.07825	5.71986	5.0796	5.63982	5.19418	5.89489	5.37132	6.29732	5.57443	6.14044	5.14528	5.83758	ENSG00000090905	TNRC6A	trinucleotide repeat containing adaptor 6A [Source:HGNC Symbol;Acc:HGNC:11969]	16	protein_coding
ENSG00000090924	4.88282	5.02693	4.8014	4.95087	5.03852	5.03682	5.10087	5.08568	4.92882	4.99586	4.82779	5.08777	4.8791	4.98609	4.92067	5.05478	ENSG00000090924	PLEKHG2	pleckstrin homology and RhoGEF domain containing G2 [Source:HGNC Symbol;Acc:HGNC:29515]	19	protein_coding
ENSG00000090971	4.63395	3.92729	4.57719	3.88449	4.02344	3.55568	4.10638	3.65233	4.19085	3.49138	4.92168	4.04999	5.06756	4.08571	4.22197	3.64315	ENSG00000090971	NAT14	N-acetyltransferase 14 (putative) [Source:HGNC Symbol;Acc:HGNC:28918]	19	protein_coding
ENSG00000090975	1.21674	2.00678	1.35792	1.8343	0.781472	1.33956	1.0144	1.49456	1.21667	1.46172	1.53306	1.82301	1.89316	2.01048	1.37926	1.67563	ENSG00000090975	PITPNM2	phosphatidylinositol transfer protein membrane associated 2 [Source:HGNC Symbol;Acc:HGNC:21044]	12	protein_coding
ENSG00000090989	4.40891	5.23124	4.45065	5.191	4.29984	5.12091	4.33847	5.10559	4.46105	5.06372	4.52378	5.25304	4.53435	5.16509	4.17432	5.16471	ENSG00000090989	EXOC1	exocyst complex component 1 [Source:HGNC Symbol;Acc:HGNC:30380]	4	protein_coding
ENSG00000091009	5.5365	6.07387	5.59266	6.15396	5.39279	6.00224	5.30487	6.02449	5.5419	6.08258	5.70252	6.17056	5.73924	6.05834	5.47476	6.09309	ENSG00000091009	RBM27	RNA binding motif protein 27 [Source:HGNC Symbol;Acc:HGNC:29243]	5	protein_coding
ENSG00000091039	4.17686	5.89228	4.31162	5.95539	4.44146	6.2839	4.60291	6.24912	4.47285	6.18973	4.25751	5.76301	4.13456	5.70149	4.53573	6.12418	ENSG00000091039	OSBPL8	oxysterol binding protein like 8 [Source:HGNC Symbol;Acc:HGNC:16396]	12	protein_coding
ENSG00000091073	4.93912	4.59295	4.69667	4.63857	4.66075	4.37286	4.58904	4.3959	4.80443	4.65037	5.09263	4.95119	5.07743	4.87536	4.80696	4.58994	ENSG00000091073	DTX2	deltex E3 ubiquitin ligase 2 [Source:HGNC Symbol;Acc:HGNC:15973]	7	protein_coding
ENSG00000091127	5.54492	6.13265	5.59718	6.33888	5.10838	6.1999	5.15894	6.11734	5.34228	6.30648	5.5526	6.29864	5.6099	6.13656	5.25742	6.21064	ENSG00000091127	PUS7	pseudouridine synthase 7 [Source:HGNC Symbol;Acc:HGNC:26033]	7	protein_coding
ENSG00000091129	-0.191501	0.778248	-0.66798	0.740144	-3.07319	-0.0869435	-1.43228	-0.161883	-1.47191	0.568636	0.12482	0.832175	-0.30732	0.901212	-0.879139	0.791957	ENSG00000091129	NRCAM	neuronal cell adhesion molecule [Source:HGNC Symbol;Acc:HGNC:7994]	7	protein_coding
ENSG00000091136	5.95738	6.35944	5.97974	6.55276	5.90929	6.29214	5.82863	6.05213	5.82075	6.30845	6.11405	6.67559	6.16507	6.6236	5.80424	6.2317	ENSG00000091136	LAMB1	laminin subunit beta 1 [Source:HGNC Symbol;Acc:HGNC:6486]	7	protein_coding
ENSG00000091140	5.05842	6.60432	5.34018	6.72767	5.48012	6.88521	5.49195	6.80038	5.5441	7.06223	5.47015	6.89189	5.44143	6.7972	5.56584	7.01553	ENSG00000091140	DLD	dihydrolipoamide dehydrogenase [Source:HGNC Symbol;Acc:HGNC:2898]	7	protein_coding
ENSG00000091157	2.06837	3.66647	2.00813	3.53964	2.58788	3.79601	2.51137	3.71127	2.32885	3.67989	2.26183	3.34673	2.18894	3.51919	2.31038	3.76384	ENSG00000091157	WDR7	WD repeat domain 7 [Source:HGNC Symbol;Acc:HGNC:13490]	18	protein_coding
ENSG00000091164	6.23287	5.75728	6.26704	5.84618	6.40888	5.86266	6.28749	5.77434	6.49939	5.96429	6.31554	5.98431	6.19902	5.85683	6.53819	5.91395	ENSG00000091164	TXNL1	thioredoxin like 1 [Source:HGNC Symbol;Acc:HGNC:12436]	18	protein_coding
ENSG00000091262	2.2339	1.18973	2.21813	1.2751	1.72953	0.603892	1.60204	0.937358	0.386585	-0.901831	1.76435	0.994449	1.72703	0.815289	0.20432	-0.782432	ENSG00000091262	ABCC6	ATP binding cassette subfamily C member 6 [Source:HGNC Symbol;Acc:HGNC:57]	16	protein_coding
ENSG00000091317	5.62352	5.60464	5.75433	5.68074	6.25591	6.41163	6.26588	6.38853	6.39456	6.59175	5.53955	5.78669	5.62969	5.7325	6.43683	6.5494	ENSG00000091317	CMTM6	CKLF like MARVEL transmembrane domain containing 6 [Source:HGNC Symbol;Acc:HGNC:19177]	3	protein_coding
ENSG00000091409	6.45829	8.381	6.68535	8.41752	6.71981	8.62713	6.96596	8.65893	6.94439	8.81114	6.72518	8.70708	6.92157	8.61681	6.90816	8.84272	ENSG00000091409	ITGA6	integrin subunit alpha 6 [Source:HGNC Symbol;Acc:HGNC:6142]	2	protein_coding
ENSG00000091436	5.47086	6.50937	5.52748	6.63472	5.90936	7.19008	5.82659	7.128	6.02745	7.23455	5.21258	6.21205	5.26385	6.01738	5.97487	7.13645	ENSG00000091436	MAP3K20	mitogen-activated protein kinase kinase kinase 20 [Source:HGNC Symbol;Acc:HGNC:17797]	2	protein_coding
ENSG00000091483	6.53057	6.22276	6.66735	6.30299	6.7747	6.47319	6.7685	6.39752	6.74983	6.33129	6.28795	6.05114	6.27004	5.94694	6.7548	6.32886	ENSG00000091483	FH	fumarate hydratase [Source:HGNC Symbol;Acc:HGNC:3700]	1	protein_coding
ENSG00000091490	5.66629	7.34765	5.85899	7.45796	6.14356	7.46541	6.16547	7.47516	5.83284	7.38487	5.80995	7.37969	5.54723	7.24251	5.92881	7.37431	ENSG00000091490	SEL1L3	SEL1L family member 3 [Source:HGNC Symbol;Acc:HGNC:29108]	4	protein_coding
ENSG00000091527	7.04561	7.70197	7.2014	7.92089	7.22655	8.03659	7.29025	8.02346	7.50981	8.29496	7.32198	8.02421	7.48417	7.95352	7.62028	8.3305	ENSG00000091527	CDV3	CDV3 homolog [Source:HGNC Symbol;Acc:HGNC:26928]	3	protein_coding
ENSG00000091542	6.14748	6.55603	6.26533	6.81596	6.18491	6.73317	6.16739	6.72796	6.12942	6.78508	6.20634	6.58624	6.0634	6.53097	6.24038	6.76026	ENSG00000091542	ALKBH5	alkB homolog 5, RNA demethylase [Source:HGNC Symbol;Acc:HGNC:25996]	17	protein_coding
ENSG00000091583	3.68764	3.56703	3.83544	3.3484	4.54005	4.19504	4.49998	4.29317	4.27442	3.96056	3.75516	3.31303	3.73266	3.24927	4.31099	4.00342	ENSG00000091583	APOH	apolipoprotein H [Source:HGNC Symbol;Acc:HGNC:616]	17	protein_coding
ENSG00000091622	1.49003	2.60353	1.71593	2.54701	2.49615	3.5444	2.66945	3.64117	2.59497	3.46066	1.57234	2.30713	1.84276	2.52594	2.58565	3.67244	ENSG00000091622	PITPNM3	PITPNM family member 3 [Source:HGNC Symbol;Acc:HGNC:21043]	17	protein_coding
ENSG00000091640	4.77524	3.72856	4.76023	3.74767	4.71906	3.66908	4.76771	3.76321	4.88601	3.88147	5.11222	3.98441	5.0752	3.98393	4.88843	4.02519	ENSG00000091640	SPAG7	sperm associated antigen 7 [Source:HGNC Symbol;Acc:HGNC:11216]	17	protein_coding
ENSG00000091651	4.92268	4.78052	4.89329	4.97265	4.36273	4.37372	4.31609	4.24222	4.53877	4.63403	5.16366	5.05924	5.08838	4.88316	4.70517	4.58925	ENSG00000091651	ORC6	origin recognition complex subunit 6 [Source:HGNC Symbol;Acc:HGNC:17151]	16	protein_coding
ENSG00000091732	4.51186	4.0631	4.59799	4.16375	4.24573	3.97379	4.29212	3.89948	4.43651	4.1391	4.72551	4.19551	4.60089	4.0841	4.42997	4.11862	ENSG00000091732	ZC3HC1	zinc finger C3HC-type containing 1 [Source:HGNC Symbol;Acc:HGNC:29913]	7	protein_coding
ENSG00000091844	1.6571	1.81719	1.45712	1.97779	1.798	2.31847	1.41442	2.08677	1.71847	2.42804	1.15169	1.87121	0.985192	1.69279	1.16996	1.97313	ENSG00000091844	RGS17	regulator of G protein signaling 17 [Source:HGNC Symbol;Acc:HGNC:14088]	6	protein_coding
ENSG00000091947	5.15596	4.96601	5.06231	5.06977	5.14566	5.01221	5.14539	5.00537	5.13683	4.87106	5.13731	5.03916	4.90499	5.09894	5.02368	4.83245	ENSG00000091947	TMEM101	transmembrane protein 101 [Source:HGNC Symbol;Acc:HGNC:28653]	17	protein_coding
ENSG00000091972	4.11094	3.45025	3.76802	3.76096	4.46855	3.94531	4.07807	3.53856	2.31557	1.24155	2.07797	1.52463	1.83439	1.14335	1.75313	1.04024	ENSG00000091972	CD200	CD200 molecule [Source:HGNC Symbol;Acc:HGNC:7203]	3	protein_coding
ENSG00000091986	-1.96134	-0.942066	-1.04858	-0.532316	-0.75126	0.0557677	-1.5285	0.179154	-2.27161	-0.905294	-1.20252	-0.82775	-1.71794	-1.67645	-1.17359	-0.499809	ENSG00000091986	CCDC80	coiled-coil domain containing 80 [Source:HGNC Symbol;Acc:HGNC:30649]	3	protein_coding
ENSG00000092010	8.31555	7.69723	8.2238	7.8242	7.46836	6.88129	7.32766	6.97024	8.07789	7.45999	8.57755	8.10058	8.31005	7.97976	7.93034	7.41143	ENSG00000092010	PSME1	proteasome activator subunit 1 [Source:HGNC Symbol;Acc:HGNC:9568]	14	protein_coding
ENSG00000092020	2.76584	4.35467	3.03525	4.37632	3.16269	4.589	3.17255	4.6152	3.23442	4.60538	2.98392	4.50729	2.99462	4.34689	3.15011	4.63254	ENSG00000092020	PPP2R3C	protein phosphatase 2 regulatory subunit B''gamma [Source:HGNC Symbol;Acc:HGNC:17485]	14	protein_coding
ENSG00000092036	2.73004	3.78808	2.67213	3.89343	3.2401	4.14909	3.32631	3.98549	2.94952	4.02085	2.74565	3.67495	2.44101	3.44744	2.97373	3.86057	ENSG00000092036	HAUS4	HAUS augmin like complex subunit 4 [Source:HGNC Symbol;Acc:HGNC:20163]	14	protein_coding
ENSG00000092094	4.66798	3.80051	4.54711	3.86463	4.65339	3.97991	4.50455	3.89454	4.7487	4.11107	4.45702	3.85707	4.40783	3.77402	4.7109	4.04758	ENSG00000092094	OSGEP	O-sialoglycoprotein endopeptidase [Source:HGNC Symbol;Acc:HGNC:18028]	14	protein_coding
ENSG00000092098	5.10107	5.08764	4.9593	5.12102	4.42117	4.47119	4.36264	4.47443	4.65272	4.69785	5.18091	5.15024	5.16069	5.27669	4.63203	4.87371	ENSG00000092098	RNF31	ring finger protein 31 [Source:HGNC Symbol;Acc:HGNC:16031]	14	protein_coding
ENSG00000092108	5.56881	5.25745	5.60206	5.45624	5.6321	5.43805	5.52678	5.40551	5.65849	5.43569	5.53444	5.41231	5.47837	5.15145	5.66623	5.36416	ENSG00000092108	SCFD1	sec1 family domain containing 1 [Source:HGNC Symbol;Acc:HGNC:20726]	14	protein_coding
ENSG00000092140	3.43533	4.43383	3.28824	4.43852	3.32712	4.4384	3.46995	4.36048	3.5462	4.62472	3.57038	4.14494	3.42135	3.90213	3.56915	4.51103	ENSG00000092140	G2E3	G2/M-phase specific E3 ubiquitin protein ligase [Source:HGNC Symbol;Acc:HGNC:20338]	14	protein_coding
ENSG00000092148	5.59203	6.7358	5.57196	6.90166	5.91569	7.25465	5.97298	7.15135	5.8184	7.14973	5.26275	6.66485	5.37742	6.51362	5.78371	7.11289	ENSG00000092148	HECTD1	HECT domain E3 ubiquitin protein ligase 1 [Source:HGNC Symbol;Acc:HGNC:20157]	14	protein_coding
ENSG00000092199	9.53684	9.032	9.58638	9.19034	9.53243	9.21497	9.47356	9.15676	9.57876	9.11516	9.44368	8.93639	9.29789	8.87852	9.58478	9.04089	ENSG00000092199	HNRNPC	heterogeneous nuclear ribonucleoprotein C [Source:HGNC Symbol;Acc:HGNC:5035]	14	protein_coding
ENSG00000092201	6.54976	7.5568	6.67303	7.66884	6.69929	7.6212	6.65535	7.55033	6.71317	7.77569	6.66701	7.70046	6.8139	7.57672	6.68052	7.7033	ENSG00000092201	SUPT16H	SPT16 homolog, facilitates chromatin remodeling subunit [Source:HGNC Symbol;Acc:HGNC:11465]	14	protein_coding
ENSG00000092203	4.96989	5.49061	5.03045	5.57106	4.97345	5.52864	4.9895	5.43046	4.99507	5.4915	4.96498	5.4765	4.90225	5.4314	5.01042	5.47493	ENSG00000092203	TOX4	TOX high mobility group box family member 4 [Source:HGNC Symbol;Acc:HGNC:20161]	14	protein_coding
ENSG00000092208	2.04558	2.88041	2.13938	2.92712	1.9117	2.71161	1.56189	2.6533	1.88339	2.92961	2.23696	2.95326	2.08689	2.87721	1.86998	2.89172	ENSG00000092208	GEMIN2	gem nuclear organelle associated protein 2 [Source:HGNC Symbol;Acc:HGNC:10884]	14	protein_coding
ENSG00000092295	0.187845	-1.31821	-0.0900037	-1.07731	-0.676299	-1.73464	0.483885	-1.44986	-0.487343	-1.39072	0.585237	-0.23639	0.907489	-0.492021	0.217434	-0.752928	ENSG00000092295	TGM1	transglutaminase 1 [Source:HGNC Symbol;Acc:HGNC:11777]	14	protein_coding
ENSG00000092330	3.20043	4.56194	3.29207	4.52563	3.42789	4.49491	3.54216	4.31765	3.20428	4.44703	3.61238	4.7577	3.51727	4.73392	3.29899	4.4007	ENSG00000092330	TINF2	TERF1 interacting nuclear factor 2 [Source:HGNC Symbol;Acc:HGNC:11824]	14	protein_coding
ENSG00000092439	4.92627	6.34984	4.97783	6.39988	4.78396	6.42378	4.90858	6.42294	5.03353	6.57237	5.08765	6.60064	5.04757	6.565	5.15207	6.60763	ENSG00000092439	TRPM7	transient receptor potential cation channel subfamily M member 7 [Source:HGNC Symbol;Acc:HGNC:17994]	15	protein_coding
ENSG00000092445	3.51807	3.38812	3.39083	3.66172	3.65203	3.82004	3.47633	3.73144	3.62729	3.92399	3.36991	3.60075	3.25206	3.32492	3.73425	3.80232	ENSG00000092445	TYRO3	TYRO3 protein tyrosine kinase [Source:HGNC Symbol;Acc:HGNC:12446]	15	protein_coding
ENSG00000092470	3.19939	4.41894	3.61044	4.55467	3.79227	4.87129	3.92754	4.74088	3.95307	5.06177	3.27289	4.89799	3.28986	4.75236	3.92519	4.97723	ENSG00000092470	WDR76	WD repeat domain 76 [Source:HGNC Symbol;Acc:HGNC:25773]	15	protein_coding
ENSG00000092531	5.18035	5.28309	5.31697	5.41007	5.73238	5.73832	5.61814	5.66331	5.71325	5.82943	5.37897	5.65148	5.38513	5.50437	5.64322	5.82337	ENSG00000092531	SNAP23	synaptosome associated protein 23 [Source:HGNC Symbol;Acc:HGNC:11131]	15	protein_coding
ENSG00000092621	5.3787	4.75701	5.47587	4.78026	5.43381	4.96302	5.48812	5.01679	4.93096	4.2754	4.77215	3.68406	4.51649	3.80761	4.96074	4.44365	ENSG00000092621	PHGDH	phosphoglycerate dehydrogenase [Source:HGNC Symbol;Acc:HGNC:8923]	1	protein_coding
ENSG00000092758	6.7847	6.14287	6.68896	6.17216	6.48554	6.15036	6.64	6.12099	7.18163	6.69222	7.0813	6.6482	7.09784	6.61263	7.17583	6.55235	ENSG00000092758	COL9A3	collagen type IX alpha 3 chain [Source:HGNC Symbol;Acc:HGNC:2219]	20	protein_coding
ENSG00000092820	8.14898	8.28853	8.05109	8.41036	8.29659	8.48976	8.08081	8.35588	8.45925	8.6412	8.63378	8.72942	8.47864	8.5942	8.37872	8.56439	ENSG00000092820	EZR	ezrin [Source:HGNC Symbol;Acc:HGNC:12691]	6	protein_coding
ENSG00000092841	8.1062	8.21664	8.11465	8.19507	8.52176	8.25929	8.45844	8.26346	8.51768	8.35819	8.26374	8.30677	7.92082	8.19063	8.50223	8.30972	ENSG00000092841	MYL6	myosin light chain 6 [Source:HGNC Symbol;Acc:HGNC:7587]	12	protein_coding
ENSG00000092847	4.04381	5.10197	4.0807	5.15591	4.91436	5.72716	4.9247	5.7832	4.7263	5.71245	3.90795	5.06464	3.92097	5.06339	4.69515	5.75834	ENSG00000092847	AGO1	argonaute RISC component 1 [Source:HGNC Symbol;Acc:HGNC:3262]	1	protein_coding
ENSG00000092853	4.33121	5.46005	4.50726	5.57805	4.39132	5.33071	4.29722	5.11575	4.55799	5.78034	4.59646	6.07478	4.71697	5.95268	4.60785	5.66569	ENSG00000092853	CLSPN	claspin [Source:HGNC Symbol;Acc:HGNC:19715]	1	protein_coding
ENSG00000092871	5.50516	6.25938	5.78223	6.37139	5.62719	6.12416	5.50467	6.15435	5.80573	6.33993	5.70867	6.43383	5.66085	6.36299	5.83753	6.33447	ENSG00000092871	RFFL	ring finger and FYVE like domain containing E3 ubiquitin protein ligase [Source:HGNC Symbol;Acc:HGNC:24821]	17	protein_coding
ENSG00000092929	4.05528	4.3662	4.06191	4.27677	3.99075	4.31895	4.32002	4.4248	4.69246	4.48429	4.1956	4.16078	4.40982	4.12387	4.90222	4.70516	ENSG00000092929	UNC13D	unc-13 homolog D [Source:HGNC Symbol;Acc:HGNC:23147]	17	protein_coding
ENSG00000092931	3.73901	4.66968	3.77658	4.68746	3.73763	4.63095	3.88825	4.50006	3.58057	4.48719	3.78078	4.79158	3.87218	4.64036	3.67438	4.51554	ENSG00000092931	MFSD11	major facilitator superfamily domain containing 11 [Source:HGNC Symbol;Acc:HGNC:25458]	17	protein_coding
ENSG00000092964	2.55896	3.94018	2.69314	3.72581	3.77063	4.77597	3.76707	4.81431	3.4278	4.43314	2.57137	3.79908	2.34024	3.81541	3.59934	4.57908	ENSG00000092964	DPYSL2	dihydropyrimidinase like 2 [Source:HGNC Symbol;Acc:HGNC:3014]	8	protein_coding
ENSG00000092969	1.57855	2.92167	1.25618	3.03652	1.82507	3.54547	2.20719	3.48255	1.84478	3.33976	0.912623	2.44588	1.2484	2.43911	1.93891	3.3542	ENSG00000092969	TGFB2	transforming growth factor beta 2 [Source:HGNC Symbol;Acc:HGNC:11768]	1	protein_coding
ENSG00000092978	3.08077	3.55031	3.15571	3.68457	2.90714	3.65079	3.08316	3.64252	2.85767	3.51296	3.0252	3.76281	3.11803	3.67469	2.97347	3.52994	ENSG00000092978	GPATCH2	G-patch domain containing 2 [Source:HGNC Symbol;Acc:HGNC:25499]	1	protein_coding
ENSG00000093000	5.58314	6.21781	5.7151	6.2973	5.6667	6.50747	5.70065	6.43093	5.66982	6.52536	5.72395	6.40555	5.75085	6.29719	5.73716	6.45077	ENSG00000093000	NUP50	nucleoporin 50 [Source:HGNC Symbol;Acc:HGNC:8065]	22	protein_coding
ENSG00000093009	5.53928	5.98654	5.60423	5.911	5.80844	5.93574	5.83541	5.92659	5.90405	6.20671	5.58499	6.30057	5.48698	6.3285	6.07273	6.21917	ENSG00000093009	CDC45	cell division cycle 45 [Source:HGNC Symbol;Acc:HGNC:1739]	22	protein_coding
ENSG00000093010	8.64957	7.51354	8.59123	7.51779	8.80894	7.69298	8.85987	7.77206	8.78274	7.79597	8.85279	7.79211	8.63011	7.7643	8.82623	7.82196	ENSG00000093010	COMT	catechol-O-methyltransferase [Source:HGNC Symbol;Acc:HGNC:2228]	22	protein_coding
ENSG00000093100	4.34028	0.803499	4.09576	0.979243	3.5939	1.44152	3.55942	1.06334	4.00775	0.329978	4.4675	0.920854	4.55639	2.27589	3.93342	0.0203379	ENSG00000093100		novel transcript	22	lncRNA
ENSG00000093144	5.92205	5.99583	5.96602	6.1689	6.24136	6.29645	6.11759	6.09631	6.32733	6.2922	6.06265	6.22435	6.04295	5.95402	6.256	6.12047	ENSG00000093144	ECHDC1	ethylmalonyl-CoA decarboxylase 1 [Source:HGNC Symbol;Acc:HGNC:21489]	6	protein_coding
ENSG00000093167	4.77246	4.47094	4.84876	4.56133	4.9189	4.5363	4.93263	4.37831	4.95258	4.55257	4.81899	4.70872	4.89713	4.54419	4.91668	4.59689	ENSG00000093167	LRRFIP2	LRR binding FLII interacting protein 2 [Source:HGNC Symbol;Acc:HGNC:6703]	3	protein_coding
ENSG00000093183	2.61895	3.7336	2.88282	3.66213	2.82269	4.02947	3.00139	4.02318	2.72336	3.99353	2.70797	3.44677	2.70093	3.56752	2.97655	4.14877	ENSG00000093183	SEC22C	SEC22 homolog C, vesicle trafficking protein [Source:HGNC Symbol;Acc:HGNC:16828]	3	protein_coding
ENSG00000093217	1.86961	1.75291	1.82859	1.66791	2.12059	2.33001	1.87564	1.88874	1.79687	1.88891	1.42268	1.57643	1.67604	1.55993	1.45164	1.8996	ENSG00000093217	XYLB	xylulokinase [Source:HGNC Symbol;Acc:HGNC:12839]	3	protein_coding
ENSG00000094631	5.27999	5.57299	5.16347	5.52163	5.39583	5.49653	5.2899	5.57534	5.33258	5.53923	5.10743	5.44203	5.19806	5.42668	5.28059	5.51898	ENSG00000094631	HDAC6	histone deacetylase 6 [Source:HGNC Symbol;Acc:HGNC:14064]	X	protein_coding
ENSG00000094755	5.02672	4.78764	4.84142	4.88183	5.15081	4.85266	4.96942	4.58688	6.03706	5.66263	6.33413	6.28509	6.22671	5.93849	5.91688	5.4922	ENSG00000094755	GABRP	gamma-aminobutyric acid type A receptor subunit pi [Source:HGNC Symbol;Acc:HGNC:4089]	5	protein_coding
ENSG00000094804	6.15557	6.06218	6.31741	6.21429	6.21452	6.28513	6.17074	6.2191	6.50061	6.51737	6.28006	6.5779	6.36653	6.43445	6.50828	6.47997	ENSG00000094804	CDC6	cell division cycle 6 [Source:HGNC Symbol;Acc:HGNC:1744]	17	protein_coding
ENSG00000094841	2.7825	2.67602	2.98005	2.48581	2.89797	2.53672	2.92413	2.66109	2.83303	2.42349	2.8945	2.63168	3.15692	2.47638	2.9704	2.85976	ENSG00000094841	UPRT	uracil phosphoribosyltransferase homolog [Source:HGNC Symbol;Acc:HGNC:28334]	X	protein_coding
ENSG00000094880	4.11132	4.7912	4.09689	4.85884	4.03185	4.66491	3.99398	4.69325	4.12261	4.77876	4.09121	4.75601	4.02713	4.77352	4.04027	4.72214	ENSG00000094880	CDC23	cell division cycle 23 [Source:HGNC Symbol;Acc:HGNC:1724]	5	protein_coding
ENSG00000094914	6.36205	5.37245	6.29546	5.51772	6.30633	5.49182	6.30853	5.35779	6.32678	5.32718	6.35045	5.32848	6.32897	5.17132	6.24522	5.34063	ENSG00000094914	AAAS	aladin WD repeat nucleoporin [Source:HGNC Symbol;Acc:HGNC:13666]	12	protein_coding
ENSG00000094916	5.89964	6.37646	5.9525	6.38708	6.76623	7.32023	6.739	7.25902	6.73381	7.07426	5.80622	6.0294	5.72439	5.95754	6.69263	7.12292	ENSG00000094916	CBX5	chromobox 5 [Source:HGNC Symbol;Acc:HGNC:1555]	12	protein_coding
ENSG00000094975	5.5728	6.52072	5.61554	6.5149	5.23211	6.35341	5.46956	6.29427	5.49681	6.42021	5.7235	6.70322	5.83007	6.62387	5.51924	6.44001	ENSG00000094975	SUCO	SUN domain containing ossification factor [Source:HGNC Symbol;Acc:HGNC:1240]	1	protein_coding
ENSG00000095002	5.77541	6.78463	5.95125	6.819	5.89778	6.89609	5.84924	6.81616	5.89702	6.9287	5.88713	6.88641	5.63251	6.79942	6.00895	6.90968	ENSG00000095002	MSH2	mutS homolog 2 [Source:HGNC Symbol;Acc:HGNC:7325]	2	protein_coding
ENSG00000095015	5.34217	6.34954	5.35297	6.24504	4.74315	5.65787	4.73829	5.71792	5.37091	6.24558	5.97847	6.58153	6.13502	6.63024	5.39558	6.33642	ENSG00000095015	MAP3K1	mitogen-activated protein kinase kinase kinase 1 [Source:HGNC Symbol;Acc:HGNC:6848]	5	protein_coding
ENSG00000095059	5.25695	4.67465	5.31254	4.80771	5.39748	4.73563	5.38877	4.69749	5.4587	4.82512	5.39028	4.81734	5.36835	4.71059	5.44457	4.77742	ENSG00000095059	DHPS	deoxyhypusine synthase [Source:HGNC Symbol;Acc:HGNC:2869]	19	protein_coding
ENSG00000095066	4.18315	4.90925	4.18132	4.91248	4.29354	4.97941	4.31181	4.9674	4.31613	5.07169	4.1187	5.0562	4.35572	4.93189	4.39254	5.14039	ENSG00000095066	HOOK2	hook microtubule tethering protein 2 [Source:HGNC Symbol;Acc:HGNC:19885]	19	protein_coding
ENSG00000095139	7.3613	7.91698	7.33797	8.06052	7.62893	8.22591	7.48571	8.16984	7.54709	8.20807	7.40192	8.07284	7.38502	7.94377	7.42682	8.13669	ENSG00000095139	ARCN1	archain 1 [Source:HGNC Symbol;Acc:HGNC:649]	11	protein_coding
ENSG00000095203	4.20185	4.76699	4.2242	4.99301	4.34016	5.39899	4.25286	5.2599	4.1981	5.02994	4.05751	4.60298	3.89244	4.46713	4.15851	4.90782	ENSG00000095203	EPB41L4B	erythrocyte membrane protein band 4.1 like 4B [Source:HGNC Symbol;Acc:HGNC:19818]	9	protein_coding
ENSG00000095209	3.10305	4.1109	3.14979	4.01917	3.03255	3.9957	2.93319	3.85264	3.37331	4.2817	3.26306	4.1314	2.88884	3.9185	3.38274	4.2127	ENSG00000095209	TMEM38B	transmembrane protein 38B [Source:HGNC Symbol;Acc:HGNC:25535]	9	protein_coding
ENSG00000095261	6.001	6.17824	5.92459	6.26385	5.93524	6.20252	5.84983	6.20052	6.07038	6.21496	6.03982	6.25106	5.96393	6.03842	6.02683	6.18894	ENSG00000095261	PSMD5	proteasome 26S subunit, non-ATPase 5 [Source:HGNC Symbol;Acc:HGNC:9563]	9	protein_coding
ENSG00000095303	2.71756	3.6999	2.84372	3.77413	3.50273	4.15017	3.54278	4.32905	2.98333	3.38538	1.8672	2.94484	2.29736	2.86975	2.79372	3.5521	ENSG00000095303	PTGS1	prostaglandin-endoperoxide synthase 1 [Source:HGNC Symbol;Acc:HGNC:9604]	9	protein_coding
ENSG00000095319	6.70878	6.97686	6.64359	7.10073	6.69819	7.18262	6.66592	7.01355	6.91958	7.26237	6.69468	7.06586	6.59769	6.90348	6.96509	7.29128	ENSG00000095319	NUP188	nucleoporin 188 [Source:HGNC Symbol;Acc:HGNC:17859]	9	protein_coding
ENSG00000095321	4.62088	5.25809	4.73377	5.2378	4.83009	5.46808	4.87738	5.53459	4.57675	5.08648	4.73802	5.07625	4.32377	5.04196	4.53988	5.27248	ENSG00000095321	CRAT	carnitine O-acetyltransferase [Source:HGNC Symbol;Acc:HGNC:2342]	9	protein_coding
ENSG00000095380	6.82626	6.01788	6.80741	6.14958	7.02571	6.28152	6.94212	6.2411	6.77248	6.06177	6.62047	5.91966	6.47796	5.90997	6.72152	6.04051	ENSG00000095380	NANS	N-acetylneuraminate synthase [Source:HGNC Symbol;Acc:HGNC:19237]	9	protein_coding
[truncated: 12,584 more rows]
